# Supplementary material for: Revisiting CPSF30-mediated alternative polyadenylation in Arabidopsis thaliana
Source: PLoS One. 2025 Feb 24;20(2):e0319180. doi: 10.1371/journal.pone.0319180 (PMC11849871; doi:10.1371/journal.pone.0319180)
Supplement: S1 File — This file provides general statistics for the 30 individual sequencing samples used in this study. (XLSX) [file pone.0319180.s001.xlsx]

## Sheet: Sheet1
Sample name	Reads (#)	Mapped reads (#)	Mapped reads (%)	Not mapped reads (#)	Not mapped reads (%)	Mean read length
A. stability experiment
M60R3	806329	689440	85.5036	116889	14.4964	75.6678
M60R2	568840	484313	85.1405	84527	14.8595	76.135
M60R1	567467	474087	83.5444	93380	16.4556	76.0396
M0R3	828727	671488	81.0264	157239	18.9736	76.4184
M0R2	675344	558953	82.7657	116391	17.2343	75.4427
M0R1	794022	537319	67.6705	256703	32.3295	75.9691
WT60R3	463522	352643	76.079	110879	23.921	76.7026
WT60R2	737561	603003	81.7564	134558	18.2436	75.7611
WT60R1	889263	753671	84.7523	135592	15.2477	76.1231
WT0R3	457837	369866	80.7855	87971	19.2145	76.5035
WT0R2	642580	508410	79.1201	134170	20.8799	76.0114
WT0R1	422099	348370	82.5328	73729	17.4672	76.4056
B. soil-grown plants
oxt6-36	38223515	21947269	57.4182	16276246	42.5818	67.2879
oxt6-35	38765905	24026892	61.9794	14739013	38.0206	69.9403
oxt6-34	38257796	19302661	50.4542	18955135	49.5458	72.1473
Col-0-33	38141668	21471288	56.2935	16670380	43.7065	68.3622
Col-0-32	39370214	23577042	59.8855	15793172	40.1145	68.8938
Col-0-31	37028485	21984476	59.3718	15044009	40.6282	71.9079
C. seedlings grown on defined media
oxt6_MS_3	16167055	7733274	47.8335	8433781	52.1665	81.7173
oxt6_MS_2	9807162	6981833	71.1912	2825329	28.8088	83.4211
oxt6_MS_1	35815230	24691955	68.9426	11123275	31.0574	82.4144
Col_MS_3	15739579	10833705	68.831	4905874	31.169	82.8971
Col_MS_2	19478647	14635381	75.1355	4843266	24.8645	83.8446
Col_MS_1	11814769	9328741	78.9583	2486028	21.0417	83.9043
D. Yu et al. (PRJNA464253)							SRA Run Accession
oxt6-3	16620378	8150259	49.0377	8470119	50.9623	82.7301	SRR7160284
oxt6-2	18000027	9007860	50.0436	8992167	49.9564	82.5976	SRR7160283
oxt6-1	15561221	7323110	47.06	8238111	52.94	82.9282	SRR7160282
col-3	20890063	10101649	48.3562	10788414	51.6438	83.3196	SRR7160297
col-2	19868521	10018559	50.4243	9849962	49.5757	82.6406	SRR7160296
col-1	28670553	13358075	46.5916	15312478	53.4084	83.2973	SRR7160299
