# Supplementary material for: Revisiting CPSF30-mediated alternative polyadenylation in Arabidopsis thaliana
Source: PLoS One. 2025 Feb 24;20(2):e0319180. doi: 10.1371/journal.pone.0319180 (PMC11849871; doi:10.1371/journal.pone.0319180)
Supplement: S2 File — This file has the expression data generated by CLC Genomics Workbench that was used to generate the PCA plots shown in Fig 1. The reads inputs for each mapping are the files described in S1 File. (XLSX) [file pone.0319180.s002.xlsx]

## Sheet: oxt6-1 (GE)
Name	Chromosome	Region	Expression value	TPM	RPKM	Gene length	Unique gene reads	Total gene reads
AT1G01010	Chr1	3630..6019	6	0.90799	0.90799	2390	6	6
AT1G01020	Chr1	complement(5808..8738)	49	7.41525	7.41525	2931	49	49
AT1G01030	Chr1	complement(11529..13715)	80	12.1065	12.1065	2187	80	80
AT1G01040	Chr1	23145..31347	89	13.4685	13.4685	8203	89	89
AT1G01046	Chr1	28499..28826	0	0	0	328	0	0
AT1G01050	Chr1	complement(31050..33154)	435	65.8293	65.8293	2105	435	435
AT1G01060	Chr1	complement(33259..37872)	917	138.771	138.771	4614	917	917
AT1G01070	Chr1	complement(38632..40945)	37	5.59927	5.59927	2314	37	37
AT1G01073	Chr1	44676..44907	0	0	0	232	0	0
AT1G01080	Chr1	complement(45176..47020)	434	65.678	65.678	1845	434	434
AT1G01090	Chr1	complement(47365..49287)	1251	189.316	189.316	1923	1251	1251
AT1G01100	Chr1	complement(49955..51200)	5133	776.786	776.786	1246	5133	5133
AT1G01110	Chr1	52238..54812	7	1.05932	1.05932	2575	7	7
AT1G01115	Chr1	56623..56860	0	0	0	238	0	0
AT1G01120	Chr1	complement(57149..59168)	381	57.6574	57.6574	2020	381	381
AT1G01130	Chr1	complement(61785..63812)	70	10.5932	10.5932	2028	70	70
AT1G01140	Chr1	complement(64046..67626)	205	31.023	31.023	3581	205	205
AT1G01150	Chr1	complement(69995..72139)	0	0	0	2145	0	0
AT1G01160	Chr1	72338..74216	130	19.6731	19.6731	1879	130	130
AT1G01170	Chr1	complement(73811..74738)	349	52.8148	52.8148	928	349	349
AT1G01180	Chr1	75582..76878	34	5.14528	5.14528	1297	34	34
AT1G01183	Chr1	complement(78812..79033)	0	0	0	222	0	0
AT1G01190	Chr1	complement(82925..84865)	39	5.90194	5.90194	1941	39	39
AT1G01200	Chr1	complement(86395..88214)	7	1.05932	1.05932	1820	7	7
AT1G01210	Chr1	88897..89865	22	3.3293	3.3293	969	22	22
AT1G01220	Chr1	91375..95771	41	6.2046	6.2046	4397	41	41
AT1G01225	Chr1	95986..97527	24	3.63196	3.63196	1542	24	24
AT1G01230	Chr1	97455..99360	74	11.1985	11.1985	1906	74	74
AT1G01240	Chr1	99893..101954	90	13.6199	13.6199	2062	90	90
AT1G01250	Chr1	complement(104371..105331)	34	5.14528	5.14528	961	34	34
AT1G01260	Chr1	108945..111729	55	8.32324	8.32324	2785	55	55
AT1G01270	Chr1	complement(111770..111962)	0	0	0	193	0	0
AT1G01280	Chr1	112262..114067	0	0	0	1806	0	0
AT1G01290	Chr1	114285..116228	21	3.17797	3.17797	1944	21	21
AT1G01300	Chr1	116942..118884	212	32.0823	32.0823	1943	212	212
AT1G01305	Chr1	119396..120117	0	0	0	722	0	0
AT1G01310	Chr1	120153..121250	0	0	0	1098	0	0
AT1G01320	Chr1	complement(120947..130578)	1803	272.851	272.851	9632	1803	1803
AT1G01340	Chr1	complement(132208..135832)	12	1.81598	1.81598	3625	12	12
AT1G01350	Chr1	136123..138282	91	13.7712	13.7712	2160	91	91
AT1G01355	Chr1	138512..139688	0	0	0	1177	0	0
AT1G01360	Chr1	141970..143303	50	7.56658	7.56658	1334	50	50
AT1G01370	Chr1	143563..145804	12	1.81598	1.81598	2242	12	12
AT1G01380	Chr1	147152..148062	4	0.605327	0.605327	911	4	4
AT1G01390	Chr1	complement(148000..149807)	13	1.96731	1.96731	1808	13	13
AT1G01400	Chr1	complement(150569..152211)	0	0	0	1643	0	0
AT1G01410	Chr1	153112..154318	0	0	0	1207	0	0
AT1G01420	Chr1	complement(154372..156012)	46	6.96126	6.96126	1641	46	46
AT1G01430	Chr1	complement(156681..158656)	234	35.4116	35.4116	1976	234	234
AT1G01440	Chr1	complement(159736..162573)	18	2.72397	2.72397	2838	18	18
AT1G01448	Chr1	163418..166359	8	1.21065	1.21065	2942	8	8
AT1G01450	Chr1	complement(163985..165518)	0	0	0	1534	0	0
AT1G01453	Chr1	complement(166469..167843)	0	0	0	1375	0	0
AT1G01460	Chr1	168722..171285	0	0	0	2564	0	0
AT1G01470	Chr1	complement(172026..172949)	239	36.1683	36.1683	924	239	239
AT1G01471	Chr1	173250..173586	0	0	0	337	0	0
AT1G01480	Chr1	175781..178520	4	0.605327	0.605327	2740	3	4
AT1G01490	Chr1	complement(179939..182359)	2270	343.523	343.523	2421	2270	2270
AT1G01500	Chr1	185132..187043	55	8.32324	8.32324	1912	55	55
AT1G01510	Chr1	187210..190176	63	9.5339	9.5339	2967	63	63
AT1G01520	Chr1	190595..192259	2	0.302663	0.302663	1665	2	2
AT1G01530	Chr1	complement(192520..193671)	0	0	0	1152	0	0
AT1G01540	Chr1	195779..198804	227	34.3523	34.3523	3026	227	227
AT1G01550	Chr1	199638..201895	554	83.8378	83.8378	2258	554	554
AT1G01560	Chr1	202135..204455	1	0.151332	0.151332	2321	1	1
AT1G01570	Chr1	205175..207555	1	0.151332	0.151332	2381	1	1
AT1G01580	Chr1	209394..213161	8	1.21065	1.21065	3768	8	8
AT1G01590	Chr1	214228..217424	0	0	0	3197	0	0
AT1G01600	Chr1	218993..221406	72	10.8959	10.8959	2414	72	72
AT1G01610	Chr1	complement(221571..224341)	229	34.655	34.655	2771	229	229
AT1G01620	Chr1	complement(225545..227303)	2014	304.782	304.782	1759	2014	2014
AT1G01630	Chr1	229012..231037	186	28.1477	28.1477	2026	186	186
AT1G01640	Chr1	complement(230874..232509)	0	0	0	1636	0	0
AT1G01650	Chr1	complement(232721..237818)	87	13.1659	13.1659	5098	87	87
AT1G01660	Chr1	complement(239937..242609)	18	2.72397	2.72397	2673	18	18
AT1G01670	Chr1	complement(242723..245989)	1	0.151332	0.151332	3267	1	1
AT1G01680	Chr1	complement(246291..248368)	0	0	0	2078	0	0
AT1G01690	Chr1	249140..252582	8	1.21065	1.21065	3443	8	8
AT1G01695	Chr1	252946..254615	1	0.151332	0.151332	1670	1	1
AT1G01700	Chr1	complement(259375..261475)	2	0.302663	0.302663	2101	2	2
AT1G01710	Chr1	262827..267891	183	27.6937	27.6937	5065	183	183
AT1G01720	Chr1	268329..269939	109	16.4952	16.4952	1611	109	109
AT1G01725	Chr1	complement(269672..270776)	36	5.44794	5.44794	1105	36	36
AT1G01730	Chr1	270955..272181	118	17.8571	17.8571	1227	118	118
AT1G01740	Chr1	complement(271991..274570)	2	0.302663	0.302663	2580	2	2
AT1G01750	Chr1	275365..276430	0	0	0	1066	0	0
AT1G01760	Chr1	complement(276146..278449)	3	0.453995	0.453995	2304	3	3
AT1G01770	Chr1	278614..283011	24	3.63196	3.63196	4398	23	24
AT1G01780	Chr1	282760..284365	34	5.14528	5.14528	1606	31	34
AT1G01790	Chr1	284609..291214	400	60.5327	60.5327	6606	400	400
AT1G01800	Chr1	293341..295160	269	40.7082	40.7082	1820	269	269
AT1G01810	Chr1	295220..295979	5	0.756658	0.756658	760	5	5
AT1G01820	Chr1	complement(295881..298121)	140	21.1864	21.1864	2241	140	140
AT1G01830	Chr1	complement(298415..302316)	71	10.7446	10.7446	3902	71	71
AT1G01840	Chr1	303536..304478	14	2.11864	2.11864	943	14	14
AT1G01860	Chr1	complement(304013..306288)	56	8.47457	8.47457	2276	56	56
AT1G01880	Chr1	complement(306360..309110)	5	0.756658	0.756658	2751	5	5
AT1G01870	Chr1	306383..306576	0	0	0	194	0	0
AT1G01890	Chr1	complement(309155..309348)	0	0	0	194	0	0
AT1G01900	Chr1	310315..313250	33	4.99395	4.99395	2936	33	33
AT1G01910	Chr1	complement(312981..315903)	149	22.5484	22.5484	2923	149	149
AT1G01920	Chr1	316127..319770	61	9.23123	9.23123	3644	61	61
AT1G01930	Chr1	complement(319716..322861)	41	6.2046	6.2046	3146	41	41
AT1G01940	Chr1	323026..325037	55	8.32324	8.32324	2012	55	55
AT1G01950	Chr1	325378..330739	245	37.0763	37.0763	5362	245	245
AT1G01960	Chr1	complement(330468..337583)	74	11.1985	11.1985	7116	74	74
AT1G01970	Chr1	338290..340197	106	16.0412	16.0412	1908	106	106
AT1G01980	Chr1	complement(340052..342000)	4	0.605327	0.605327	1949	4	4
AT1G01990	Chr1	complement(343046..344342)	48	7.26392	7.26392	1297	48	48
AT1G02000	Chr1	345811..347712	62	9.38257	9.38257	1902	62	62
AT1G02010	Chr1	347890..352600	27	4.08596	4.08596	4711	27	27
AT1G02020	Chr1	complement(352517..354970)	68	10.2906	10.2906	2454	68	68
AT1G02030	Chr1	complement(355201..357259)	0	0	0	2059	0	0
AT1G02040	Chr1	complement(357984..359079)	1	0.151332	0.151332	1096	1	1
AT1G02050	Chr1	complement(358997..360519)	22	3.3293	3.3293	1523	22	22
AT1G02060	Chr1	complement(360798..363095)	0	0	0	2298	0	0
AT1G02065	Chr1	365208..367460	5	0.756658	0.756658	2253	5	5
AT1G02070	Chr1	complement(370137..370968)	2	0.302663	0.302663	832	2	2
AT1G02074	Chr1	372063..372330	0	0	0	268	0	0
AT1G02080	Chr1	373334..386967	169	25.5751	25.5751	13634	169	169
AT1G02090	Chr1	complement(387157..389648)	200	30.2663	30.2663	2492	200	200
AT1G02100	Chr1	389811..392936	52	7.86925	7.86925	3126	52	52
AT1G02110	Chr1	392830..395648	71	10.7446	10.7446	2819	71	71
AT1G02120	Chr1	395760..400017	192	29.0557	29.0557	4258	192	192
AT1G02130	Chr1	complement(399915..401883)	180	27.2397	27.2397	1969	180	180
AT1G02140	Chr1	complement(403070..404457)	222	33.5956	33.5956	1388	222	222
AT1G02145	Chr1	404599..408739	89	13.4685	13.4685	4141	89	89
AT1G02150	Chr1	408621..410731	177	26.7857	26.7857	2111	177	177
AT1G02160	Chr1	410747..411717	127	19.2191	19.2191	971	127	127
AT1G02170	Chr1	411778..413674	44	6.65859	6.65859	1897	44	44
AT1G02180	Chr1	complement(413402..414646)	38	5.7506	5.7506	1245	38	38
AT1G02190	Chr1	415078..418130	2	0.302663	0.302663	3053	2	2
AT1G02205	Chr1	418747..422558	68	10.2906	10.2906	3812	68	68
AT1G02210	Chr1	complement(427428..427812)	0	0	0	385	0	0
AT1G02220	Chr1	complement(428694..430648)	0	0	0	1955	0	0
AT1G02230	Chr1	complement(435054..436777)	0	0	0	1724	0	0
AT1G02250	Chr1	complement(437831..439560)	0	0	0	1730	0	0
AT1G02260	Chr1	complement(440321..442878)	4	0.605327	0.605327	2558	4	4
AT1G02270	Chr1	complement(443029..446236)	72	10.8959	10.8959	3208	72	72
AT1G02280	Chr1	complement(448343..450427)	368	55.6901	55.6901	2085	368	368
AT1G02290	Chr1	complement(450407..452738)	43	6.50726	6.50726	2332	43	43
AT1G02300	Chr1	453287..455583	34	5.14528	5.14528	2297	34	34
AT1G02305	Chr1	455687..458284	348	52.6634	52.6634	2598	348	348
AT1G02310	Chr1	complement(458013..460697)	0	0	0	2685	0	0
AT1G02320	Chr1	461827..462094	0	0	0	268	0	0
AT1G02330	Chr1	complement(461955..463613)	84	12.7119	12.7119	1659	84	84
AT1G02335	Chr1	complement(463735..464925)	27	4.08596	4.08596	1191	27	27
AT1G02340	Chr1	complement(465598..467845)	0	0	0	2248	0	0
AT1G02350	Chr1	469817..470813	2	0.302663	0.302663	997	2	2
AT1G02360	Chr1	complement(471870..473161)	11	1.66465	1.66465	1292	11	11
AT1G02370	Chr1	474499..476631	11	1.66465	1.66465	2133	11	11
AT1G02380	Chr1	476999..479091	11	1.66465	1.66465	2093	11	11
AT1G02390	Chr1	480851..483412	7	1.05932	1.05932	2562	7	7
AT1G02391	Chr1	complement(483644..483920)	0	0	0	277	0	0
AT1G02400	Chr1	486800..489697	4	0.605327	0.605327	2898	4	4
AT1G02405	Chr1	complement(489859..490506)	4	0.605327	0.605327	648	4	4
AT1G02410	Chr1	490924..493046	84	12.7119	12.7119	2123	84	84
AT1G02420	Chr1	493682..495278	0	0	0	1597	0	0
AT1G02430	Chr1	complement(494930..496063)	0	0	0	1134	0	0
AT1G02440	Chr1	complement(496466..497480)	0	0	0	1015	0	0
AT1G02450	Chr1	complement(497856..498517)	0	0	0	662	0	0
AT1G02460	Chr1	complement(504553..507205)	13	1.96731	1.96731	2653	13	13
AT1G02470	Chr1	complement(511645..513625)	5	0.756658	0.756658	1981	5	5
AT1G02475	Chr1	complement(513723..515405)	150	22.6998	22.6998	1683	150	150
AT1G02480	Chr1	515493..515686	0	0	0	194	0	0
AT1G02490	Chr1	516617..516854	0	0	0	238	0	0
AT1G02500	Chr1	518250..520557	1357	205.357	205.357	2308	1357	1357
AT1G02510	Chr1	complement(520378..521669)	0	0	0	1292	0	0
AT1G02520	Chr1	523650..528865	0	0	0	5216	0	0
AT1G02530	Chr1	529794..534797	1	0.151332	0.151332	5004	1	1
AT1G02540	Chr1	complement(534707..535700)	0	0	0	994	0	0
AT1G02550	Chr1	536482..537331	0	0	0	850	0	0
AT1G02560	Chr1	537859..540229	1137	172.064	172.064	2371	1137	1137
AT1G02570	Chr1	541334..542360	0	0	0	1027	0	0
AT1G02575	Chr1	543109..544127	0	0	0	1019	0	0
AT1G02580	Chr1	544782..549322	0	0	0	4541	0	0
AT1G02590	Chr1	complement(552018..552762)	0	0	0	745	0	0
AT1G02600	Chr1	552639..552831	0	0	0	193	0	0
AT1G02610	Chr1	complement(552930..555995)	6	0.90799	0.90799	3066	6	6
AT1G02620	Chr1	557091..558106	0	0	0	1016	0	0
AT1G02630	Chr1	complement(560490..562425)	0	0	0	1936	0	0
AT1G02640	Chr1	564204..567889	97	14.6792	14.6792	3686	97	97
AT1G02650	Chr1	568703..570538	7	1.05932	1.05932	1836	7	7
AT1G02660	Chr1	complement(571835..574982)	15	2.26998	2.26998	3148	15	15
AT1G02670	Chr1	576045..580419	1	0.151332	0.151332	4375	1	1
AT1G02680	Chr1	580624..582430	71	10.7446	10.7446	1807	71	71
AT1G02690	Chr1	584259..587339	53	8.02058	8.02058	3081	53	53
AT1G02700	Chr1	588328..589600	6	0.90799	0.90799	1273	6	6
AT1G02710	Chr1	complement(589586..589997)	0	0	0	412	0	0
AT1G02720	Chr1	591825..594356	48	7.26392	7.26392	2532	48	48
AT1G02730	Chr1	complement(594453..598658)	213	32.2337	32.2337	4206	213	213
AT1G02740	Chr1	complement(599296..602039)	10	1.51332	1.51332	2744	10	10
AT1G02750	Chr1	602496..604412	64	9.68523	9.68523	1917	64	64
AT1G02760	Chr1	604401..604594	0	0	0	194	0	0
AT1G02770	Chr1	complement(604753..606694)	0	0	0	1942	0	0
AT1G02780	Chr1	complement(607688..609466)	4167	630.599	630.599	1779	4167	4167
AT1G02790	Chr1	complement(610271..612325)	0	0	0	2055	0	0
AT1G02800	Chr1	complement(613096..616192)	40	6.05327	6.05327	3097	40	40
AT1G02810	Chr1	618264..620600	0	0	0	2337	0	0
AT1G02813	Chr1	620677..621409	0	0	0	733	0	0
AT1G02816	Chr1	621460..622589	62	9.38257	9.38257	1130	62	62
AT1G02820	Chr1	complement(623645..624476)	475	71.8826	71.8826	832	475	475
AT1G02830	Chr1	complement(625025..625609)	1	0.151332	0.151332	585	1	1
AT1G02840	Chr1	626740..629939	202	30.569	30.569	3200	202	202
AT1G02850	Chr1	630504..633379	22	3.3293	3.3293	2876	22	22
AT1G02860	Chr1	635143..637382	27	4.08596	4.08596	2240	27	27
AT1G02870	Chr1	complement(637094..638678)	150	22.6998	22.6998	1585	150	150
AT1G02880	Chr1	complement(642632..644904)	33	4.99395	4.99395	2273	33	33
AT1G02890	Chr1	complement(644972..651908)	33	4.99395	4.99395	6937	33	33
AT1G02900	Chr1	complement(653645..654344)	8	1.21065	1.21065	700	8	8
AT1G02910	Chr1	complement(655457..658149)	161	24.3644	24.3644	2693	161	161
AT1G02920	Chr1	complement(658537..659772)	4	0.605327	0.605327	1236	4	4
AT1G02930	Chr1	complement(661057..662457)	146	22.0944	22.0944	1401	146	146
AT1G02940	Chr1	complement(662959..664129)	2	0.302663	0.302663	1171	2	2
AT1G02950	Chr1	complement(665032..666453)	28	4.23729	4.23729	1422	28	28
AT1G02952	Chr1	665353..666487	0	0	0	1135	0	0
AT1G02960	Chr1	complement(666752..669838)	22	3.3293	3.3293	3087	22	22
AT1G02965	Chr1	complement(671541..672815)	0	0	0	1275	0	0
AT1G02970	Chr1	673305..676498	11	1.66465	1.66465	3194	11	11
AT1G02980	Chr1	677868..681430	0	0	0	3563	0	0
AT1G02990	Chr1	complement(681276..687316)	54	8.17191	8.17191	6041	54	54
AT1G03000	Chr1	complement(687770..692561)	30	4.53995	4.53995	4792	30	30
AT1G03010	Chr1	693479..696502	5	0.756658	0.756658	3024	5	5
AT1G03020	Chr1	complement(698087..698516)	0	0	0	430	0	0
AT1G03022	Chr1	699120..699366	0	0	0	247	0	0
AT1G03030	Chr1	701477..703984	42	6.35593	6.35593	2508	42	42
AT1G03040	Chr1	complement(703786..706632)	205	31.023	31.023	2847	205	205
AT1G03050	Chr1	707725..710161	0	0	0	2437	0	0
AT1G03055	Chr1	complement(709898..711804)	57	8.62591	8.62591	1907	57	57
AT1G03060	Chr1	complement(712353..726892)	66	9.98789	9.98789	14540	66	66
AT1G03070	Chr1	729900..731677	0	0	0	1778	0	0
AT1G03080	Chr1	complement(731491..738057)	227	34.3523	34.3523	6567	227	227
AT1G03090	Chr1	739678..744304	30	4.53995	4.53995	4627	30	30
AT1G03100	Chr1	complement(743765..746480)	16	2.42131	2.42131	2716	16	16
AT1G03103	Chr1	747196..748177	0	0	0	982	0	0
AT1G03106	Chr1	complement(747982..749035)	8	1.21065	1.21065	1054	8	8
AT1G03110	Chr1	749245..752083	34	5.14528	5.14528	2839	34	34
AT1G03120	Chr1	752270..753260	3	0.453995	0.453995	991	3	3
AT1G03130	Chr1	complement(753187..754199)	5223	790.405	790.405	1013	5223	5223
AT1G03140	Chr1	complement(754251..756304)	71	10.7446	10.7446	2054	71	71
AT1G03150	Chr1	756413..758732	64	9.68523	9.68523	2320	64	64
AT1G03160	Chr1	761281..766278	51	7.71792	7.71792	4998	51	51
AT1G03170	Chr1	769631..770804	9	1.36199	1.36199	1174	9	9
AT1G03180	Chr1	773410..775464	18	2.72397	2.72397	2055	18	18
AT1G03190	Chr1	775526..780182	22	3.3293	3.3293	4657	22	22
AT1G03200	Chr1	780601..781405	0	0	0	805	0	0
AT1G03210	Chr1	782947..784360	29	4.38862	4.38862	1414	29	29
AT1G03220	Chr1	787121..788771	46	6.96126	6.96126	1651	46	46
AT1G03230	Chr1	790090..791712	49	7.41525	7.41525	1623	49	49
AT1G03240	Chr1	complement(792102..792987)	0	0	0	886	0	0
AT1G03250	Chr1	complement(793233..795377)	85	12.8632	12.8632	2145	85	85
AT1G03260	Chr1	complement(795412..798464)	15	2.26998	2.26998	3053	15	15
AT1G03270	Chr1	799190..802556	18	2.72397	2.72397	3367	18	18
AT1G03280	Chr1	803034..807186	75	11.3499	11.3499	4153	75	75
AT1G03290	Chr1	807360..810988	47	7.11259	7.11259	3629	47	47
AT1G03300	Chr1	complement(810913..813087)	24	3.63196	3.63196	2175	24	24
AT1G03310	Chr1	813470..816869	744	112.591	112.591	3400	744	744
AT1G03320	Chr1	817026..817887	5	0.756658	0.756658	862	5	5
AT1G03330	Chr1	complement(817863..819564)	209	31.6283	31.6283	1702	209	209
AT1G03340	Chr1	819661..821437	9	1.36199	1.36199	1777	9	9
AT1G03350	Chr1	complement(822518..824394)	92	13.9225	13.9225	1877	92	92
AT1G03360	Chr1	824536..826478	24	3.63196	3.63196	1943	24	24
AT1G03365	Chr1	826568..830503	80	12.1065	12.1065	3936	80	80
AT1G03370	Chr1	830626..835481	26	3.93462	3.93462	4856	26	26
AT1G03380	Chr1	835784..841060	75	11.3499	11.3499	5277	75	75
AT1G03390	Chr1	complement(840913..842419)	0	0	0	1507	0	0
AT1G03400	Chr1	complement(842627..844191)	61	9.23123	9.23123	1565	61	61
AT1G03410	Chr1	complement(844316..847684)	43	6.50726	6.50726	3369	43	43
AT1G03430	Chr1	847872..849620	45	6.80993	6.80993	1749	45	45
AT1G03440	Chr1	852365..854152	89	13.4685	13.4685	1788	89	89
AT1G03445	Chr1	complement(854290..859702)	0	0	0	5413	0	0
AT1G03457	Chr1	complement(860668..864126)	25	3.78329	3.78329	3459	25	25
AT1G03470	Chr1	complement(865795..867734)	14	2.11864	2.11864	1940	14	14
AT1G03475	Chr1	complement(868931..871212)	539	81.5678	81.5678	2282	539	539
AT1G03490	Chr1	871873..873026	0	0	0	1154	0	0
AT1G03495	Chr1	873183..875055	77	11.6525	11.6525	1873	76	77
AT1G03502	Chr1	complement(875238..875472)	2	0.302663	0.302663	235	2	2
AT1G03506	Chr1	complement(875398..875605)	4	0.605327	0.605327	208	4	4
AT1G03510	Chr1	complement(876138..877548)	8	1.21065	1.21065	1411	8	8
AT1G03515	Chr1	877647..877839	0	0	0	193	0	0
AT1G03520	Chr1	complement(877742..880159)	51	7.71792	7.71792	2418	51	51
AT1G03530	Chr1	complement(880376..883392)	78	11.8039	11.8039	3017	78	78
AT1G03540	Chr1	883781..885731	3	0.453995	0.453995	1951	3	3
AT1G03550	Chr1	complement(885503..887957)	2	0.302663	0.302663	2455	2	2
AT1G03545	Chr1	885940..888026	1	0.151332	0.151332	2087	1	1
AT1G03560	Chr1	complement(890036..892411)	48	7.26392	7.26392	2376	48	48
AT1G03570	Chr1	892513..892705	0	0	0	193	0	0
AT1G03590	Chr1	complement(894134..897519)	94	14.2252	14.2252	3386	94	94
AT1G03600	Chr1	898875..899775	1304	197.337	197.337	901	1304	1304
AT1G03610	Chr1	900886..903123	95	14.3765	14.3765	2238	95	95
AT1G03620	Chr1	complement(904199..906187)	6	0.90799	0.90799	1989	6	6
AT1G03630	Chr1	907641..909496	1528	231.235	231.235	1856	1528	1528
AT1G03640	Chr1	complement(909691..909884)	0	0	0	194	0	0
AT1G03650	Chr1	complement(909903..911194)	28	4.23729	4.23729	1292	28	28
AT1G03660	Chr1	complement(911316..911760)	1	0.151332	0.151332	445	1	1
AT1G03670	Chr1	complement(914102..916223)	0	0	0	2122	0	0
AT1G03680	Chr1	complement(916699..918065)	1676	253.632	253.632	1367	1676	1676
AT1G03687	Chr1	918298..920627	63	9.5339	9.5339	2330	63	63
AT1G03700	Chr1	920949..922021	0	0	0	1073	0	0
AT1G03710	Chr1	923425..924846	3	0.453995	0.453995	1422	3	3
AT1G03720	Chr1	complement(924876..926374)	0	0	0	1499	0	0
AT1G03730	Chr1	complement(930708..931896)	21	3.17797	3.17797	1189	21	21
AT1G03740	Chr1	933511..937163	55	8.32324	8.32324	3653	55	55
AT1G03743	Chr1	complement(937087..937288)	32	4.84261	4.84261	202	32	32
AT1G03746	Chr1	complement(937281..937486)	42	6.35593	6.35593	206	42	42
AT1G03750	Chr1	937919..941282	25	3.78329	3.78329	3364	25	25
AT1G03760	Chr1	complement(940942..943378)	12	1.81598	1.81598	2437	12	12
AT1G03770	Chr1	944571..947603	0	0	0	3033	0	0
AT1G03780	Chr1	complement(947400..951828)	32	4.84261	4.84261	4429	32	32
AT1G03790	Chr1	954524..956217	3	0.453995	0.453995	1694	3	3
AT1G03800	Chr1	complement(957141..957999)	1	0.151332	0.151332	859	1	1
AT1G03810	Chr1	958758..959729	0	0	0	972	0	0
AT1G03820	Chr1	complement(959749..960729)	39	5.90194	5.90194	981	39	39
AT1G03830	Chr1	complement(961896..966758)	24	3.63196	3.63196	4863	24	24
AT1G03840	Chr1	complement(967383..970131)	2	0.302663	0.302663	2749	2	2
AT1G03850	Chr1	complement(975977..977762)	5	0.756658	0.756658	1786	5	5
AT1G03860	Chr1	complement(979188..981886)	206	31.1743	31.1743	2699	206	206
AT1G03870	Chr1	complement(982386..983541)	1049	158.747	158.747	1156	1049	1049
AT1G03880	Chr1	985750..988266	0	0	0	2517	0	0
AT1G03890	Chr1	989197..991140	0	0	0	1944	0	0
AT1G03900	Chr1	991138..993238	282	42.6755	42.6755	2101	282	282
AT1G03905	Chr1	993399..995904	20	3.02663	3.02663	2506	20	20
AT1G03910	Chr1	996114..1000557	119	18.0085	18.0085	4444	119	119
AT1G03920	Chr1	1001320..1004503	3	0.453995	0.453995	3184	3	3
AT1G03930	Chr1	1004768..1008490	98	14.8305	14.8305	3723	98	98
AT1G03935	Chr1	1008809..1009016	0	0	0	208	0	0
AT1G03940	Chr1	complement(1009422..1011057)	59	8.92857	8.92857	1636	59	59
AT1G03950	Chr1	complement(1011052..1013366)	56	8.47457	8.47457	2315	56	56
AT1G03960	Chr1	1013714..1018049	14	2.11864	2.11864	4336	14	14
AT1G03970	Chr1	1018099..1019367	92	13.9225	13.9225	1269	92	92
AT1G03980	Chr1	complement(1018450..1022109)	0	0	0	3660	0	0
AT1G03982	Chr1	complement(1022131..1023720)	0	0	0	1590	0	0
AT1G03990	Chr1	1024846..1027736	0	0	0	2891	0	0
AT1G04000	Chr1	complement(1027986..1029120)	36	5.44794	5.44794	1135	36	36
AT1G04010	Chr1	complement(1031080..1036238)	13	1.96731	1.96731	5159	13	13
AT1G04020	Chr1	1036536..1040344	59	8.92857	8.92857	3809	59	59
AT1G04030	Chr1	1040382..1043012	9	1.36199	1.36199	2631	9	9
AT1G04040	Chr1	complement(1042242..1043865)	693	104.873	104.873	1624	693	693
AT1G04050	Chr1	complement(1045478..1049298)	32	4.84261	4.84261	3821	32	32
AT1G04070	Chr1	complement(1050433..1051187)	33	4.99395	4.99395	755	33	33
AT1G04080	Chr1	1051311..1056947	211	31.931	31.931	5637	211	211
AT1G04090	Chr1	1057150..1059539	7	1.05932	1.05932	2390	7	7
AT1G04100	Chr1	1059505..1061311	11	1.66465	1.66465	1807	11	11
AT1G04110	Chr1	complement(1061337..1063785)	6	0.90799	0.90799	2449	6	6
AT1G04120	Chr1	complement(1064330..1071048)	140	21.1864	21.1864	6719	140	140
AT1G04130	Chr1	1073426..1075688	34	5.14528	5.14528	2263	34	34
AT1G04140	Chr1	complement(1075423..1080631)	126	19.0678	19.0678	5209	126	126
AT1G04150	Chr1	complement(1081088..1084247)	1	0.151332	0.151332	3160	1	1
AT1G04160	Chr1	1086494..1096266	5	0.756658	0.756658	9773	5	5
AT1G04170	Chr1	1096945..1100018	311	47.0642	47.0642	3074	311	311
AT1G04171	Chr1	complement(1100324..1100609)	0	0	0	286	0	0
AT1G04180	Chr1	1104622..1106108	0	0	0	1487	0	0
AT1G04190	Chr1	complement(1106308..1108716)	88	13.3172	13.3172	2409	88	88
AT1G04200	Chr1	1109481..1114227	90	13.6199	13.6199	4747	90	90
AT1G04210	Chr1	1114404..1119859	108	16.3438	16.3438	5456	108	108
AT1G04220	Chr1	complement(1119579..1122527)	39	5.90194	5.90194	2949	39	39
AT1G04230	Chr1	1125517..1128288	13	1.96731	1.96731	2772	13	13
AT1G04240	Chr1	complement(1128068..1129552)	107	16.1925	16.1925	1485	107	107
AT1G04250	Chr1	1136257..1138733	333	50.3935	50.3935	2477	333	333
AT1G04260	Chr1	complement(1140408..1141366)	59	8.92857	8.92857	959	59	59
AT1G04270	Chr1	complement(1141484..1143054)	3250	491.828	491.828	1571	3250	3250
AT1G04280	Chr1	complement(1143316..1146655)	110	16.6465	16.6465	3340	110	110
AT1G04290	Chr1	complement(1147403..1148534)	136	20.5811	20.5811	1132	136	136
AT1G04295	Chr1	1147780..1148555	3	0.453995	0.453995	776	3	3
AT1G04300	Chr1	complement(1148477..1154653)	85	12.8632	12.8632	6177	85	85
AT1G04310	Chr1	complement(1154644..1157712)	11	1.66465	1.66465	3069	11	11
AT1G04320	Chr1	1159022..1159213	0	0	0	192	0	0
AT1G04330	Chr1	complement(1161191..1161983)	0	0	0	793	0	0
AT1G04340	Chr1	complement(1162977..1164852)	56	8.47457	8.47457	1876	56	56
AT1G04350	Chr1	1165164..1166888	275	41.6162	41.6162	1725	275	275
AT1G04360	Chr1	complement(1167337..1168879)	1	0.151332	0.151332	1543	1	1
AT1G04370	Chr1	1175176..1175698	0	0	0	523	0	0
AT1G04380	Chr1	complement(1176801..1178408)	0	0	0	1608	0	0
AT1G04390	Chr1	complement(1179243..1183705)	5	0.756658	0.756658	4463	5	5
AT1G04400	Chr1	complement(1185430..1188518)	174	26.3317	26.3317	3089	174	174
AT1G04410	Chr1	complement(1188958..1191413)	1570	237.591	237.591	2456	1570	1570
AT1G04420	Chr1	1191607..1194004	606	91.707	91.707	2398	606	606
AT1G04425	Chr1	1194186..1197009	11	1.66465	1.66465	2824	11	11
AT1G04430	Chr1	1198117..1201647	227	34.3523	34.3523	3531	227	227
AT1G04440	Chr1	1202254..1205923	104	15.7385	15.7385	3670	104	104
AT1G04445	Chr1	1207343..1207982	0	0	0	640	0	0
AT1G04450	Chr1	1208520..1209994	0	0	0	1475	0	0
AT1G04470	Chr1	complement(1210929..1214663)	0	0	0	3735	0	0
AT1G04480	Chr1	1216094..1217587	1821	275.575	275.575	1494	1821	1821
AT1G04490	Chr1	complement(1217828..1220138)	0	0	0	2311	0	0
AT1G04500	Chr1	complement(1221313..1224367)	3	0.453995	0.453995	3055	3	3
AT1G04501	Chr1	1224551..1224800	0	0	0	250	0	0
AT1G04510	Chr1	1226574..1230947	145	21.9431	21.9431	4374	145	145
AT1G04520	Chr1	1231577..1234152	94	14.2252	14.2252	2576	94	94
AT1G04530	Chr1	complement(1234056..1236035)	391	59.1707	59.1707	1980	391	391
AT1G04540	Chr1	1237255..1239181	0	0	0	1927	0	0
AT1G04550	Chr1	1240374..1242241	155	23.4564	23.4564	1868	155	155
AT1G04555	Chr1	1242557..1244364	30	4.53995	4.53995	1808	30	30
AT1G04560	Chr1	1244946..1246179	38	5.7506	5.7506	1234	38	38
AT1G04570	Chr1	complement(1246608..1248776)	3	0.453995	0.453995	2169	3	3
AT1G04580	Chr1	complement(1252002..1257511)	2	0.302663	0.302663	5510	2	2
AT1G04590	Chr1	complement(1258457..1261427)	86	13.0145	13.0145	2971	86	86
AT1G04600	Chr1	1262122..1272496	0	0	0	10375	0	0
AT1G04610	Chr1	1279387..1281738	0	0	0	2352	0	0
AT1G04620	Chr1	complement(1282621..1286585)	87	13.1659	13.1659	3965	87	87
AT1G04625	Chr1	complement(1287711..1289821)	0	0	0	2111	0	0
AT1G04630	Chr1	complement(1289614..1291113)	231	34.9576	34.9576	1500	170	231
AT1G04635	Chr1	1291313..1292115	8	1.21065	1.21065	803	8	8
AT1G04640	Chr1	1292079..1293477	122	18.4625	18.4625	1399	122	122
AT1G04645	Chr1	complement(1293650..1294264)	0	0	0	615	0	0
AT1G04650	Chr1	complement(1294773..1299003)	10	1.51332	1.51332	4231	10	10
AT1G04660	Chr1	complement(1300366..1301774)	3	0.453995	0.453995	1409	3	3
AT1G04670	Chr1	1301860..1302844	0	0	0	985	0	0
AT1G04680	Chr1	complement(1303409..1307885)	461	69.7639	69.7639	4477	461	461
AT1G04684	Chr1	complement(1310310..1310580)	0	0	0	271	0	0
AT1G04690	Chr1	1313563..1315870	160	24.2131	24.2131	2308	160	160
AT1G04700	Chr1	1316253..1321039	5	0.756658	0.756658	4787	5	5
AT1G04710	Chr1	1321903..1324902	94	14.2252	14.2252	3000	94	94
AT1G04720	Chr1	1324922..1325080	0	0	0	159	0	0
AT1G04730	Chr1	complement(1325176..1331087)	19	2.8753	2.8753	5912	19	19
AT1G04750	Chr1	complement(1331346..1333568)	203	30.7203	30.7203	2223	203	203
AT1G04760	Chr1	1334759..1336190	0	0	0	1432	0	0
AT1G04770	Chr1	complement(1336251..1337850)	62	9.38257	9.38257	1600	62	62
AT1G04778	Chr1	1339891..1340447	4	0.605327	0.605327	557	4	4
AT1G04780	Chr1	complement(1340549..1343585)	110	16.6465	16.6465	3037	110	110
AT1G04790	Chr1	1345035..1348571	44	6.65859	6.65859	3537	44	44
AT1G04800	Chr1	complement(1348332..1349287)	1726	261.199	261.199	956	1726	1726
AT1G04810	Chr1	1350179..1355562	103	15.5872	15.5872	5384	103	103
AT1G04820	Chr1	complement(1356071..1358387)	1082	163.741	163.741	2317	1082	1082
AT1G04830	Chr1	complement(1358454..1362020)	18	2.72397	2.72397	3567	18	18
AT1G04840	Chr1	complement(1362747..1364963)	1	0.151332	0.151332	2217	1	1
AT1G04850	Chr1	complement(1364998..1368845)	307	46.4588	46.4588	3848	307	307
AT1G04860	Chr1	complement(1368934..1373102)	49	7.41525	7.41525	4169	49	49
AT1G04870	Chr1	complement(1373114..1375763)	89	13.4685	13.4685	2650	89	89
AT1G04880	Chr1	complement(1375841..1379186)	0	0	0	3346	0	0
AT1G04890	Chr1	complement(1380262..1382600)	0	0	0	2339	0	0
AT1G04900	Chr1	1383840..1388015	11	1.66465	1.66465	4176	11	11
AT1G04910	Chr1	complement(1387751..1391188)	43	6.50726	6.50726	3438	43	43
AT1G04920	Chr1	complement(1391382..1395865)	5	0.756658	0.756658	4484	5	5
AT1G04930	Chr1	complement(1396171..1399054)	9	1.36199	1.36199	2884	9	9
AT1G04945	Chr1	1399173..1403232	31	4.69128	4.69128	4060	17	31
AT1G04940	Chr1	1399181..1400890	94	14.2252	14.2252	1710	0	94
AT1G04950	Chr1	complement(1402965..1407502)	57	8.62591	8.62591	4538	57	57
AT1G04960	Chr1	complement(1407681..1410869)	102	15.4358	15.4358	3189	102	102
AT1G04970	Chr1	1411169..1413747	102	15.4358	15.4358	2579	102	102
AT1G04980	Chr1	complement(1413524..1416145)	30	4.53995	4.53995	2622	30	30
AT1G04985	Chr1	complement(1416223..1418483)	82	12.4092	12.4092	2261	82	82
AT1G04990	Chr1	complement(1418960..1421790)	20	3.02663	3.02663	2831	20	20
AT1G05000	Chr1	1425592..1428902	3	0.453995	0.453995	3311	3	3
AT1G05010	Chr1	complement(1431070..1432859)	384	58.1114	58.1114	1790	384	384
AT1G05020	Chr1	complement(1435134..1437668)	0	0	0	2535	0	0
AT1G05030	Chr1	complement(1438032..1441418)	49	7.41525	7.41525	3387	49	49
AT1G05040	Chr1	complement(1447249..1448449)	0	0	0	1201	0	0
AT1G05055	Chr1	complement(1448598..1450888)	20	3.02663	3.02663	2291	20	20
AT1G05060	Chr1	complement(1450910..1452873)	32	4.84261	4.84261	1964	32	32
AT1G05065	Chr1	complement(1454849..1455221)	0	0	0	373	0	0
AT1G05070	Chr1	complement(1456943..1458745)	199	30.115	30.115	1803	199	199
AT1G05080	Chr1	1459090..1460699	0	0	0	1610	0	0
AT1G05085	Chr1	1460987..1461790	0	0	0	804	0	0
AT1G05090	Chr1	1463201..1465742	0	0	0	2542	0	0
AT1G05100	Chr1	1469609..1471001	3	0.453995	0.453995	1393	3	3
AT1G05120	Chr1	complement(1471286..1476079)	43	6.50726	6.50726	4794	43	43
AT1G05136	Chr1	1478922..1479183	0	0	0	262	0	0
AT1G05140	Chr1	1482547..1484176	237	35.8656	35.8656	1630	237	237
AT1G05150	Chr1	complement(1483947..1486961)	91	13.7712	13.7712	3015	91	91
AT1G05160	Chr1	complement(1487258..1490948)	30	4.53995	4.53995	3691	30	30
AT1G05170	Chr1	complement(1490991..1494249)	70	10.5932	10.5932	3259	70	70
AT1G05180	Chr1	complement(1497994..1501825)	74	11.1985	11.1985	3832	74	74
AT1G05190	Chr1	complement(1502224..1503831)	3833	580.054	580.054	1608	3833	3833
AT1G05200	Chr1	1504959..1509272	118	17.8571	17.8571	4314	118	118
AT1G05205	Chr1	complement(1508983..1510282)	129	19.5218	19.5218	1300	129	129
AT1G05210	Chr1	1510403..1511803	23	3.48063	3.48063	1401	23	23
AT1G05220	Chr1	1511906..1513693	0	0	0	1788	0	0
AT1G05230	Chr1	complement(1512776..1518806)	41	6.2046	6.2046	6031	41	41
AT1G05240	Chr1	1521136..1522801	0	0	0	1666	0	0
AT1G05250	Chr1	complement(1525481..1527235)	0	0	0	1755	0	0
AT1G05260	Chr1	1529766..1531559	29	4.38862	4.38862	1794	29	29
AT1G05270	Chr1	complement(1531521..1534411)	41	6.2046	6.2046	2891	41	41
AT1G05280	Chr1	complement(1535324..1537526)	0	0	0	2203	0	0
AT1G05290	Chr1	complement(1539032..1540563)	0	0	0	1532	0	0
AT1G05291	Chr1	complement(1541228..1542433)	0	0	0	1206	0	0
AT1G05300	Chr1	complement(1544986..1547850)	5	0.756658	0.756658	2865	5	5
AT1G05310	Chr1	complement(1550423..1552518)	9	1.36199	1.36199	2096	9	9
AT1G05320	Chr1	1553602..1557853	49	7.41525	7.41525	4252	49	49
AT1G05330	Chr1	1558169..1558703	0	0	0	535	0	0
AT1G05340	Chr1	complement(1558724..1559904)	16	2.42131	2.42131	1181	16	16
AT1G05350	Chr1	complement(1560558..1564124)	61	9.23123	9.23123	3567	61	61
AT1G05360	Chr1	1564597..1567585	12	1.81598	1.81598	2989	12	12
AT1G05370	Chr1	complement(1569072..1572281)	8	1.21065	1.21065	3210	8	8
AT1G05380	Chr1	1576862..1582734	109	16.4952	16.4952	5873	109	109
AT1G05385	Chr1	complement(1582551..1583719)	68	10.2906	10.2906	1169	68	68
AT1G05390	Chr1	complement(1583652..1583846)	0	0	0	195	0	0
AT1G05400	Chr1	1584072..1585541	0	0	0	1470	0	0
AT1G05410	Chr1	complement(1585251..1587779)	35	5.29661	5.29661	2529	35	35
AT1G05420	Chr1	1590072..1590873	0	0	0	802	0	0
AT1G05430	Chr1	complement(1593937..1595819)	48	7.26392	7.26392	1883	48	48
AT1G05440	Chr1	complement(1595887..1597849)	9	1.36199	1.36199	1963	9	9
AT1G05450	Chr1	1599910..1601334	1	0.151332	0.151332	1425	1	1
AT1G05460	Chr1	complement(1601028..1605028)	133	20.1271	20.1271	4001	133	133
AT1G05470	Chr1	complement(1607237..1611704)	28	4.23729	4.23729	4468	28	28
AT1G05490	Chr1	complement(1618482..1623453)	4	0.605327	0.605327	4972	4	4
AT1G05500	Chr1	1624954..1629344	102	15.4358	15.4358	4391	102	102
AT1G05510	Chr1	1629445..1630983	4	0.605327	0.605327	1539	4	4
AT1G05520	Chr1	complement(1630780..1635712)	55	8.32324	8.32324	4933	55	55
AT1G05530	Chr1	complement(1636376..1637864)	0	0	0	1489	0	0
AT1G05540	Chr1	1639285..1640931	16	2.42131	2.42131	1647	16	16
AT1G05550	Chr1	complement(1640839..1643918)	9	1.36199	1.36199	3080	9	9
AT1G05560	Chr1	complement(1645378..1647148)	115	17.4031	17.4031	1771	115	115
AT1G05562	Chr1	1645874..1647282	38	5.7506	5.7506	1409	38	38
AT1G05570	Chr1	complement(1647586..1659438)	62	9.38257	9.38257	11853	62	62
AT1G05575	Chr1	complement(1661571..1662188)	0	0	0	618	0	0
AT1G05577	Chr1	complement(1662250..1664399)	0	0	0	2150	0	0
AT1G05580	Chr1	complement(1665313..1668905)	0	0	0	3593	0	0
AT1G05590	Chr1	1669349..1671996	73	11.0472	11.0472	2648	73	73
AT1G05600	Chr1	1671935..1673976	9	1.36199	1.36199	2042	9	9
AT1G05610	Chr1	complement(1673741..1675935)	2	0.302663	0.302663	2195	2	2
AT1G05615	Chr1	complement(1677387..1678271)	0	0	0	885	0	0
AT1G05620	Chr1	1679157..1681830	29	4.38862	4.38862	2674	29	29
AT1G05630	Chr1	1682317..1687483	22	3.3293	3.3293	5167	22	22
AT1G05640	Chr1	complement(1687316..1689502)	5	0.756658	0.756658	2187	5	5
AT1G05650	Chr1	complement(1690144..1692127)	0	0	0	1984	0	0
AT1G05660	Chr1	complement(1694166..1696059)	0	0	0	1894	0	0
AT1G05670	Chr1	complement(1697467..1701026)	14	2.11864	2.11864	3560	14	14
AT1G05675	Chr1	complement(1700996..1702750)	1	0.151332	0.151332	1755	1	1
AT1G05680	Chr1	complement(1702972..1704692)	4	0.605327	0.605327	1721	4	4
AT1G05690	Chr1	1707010..1709467	39	5.90194	5.90194	2458	39	39
AT1G05700	Chr1	1709795..1713365	0	0	0	3571	0	0
AT1G05710	Chr1	1714949..1717396	29	4.38862	4.38862	2448	29	29
AT1G05720	Chr1	complement(1717327..1718910)	88	13.3172	13.3172	1584	88	88
AT1G05730	Chr1	1718554..1720423	2	0.302663	0.302663	1870	2	2
AT1G05740	Chr1	1720673..1721429	0	0	0	757	0	0
AT1G05750	Chr1	1721508..1724854	3	0.453995	0.453995	3347	3	3
AT1G05760	Chr1	complement(1723614..1724487)	17	2.57264	2.57264	874	17	17
AT1G05770	Chr1	complement(1725268..1726284)	5	0.756658	0.756658	1017	5	5
AT1G05780	Chr1	1726607..1728524	22	3.3293	3.3293	1918	22	22
AT1G05785	Chr1	1730248..1732746	15	2.26998	2.26998	2499	15	15
AT1G05790	Chr1	1732870..1737609	28	4.23729	4.23729	4740	28	28
AT1G05800	Chr1	1741203..1742739	0	0	0	1537	0	0
AT1G05805	Chr1	1744772..1747813	67	10.1392	10.1392	3042	67	67
AT1G05810	Chr1	1748313..1749580	37	5.59927	5.59927	1268	37	37
AT1G05820	Chr1	1749681..1754110	9	1.36199	1.36199	4430	9	9
AT1G05830	Chr1	1754243..1761937	44	6.65859	6.65859	7695	44	44
AT1G05835	Chr1	1762223..1762934	43	6.50726	6.50726	712	43	43
AT1G05840	Chr1	complement(1762614..1766282)	43	6.50726	6.50726	3669	43	43
AT1G05850	Chr1	complement(1766383..1768696)	2018	305.387	305.387	2314	2018	2018
AT1G05860	Chr1	1769013..1771235	22	3.3293	3.3293	2223	22	22
AT1G05870	Chr1	complement(1771337..1773294)	67	10.1392	10.1392	1958	67	67
AT1G05880	Chr1	1775642..1778673	0	0	0	3032	0	0
AT1G05890	Chr1	1779255..1784649	72	10.8959	10.8959	5395	71	72
AT1G05894	Chr1	1784802..1786412	6	0.90799	0.90799	1611	6	6
AT1G05900	Chr1	1786855..1789796	34	5.14528	5.14528	2942	34	34
AT1G05910	Chr1	1790223..1796767	55	8.32324	8.32324	6545	55	55
AT1G05920	Chr1	1796777..1798374	0	0	0	1598	0	0
AT1G05925	Chr1	complement(1798781..1799063)	0	0	0	283	0	0
AT1G05930	Chr1	1799417..1801053	0	0	0	1637	0	0
AT1G05940	Chr1	complement(1801042..1803985)	131	19.8245	19.8245	2944	131	131
AT1G05950	Chr1	complement(1804281..1807472)	14	2.11864	2.11864	3192	14	14
AT1G05960	Chr1	complement(1807853..1815475)	168	25.4237	25.4237	7623	168	168
AT1G05970	Chr1	complement(1815936..1817283)	16	2.42131	2.42131	1348	16	16
AT1G05980	Chr1	1817399..1817591	0	0	0	193	0	0
AT1G05990	Chr1	1818446..1819160	0	0	0	715	0	0
AT1G06000	Chr1	complement(1820188..1821895)	510	77.1792	77.1792	1708	510	510
AT1G06002	Chr1	1820976..1822038	17	2.57264	2.57264	1063	17	17
AT1G06010	Chr1	1822617..1824117	51	7.71792	7.71792	1501	51	51
AT1G06020	Chr1	1824547..1826221	0	0	0	1675	0	0
AT1G06030	Chr1	1826879..1828281	0	0	0	1403	0	0
AT1G06040	Chr1	complement(1828293..1829891)	1237	187.197	187.197	1599	1237	1237
AT1G06050	Chr1	complement(1830485..1832556)	14	2.11864	2.11864	2072	14	14
AT1G06060	Chr1	1832942..1834981	84	12.7119	12.7119	2040	84	84
AT1G06070	Chr1	complement(1834709..1837649)	21	3.17797	3.17797	2941	21	21
AT1G06080	Chr1	1843567..1846422	13	1.96731	1.96731	2856	13	13
AT1G06090	Chr1	1847882..1849813	6	0.90799	0.90799	1932	6	6
AT1G06100	Chr1	1851529..1853139	18	2.72397	2.72397	1611	18	18
AT1G06110	Chr1	complement(1852957..1855032)	81	12.2579	12.2579	2076	81	81
AT1G06120	Chr1	1855942..1857838	0	0	0	1897	0	0
AT1G06130	Chr1	complement(1857647..1860731)	33	4.99395	4.99395	3085	33	33
AT1G06135	Chr1	1862196..1862862	0	0	0	667	0	0
AT1G06137	Chr1	complement(1863424..1863751)	0	0	0	328	0	0
AT1G06140	Chr1	1864795..1866592	0	0	0	1798	0	0
AT1G06150	Chr1	complement(1866895..1873719)	26	3.93462	3.93462	6825	7	26
AT1G06149	Chr1	complement(1868869..1873719)	17	2.57264	2.57264	4851	0	17
AT1G06148	Chr1	complement(1874765..1877529)	0	0	0	2765	0	0
AT1G06160	Chr1	1883003..1884054	11	1.66465	1.66465	1052	11	11
AT1G06170	Chr1	complement(1884861..1886898)	0	0	0	2038	0	0
AT1G06180	Chr1	1889407..1891278	60	9.0799	9.0799	1872	60	60
AT1G06190	Chr1	complement(1892153..1894149)	827	125.151	125.151	1997	827	827
AT1G06200	Chr1	complement(1894216..1896936)	186	28.1477	28.1477	2721	186	186
AT1G06210	Chr1	1897202..1899328	70	10.5932	10.5932	2127	70	70
AT1G06220	Chr1	1899963..1904993	193	29.207	29.207	5031	193	193
AT1G06225	Chr1	1905974..1906346	3	0.453995	0.453995	373	3	3
AT1G06230	Chr1	1906962..1910968	229	34.655	34.655	4007	229	229
AT1G06240	Chr1	1911121..1913325	22	3.3293	3.3293	2205	22	22
AT1G06250	Chr1	complement(1913136..1914896)	0	0	0	1761	0	0
AT1G06265	Chr1	complement(1914823..1917662)	9	1.36199	1.36199	2840	9	9
AT1G06260	Chr1	1916429..1917705	0	0	0	1277	0	0
AT1G06270	Chr1	complement(1917968..1919761)	11	1.66465	1.66465	1794	11	11
AT1G06280	Chr1	complement(1920187..1920950)	1	0.151332	0.151332	764	1	1
AT1G06290	Chr1	1922351..1926398	99	14.9818	14.9818	4048	99	99
AT1G06310	Chr1	1926790..1930378	0	0	0	3589	0	0
AT1G06320	Chr1	1930522..1931569	0	0	0	1048	0	0
AT1G06330	Chr1	complement(1931551..1932267)	0	0	0	717	0	0
AT1G06340	Chr1	complement(1933164..1934015)	0	0	0	852	0	0
AT1G06350	Chr1	complement(1935173..1936820)	4	0.605327	0.605327	1648	4	4
AT1G06360	Chr1	complement(1938843..1940460)	176	26.6344	26.6344	1618	176	176
AT1G06380	Chr1	1945123..1946196	38	5.7506	5.7506	1074	38	38
AT1G06390	Chr1	1946787..1950980	78	11.8039	11.8039	4194	78	78
AT1G06400	Chr1	complement(1950724..1952786)	252	38.1356	38.1356	2063	252	252
AT1G06410	Chr1	1954849..1958876	1128	170.702	170.702	4028	1128	1128
AT1G06420	Chr1	1958922..1960067	48	7.26392	7.26392	1146	48	48
AT1G06430	Chr1	complement(1959938..1963012)	554	83.8378	83.8378	3075	554	554
AT1G06440	Chr1	complement(1963260..1965052)	1	0.151332	0.151332	1793	1	1
AT1G06450	Chr1	1965839..1967339	1	0.151332	0.151332	1501	1	1
AT1G06460	Chr1	complement(1966967..1969562)	307	46.4588	46.4588	2596	307	307
AT1G06470	Chr1	1969728..1973887	43	6.50726	6.50726	4160	43	43
AT1G06475	Chr1	complement(1973714..1974387)	24	3.63196	3.63196	674	24	24
AT1G06480	Chr1	1978083..1978277	0	0	0	195	0	0
AT1G06490	Chr1	1978761..1989529	10	1.51332	1.51332	10769	10	10
AT1G06500	Chr1	1989478..1990850	38	5.7506	5.7506	1373	38	38
AT1G06515	Chr1	complement(1990514..1992229)	65	9.83656	9.83656	1716	65	65
AT1G06510	Chr1	1992332..1993960	85	12.8632	12.8632	1629	85	85
AT1G06520	Chr1	complement(1993858..1996113)	1	0.151332	0.151332	2256	1	1
AT1G06530	Chr1	2001593..2002716	463	70.0666	70.0666	1124	463	463
AT1G06540	Chr1	complement(2002757..2003394)	4	0.605327	0.605327	638	4	4
AT1G06550	Chr1	complement(2003507..2007191)	148	22.3971	22.3971	3685	148	148
AT1G06560	Chr1	2007614..2012126	16	2.42131	2.42131	4513	16	16
AT1G06570	Chr1	complement(2011765..2013546)	245	37.0763	37.0763	1782	245	245
AT1G06580	Chr1	complement(2013883..2016055)	6	0.90799	0.90799	2173	6	6
AT1G06590	Chr1	complement(2016188..2024663)	16	2.42131	2.42131	8476	16	16
AT1G06610	Chr1	2025355..2025548	0	0	0	194	0	0
AT1G06620	Chr1	2025600..2027391	0	0	0	1792	0	0
AT1G06630	Chr1	2027738..2031508	29	4.38862	4.38862	3771	29	29
AT1G06640	Chr1	2032337..2034138	198	29.9637	29.9637	1802	198	198
AT1G06645	Chr1	2034155..2035746	8	1.21065	1.21065	1592	8	8
AT1G06650	Chr1	2035838..2037486	116	17.5545	17.5545	1649	116	116
AT1G06660	Chr1	complement(2037191..2040247)	13	1.96731	1.96731	3057	13	13
AT1G06670	Chr1	2040432..2047732	253	38.2869	38.2869	7301	253	253
AT1G06680	Chr1	2047824..2049538	21823	3302.51	3302.51	1715	21823	21823
AT1G06690	Chr1	complement(2049482..2052155)	279	42.2215	42.2215	2674	279	279
AT1G06700	Chr1	complement(2052361..2055549)	111	16.7978	16.7978	3189	111	111
AT1G06710	Chr1	complement(2056455..2060243)	1	0.151332	0.151332	3789	1	1
AT1G06720	Chr1	complement(2060324..2067324)	134	20.2784	20.2784	7001	134	134
AT1G06730	Chr1	2067528..2070566	38	5.7506	5.7506	3039	38	38
AT1G06750	Chr1	2072978..2076625	22	3.3293	3.3293	3648	22	22
AT1G06760	Chr1	complement(2076384..2077699)	939	142.1	142.1	1316	939	939
AT1G06770	Chr1	complement(2078791..2081940)	30	4.53995	4.53995	3150	30	30
AT1G06780	Chr1	2083310..2087251	151	22.8511	22.8511	3942	151	151
AT1G06790	Chr1	2087231..2089906	63	9.5339	9.5339	2676	63	63
AT1G06800	Chr1	complement(2089297..2091687)	25	3.78329	3.78329	2391	25	25
AT1G06810	Chr1	complement(2091618..2092529)	0	0	0	912	0	0
AT1G06820	Chr1	complement(2092826..2096233)	70	10.5932	10.5932	3408	70	70
AT1G06830	Chr1	2097150..2097775	322	48.7288	48.7288	626	322	322
AT1G06840	Chr1	complement(2097627..2103480)	29	4.38862	4.38862	5854	29	29
AT1G06850	Chr1	2105047..2106869	16	2.42131	2.42131	1823	16	16
AT1G06860	Chr1	complement(2107278..2107469)	25	3.78329	3.78329	192	25	25
AT1G06870	Chr1	2108592..2111106	38	5.7506	5.7506	2515	38	38
AT1G06880	Chr1	complement(2111028..2111219)	52	7.86925	7.86925	192	52	52
AT1G06890	Chr1	complement(2111243..2114602)	14	2.11864	2.11864	3360	14	14
AT1G06900	Chr1	complement(2114807..2120746)	65	9.83656	9.83656	5940	65	65
AT1G06910	Chr1	2120990..2123868	29	4.38862	4.38862	2879	29	29
AT1G06920	Chr1	complement(2124734..2125802)	0	0	0	1069	0	0
AT1G06923	Chr1	2126748..2128180	0	0	0	1433	0	0
AT1G06925	Chr1	complement(2127584..2128612)	0	0	0	1029	0	0
AT1G06930	Chr1	2128842..2130003	0	0	0	1162	0	0
AT1G06950	Chr1	complement(2130022..2135666)	698	105.63	105.63	5645	698	698
AT1G06960	Chr1	2135850..2137852	46	6.96126	6.96126	2003	46	46
AT1G06970	Chr1	2138108..2140938	0	0	0	2831	0	0
AT1G06980	Chr1	complement(2142911..2143822)	17	2.57264	2.57264	912	17	17
AT1G06990	Chr1	2148386..2150272	0	0	0	1887	0	0
AT1G07000	Chr1	complement(2150074..2152326)	5	0.756658	0.756658	2253	5	5
AT1G07010	Chr1	2152851..2155389	286	43.2809	43.2809	2539	286	286
AT1G07020	Chr1	complement(2155093..2156009)	48	7.26392	7.26392	917	48	48
AT1G07025	Chr1	complement(2157538..2158159)	0	0	0	622	0	0
AT1G07030	Chr1	complement(2158300..2160810)	62	9.38257	9.38257	2511	62	62
AT1G07040	Chr1	complement(2160818..2163309)	51	7.71792	7.71792	2492	51	51
AT1G07050	Chr1	complement(2164068..2165240)	6	0.90799	0.90799	1173	6	6
AT1G07051	Chr1	2165516..2165866	0	0	0	351	0	0
AT1G07060	Chr1	complement(2166987..2168398)	0	0	0	1412	0	0
AT1G07070	Chr1	2168563..2169971	184	27.845	27.845	1409	184	184
AT1G07080	Chr1	2169981..2172314	309	46.7615	46.7615	2334	309	309
AT1G07090	Chr1	complement(2173832..2174895)	65	9.83656	9.83656	1064	65	65
AT1G07100	Chr1	2177884..2178078	1	0.151332	0.151332	195	1	1
AT1G07110	Chr1	complement(2177984..2184149)	300	45.3995	45.3995	6166	300	300
AT1G07119	Chr1	2184346..2186659	0	0	0	2314	0	0
AT1G07120	Chr1	complement(2184639..2186581)	0	0	0	1943	0	0
AT1G07128	Chr1	complement(2187501..2188418)	0	0	0	918	0	0
AT1G07130	Chr1	2187775..2188853	6	0.90799	0.90799	1079	6	6
AT1G07135	Chr1	complement(2189808..2190660)	35	5.29661	5.29661	853	35	35
AT1G07140	Chr1	complement(2191603..2193794)	776	117.433	117.433	2192	776	776
AT1G07150	Chr1	complement(2193821..2195799)	14	2.11864	2.11864	1979	14	14
AT1G07160	Chr1	complement(2197788..2199749)	0	0	0	1962	0	0
AT1G07170	Chr1	2200122..2201385	108	16.3438	16.3438	1264	108	108
AT1G07175	Chr1	2202329..2202894	1	0.151332	0.151332	566	1	1
AT1G07180	Chr1	2204319..2207054	509	77.0278	77.0278	2736	509	509
AT1G07190	Chr1	2208012..2208297	0	0	0	286	0	0
AT1G07200	Chr1	complement(2208599..2212547)	57	8.62591	8.62591	3949	57	57
AT1G07210	Chr1	2215222..2217102	111	16.7978	16.7978	1881	111	111
AT1G07220	Chr1	complement(2216805..2219475)	17	2.57264	2.57264	2671	17	17
AT1G07230	Chr1	complement(2220133..2222983)	105	15.8898	15.8898	2851	105	105
AT1G07240	Chr1	2223690..2225572	36	5.44794	5.44794	1883	36	36
AT1G07250	Chr1	2225899..2227686	187	28.299	28.299	1788	187	187
AT1G07260	Chr1	complement(2227474..2229320)	6	0.90799	0.90799	1847	6	6
AT1G07270	Chr1	complement(2229637..2232898)	1	0.151332	0.151332	3262	1	1
AT1G07280	Chr1	2238086..2241337	127	19.2191	19.2191	3252	127	127
AT1G07290	Chr1	complement(2242136..2244429)	0	0	0	2294	0	0
AT1G07300	Chr1	complement(2245638..2246493)	26	3.93462	3.93462	856	26	26
AT1G07310	Chr1	complement(2247389..2248962)	130	19.6731	19.6731	1574	130	130
AT1G07320	Chr1	2249132..2250649	2355	356.386	356.386	1518	2355	2355
AT1G07330	Chr1	2251130..2253705	2	0.302663	0.302663	2576	2	2
AT1G07340	Chr1	2254821..2256970	0	0	0	2150	0	0
AT1G07350	Chr1	complement(2257305..2260102)	64	9.68523	9.68523	2798	64	64
AT1G07360	Chr1	complement(2260269..2262866)	151	22.8511	22.8511	2598	151	151
AT1G07370	Chr1	2263139..2264671	102	15.4358	15.4358	1533	102	102
AT1G07380	Chr1	complement(2264709..2268307)	0	0	0	3599	0	0
AT1G07390	Chr1	2269892..2274940	6	0.90799	0.90799	5049	6	6
AT1G07400	Chr1	2274942..2275878	10	1.51332	1.51332	937	10	10
AT1G07410	Chr1	2276052..2277274	0	0	0	1223	0	0
AT1G07420	Chr1	2277806..2280417	73	11.0472	11.0472	2612	73	73
AT1G07430	Chr1	complement(2280715..2282829)	0	0	0	2115	0	0
AT1G07440	Chr1	complement(2286029..2287731)	209	31.6283	31.6283	1703	209	209
AT1G07450	Chr1	complement(2287806..2289337)	68	10.2906	10.2906	1532	68	68
AT1G07460	Chr1	2290200..2291097	0	0	0	898	0	0
AT1G07470	Chr1	2291456..2294708	67	10.1392	10.1392	3253	67	67
AT1G07473	Chr1	complement(2294446..2295490)	0	0	0	1045	0	0
AT1G07476	Chr1	2295750..2296617	0	0	0	868	0	0
AT1G07480	Chr1	complement(2295903..2299471)	43	6.50726	6.50726	3569	43	43
AT1G07490	Chr1	complement(2301260..2302022)	17	2.57264	2.57264	763	17	17
AT1G07485	Chr1	2301374..2302241	5	0.756658	0.756658	868	5	5
AT1G07500	Chr1	complement(2304646..2305032)	0	0	0	387	0	0
AT1G07510	Chr1	2305377..2309664	132	19.9758	19.9758	4288	132	132
AT1G07520	Chr1	complement(2309444..2311806)	11	1.66465	1.66465	2363	11	11
AT1G07530	Chr1	complement(2313462..2316470)	87	13.1659	13.1659	3009	87	87
AT1G07540	Chr1	complement(2318313..2321049)	0	0	0	2737	0	0
AT1G07550	Chr1	complement(2322533..2326562)	0	0	0	4030	0	0
AT1G07560	Chr1	2327319..2331216	0	0	0	3898	0	0
AT1G07570	Chr1	complement(2331050..2333739)	116	17.5545	17.5545	2690	116	116
AT1G07580	Chr1	2334821..2335014	0	0	0	194	0	0
AT1G07590	Chr1	complement(2336403..2339392)	6794	1028.15	1028.15	2990	6351	6794
AT1G07600	Chr1	complement(2338784..2339322)	0	0	0	539	0	0
AT1G07610	Chr1	2341541..2342243	576	87.1671	87.1671	703	576	576
AT1G07615	Chr1	complement(2342078..2344272)	39	5.90194	5.90194	2195	39	39
AT1G07620	Chr1	complement(2344270..2346843)	4	0.605327	0.605327	2574	4	4
AT1G07630	Chr1	2349096..2351812	26	3.93462	3.93462	2717	26	26
AT1G07640	Chr1	complement(2354234..2356228)	111	16.7978	16.7978	1995	111	111
AT1G07650	Chr1	complement(2359429..2366562)	86	13.0145	13.0145	7134	86	86
AT1G07645	Chr1	complement(2367317..2368386)	0	0	0	1070	0	0
AT1G07660	Chr1	2368836..2369854	275	41.6162	41.6162	1019	275	275
AT1G07670	Chr1	complement(2369932..2374546)	65	9.83656	9.83656	4615	65	65
AT1G07680	Chr1	2376011..2377306	0	0	0	1296	0	0
AT1G07690	Chr1	2378075..2379120	0	0	0	1046	0	0
AT1G07700	Chr1	2379646..2381482	324	49.0315	49.0315	1837	324	324
AT1G07705	Chr1	2381614..2386212	48	7.26392	7.26392	4599	48	48
AT1G07702	Chr1	complement(2382131..2382332)	0	0	0	202	0	0
AT1G07710	Chr1	complement(2386155..2387987)	1	0.151332	0.151332	1833	1	1
AT1G07720	Chr1	complement(2390535..2392454)	104	15.7385	15.7385	1920	104	104
AT1G07725	Chr1	complement(2394681..2397273)	0	0	0	2593	0	0
AT1G07728	Chr1	2395450..2397465	16	2.42131	2.42131	2016	16	16
AT1G07740	Chr1	complement(2397322..2400509)	4	0.605327	0.605327	3188	1	4
AT1G07730	Chr1	complement(2397407..2398697)	1	0.151332	0.151332	1291	0	1
AT1G07745	Chr1	complement(2400469..2402874)	6	0.90799	0.90799	2406	6	6
AT1G07747	Chr1	2403557..2403965	0	0	0	409	0	0
AT1G07750	Chr1	complement(2403917..2405944)	80	12.1065	12.1065	2028	80	80
AT1G07760	Chr1	complement(2406714..2406906)	0	0	0	193	0	0
AT1G07770	Chr1	complement(2408083..2409581)	2444	369.855	369.855	1499	2444	2444
AT1G07780	Chr1	complement(2409936..2412678)	34	5.14528	5.14528	2743	33	34
AT1G07790	Chr1	2412979..2413828	355	53.7228	53.7228	850	355	355
AT1G07795	Chr1	2414285..2415087	0	0	0	803	0	0
AT1G07810	Chr1	2416264..2420877	54	8.17191	8.17191	4614	54	54
AT1G07820	Chr1	complement(2421096..2421948)	1360	205.811	205.811	853	1360	1360
AT1G07830	Chr1	2422240..2423775	68	10.2906	10.2906	1536	68	68
AT1G07840	Chr1	2424053..2426796	89	13.4685	13.4685	2744	89	89
AT1G07850	Chr1	2426744..2428839	0	0	0	2096	0	0
AT1G07870	Chr1	complement(2428653..2432058)	53	8.02058	8.02058	3406	53	53
AT1G07860	Chr1	complement(2428791..2429432)	0	0	0	642	0	0
AT1G07880	Chr1	complement(2433910..2435764)	19	2.8753	2.8753	1855	19	19
AT1G07885	Chr1	complement(2436347..2436960)	0	0	0	614	0	0
AT1G07890	Chr1	2437329..2439785	4809	727.754	727.754	2457	4809	4809
AT1G07900	Chr1	2442621..2443752	0	0	0	1132	0	0
AT1G07901	Chr1	complement(2443851..2444124)	0	0	0	274	0	0
AT1G07910	Chr1	2445469..2454765	47	7.11259	7.11259	9297	47	47
AT1G07920	Chr1	2454845..2457441	2926	442.797	442.797	2597	2926	2926
AT1G07930	Chr1	2458243..2460910	1781	269.522	269.522	2668	1781	1781
AT1G07940	Chr1	complement(2462833..2465505)	2273	343.977	343.977	2673	2273	2273
AT1G07950	Chr1	complement(2465650..2467023)	76	11.5012	11.5012	1374	76	76
AT1G07960	Chr1	2467160..2469274	89	13.4685	13.4685	2115	89	89
AT1G07970	Chr1	complement(2469166..2472629)	46	6.96126	6.96126	3464	46	46
AT1G07980	Chr1	complement(2473045..2474928)	34	5.14528	5.14528	1884	34	34
AT1G07985	Chr1	2475404..2476275	20	3.02663	3.02663	872	20	20
AT1G07990	Chr1	2477156..2483258	79	11.9552	11.9552	6103	79	79
AT1G08000	Chr1	complement(2483120..2485110)	29	4.38862	4.38862	1991	29	29
AT1G08005	Chr1	2485343..2485631	0	0	0	289	0	0
AT1G08010	Chr1	complement(2485786..2488028)	72	10.8959	10.8959	2243	72	72
AT1G08030	Chr1	complement(2489381..2493251)	28	4.23729	4.23729	3871	28	28
AT1G08032	Chr1	2494122..2494435	0	0	0	314	0	0
AT1G08035	Chr1	2494401..2495269	0	0	0	869	0	0
AT1G08040	Chr1	complement(2495222..2498765)	101	15.2845	15.2845	3544	101	101
AT1G08050	Chr1	complement(2498716..2501428)	20	3.02663	3.02663	2713	20	20
AT1G08060	Chr1	complement(2501622..2511085)	47	7.11259	7.11259	9464	47	47
AT1G08065	Chr1	complement(2511527..2513455)	0	0	0	1929	0	0
AT1G08070	Chr1	complement(2514072..2516606)	4	0.605327	0.605327	2535	4	4
AT1G08080	Chr1	complement(2516871..2518547)	0	0	0	1677	0	0
AT1G08090	Chr1	2524075..2526284	15	2.26998	2.26998	2210	15	15
AT1G08100	Chr1	complement(2527050..2529121)	0	0	0	2072	0	0
AT1G08110	Chr1	2535327..2538051	459	69.4612	69.4612	2725	459	459
AT1G08115	Chr1	complement(2537956..2538238)	36	5.44794	5.44794	283	35	36
AT1G08120	Chr1	2538614..2539781	0	0	0	1168	0	0
AT1G08125	Chr1	complement(2539494..2542335)	54	8.17191	8.17191	2842	54	54
AT1G08130	Chr1	complement(2542582..2547947)	131	19.8245	19.8245	5366	131	131
AT1G08135	Chr1	complement(2548699..2551474)	1	0.151332	0.151332	2776	1	1
AT1G08140	Chr1	complement(2551916..2555162)	0	0	0	3247	0	0
AT1G08150	Chr1	complement(2556223..2559075)	0	0	0	2853	0	0
AT1G08160	Chr1	complement(2559367..2560404)	40	6.05327	6.05327	1038	40	40
AT1G08165	Chr1	complement(2561507..2562149)	11	1.66465	1.66465	643	11	11
AT1G08170	Chr1	complement(2562821..2563673)	1	0.151332	0.151332	853	1	1
AT1G08180	Chr1	complement(2564452..2565122)	30	4.53995	4.53995	671	30	30
AT1G08190	Chr1	2567474..2573513	721	109.11	109.11	6040	721	721
AT1G08200	Chr1	complement(2573728..2576715)	556	84.1404	84.1404	2988	556	556
AT1G08210	Chr1	complement(2576900..2580670)	73	11.0472	11.0472	3771	73	73
AT1G08220	Chr1	complement(2580902..2583324)	35	5.29661	5.29661	2423	35	35
AT1G08230	Chr1	complement(2583534..2586745)	34	5.14528	5.14528	3212	34	34
AT1G08240	Chr1	2588524..2588716	1	0.151332	0.151332	193	1	1
AT1G08250	Chr1	complement(2588737..2590302)	143	21.6404	21.6404	1566	143	143
AT1G08260	Chr1	2590943..2607012	35	5.29661	5.29661	16070	35	35
AT1G08270	Chr1	complement(2606149..2607508)	0	0	0	1360	0	0
AT1G08280	Chr1	2608407..2609973	33	4.99395	4.99395	1567	33	33
AT1G08290	Chr1	complement(2609876..2613243)	0	0	0	3368	0	0
AT1G08300	Chr1	2614773..2618943	5	0.756658	0.756658	4171	5	5
AT1G08310	Chr1	2618646..2620572	0	0	0	1927	0	0
AT1G08315	Chr1	complement(2620215..2621546)	36	5.44794	5.44794	1332	36	36
AT1G08320	Chr1	complement(2621784..2627849)	0	0	0	6066	0	0
AT1G08340	Chr1	2631067..2632991	21	3.17797	3.17797	1925	21	21
AT1G08350	Chr1	complement(2632690..2635853)	18	2.72397	2.72397	3164	18	18
AT1G08360	Chr1	2636010..2638035	1918	290.254	290.254	2026	1918	1918
AT1G08370	Chr1	2638180..2640674	112	16.9491	16.9491	2495	112	112
AT1G08380	Chr1	complement(2640693..2641829)	31954	4835.65	4835.65	1137	31954	31954
AT1G08390	Chr1	2642213..2643405	49	7.41525	7.41525	1193	49	49
AT1G08400	Chr1	complement(2643210..2646036)	10	1.51332	1.51332	2827	10	10
AT1G08410	Chr1	2646188..2649499	40	6.05327	6.05327	3312	40	40
AT1G08420	Chr1	2649536..2657240	71	10.7446	10.7446	7705	71	71
AT1G08430	Chr1	2658715..2661149	0	0	0	2435	0	0
AT1G08440	Chr1	2663026..2665463	1	0.151332	0.151332	2438	1	1
AT1G08450	Chr1	complement(2667678..2671893)	452	68.4019	68.4019	4216	452	452
AT1G08460	Chr1	2672450..2674748	43	6.50726	6.50726	2299	43	43
AT1G08465	Chr1	2675812..2679901	76	11.5012	11.5012	4090	76	76
AT1G08470	Chr1	complement(2682007..2684101)	127	19.2191	19.2191	2095	127	127
AT1G08480	Chr1	2684233..2685741	218	32.9903	32.9903	1509	218	218
AT1G08490	Chr1	complement(2685539..2688596)	146	22.0944	22.0944	3058	146	146
AT1G08500	Chr1	2689015..2690165	6	0.90799	0.90799	1151	6	6
AT1G08510	Chr1	complement(2690960..2694378)	408	61.7433	61.7433	3419	408	408
AT1G08520	Chr1	2696411..2701079	2042	309.019	309.019	4669	2042	2042
AT1G08530	Chr1	2701225..2703211	60	9.0799	9.0799	1987	60	60
AT1G08540	Chr1	2703335..2706965	792	119.855	119.855	3631	792	792
AT1G08550	Chr1	2706923..2709651	221	33.4443	33.4443	2729	221	221
AT1G08560	Chr1	complement(2709512..2710913)	143	21.6404	21.6404	1402	143	143
AT1G08570	Chr1	2712882..2714854	429	64.9213	64.9213	1973	429	429
AT1G08580	Chr1	complement(2714959..2716405)	272	41.1622	41.1622	1447	272	272
AT1G08592	Chr1	complement(2718755..2721677)	4	0.605327	0.605327	2923	4	4
AT1G08590	Chr1	2718777..2722341	0	0	0	3565	0	0
AT1G08600	Chr1	2723823..2733733	97	14.6792	14.6792	9911	97	97
AT1G08610	Chr1	complement(2733537..2735820)	47	7.11259	7.11259	2284	47	47
AT1G08620	Chr1	2736773..2743878	85	12.8632	12.8632	7106	85	85
AT1G08630	Chr1	complement(2743641..2747968)	15	2.26998	2.26998	4328	15	15
AT1G08640	Chr1	complement(2748278..2751279)	575	87.0157	87.0157	3002	575	575
AT1G08650	Chr1	2752153..2753823	20	3.02663	3.02663	1671	20	20
AT1G08660	Chr1	complement(2756921..2759795)	60	9.0799	9.0799	2875	60	60
AT1G08670	Chr1	complement(2760226..2761574)	0	0	0	1349	0	0
AT1G08680	Chr1	2762583..2769087	59	8.92857	8.92857	6505	59	59
AT1G08695	Chr1	complement(2768936..2769484)	0	0	0	549	0	0
AT1G08700	Chr1	complement(2769695..2771478)	123	18.6138	18.6138	1784	123	123
AT1G08710	Chr1	2771632..2773580	16	2.42131	2.42131	1949	16	16
AT1G08720	Chr1	2774029..2779417	47	7.11259	7.11259	5389	47	47
AT1G08730	Chr1	2779962..2788567	4	0.605327	0.605327	8606	4	4
AT1G08750	Chr1	2801066..2804657	53	8.02058	8.02058	3592	53	53
AT1G08760	Chr1	2805370..2808741	13	1.96731	1.96731	3372	13	13
AT1G08770	Chr1	2808882..2809867	48	7.26392	7.26392	986	48	48
AT1G08780	Chr1	complement(2809658..2811192)	130	19.6731	19.6731	1535	130	130
AT1G08790	Chr1	2811988..2812766	0	0	0	779	0	0
AT1G08800	Chr1	complement(2812941..2818009)	21	3.17797	3.17797	5069	21	21
AT1G08810	Chr1	complement(2818945..2820396)	48	7.26392	7.26392	1452	48	48
AT1G08820	Chr1	complement(2821432..2825276)	45	6.80993	6.80993	3845	45	45
AT1G08830	Chr1	2827060..2829435	3283	496.822	496.822	2376	3283	3283
AT1G08840	Chr1	complement(2828985..2838470)	9	1.36199	1.36199	9486	9	9
AT1G08845	Chr1	2838788..2841114	20	3.02663	3.02663	2327	20	20
AT1G08860	Chr1	2842152..2846258	0	0	0	4107	0	0
AT1G08870	Chr1	complement(2846416..2846609)	0	0	0	194	0	0
AT1G08880	Chr1	complement(2846829..2847801)	489	74.0012	74.0012	973	489	489
AT1G08890	Chr1	2848347..2852390	5	0.756658	0.756658	4044	5	5
AT1G08900	Chr1	2852453..2855899	30	4.53995	4.53995	3447	30	30
AT1G08910	Chr1	2856226..2861290	45	6.80993	6.80993	5065	45	45
AT1G08920	Chr1	2867258..2870776	21	3.17797	3.17797	3519	21	21
AT1G08930	Chr1	2873464..2877390	133	20.1271	20.1271	3927	133	133
AT1G08940	Chr1	2877691..2879289	13	1.96731	1.96731	1599	13	13
AT1G08950	Chr1	2879302..2879494	0	0	0	193	0	0
AT1G08960	Chr1	2879641..2882351	44	6.65859	6.65859	2711	44	44
AT1G08970	Chr1	2882523..2884457	161	24.3644	24.3644	1935	161	161
AT1G08980	Chr1	2884410..2886740	112	16.9491	16.9491	2331	112	112
AT1G08985	Chr1	2887284..2887826	0	0	0	543	0	0
AT1G08990	Chr1	2888752..2891079	0	0	0	2328	0	0
AT1G09000	Chr1	2891036..2895302	17	2.57264	2.57264	4267	17	17
AT1G09010	Chr1	complement(2895046..2899385)	149	22.5484	22.5484	4340	149	149
AT1G09020	Chr1	complement(2899794..2904816)	6	0.90799	0.90799	5023	6	6
AT1G09026	Chr1	2907123..2907399	0	0	0	277	0	0
AT1G09030	Chr1	complement(2908491..2909031)	0	0	0	541	0	0
AT1G09040	Chr1	2911316..2915489	3	0.453995	0.453995	4174	3	3
AT1G09050	Chr1	2918030..2921009	0	0	0	2980	0	0
AT1G09060	Chr1	complement(2920944..2925763)	137	20.7324	20.7324	4820	137	137
AT1G09070	Chr1	2927702..2929088	809	122.427	122.427	1387	809	809
AT1G09080	Chr1	complement(2929097..2931842)	2	0.302663	0.302663	2746	2	2
AT1G09090	Chr1	2932738..2936706	0	0	0	3969	0	0
AT1G09100	Chr1	complement(2936408..2939327)	64	9.68523	9.68523	2920	64	64
AT1G09110	Chr1	2939416..2939608	0	0	0	193	0	0
AT1G09130	Chr1	complement(2939450..2942289)	483	73.0932	73.0932	2840	483	483
AT1G09140	Chr1	complement(2942444..2945962)	271	41.0109	41.0109	3519	271	271
AT1G09150	Chr1	2946228..2949279	142	21.4891	21.4891	3052	142	142
AT1G09155	Chr1	complement(2949556..2950990)	0	0	0	1435	0	0
AT1G09157	Chr1	complement(2951545..2952397)	0	0	0	853	0	0
AT1G09160	Chr1	complement(2952651..2955690)	135	20.4298	20.4298	3040	135	135
AT1G09170	Chr1	complement(2956469..2962208)	0	0	0	5740	0	0
AT1G09176	Chr1	2964151..2964724	0	0	0	574	0	0
AT1G09180	Chr1	2965022..2966092	1	0.151332	0.151332	1071	1	1
AT1G09190	Chr1	complement(2966000..2967719)	13	1.96731	1.96731	1720	13	13
AT1G09195	Chr1	complement(2967820..2971499)	29	4.38862	4.38862	3680	29	29
AT1G09200	Chr1	complement(2971473..2972200)	867	131.205	131.205	728	867	867
AT1G09210	Chr1	complement(2972722..2976751)	444	67.1913	67.1913	4030	444	444
AT1G09220	Chr1	complement(2977672..2979467)	7	1.05932	1.05932	1796	7	7
AT1G09230	Chr1	complement(2979400..2982625)	37	5.59927	5.59927	3226	36	37
AT1G09240	Chr1	2984880..2986250	152	23.0024	23.0024	1371	152	152
AT1G09245	Chr1	complement(2986819..2987394)	0	0	0	576	0	0
AT1G09250	Chr1	2989377..2990477	57	8.62591	8.62591	1101	57	57
AT1G09260	Chr1	2993403..2993940	0	0	0	538	0	0
AT1G09270	Chr1	2994368..2998342	112	16.9491	16.9491	3975	112	112
AT1G09280	Chr1	complement(2997980..3001316)	44	6.65859	6.65859	3337	44	44
AT1G09290	Chr1	complement(3001397..3003763)	33	4.99395	4.99395	2367	33	33
AT1G09300	Chr1	3003494..3008333	21	3.17797	3.17797	4840	21	21
AT1G09310	Chr1	3009054..3010000	8037	1216.25	1216.25	947	8037	8037
AT1G09320	Chr1	complement(3009821..3012364)	18	2.72397	2.72397	2544	18	18
AT1G09330	Chr1	complement(3012642..3015092)	108	16.3438	16.3438	2451	108	108
AT1G09340	Chr1	3015327..3018354	4339	656.628	656.628	3028	4339	4339
AT1G09350	Chr1	3019818..3021561	19	2.8753	2.8753	1744	19	19
AT1G09360	Chr1	3021801..3022488	0	0	0	688	0	0
AT1G09370	Chr1	3024895..3025555	0	0	0	661	0	0
AT1G09380	Chr1	complement(3026015..3029550)	0	0	0	3536	0	0
AT1G09390	Chr1	3031202..3033702	14	2.11864	2.11864	2501	14	14
AT1G09400	Chr1	complement(3033392..3035037)	0	0	0	1646	0	0
AT1G09410	Chr1	3035442..3037680	2	0.302663	0.302663	2239	2	2
AT1G09415	Chr1	complement(3037634..3038409)	48	7.26392	7.26392	776	48	48
AT1G09420	Chr1	complement(3038342..3041874)	9	1.36199	1.36199	3533	9	9
AT1G09421	Chr1	3038630..3039446	0	0	0	817	0	0
AT1G09430	Chr1	3041995..3045522	96	14.5278	14.5278	3528	96	96
AT1G09440	Chr1	complement(3045393..3047894)	2	0.302663	0.302663	2502	2	2
AT1G09450	Chr1	3049023..3053232	8	1.21065	1.21065	4210	8	8
AT1G09460	Chr1	3053900..3055480	6	0.90799	0.90799	1581	6	6
AT1G09470	Chr1	complement(3055111..3057444)	26	3.93462	3.93462	2334	26	26
AT1G09480	Chr1	3057974..3060781	11	1.66465	1.66465	2808	11	11
AT1G09483	Chr1	complement(3060872..3061730)	0	0	0	859	0	0
AT1G09490	Chr1	3064123..3066057	115	17.4031	17.4031	1935	115	115
AT1G09500	Chr1	3066698..3068718	21	3.17797	3.17797	2021	21	21
AT1G09510	Chr1	3069384..3071030	0	0	0	1647	0	0
AT1G09520	Chr1	complement(3070826..3072051)	40	6.05327	6.05327	1226	40	40
AT1G09530	Chr1	3076581..3079659	41	6.2046	6.2046	3079	41	41
AT1G09540	Chr1	3086158..3088032	0	0	0	1875	0	0
AT1G09550	Chr1	complement(3089613..3092328)	0	0	0	2716	0	0
AT1G09560	Chr1	3093838..3094984	114	17.2518	17.2518	1147	114	114
AT1G09570	Chr1	complement(3095136..3100358)	147	22.2458	22.2458	5223	147	147
AT1G09575	Chr1	complement(3101551..3102926)	10	1.51332	1.51332	1376	10	10
AT1G09580	Chr1	3104587..3106410	29	4.38862	4.38862	1824	29	29
AT1G09590	Chr1	3106501..3107892	1850	279.964	279.964	1392	1850	1850
AT1G09600	Chr1	3108616..3111438	10	1.51332	1.51332	2823	10	10
AT1G09610	Chr1	3111693..3112993	1	0.151332	0.151332	1301	1	1
AT1G09620	Chr1	complement(3112658..3116700)	333	50.3935	50.3935	4043	333	333
AT1G09625	Chr1	complement(3117017..3117568)	0	0	0	552	0	0
AT1G09630	Chr1	complement(3118083..3119709)	60	9.0799	9.0799	1627	60	60
AT1G09640	Chr1	3119877..3122646	822	124.395	124.395	2770	822	822
AT1G09645	Chr1	3122955..3124698	48	7.26392	7.26392	1744	48	48
AT1G09650	Chr1	3125806..3127404	5	0.756658	0.756658	1599	5	5
AT1G09660	Chr1	complement(3127651..3131095)	98	14.8305	14.8305	3445	98	98
AT1G09665	Chr1	3133094..3133794	0	0	0	701	0	0
AT1G09680	Chr1	complement(3133987..3135931)	0	0	0	1945	0	0
AT1G09690	Chr1	complement(3136068..3137476)	4914	743.644	743.644	1409	4914	4914
AT1G09700	Chr1	complement(3137647..3140354)	81	12.2579	12.2579	2708	81	81
AT1G09710	Chr1	3140867..3144490	32	4.84261	4.84261	3624	32	32
AT1G09720	Chr1	complement(3144318..3147304)	0	0	0	2987	0	0
AT1G09730	Chr1	complement(3147547..3154381)	104	15.7385	15.7385	6835	104	104
AT1G09740	Chr1	3154531..3156395	40	6.05327	6.05327	1865	40	40
AT1G09750	Chr1	3157500..3159268	1110	167.978	167.978	1769	1110	1110
AT1G09760	Chr1	complement(3159005..3161693)	84	12.7119	12.7119	2689	84	84
AT1G09770	Chr1	3161840..3165480	361	54.6307	54.6307	3641	361	361
AT1G09780	Chr1	complement(3165250..3167870)	498	75.3632	75.3632	2621	498	498
AT1G09790	Chr1	complement(3168362..3170820)	0	0	0	2459	0	0
AT1G09794	Chr1	3172107..3173583	19	2.8753	2.8753	1477	19	19
AT1G09795	Chr1	3173533..3177030	398	60.23	60.23	3498	398	398
AT1G09800	Chr1	complement(3176763..3180422)	14	2.11864	2.11864	3660	14	14
AT1G09810	Chr1	complement(3180816..3184225)	48	7.26392	7.26392	3410	48	48
AT1G09812	Chr1	3187816..3188700	0	0	0	885	0	0
AT1G09815	Chr1	3189368..3190362	132	19.9758	19.9758	995	132	132
AT1G09820	Chr1	complement(3190168..3192415)	29	4.38862	4.38862	2248	29	29
AT1G09830	Chr1	complement(3192561..3195026)	140	21.1864	21.1864	2466	140	140
AT1G09840	Chr1	complement(3195704..3200292)	58	8.77724	8.77724	4589	58	58
AT1G09850	Chr1	3201798..3204270	89	13.4685	13.4685	2473	89	89
AT1G09860	Chr1	complement(3203896..3205310)	0	0	0	1415	0	0
AT1G09870	Chr1	3205740..3208718	58	8.77724	8.77724	2979	58	58
AT1G09880	Chr1	complement(3208708..3211654)	17	2.57264	2.57264	2947	17	17
AT1G09890	Chr1	complement(3214117..3217539)	4	0.605327	0.605327	3423	4	4
AT1G09900	Chr1	3218132..3220049	0	0	0	1918	0	0
AT1G09910	Chr1	complement(3219915..3224542)	51	7.71792	7.71792	4628	51	51
AT1G09920	Chr1	complement(3224564..3227071)	101	15.2845	15.2845	2508	101	101
AT1G09930	Chr1	complement(3227370..3230044)	0	0	0	2675	0	0
AT1G09932	Chr1	complement(3230330..3233110)	3	0.453995	0.453995	2781	3	3
AT1G09935	Chr1	complement(3233940..3235531)	0	0	0	1592	0	0
AT1G09940	Chr1	complement(3236875..3239555)	38	5.7506	5.7506	2681	38	38
AT1G09950	Chr1	complement(3240486..3241633)	0	0	0	1148	0	0
AT1G09960	Chr1	3244212..3247320	11	1.66465	1.66465	3109	11	11
AT1G09970	Chr1	3252239..3255813	141	21.3378	21.3378	3575	141	141
AT1G09980	Chr1	complement(3256125..3261615)	69	10.4419	10.4419	5491	69	69
AT1G09995	Chr1	complement(3262145..3263613)	11	1.66465	1.66465	1469	11	11
AT1G10000	Chr1	complement(3263757..3264789)	4	0.605327	0.605327	1033	4	4
AT1G10010	Chr1	3265975..3268846	0	0	0	2872	0	0
AT1G10020	Chr1	complement(3269484..3271988)	121	18.3111	18.3111	2505	121	121
AT1G10030	Chr1	3273824..3275957	68	10.2906	10.2906	2134	68	68
AT1G10040	Chr1	complement(3275771..3278698)	5	0.756658	0.756658	2928	5	5
AT1G10050	Chr1	3279269..3283602	25	3.78329	3.78329	4334	25	25
AT1G10060	Chr1	3284238..3287227	44	6.65859	6.65859	2990	44	44
AT1G10070	Chr1	3288086..3290591	3	0.453995	0.453995	2506	3	3
AT1G10090	Chr1	complement(3290191..3296199)	35	5.29661	5.29661	6009	35	35
AT1G10095	Chr1	complement(3297204..3300444)	6	0.90799	0.90799	3241	6	6
AT1G10100	Chr1	complement(3300577..3301490)	0	0	0	914	0	0
AT1G10110	Chr1	3302741..3304212	0	0	0	1472	0	0
AT1G10120	Chr1	complement(3303919..3306825)	79	11.9552	11.9552	2907	79	79
AT1G10130	Chr1	3310929..3322333	42	6.35593	6.35593	11405	42	42
AT1G10140	Chr1	complement(3322682..3323549)	28	4.23729	4.23729	868	28	28
AT1G10150	Chr1	3325823..3327734	118	17.8571	17.8571	1912	118	118
AT1G10155	Chr1	complement(3327517..3328449)	1	0.151332	0.151332	933	1	1
AT1G10170	Chr1	complement(3333475..3337492)	27	4.08596	4.08596	4018	27	27
AT1G10180	Chr1	complement(3338183..3341609)	31	4.69128	4.69128	3427	31	31
AT1G10190	Chr1	complement(3343566..3345633)	0	0	0	2068	0	0
AT1G10200	Chr1	complement(3346270..3347886)	21	3.17797	3.17797	1617	21	21
AT1G10210	Chr1	3349218..3351300	3	0.453995	0.453995	2083	3	3
AT1G10220	Chr1	3352158..3354976	3	0.453995	0.453995	2819	3	3
AT1G10230	Chr1	3355570..3356479	61	9.23123	9.23123	910	61	61
AT1G10240	Chr1	complement(3356560..3359839)	21	3.17797	3.17797	3280	21	21
AT1G10250	Chr1	complement(3359967..3360509)	0	0	0	543	0	0
AT1G10270	Chr1	3363503..3366608	34	5.14528	5.14528	3106	34	34
AT1G10280	Chr1	complement(3366373..3369096)	30	4.53995	4.53995	2724	30	30
AT1G10290	Chr1	3370557..3377583	158	23.9104	23.9104	7027	158	158
AT1G10300	Chr1	3378141..3380346	0	0	0	2206	0	0
AT1G10310	Chr1	complement(3381481..3383915)	88	13.3172	13.3172	2435	88	88
AT1G10320	Chr1	complement(3384044..3388374)	45	6.80993	6.80993	4331	45	45
AT1G10330	Chr1	3388746..3390270	6	0.90799	0.90799	1525	6	6
AT1G10340	Chr1	complement(3390202..3392572)	0	0	0	2371	0	0
AT1G10350	Chr1	complement(3393287..3395056)	10	1.51332	1.51332	1770	10	10
AT1G10360	Chr1	complement(3395438..3396850)	174	26.3317	26.3317	1413	174	174
AT1G10370	Chr1	complement(3396961..3398359)	1143	172.972	172.972	1399	1143	1143
AT1G10380	Chr1	3400605..3402444	51	7.71792	7.71792	1840	51	51
AT1G10385	Chr1	3403223..3405976	0	0	0	2754	0	0
AT1G10390	Chr1	complement(3406904..3412844)	158	23.9104	23.9104	5941	158	158
AT1G10400	Chr1	complement(3414732..3416359)	0	0	0	1628	0	0
AT1G10410	Chr1	complement(3416560..3419640)	37	5.59927	5.59927	3081	37	37
AT1G10417	Chr1	complement(3424066..3427458)	0	0	0	3393	0	0
AT1G10430	Chr1	complement(3428358..3430634)	41	6.2046	6.2046	2277	41	41
AT1G10440	Chr1	complement(3431065..3431257)	0	0	0	193	0	0
AT1G10450	Chr1	3431779..3438490	32	4.84261	4.84261	6712	32	32
AT1G10455	Chr1	3438554..3439133	0	0	0	580	0	0
AT1G10460	Chr1	complement(3439202..3440321)	0	0	0	1120	0	0
AT1G10470	Chr1	complement(3442207..3443958)	562	85.0484	85.0484	1752	562	562
AT1G10480	Chr1	3449690..3451346	0	0	0	1657	0	0
AT1G10490	Chr1	3453227..3460740	72	10.8959	10.8959	7514	72	72
AT1G10500	Chr1	complement(3459880..3461486)	274	41.4649	41.4649	1607	274	274
AT1G10510	Chr1	3461634..3465906	141	21.3378	21.3378	4273	141	141
AT1G10520	Chr1	3465963..3469368	0	0	0	3406	0	0
AT1G10522	Chr1	3469579..3471608	498	75.3632	75.3632	2030	498	498
AT1G10530	Chr1	complement(3471336..3472673)	0	0	0	1338	0	0
AT1G10540	Chr1	complement(3474744..3477928)	2	0.302663	0.302663	3185	2	2
AT1G10550	Chr1	complement(3479033..3480989)	10	1.51332	1.51332	1957	10	10
AT1G10560	Chr1	3484579..3487085	0	0	0	2507	0	0
AT1G10570	Chr1	3487583..3491397	34	5.14528	5.14528	3815	34	34
AT1G10580	Chr1	complement(3491161..3493738)	180	27.2397	27.2397	2578	180	180
AT1G10585	Chr1	complement(3493820..3495145)	2	0.302663	0.302663	1326	2	2
AT1G10586	Chr1	complement(3496808..3499440)	0	0	0	2633	0	0
AT1G10588	Chr1	3501144..3502024	0	0	0	881	0	0
AT1G10590	Chr1	complement(3501884..3503458)	425	64.316	64.316	1575	425	425
AT1G10600	Chr1	3503703..3505622	47	7.11259	7.11259	1920	47	47
AT1G10610	Chr1	3506185..3509126	13	1.96731	1.96731	2942	13	13
AT1G10620	Chr1	complement(3508881..3511976)	0	0	0	3096	0	0
AT1G10630	Chr1	complement(3512675..3514730)	114	17.2518	17.2518	2056	114	114
AT1G10640	Chr1	complement(3515245..3517889)	79	11.9552	11.9552	2645	79	79
AT1G10650	Chr1	complement(3523898..3526347)	141	21.3378	21.3378	2450	141	141
AT1G10652	Chr1	3527708..3527951	0	0	0	244	0	0
AT1G10657	Chr1	3530466..3531962	226	34.201	34.201	1497	226	226
AT1G10660	Chr1	3532423..3535251	54	8.17191	8.17191	2829	54	54
AT1G10670	Chr1	3535382..3538559	795	120.309	120.309	3178	795	795
AT1G10680	Chr1	complement(3538350..3543783)	0	0	0	5434	0	0
AT1G10682	Chr1	complement(3544871..3545472)	119	18.0085	18.0085	602	119	119
AT1G10690	Chr1	complement(3549872..3550633)	17	2.57264	2.57264	762	17	17
AT1G10700	Chr1	3554103..3556623	34	5.14528	5.14528	2521	34	34
AT1G10710	Chr1	3558357..3561754	0	0	0	3398	0	0
AT1G10717	Chr1	3562179..3562674	0	0	0	496	0	0
AT1G10720	Chr1	3562951..3564879	132	19.9758	19.9758	1929	132	132
AT1G10730	Chr1	3565462..3567899	3	0.453995	0.453995	2438	3	3
AT1G10740	Chr1	complement(3567785..3570839)	170	25.7264	25.7264	3055	170	170
AT1G10745	Chr1	3572709..3573186	0	0	0	478	0	0
AT1G10747	Chr1	3574311..3574950	0	0	0	640	0	0
AT1G10750	Chr1	complement(3574687..3578475)	18	2.72397	2.72397	3789	18	18
AT1G10760	Chr1	complement(3580914..3590929)	180	27.2397	27.2397	10016	180	180
AT1G10770	Chr1	complement(3591513..3592412)	0	0	0	900	0	0
AT1G10780	Chr1	complement(3592626..3595078)	22	3.3293	3.3293	2453	22	22
AT1G10790	Chr1	3596359..3597967	0	0	0	1609	0	0
AT1G10800	Chr1	complement(3598038..3598592)	5	0.756658	0.756658	555	5	5
AT1G10810	Chr1	3599270..3600997	0	0	0	1728	0	0
AT1G10820	Chr1	complement(3600790..3605077)	23	3.48063	3.48063	4288	23	23
AT1G10830	Chr1	complement(3605456..3607494)	345	52.2094	52.2094	2039	345	345
AT1G10840	Chr1	complement(3607511..3610521)	290	43.8862	43.8862	3011	290	290
AT1G10850	Chr1	3611746..3614733	120	18.1598	18.1598	2988	120	120
AT1G10865	Chr1	complement(3614393..3616160)	116	17.5545	17.5545	1768	116	116
AT1G10870	Chr1	complement(3616490..3623759)	29	4.38862	4.38862	7270	29	29
AT1G10880	Chr1	complement(3623915..3627083)	0	0	0	3169	0	0
AT1G10890	Chr1	3627725..3630885	146	22.0944	22.0944	3161	146	146
AT1G10900	Chr1	complement(3632114..3637142)	84	12.7119	12.7119	5029	84	84
AT1G10910	Chr1	3639877..3644282	30	4.53995	4.53995	4406	30	30
AT1G10920	Chr1	complement(3644300..3647769)	20	3.02663	3.02663	3470	20	20
AT1G10930	Chr1	complement(3647774..3655591)	53	8.02058	8.02058	7818	53	53
AT1G10940	Chr1	complement(3655657..3658609)	197	29.8123	29.8123	2953	197	197
AT1G10950	Chr1	3659208..3664104	124	18.7651	18.7651	4897	124	124
AT1G10960	Chr1	3664385..3665159	2718	411.32	411.32	775	2718	2718
AT1G10970	Chr1	complement(3664967..3667140)	10	1.51332	1.51332	2174	10	10
AT1G10980	Chr1	complement(3667128..3669903)	0	0	0	2776	0	0
AT1G10990	Chr1	complement(3670158..3671188)	4	0.605327	0.605327	1031	4	4
AT1G11000	Chr1	complement(3671636..3675980)	12	1.81598	1.81598	4345	12	12
AT1G11010	Chr1	3676606..3676764	0	0	0	159	0	0
AT1G11020	Chr1	3676690..3678644	46	6.96126	6.96126	1955	46	46
AT1G11030	Chr1	complement(3678655..3678849)	0	0	0	195	0	0
AT1G11040	Chr1	complement(3679105..3680925)	0	0	0	1821	0	0
AT1G11050	Chr1	3681887..3684289	27	4.08596	4.08596	2403	27	27
AT1G11060	Chr1	3684567..3689967	41	6.2046	6.2046	5401	41	41
AT1G11070	Chr1	complement(3690092..3693649)	8	1.21065	1.21065	3558	8	8
AT1G11080	Chr1	complement(3694552..3698014)	13	1.96731	1.96731	3463	13	13
AT1G11090	Chr1	3702607..3703899	39	5.90194	5.90194	1293	39	39
AT1G11100	Chr1	complement(3703552..3709303)	0	0	0	5752	0	0
AT1G11110	Chr1	3710207..3712623	0	0	0	2417	0	0
AT1G11112	Chr1	complement(3712879..3713736)	22	3.3293	3.3293	858	22	22
AT1G11120	Chr1	3715183..3717440	0	0	0	2258	0	0
AT1G11125	Chr1	3718782..3719831	4	0.605327	0.605327	1050	4	4
AT1G11130	Chr1	3722856..3727570	50	7.56658	7.56658	4715	50	50
AT1G11145	Chr1	complement(3727412..3728167)	0	0	0	756	0	0
AT1G11160	Chr1	3733138..3739962	2	0.302663	0.302663	6825	2	2
AT1G11170	Chr1	3740764..3744795	6	0.90799	0.90799	4032	6	6
AT1G11175	Chr1	3744857..3745775	26	3.93462	3.93462	919	26	26
AT1G11180	Chr1	3745773..3748641	37	5.59927	5.59927	2869	37	37
AT1G11185	Chr1	3749509..3750155	0	0	0	647	0	0
AT1G11190	Chr1	complement(3749946..3752781)	12	1.81598	1.81598	2836	12	12
AT1G11200	Chr1	3753364..3755761	31	4.69128	4.69128	2398	31	31
AT1G11210	Chr1	complement(3755557..3756999)	0	0	0	1443	0	0
AT1G11220	Chr1	complement(3759742..3761166)	14	2.11864	2.11864	1425	14	14
AT1G11230	Chr1	complement(3763148..3764484)	0	0	0	1337	0	0
AT1G11240	Chr1	complement(3766634..3768295)	132	19.9758	19.9758	1662	132	132
AT1G11250	Chr1	3768723..3769826	0	0	0	1104	0	0
AT1G11260	Chr1	3777327..3780457	341	51.6041	51.6041	3131	341	341
AT1G11270	Chr1	complement(3780309..3786991)	29	4.38862	4.38862	6683	25	29
AT1G11280	Chr1	complement(3787214..3790877)	53	8.02058	8.02058	3664	53	53
AT1G11290	Chr1	complement(3791334..3793884)	0	0	0	2551	0	0
AT1G11300	Chr1	3794237..3800839	19	2.8753	2.8753	6603	19	19
AT1G11310	Chr1	complement(3800618..3804186)	106	16.0412	16.0412	3569	106	106
AT1G11320	Chr1	3807127..3808995	5	0.756658	0.756658	1869	5	5
AT1G11330	Chr1	3810092..3813727	46	6.96126	6.96126	3636	46	46
AT1G11340	Chr1	complement(3813996..3817421)	1	0.151332	0.151332	3426	1	1
AT1G11350	Chr1	complement(3817471..3820806)	32	4.84261	4.84261	3336	32	32
AT1G11360	Chr1	complement(3821323..3823089)	62	9.38257	9.38257	1767	62	62
AT1G11362	Chr1	complement(3824390..3825197)	0	0	0	808	0	0
AT1G11370	Chr1	complement(3827978..3830946)	0	0	0	2969	0	0
AT1G11380	Chr1	3832622..3834311	27	4.08596	4.08596	1690	27	27
AT1G11390	Chr1	complement(3834339..3837630)	44	6.65859	6.65859	3292	44	44
AT1G11400	Chr1	3837820..3840327	62	9.38257	9.38257	2508	62	62
AT1G11410	Chr1	3841285..3844552	63	9.5339	9.5339	3268	63	63
AT1G11420	Chr1	complement(3844461..3846873)	0	0	0	2413	0	0
AT1G11430	Chr1	3847242..3849282	542	82.0218	82.0218	2041	542	542
AT1G11440	Chr1	3849359..3850782	143	21.6404	21.6404	1424	143	143
AT1G11450	Chr1	3853242..3855505	10	1.51332	1.51332	2264	10	10
AT1G11460	Chr1	3857004..3859388	0	0	0	2385	0	0
AT1G11470	Chr1	complement(3859542..3860605)	0	0	0	1064	0	0
AT1G11475	Chr1	3862398..3864150	274	41.4649	41.4649	1753	274	274
AT1G11480	Chr1	complement(3864033..3866970)	119	18.0085	18.0085	2938	119	119
AT1G11490	Chr1	complement(3868764..3870066)	0	0	0	1303	0	0
AT1G11500	Chr1	3870832..3871690	2	0.302663	0.302663	859	2	2
AT1G11510	Chr1	complement(3871658..3872837)	0	0	0	1180	0	0
AT1G11520	Chr1	3873028..3873739	48	7.26392	7.26392	712	47	48
AT1G11530	Chr1	3874436..3875604	121	18.3111	18.3111	1169	121	121
AT1G11540	Chr1	complement(3875322..3877156)	0	0	0	1835	0	0
AT1G11545	Chr1	complement(3878430..3880362)	217	32.839	32.839	1933	217	217
AT1G11550	Chr1	3881528..3881728	1	0.151332	0.151332	201	1	1
AT1G11560	Chr1	3881787..3882939	0	0	0	1153	0	0
AT1G11570	Chr1	3883279..3884076	13	1.96731	1.96731	798	13	13
AT1G11572	Chr1	3884355..3885072	1	0.151332	0.151332	718	1	1
AT1G11580	Chr1	3888689..3890931	118	17.8571	17.8571	2243	118	118
AT1G11590	Chr1	3892579..3894797	0	0	0	2219	0	0
AT1G11592	Chr1	complement(3895059..3896935)	24	3.63196	3.63196	1877	24	24
AT1G11593	Chr1	3898001..3898729	0	0	0	729	0	0
AT1G11600	Chr1	3902011..3903902	72	10.8959	10.8959	1892	72	72
AT1G11608	Chr1	3905578..3906938	0	0	0	1361	0	0
AT1G11610	Chr1	complement(3906742..3909339)	1	0.151332	0.151332	2598	1	1
AT1G11620	Chr1	3910832..3912044	0	0	0	1213	0	0
AT1G11630	Chr1	complement(3912782..3914408)	23	3.48063	3.48063	1627	23	23
AT1G11640	Chr1	complement(3914509..3914701)	0	0	0	193	0	0
AT1G11650	Chr1	3914773..3918296	761	115.163	115.163	3524	761	761
AT1G11655	Chr1	3919271..3919894	0	0	0	624	0	0
AT1G11660	Chr1	3920542..3924675	56	8.47457	8.47457	4134	56	56
AT1G11670	Chr1	complement(3928042..3931577)	88	13.3172	13.3172	3536	88	88
AT1G11680	Chr1	3938500..3940874	430	65.0726	65.0726	2375	430	430
AT1G11684	Chr1	complement(3940983..3941301)	0	0	0	319	0	0
AT1G11690	Chr1	3941468..3942332	0	0	0	865	0	0
AT1G11700	Chr1	3945736..3946733	459	69.4612	69.4612	998	459	459
AT1G11710	Chr1	3948713..3951479	15	2.26998	2.26998	2767	15	15
AT1G11720	Chr1	3951552..3957164	267	40.4056	40.4056	5613	267	267
AT1G11730	Chr1	3957472..3960233	13	1.96731	1.96731	2762	13	13
AT1G11735	Chr1	complement(3961228..3961465)	0	0	0	238	0	0
AT1G11740	Chr1	complement(3962934..3966825)	62	9.38257	9.38257	3892	62	62
AT1G11750	Chr1	3967475..3969997	598	90.4964	90.4964	2523	598	598
AT1G11755	Chr1	complement(3969561..3971841)	51	7.71792	7.71792	2281	51	51
AT1G11760	Chr1	complement(3971912..3973287)	37	5.59927	5.59927	1376	37	37
AT1G11765	Chr1	3973874..3974629	0	0	0	756	0	0
AT1G11770	Chr1	3975678..3977499	0	0	0	1822	0	0
AT1G11780	Chr1	complement(3976719..3979196)	48	7.26392	7.26392	2478	48	48
AT1G11785	Chr1	complement(3979742..3980957)	1	0.151332	0.151332	1216	1	1
AT1G11790	Chr1	3981247..3985335	67	10.1392	10.1392	4089	67	67
AT1G11800	Chr1	complement(3985105..3987291)	11	1.66465	1.66465	2187	11	11
AT1G11810	Chr1	3989762..3991186	0	0	0	1425	0	0
AT1G11820	Chr1	complement(3990907..3993599)	294	44.4915	44.4915	2693	294	294
AT1G11840	Chr1	3995168..3998027	637	96.3983	96.3983	2860	637	637
AT1G11850	Chr1	3999198..3999996	1188	179.782	179.782	799	1188	1188
AT1G11860	Chr1	4001112..4003562	4946	748.487	748.487	2451	4946	4946
AT1G11870	Chr1	4003845..4006859	208	31.477	31.477	3015	208	208
AT1G11880	Chr1	complement(4007585..4010434)	11	1.66465	1.66465	2850	11	11
AT1G11890	Chr1	4010778..4013245	171	25.8777	25.8777	2468	171	171
AT1G11900	Chr1	complement(4013001..4014682)	9	1.36199	1.36199	1682	9	9
AT1G11905	Chr1	4014846..4016660	30	4.53995	4.53995	1815	30	30
AT1G11910	Chr1	complement(4016664..4020984)	1200	181.598	181.598	4321	1200	1200
AT1G11915	Chr1	4021824..4023412	3	0.453995	0.453995	1589	3	3
AT1G11920	Chr1	complement(4023547..4025098)	0	0	0	1552	0	0
AT1G11925	Chr1	complement(4025810..4026733)	1	0.151332	0.151332	924	1	1
AT1G11930	Chr1	4028691..4030704	82	12.4092	12.4092	2014	82	82
AT1G11940	Chr1	complement(4031454..4034079)	6	0.90799	0.90799	2626	6	6
AT1G11950	Chr1	complement(4034467..4038759)	19	2.8753	2.8753	4293	19	19
AT1G11960	Chr1	complement(4039591..4043881)	9	1.36199	1.36199	4291	9	9
AT1G11970	Chr1	4044369..4044789	0	0	0	421	0	0
AT1G11980	Chr1	4045618..4045975	0	0	0	358	0	0
AT1G11990	Chr1	complement(4046126..4049061)	0	0	0	2936	0	0
AT1G12000	Chr1	complement(4049776..4053836)	377	57.052	57.052	4061	377	377
AT1G12010	Chr1	4056206..4058053	18	2.72397	2.72397	1848	18	18
AT1G12013	Chr1	4058286..4058536	7	1.05932	1.05932	251	7	7
AT1G12015	Chr1	4058486..4058696	1	0.151332	0.151332	211	1	1
AT1G12020	Chr1	complement(4062342..4063338)	59	8.92857	8.92857	997	59	59
AT1G12030	Chr1	complement(4064547..4066342)	0	0	0	1796	0	0
AT1G12040	Chr1	4070123..4072687	0	0	0	2565	0	0
AT1G12050	Chr1	4072751..4076327	162	24.5157	24.5157	3577	162	162
AT1G12060	Chr1	4076333..4077101	20	3.02663	3.02663	769	20	20
AT1G12064	Chr1	complement(4077378..4078096)	2	0.302663	0.302663	719	2	2
AT1G12070	Chr1	complement(4078793..4080107)	0	0	0	1315	0	0
AT1G12080	Chr1	4084161..4085165	97	14.6792	14.6792	1005	97	97
AT1G12090	Chr1	complement(4089727..4090726)	7854	1188.56	1188.56	1000	7854	7854
AT1G12100	Chr1	4095245..4095965	0	0	0	721	0	0
AT1G12110	Chr1	4105232..4109665	572	86.5617	86.5617	4434	572	572
AT1G12120	Chr1	complement(4114651..4117595)	89	13.4685	13.4685	2945	89	89
AT1G12130	Chr1	4118593..4120991	0	0	0	2399	0	0
AT1G12140	Chr1	4121368..4124715	103	15.5872	15.5872	3348	103	103
AT1G12150	Chr1	complement(4123410..4125649)	0	0	0	2240	0	0
AT1G12160	Chr1	4126065..4128430	1	0.151332	0.151332	2366	1	1
AT1G12170	Chr1	complement(4128487..4129702)	0	0	0	1216	0	0
AT1G12180	Chr1	4130420..4131257	0	0	0	838	0	0
AT1G12190	Chr1	complement(4132847..4134095)	0	0	0	1249	0	0
AT1G12200	Chr1	4137532..4140148	27	4.08596	4.08596	2617	27	27
AT1G12210	Chr1	4140947..4143725	2	0.302663	0.302663	2779	2	2
AT1G12211	Chr1	complement(4143746..4144115)	0	0	0	370	0	0
AT1G12220	Chr1	4144571..4148031	15	2.26998	2.26998	3461	15	15
AT1G12230	Chr1	4147961..4151176	234	35.4116	35.4116	3216	234	234
AT1G12240	Chr1	4153651..4157764	296	44.7942	44.7942	4114	296	296
AT1G12244	Chr1	4157653..4159166	56	8.47457	8.47457	1514	56	56
AT1G12250	Chr1	4159264..4161575	365	55.2361	55.2361	2312	365	365
AT1G12260	Chr1	complement(4162712..4165853)	6	0.90799	0.90799	3142	6	6
AT1G12270	Chr1	4172074..4174895	257	38.8922	38.8922	2822	257	257
AT1G12280	Chr1	complement(4174755..4177560)	10	1.51332	1.51332	2806	10	10
AT1G12290	Chr1	complement(4178239..4182594)	3	0.453995	0.453995	4356	3	3
AT1G12294	Chr1	complement(4182012..4182300)	0	0	0	289	0	0
AT1G12300	Chr1	complement(4182946..4186125)	18	2.72397	2.72397	3180	18	18
AT1G12310	Chr1	complement(4187045..4188057)	287	43.4322	43.4322	1013	287	287
AT1G12320	Chr1	4189354..4190462	23	3.48063	3.48063	1109	23	23
AT1G12330	Chr1	4194657..4196869	98	14.8305	14.8305	2213	98	98
AT1G12340	Chr1	4197395..4198430	0	0	0	1036	0	0
AT1G12350	Chr1	4198412..4200922	46	6.96126	6.96126	2511	46	46
AT1G12360	Chr1	4200875..4206524	61	9.23123	9.23123	5650	61	61
AT1G12370	Chr1	complement(4206254..4208952)	60	9.0799	9.0799	2699	60	60
AT1G12380	Chr1	complement(4214142..4217133)	20	3.02663	3.02663	2992	20	20
AT1G12390	Chr1	4220099..4221894	29	4.38862	4.38862	1796	29	29
AT1G12400	Chr1	4221862..4222957	29	4.38862	4.38862	1096	29	29
AT1G12410	Chr1	4223029..4225244	748	113.196	113.196	2216	748	748
AT1G12411	Chr1	complement(4225201..4225483)	0	0	0	283	0	0
AT1G12420	Chr1	complement(4226242..4229139)	26	3.93462	3.93462	2898	26	26
AT1G12423	Chr1	complement(4230907..4231147)	0	0	0	241	0	0
AT1G12430	Chr1	complement(4233753..4238765)	95	14.3765	14.3765	5013	95	95
AT1G12440	Chr1	complement(4241472..4243009)	503	76.1198	76.1198	1538	503	503
AT1G12450	Chr1	4244307..4246113	11	1.66465	1.66465	1807	11	11
AT1G12451	Chr1	complement(4245989..4246292)	0	0	0	304	0	0
AT1G12460	Chr1	4247248..4250750	60	9.0799	9.0799	3503	60	60
AT1G12470	Chr1	4251031..4257512	60	9.0799	9.0799	6482	60	60
AT1G12480	Chr1	complement(4257148..4259301)	16	2.42131	2.42131	2154	16	16
AT1G12490	Chr1	4260782..4261989	0	0	0	1208	0	0
AT1G12500	Chr1	complement(4263030..4265045)	231	34.9576	34.9576	2016	231	231
AT1G12510	Chr1	complement(4266868..4267062)	0	0	0	195	0	0
AT1G12520	Chr1	complement(4266986..4268927)	1096	165.86	165.86	1942	1096	1096
AT1G12530	Chr1	complement(4268866..4270788)	91	13.7712	13.7712	1923	91	91
AT1G12540	Chr1	4272959..4274326	0	0	0	1368	0	0
AT1G12550	Chr1	4274593..4276101	19	2.8753	2.8753	1509	19	19
AT1G12560	Chr1	4276518..4278019	0	0	0	1502	0	0
AT1G12570	Chr1	complement(4277873..4280863)	42	6.35593	6.35593	2991	42	42
AT1G12580	Chr1	4282898..4285949	124	18.7651	18.7651	3052	124	124
AT1G12590	Chr1	complement(4285767..4285959)	0	0	0	193	0	0
AT1G12600	Chr1	complement(4286084..4288879)	0	0	0	2796	0	0
AT1G12610	Chr1	complement(4289824..4291018)	0	0	0	1195	0	0
AT1G12620	Chr1	complement(4294474..4297085)	18	2.72397	2.72397	2612	18	18
AT1G12630	Chr1	4298888..4299595	1	0.151332	0.151332	708	1	1
AT1G12640	Chr1	complement(4303192..4305799)	64	9.68523	9.68523	2608	64	64
AT1G12650	Chr1	4305932..4308125	109	16.4952	16.4952	2194	109	109
AT1G12660	Chr1	4308942..4309703	0	0	0	762	0	0
AT1G12663	Chr1	4310968..4311577	0	0	0	610	0	0
AT1G12665	Chr1	4312330..4313055	0	0	0	726	0	0
AT1G12672	Chr1	4318308..4319210	3	0.453995	0.453995	903	3	3
AT1G12680	Chr1	complement(4319766..4322946)	48	7.26392	7.26392	3181	48	48
AT1G12700	Chr1	complement(4323436..4326334)	10	1.51332	1.51332	2899	10	10
AT1G12710	Chr1	complement(4326619..4328482)	6	0.90799	0.90799	1864	6	6
AT1G12730	Chr1	4334614..4337964	10	1.51332	1.51332	3351	10	10
AT1G12740	Chr1	4342281..4344977	0	0	0	2697	0	0
AT1G12750	Chr1	complement(4344865..4348329)	69	10.4419	10.4419	3465	69	69
AT1G12760	Chr1	4348497..4350987	104	15.7385	15.7385	2491	104	104
AT1G12770	Chr1	4351063..4353805	482	72.9419	72.9419	2743	482	482
AT1G12775	Chr1	4353905..4356049	6	0.90799	0.90799	2145	6	6
AT1G12780	Chr1	complement(4355806..4358329)	108	16.3438	16.3438	2524	108	108
AT1G12790	Chr1	complement(4359031..4361273)	1	0.151332	0.151332	2243	1	1
AT1G12800	Chr1	complement(4361431..4365332)	550	83.2324	83.2324	3902	550	550
AT1G12805	Chr1	4366596..4367239	0	0	0	644	0	0
AT1G12810	Chr1	4367255..4368942	150	22.6998	22.6998	1688	150	150
AT1G12820	Chr1	complement(4368640..4371294)	180	27.2397	27.2397	2655	180	180
AT1G12830	Chr1	complement(4374130..4375171)	244	36.9249	36.9249	1042	244	244
AT1G12840	Chr1	4375514..4378634	362	54.7821	54.7821	3121	362	362
AT1G12845	Chr1	complement(4378819..4379517)	125	18.9165	18.9165	699	125	125
AT1G12850	Chr1	complement(4379587..4381613)	111	16.7978	16.7978	2027	111	111
AT1G12855	Chr1	4382159..4383731	0	0	0	1573	0	0
AT1G12860	Chr1	4384352..4386730	150	22.6998	22.6998	2379	150	150
AT1G12870	Chr1	complement(4387009..4389111)	0	0	0	2103	0	0
AT1G12880	Chr1	4389750..4391271	25	3.78329	3.78329	1522	25	25
AT1G12890	Chr1	4391733..4392513	0	0	0	781	0	0
AT1G12900	Chr1	complement(4392330..4394401)	13807	2089.44	2089.44	2072	13807	13807
AT1G12910	Chr1	complement(4394777..4396292)	107	16.1925	16.1925	1516	107	107
AT1G12920	Chr1	complement(4396228..4398194)	271	41.0109	41.0109	1967	271	271
AT1G12930	Chr1	complement(4398255..4405606)	27	4.08596	4.08596	7352	27	27
AT1G12938	Chr1	4412886..4413177	0	0	0	292	0	0
AT1G12940	Chr1	4416404..4418710	1	0.151332	0.151332	2307	1	1
AT1G12950	Chr1	4419769..4422758	0	0	0	2990	0	0
AT1G12960	Chr1	complement(4422587..4423156)	0	0	0	570	0	0
AT1G12970	Chr1	4423639..4425909	6	0.90799	0.90799	2271	6	6
AT1G12980	Chr1	4429717..4431085	0	0	0	1369	0	0
AT1G12990	Chr1	4433639..4436195	77	11.6525	11.6525	2557	77	77
AT1G13000	Chr1	complement(4435985..4439477)	56	8.47457	8.47457	3493	56	56
AT1G13010	Chr1	4440213..4440406	0	0	0	194	0	0
AT1G13020	Chr1	complement(4440424..4443685)	112	16.9491	16.9491	3262	112	112
AT1G13030	Chr1	complement(4443923..4447407)	40	6.05327	6.05327	3485	40	40
AT1G13040	Chr1	4447646..4449320	0	0	0	1675	0	0
AT1G13050	Chr1	4450237..4451862	6	0.90799	0.90799	1626	6	6
AT1G13060	Chr1	4452211..4454996	650	98.3656	98.3656	2786	650	650
AT1G13080	Chr1	4459165..4461060	148	22.3971	22.3971	1896	148	148
AT1G13090	Chr1	4461805..4463663	350	52.9661	52.9661	1859	350	350
AT1G13100	Chr1	4463923..4465658	15	2.26998	2.26998	1736	15	15
AT1G13110	Chr1	4467219..4469153	202	30.569	30.569	1935	202	202
AT1G13120	Chr1	complement(4469061..4473214)	68	10.2906	10.2906	4154	68	68
AT1G13130	Chr1	4474719..4478061	0	0	0	3343	0	0
AT1G13140	Chr1	complement(4478371..4480328)	0	0	0	1958	0	0
AT1G13150	Chr1	complement(4481755..4483697)	0	0	0	1943	0	0
AT1G13160	Chr1	4484583..4488697	132	19.9758	19.9758	4115	132	132
AT1G13170	Chr1	complement(4488413..4492588)	26	3.93462	3.93462	4176	26	26
AT1G13180	Chr1	4495027..4498589	13	1.96731	1.96731	3563	13	13
AT1G13190	Chr1	4498880..4501733	142	21.4891	21.4891	2854	142	142
AT1G13195	Chr1	complement(4501461..4503592)	34	5.14528	5.14528	2132	34	34
AT1G13200	Chr1	complement(4507101..4508529)	0	0	0	1429	0	0
AT1G13210	Chr1	complement(4508843..4513939)	48	7.26392	7.26392	5097	48	48
AT1G13220	Chr1	4515605..4520404	128	19.3705	19.3705	4800	128	128
AT1G13230	Chr1	4520630..4522664	0	0	0	2035	0	0
AT1G13240	Chr1	complement(4522589..4522783)	0	0	0	195	0	0
AT1G13245	Chr1	complement(4525366..4526065)	247	37.3789	37.3789	700	247	247
AT1G13250	Chr1	complement(4528503..4530064)	84	12.7119	12.7119	1562	84	84
AT1G13260	Chr1	4542167..4543862	76	11.5012	11.5012	1696	76	76
AT1G13270	Chr1	4544952..4547432	314	47.5182	47.5182	2481	314	314
AT1G13280	Chr1	4547453..4548995	91	13.7712	13.7712	1543	91	91
AT1G13290	Chr1	complement(4550033..4551621)	0	0	0	1589	0	0
AT1G13300	Chr1	4556891..4558828	1	0.151332	0.151332	1938	1	1
AT1G13310	Chr1	complement(4560948..4563062)	0	0	0	2115	0	0
AT1G13320	Chr1	complement(4563351..4567808)	137	20.7324	20.7324	4458	137	137
AT1G13330	Chr1	4567934..4570718	11	1.66465	1.66465	2785	11	11
AT1G13340	Chr1	complement(4569328..4571119)	7	1.05932	1.05932	1792	7	7
AT1G13350	Chr1	complement(4572299..4576633)	77	11.6525	11.6525	4335	77	77
AT1G13360	Chr1	complement(4576753..4577968)	112	16.9491	16.9491	1216	112	112
AT1G13370	Chr1	complement(4587660..4588614)	3	0.453995	0.453995	955	3	3
AT1G13380	Chr1	complement(4588951..4590424)	129	19.5218	19.5218	1474	129	129
AT1G13390	Chr1	complement(4592361..4594392)	47	7.11259	7.11259	2032	47	47
AT1G13400	Chr1	4597626..4599031	5	0.756658	0.756658	1406	5	5
AT1G13410	Chr1	4601260..4603418	2	0.302663	0.302663	2159	2	2
AT1G13420	Chr1	4604840..4606173	3	0.453995	0.453995	1334	3	3
AT1G13430	Chr1	4606499..4607867	2	0.302663	0.302663	1369	2	2
AT1G13440	Chr1	complement(4608076..4610648)	12132	1835.96	1835.96	2573	12132	12132
AT1G13448	Chr1	4612242..4613049	1	0.151332	0.151332	808	1	1
AT1G13450	Chr1	complement(4612611..4615354)	38	5.7506	5.7506	2744	38	38
AT1G13460	Chr1	4615812..4618449	40	6.05327	6.05327	2638	40	40
AT1G13470	Chr1	complement(4620108..4621581)	6	0.90799	0.90799	1474	6	6
AT1G13480	Chr1	complement(4622514..4624071)	0	0	0	1558	0	0
AT1G13485	Chr1	complement(4624051..4624345)	0	0	0	295	0	0
AT1G13490	Chr1	complement(4624595..4626065)	0	0	0	1471	0	0
AT1G13500	Chr1	complement(4627669..4629170)	0	0	0	1502	0	0
AT1G13510	Chr1	complement(4629083..4630822)	0	0	0	1740	0	0
AT1G13520	Chr1	complement(4631658..4633249)	0	0	0	1592	0	0
AT1G13530	Chr1	complement(4633620..4635130)	0	0	0	1511	0	0
AT1G13540	Chr1	complement(4635343..4636806)	0	0	0	1464	0	0
AT1G13550	Chr1	complement(4636864..4638331)	0	0	0	1468	0	0
AT1G13560	Chr1	complement(4638394..4642105)	226	34.201	34.201	3712	226	226
AT1G13570	Chr1	complement(4642226..4644423)	11	1.66465	1.66465	2198	11	11
AT1G13580	Chr1	complement(4644401..4647008)	28	4.23729	4.23729	2608	28	28
AT1G13590	Chr1	4647948..4648860	0	0	0	913	0	0
AT1G13600	Chr1	complement(4650667..4651470)	0	0	0	804	0	0
AT1G13605	Chr1	4658537..4659226	0	0	0	690	0	0
AT1G13607	Chr1	4660777..4661338	0	0	0	562	0	0
AT1G13608	Chr1	4661681..4662149	0	0	0	469	0	0
AT1G13609	Chr1	4662720..4663339	0	0	0	620	0	0
AT1G13610	Chr1	complement(4663711..4666032)	0	0	0	2322	0	0
AT1G13620	Chr1	4668442..4669591	0	0	0	1150	0	0
AT1G13630	Chr1	complement(4669664..4672958)	0	0	0	3295	0	0
AT1G13635	Chr1	4674151..4676290	0	0	0	2140	0	0
AT1G13640	Chr1	complement(4676907..4679813)	76	11.5012	11.5012	2907	76	76
AT1G13650	Chr1	complement(4680312..4682197)	743	112.439	112.439	1886	743	743
AT1G13670	Chr1	4688155..4689086	11	1.66465	1.66465	932	11	11
AT1G13680	Chr1	4690408..4692961	0	0	0	2554	0	0
AT1G13690	Chr1	4693288..4694530	127	19.2191	19.2191	1243	127	127
AT1G13700	Chr1	complement(4694252..4696024)	30	4.53995	4.53995	1773	30	30
AT1G13710	Chr1	complement(4702605..4704658)	40	6.05327	6.05327	2054	40	40
AT1G13720	Chr1	4709634..4709826	0	0	0	193	0	0
AT1G13730	Chr1	4709823..4712670	101	15.2845	15.2845	2848	101	101
AT1G13740	Chr1	4713673..4715527	42	6.35593	6.35593	1855	42	42
AT1G13750	Chr1	complement(4715274..4718236)	6	0.90799	0.90799	2963	6	6
AT1G13755	Chr1	complement(4718553..4719355)	0	0	0	803	0	0
AT1G13760	Chr1	complement(4720123..4721343)	0	0	0	1221	0	0
AT1G13770	Chr1	4721694..4724630	27	4.08596	4.08596	2937	27	27
AT1G13780	Chr1	4724607..4726619	4	0.605327	0.605327	2013	4	4
AT1G13790	Chr1	4727437..4730545	28	4.23729	4.23729	3109	28	28
AT1G13800	Chr1	complement(4730936..4733708)	0	0	0	2773	0	0
AT1G13810	Chr1	4734035..4735509	32	4.84261	4.84261	1475	32	32
AT1G13820	Chr1	4735546..4737928	155	23.4564	23.4564	2383	155	155
AT1G13830	Chr1	complement(4739753..4741039)	0	0	0	1287	0	0
AT1G13840	Chr1	4741998..4742191	0	0	0	194	0	0
AT1G13860	Chr1	complement(4743085..4746957)	27	4.08596	4.08596	3873	27	27
AT1G13850	Chr1	4743094..4743287	0	0	0	194	0	0
AT1G13870	Chr1	complement(4747145..4748643)	55	8.32324	8.32324	1499	55	55
AT1G13880	Chr1	4748872..4751332	42	6.35593	6.35593	2461	42	42
AT1G13890	Chr1	4751580..4752964	0	0	0	1385	0	0
AT1G13900	Chr1	complement(4753025..4755581)	73	11.0472	11.0472	2557	73	73
AT1G13910	Chr1	4755783..4758111	5	0.756658	0.756658	2329	5	5
AT1G13920	Chr1	4758187..4759874	17	2.57264	2.57264	1688	17	17
AT1G13930	Chr1	4761011..4762786	3532	534.504	534.504	1776	3532	3532
AT1G13940	Chr1	complement(4762583..4766750)	10	1.51332	1.51332	4168	10	10
AT1G13950	Chr1	4773575..4774987	70	10.5932	10.5932	1413	70	70
AT1G13960	Chr1	4776462..4779520	41	6.2046	6.2046	3059	41	41
AT1G13970	Chr1	complement(4779403..4782543)	4	0.605327	0.605327	3141	4	4
AT1G13980	Chr1	4788462..4794774	47	7.11259	7.11259	6313	47	47
AT1G13990	Chr1	4794755..4796717	37	5.59927	5.59927	1963	37	37
AT1G14000	Chr1	4797357..4800403	109	16.4952	16.4952	3047	109	109
AT1G14010	Chr1	complement(4800049..4801851)	65	9.83656	9.83656	1803	65	65
AT1G14020	Chr1	4802719..4805495	42	6.35593	6.35593	2777	42	42
AT1G14030	Chr1	complement(4805186..4807518)	179	27.0884	27.0884	2333	179	179
AT1G14040	Chr1	4810487..4814663	0	0	0	4177	0	0
AT1G14048	Chr1	complement(4815563..4815989)	0	0	0	427	0	0
AT1G14060	Chr1	complement(4817024..4818021)	113	17.1005	17.1005	998	113	113
AT1G14070	Chr1	4818547..4820270	0	0	0	1724	0	0
AT1G14071	Chr1	complement(4820285..4820500)	0	0	0	216	0	0
AT1G14080	Chr1	4822527..4824534	0	0	0	2008	0	0
AT1G14100	Chr1	4827960..4829707	1	0.151332	0.151332	1748	1	1
AT1G14110	Chr1	4830296..4832035	0	0	0	1740	0	0
AT1G14120	Chr1	complement(4833398..4835090)	5	0.756658	0.756658	1693	5	5
AT1G14130	Chr1	complement(4835604..4837617)	7	1.05932	1.05932	2014	7	7
AT1G14140	Chr1	complement(4837807..4839634)	31	4.69128	4.69128	1828	31	31
AT1G14150	Chr1	4839852..4840871	619	93.6743	93.6743	1020	619	619
AT1G14160	Chr1	complement(4840577..4841849)	0	0	0	1273	0	0
AT1G14170	Chr1	complement(4843114..4845848)	1	0.151332	0.151332	2735	1	1
AT1G14180	Chr1	4847161..4849327	18	2.72397	2.72397	2167	18	18
AT1G14185	Chr1	4850273..4852216	2	0.302663	0.302663	1944	2	2
AT1G14190	Chr1	4852801..4854427	1	0.151332	0.151332	1627	1	1
AT1G14200	Chr1	complement(4854264..4855201)	32	4.84261	4.84261	938	32	32
AT1G14205	Chr1	4855532..4857050	0	0	0	1519	0	0
AT1G14210	Chr1	complement(4856658..4857965)	71	10.7446	10.7446	1308	71	71
AT1G14220	Chr1	complement(4858522..4859602)	0	0	0	1081	0	0
AT1G14225	Chr1	complement(4860395..4860650)	0	0	0	256	0	0
AT1G14230	Chr1	4861265..4864214	49	7.41525	7.41525	2950	48	49
AT1G14240	Chr1	4864901..4868120	0	0	0	3220	0	0
AT1G14250	Chr1	4868451..4871608	71	10.7446	10.7446	3158	71	71
AT1G14260	Chr1	4872855..4875027	3	0.453995	0.453995	2173	3	3
AT1G14270	Chr1	complement(4874755..4877249)	187	28.299	28.299	2495	187	187
AT1G14280	Chr1	4877626..4879269	199	30.115	30.115	1644	199	199
AT1G14290	Chr1	complement(4879931..4881965)	116	17.5545	17.5545	2035	116	116
AT1G14300	Chr1	complement(4882256..4884792)	38	5.7506	5.7506	2537	38	38
AT1G14310	Chr1	4885043..4886913	70	10.5932	10.5932	1871	70	70
AT1G14315	Chr1	complement(4886648..4887934)	0	0	0	1287	0	0
AT1G14320	Chr1	4888213..4889781	3459	523.456	523.456	1569	3459	3459
AT1G14330	Chr1	complement(4889998..4892252)	23	3.48063	3.48063	2255	23	23
AT1G14340	Chr1	4897345..4899081	28	4.23729	4.23729	1737	28	28
AT1G14345	Chr1	4899144..4900099	677	102.452	102.452	956	677	677
AT1G14350	Chr1	4907952..4911288	160	24.2131	24.2131	3337	160	160
AT1G14360	Chr1	complement(4910973..4913153)	56	8.47457	8.47457	2181	56	56
AT1G14370	Chr1	4915575..4918258	13	1.96731	1.96731	2684	13	13
AT1G14380	Chr1	complement(4917890..4921597)	99	14.9818	14.9818	3708	99	99
AT1G14390	Chr1	4924276..4926914	1	0.151332	0.151332	2639	1	1
AT1G14400	Chr1	complement(4926891..4928691)	456	69.0073	69.0073	1801	456	456
AT1G14410	Chr1	complement(4929003..4930905)	147	22.2458	22.2458	1903	147	147
AT1G14420	Chr1	complement(4931446..4933516)	0	0	0	2071	0	0
AT1G14430	Chr1	4934119..4936220	53	8.02058	8.02058	2102	53	53
AT1G14440	Chr1	complement(4938704..4940904)	58	8.77724	8.77724	2201	58	58
AT1G14450	Chr1	complement(4946098..4947577)	557	84.2918	84.2918	1480	557	557
AT1G14455	Chr1	complement(4947699..4948401)	0	0	0	703	0	0
AT1G14460	Chr1	complement(4948628..4952928)	53	8.02058	8.02058	4301	53	53
AT1G14470	Chr1	4954079..4955822	0	0	0	1744	0	0
AT1G14480	Chr1	4956256..4958196	1	0.151332	0.151332	1941	1	1
AT1G14490	Chr1	complement(4958394..4959326)	8	1.21065	1.21065	933	8	8
AT1G14500	Chr1	4960374..4961900	0	0	0	1527	0	0
AT1G14510	Chr1	complement(4961766..4964429)	84	12.7119	12.7119	2664	84	84
AT1G14518	Chr1	complement(4966690..4967494)	0	0	0	805	0	0
AT1G14520	Chr1	complement(4968022..4970312)	10	1.51332	1.51332	2291	10	10
AT1G14530	Chr1	complement(4970738..4973727)	25	3.78329	3.78329	2990	25	25
AT1G14540	Chr1	complement(4973947..4975706)	2	0.302663	0.302663	1760	2	2
AT1G14549	Chr1	complement(4978674..4978908)	0	0	0	235	0	0
AT1G14550	Chr1	4979027..4980444	0	0	0	1418	0	0
AT1G14560	Chr1	4980671..4983404	22	3.3293	3.3293	2734	22	22
AT1G14570	Chr1	4983534..4987495	109	16.4952	16.4952	3962	109	109
AT1G14580	Chr1	4989561..4992852	44	6.65859	6.65859	3292	44	44
AT1G14590	Chr1	complement(4998696..5000644)	23	3.48063	3.48063	1949	23	23
AT1G14600	Chr1	complement(5000891..5003371)	5	0.756658	0.756658	2481	5	5
AT1G14610	Chr1	complement(5008124..5014534)	301	45.5508	45.5508	6411	301	301
AT1G14620	Chr1	complement(5014633..5016605)	42	6.35593	6.35593	1973	42	42
AT1G14630	Chr1	5019954..5021657	23	3.48063	3.48063	1704	23	23
AT1G14640	Chr1	5023655..5026075	1	0.151332	0.151332	2421	1	1
AT1G14642	Chr1	5026363..5026705	0	0	0	343	0	0
AT1G14650	Chr1	5027661..5031899	136	20.5811	20.5811	4239	136	136
AT1G14660	Chr1	complement(5031830..5036478)	5	0.756658	0.756658	4649	5	5
AT1G14670	Chr1	5037611..5040648	183	27.6937	27.6937	3038	183	183
AT1G14680	Chr1	5040860..5041853	2	0.302663	0.302663	994	2	2
AT1G14685	Chr1	5042322..5044414	117	17.7058	17.7058	2093	117	117
AT1G14686	Chr1	complement(5045661..5046801)	3	0.453995	0.453995	1141	3	3
AT1G14687	Chr1	5047802..5048732	11	1.66465	1.66465	931	11	11
AT1G14688	Chr1	complement(5049406..5050984)	0	0	0	1579	0	0
AT1G14690	Chr1	complement(5051640..5055253)	104	15.7385	15.7385	3614	104	104
AT1G14700	Chr1	5058679..5061256	171	25.8777	25.8777	2578	171	171
AT1G14710	Chr1	complement(5061746..5065179)	139	21.0351	21.0351	3434	139	139
AT1G14720	Chr1	complement(5066516..5068646)	347	52.5121	52.5121	2131	347	347
AT1G14730	Chr1	5073104..5074899	7	1.05932	1.05932	1796	7	7
AT1G14740	Chr1	complement(5075093..5077792)	92	13.9225	13.9225	2700	92	92
AT1G14750	Chr1	complement(5079287..5082521)	5	0.756658	0.756658	3235	5	5
AT1G14755	Chr1	5083741..5084462	0	0	0	722	0	0
AT1G14760	Chr1	complement(5084232..5085214)	0	0	0	983	0	0
AT1G14770	Chr1	complement(5086506..5088847)	13	1.96731	1.96731	2342	13	13
AT1G14780	Chr1	5090989..5094272	1	0.151332	0.151332	3284	1	1
AT1G14790	Chr1	complement(5093841..5098033)	25	3.78329	3.78329	4193	25	25
AT1G14800	Chr1	5099571..5102678	0	0	0	3108	0	0
AT1G14810	Chr1	complement(5102304..5104696)	528	79.9031	79.9031	2393	528	528
AT1G14820	Chr1	complement(5104898..5106955)	108	16.3438	16.3438	2058	108	108
AT1G14830	Chr1	complement(5107301..5111671)	212	32.0823	32.0823	4371	212	212
AT1G14840	Chr1	complement(5111835..5115498)	97	14.6792	14.6792	3664	97	97
AT1G14850	Chr1	complement(5116576..5123260)	65	9.83656	9.83656	6685	65	65
AT1G14860	Chr1	5124741..5126271	1	0.151332	0.151332	1531	1	1
AT1G14870	Chr1	complement(5128255..5129524)	13	1.96731	1.96731	1270	13	13
AT1G14880	Chr1	complement(5132415..5133717)	6	0.90799	0.90799	1303	6	6
AT1G14890	Chr1	5137013..5138077	50	7.56658	7.56658	1065	50	50
AT1G14900	Chr1	complement(5138214..5139433)	199	30.115	30.115	1220	199	199
AT1G14910	Chr1	complement(5139592..5143690)	99	14.9818	14.9818	4099	99	99
AT1G14920	Chr1	5149225..5151474	98	14.8305	14.8305	2250	98	98
AT1G14930	Chr1	complement(5152143..5153085)	1	0.151332	0.151332	943	1	1
AT1G14940	Chr1	complement(5154417..5155565)	0	0	0	1149	0	0
AT1G14950	Chr1	complement(5157216..5158270)	0	0	0	1055	0	0
AT1G14960	Chr1	complement(5159079..5160084)	0	0	0	1006	0	0
AT1G14970	Chr1	complement(5161829..5164918)	0	0	0	3090	0	0
AT1G14980	Chr1	complement(5165508..5166746)	931	140.89	140.89	1239	931	931
AT1G14990	Chr1	complement(5166911..5168265)	51	7.71792	7.71792	1355	51	51
AT1G15000	Chr1	5168595..5170186	121	18.3111	18.3111	1592	121	121
AT1G15002	Chr1	complement(5169820..5170436)	27	4.08596	4.08596	617	27	27
AT1G15010	Chr1	5171206..5171862	0	0	0	657	0	0
AT1G15015	Chr1	5172080..5173043	0	0	0	964	0	0
AT1G15020	Chr1	complement(5172977..5176224)	105	15.8898	15.8898	3248	105	105
AT1G15030	Chr1	5177528..5180169	83	12.5605	12.5605	2642	83	83
AT1G15040	Chr1	complement(5179767..5181390)	0	0	0	1624	0	0
AT1G15045	Chr1	5181856..5182084	0	0	0	229	0	0
AT1G15050	Chr1	complement(5182136..5183244)	2	0.302663	0.302663	1109	2	2
AT1G15060	Chr1	complement(5183487..5186975)	57	8.62591	8.62591	3489	57	57
AT1G15080	Chr1	5187625..5189793	36	5.44794	5.44794	2169	36	36
AT1G15090	Chr1	complement(5189567..5189761)	0	0	0	195	0	0
AT1G15100	Chr1	complement(5193306..5194204)	20	3.02663	3.02663	899	20	20
AT1G15110	Chr1	5199017..5202295	21	3.17797	3.17797	3279	21	21
AT1G15120	Chr1	5202647..5204313	524	79.2978	79.2978	1667	524	524
AT1G15125	Chr1	5204624..5206032	0	0	0	1409	0	0
AT1G15130	Chr1	complement(5205882..5209916)	190	28.753	28.753	4035	190	190
AT1G15140	Chr1	complement(5210086..5212350)	397	60.0787	60.0787	2265	397	397
AT1G15150	Chr1	5212614..5214978	5	0.756658	0.756658	2365	5	5
AT1G15160	Chr1	5215474..5217665	0	0	0	2192	0	0
AT1G15165	Chr1	complement(5217599..5220114)	1	0.151332	0.151332	2516	1	1
AT1G15170	Chr1	5220640..5223093	34	5.14528	5.14528	2454	34	34
AT1G15175	Chr1	complement(5222793..5224122)	17	2.57264	2.57264	1330	17	17
AT1G15180	Chr1	5224384..5226822	236	35.7143	35.7143	2439	236	236
AT1G15190	Chr1	5227052..5228322	0	0	0	1271	0	0
AT1G15200	Chr1	complement(5228180..5231185)	255	38.5896	38.5896	3006	255	255
AT1G15210	Chr1	complement(5231228..5236574)	1	0.151332	0.151332	5347	1	1
AT1G15215	Chr1	5238064..5240171	15	2.26998	2.26998	2108	15	15
AT1G15220	Chr1	complement(5239909..5241539)	20	3.02663	3.02663	1631	20	20
AT1G15230	Chr1	complement(5242078..5243228)	68	10.2906	10.2906	1151	68	68
AT1G15240	Chr1	5243449..5248724	49	7.41525	7.41525	5276	49	49
AT1G15250	Chr1	complement(5248544..5249475)	127	19.2191	19.2191	932	127	127
AT1G15260	Chr1	5249759..5250693	177	26.7857	26.7857	935	177	177
AT1G15270	Chr1	complement(5250530..5252122)	1629	246.519	246.519	1593	1629	1629
AT1G15280	Chr1	5252314..5256873	167	25.2724	25.2724	4560	167	167
AT1G15290	Chr1	complement(5256926..5264943)	707	106.992	106.992	8018	707	707
AT1G15310	Chr1	complement(5268899..5272059)	12	1.81598	1.81598	3161	12	12
AT1G15320	Chr1	complement(5272136..5274075)	0	0	0	1940	0	0
AT1G15330	Chr1	5274345..5275722	37	5.59927	5.59927	1378	37	37
AT1G15340	Chr1	complement(5275557..5277690)	1103	166.919	166.919	2134	1103	1103
AT1G15350	Chr1	complement(5278140..5279878)	43	6.50726	6.50726	1739	43	43
AT1G15360	Chr1	5283537..5284793	0	0	0	1257	0	0
AT1G15370	Chr1	5287046..5288697	133	20.1271	20.1271	1652	133	133
AT1G15380	Chr1	5290744..5292655	1	0.151332	0.151332	1912	1	1
AT1G15385	Chr1	complement(5292636..5293266)	0	0	0	631	0	0
AT1G15390	Chr1	5294628..5295917	163	24.6671	24.6671	1290	163	163
AT1G15400	Chr1	complement(5295653..5296903)	110	16.6465	16.6465	1251	110	110
AT1G15405	Chr1	complement(5297755..5298167)	534	80.8111	80.8111	413	534	534
AT1G15410	Chr1	5298323..5301047	201	30.4177	30.4177	2725	201	201
AT1G15415	Chr1	complement(5300622..5301413)	0	0	0	792	0	0
AT1G15420	Chr1	complement(5301493..5303391)	95	14.3765	14.3765	1899	95	95
AT1G15430	Chr1	5304316..5306132	19	2.8753	2.8753	1817	19	19
AT1G15440	Chr1	complement(5305941..5309515)	116	17.5545	17.5545	3575	116	116
AT1G15450	Chr1	complement(5309527..5309719)	0	0	0	193	0	0
AT1G15460	Chr1	complement(5309881..5314095)	0	0	0	4215	0	0
AT1G15470	Chr1	5315506..5317983	90	13.6199	13.6199	2478	90	90
AT1G15480	Chr1	5318010..5320714	6	0.90799	0.90799	2705	6	6
AT1G15490	Chr1	complement(5320495..5323896)	11	1.66465	1.66465	3402	11	11
AT1G15500	Chr1	5326289..5328994	1300	196.731	196.731	2706	1300	1300
AT1G15510	Chr1	5329110..5331831	4	0.605327	0.605327	2722	4	4
AT1G15520	Chr1	complement(5331738..5338327)	8	1.21065	1.21065	6590	8	8
AT1G15530	Chr1	complement(5339841..5341932)	2	0.302663	0.302663	2092	2	2
AT1G15540	Chr1	5342586..5343825	0	0	0	1240	0	0
AT1G15550	Chr1	complement(5344358..5346167)	28	4.23729	4.23729	1810	28	28
AT1G15570	Chr1	5362008..5365669	28	4.23729	4.23729	3662	28	28
AT1G15580	Chr1	complement(5365545..5366498)	6	0.90799	0.90799	954	6	6
AT1G15590	Chr1	5367296..5368790	0	0	0	1495	0	0
AT1G15600	Chr1	5368922..5370464	0	0	0	1543	0	0
AT1G15610	Chr1	5370676..5371979	0	0	0	1304	0	0
AT1G15620	Chr1	5373503..5374695	0	0	0	1193	0	0
AT1G15630	Chr1	5376792..5378147	0	0	0	1356	0	0
AT1G15640	Chr1	5378885..5380259	0	0	0	1375	0	0
AT1G15650	Chr1	5380906..5381108	0	0	0	203	0	0
AT1G15660	Chr1	5381169..5385374	57	8.62591	8.62591	4206	57	57
AT1G15670	Chr1	5389951..5391610	12	1.81598	1.81598	1660	12	12
AT1G15680	Chr1	5393406..5394759	0	0	0	1354	0	0
AT1G15690	Chr1	5398989..5402853	2509	379.691	379.691	3865	2509	2509
AT1G15700	Chr1	complement(5402449..5403819)	20	3.02663	3.02663	1371	20	20
AT1G15710	Chr1	5404357..5405806	23	3.48063	3.48063	1450	23	23
AT1G15720	Chr1	5406024..5407606	18	2.72397	2.72397	1583	18	18
AT1G15730	Chr1	complement(5407281..5409988)	229	34.655	34.655	2708	229	229
AT1G15740	Chr1	5410907..5415039	132	19.9758	19.9758	4133	132	132
AT1G15750	Chr1	complement(5414697..5421034)	200	30.2663	30.2663	6338	200	200
AT1G15757	Chr1	complement(5424122..5424577)	0	0	0	456	0	0
AT1G15760	Chr1	5425713..5426442	0	0	0	730	0	0
AT1G15770	Chr1	complement(5426772..5428281)	0	0	0	1510	0	0
AT1G15772	Chr1	complement(5428400..5429562)	0	0	0	1163	0	0
AT1G15780	Chr1	complement(5430063..5436413)	39	5.90194	5.90194	6351	39	39
AT1G15790	Chr1	complement(5438133..5440088)	12	1.81598	1.81598	1956	12	12
AT1G15800	Chr1	complement(5440962..5443685)	5	0.756658	0.756658	2724	5	5
AT1G15810	Chr1	5444417..5446684	75	11.3499	11.3499	2268	75	75
AT1G15820	Chr1	complement(5446342..5447860)	23741	3592.77	3592.77	1519	23741	23741
AT1G15825	Chr1	complement(5448029..5448530)	0	0	0	502	0	0
AT1G15830	Chr1	5448725..5450297	9	1.36199	1.36199	1573	9	9
AT1G15840	Chr1	5451431..5452494	0	0	0	1064	0	0
AT1G15850	Chr1	complement(5453125..5454089)	0	0	0	965	0	0
AT1G15860	Chr1	5454784..5457142	76	11.5012	11.5012	2359	76	76
AT1G15870	Chr1	5457083..5458549	4	0.605327	0.605327	1467	4	4
AT1G15880	Chr1	complement(5458415..5460334)	43	6.50726	6.50726	1920	43	43
AT1G15885	Chr1	5460476..5461401	44	6.65859	6.65859	926	44	44
AT1G15890	Chr1	5461316..5464343	14	2.11864	2.11864	3028	14	14
AT1G15900	Chr1	5464355..5464817	0	0	0	463	0	0
AT1G15910	Chr1	5465335..5469245	52	7.86925	7.86925	3911	48	52
AT1G15920	Chr1	5469388..5471269	91	13.7712	13.7712	1882	91	91
AT1G15930	Chr1	5471399..5473134	1868	282.688	282.688	1736	1868	1868
AT1G15940	Chr1	5473564..5478379	122	18.4625	18.4625	4816	122	122
AT1G15950	Chr1	5478753..5482300	724	109.564	109.564	3548	724	724
AT1G15960	Chr1	complement(5481545..5485083)	10	1.51332	1.51332	3539	10	10
AT1G15970	Chr1	complement(5486199..5488869)	76	11.5012	11.5012	2671	76	76
AT1G15980	Chr1	5489297..5491483	677	102.452	102.452	2187	677	677
AT1G15990	Chr1	complement(5491184..5493773)	0	0	0	2590	0	0
AT1G16000	Chr1	5494532..5495479	82	12.4092	12.4092	948	82	82
AT1G16010	Chr1	complement(5495253..5497724)	122	18.4625	18.4625	2472	122	122
AT1G16020	Chr1	5498164..5501478	73	11.0472	11.0472	3315	73	73
AT1G16022	Chr1	complement(5501276..5501960)	2	0.302663	0.302663	685	2	2
AT1G16025	Chr1	5501504..5502079	0	0	0	576	0	0
AT1G16030	Chr1	complement(5502086..5504536)	12	1.81598	1.81598	2451	12	12
AT1G16040	Chr1	5504734..5506731	63	9.5339	9.5339	1998	63	63
AT1G16060	Chr1	5508506..5511855	22	3.3293	3.3293	3350	22	22
AT1G16070	Chr1	complement(5511753..5513897)	10	1.51332	1.51332	2145	10	10
AT1G16080	Chr1	5514316..5516147	720	108.959	108.959	1832	720	720
AT1G16090	Chr1	5516258..5517942	28	4.23729	4.23729	1685	28	28
AT1G16100	Chr1	complement(5517942..5518135)	0	0	0	194	0	0
AT1G16110	Chr1	5518372..5521011	4	0.605327	0.605327	2640	4	4
AT1G16120	Chr1	5522638..5525103	0	0	0	2466	0	0
AT1G16130	Chr1	5525490..5528332	2	0.302663	0.302663	2843	2	2
AT1G16150	Chr1	5532414..5534997	0	0	0	2584	0	0
AT1G16160	Chr1	5535972..5538389	0	0	0	2418	0	0
AT1G16170	Chr1	complement(5538612..5539822)	47	7.11259	7.11259	1211	47	47
AT1G16180	Chr1	5540426..5543022	633	95.793	95.793	2597	633	633
AT1G16190	Chr1	5543151..5546223	40	6.05327	6.05327	3073	40	40
AT1G16210	Chr1	complement(5546008..5547553)	249	37.6816	37.6816	1546	249	249
AT1G16220	Chr1	5548652..5550673	2	0.302663	0.302663	2022	2	2
AT1G16225	Chr1	complement(5550921..5552098)	0	0	0	1178	0	0
AT1G16230	Chr1	complement(5553347..5554325)	0	0	0	979	0	0
AT1G16240	Chr1	complement(5554887..5556842)	258	39.0436	39.0436	1956	258	258
AT1G16250	Chr1	5556988..5559640	12	1.81598	1.81598	2653	12	12
AT1G16260	Chr1	complement(5559459..5562114)	28	4.23729	4.23729	2656	28	28
AT1G16270	Chr1	5563086..5568488	230	34.8063	34.8063	5403	229	230
AT1G16280	Chr1	complement(5568362..5570488)	11	1.66465	1.66465	2127	11	11
AT1G16290	Chr1	complement(5570633..5573539)	0	0	0	2907	0	0
AT1G16300	Chr1	5574309..5577742	38	5.7506	5.7506	3434	38	38
AT1G16310	Chr1	5578430..5580813	23	3.48063	3.48063	2384	23	23
AT1G16320	Chr1	5580854..5582263	317	47.9721	47.9721	1410	317	317
AT1G16330	Chr1	complement(5582267..5587392)	3	0.453995	0.453995	5126	3	3
AT1G16340	Chr1	complement(5587670..5590652)	46	6.96126	6.96126	2983	46	46
AT1G16350	Chr1	5590950..5593127	220	33.293	33.293	2178	220	220
AT1G16360	Chr1	complement(5593181..5595180)	0	0	0	2000	0	0
AT1G16370	Chr1	5596693..5598567	2	0.302663	0.302663	1875	2	2
AT1G16380	Chr1	complement(5598333..5601368)	0	0	0	3036	0	0
AT1G16390	Chr1	5602872..5604783	112	16.9491	16.9491	1912	112	112
AT1G16400	Chr1	5605158..5607593	63	9.5339	9.5339	2436	63	63
AT1G16410	Chr1	5608806..5611546	535	80.9625	80.9625	2741	535	535
AT1G16420	Chr1	complement(5612030..5613868)	1	0.151332	0.151332	1839	1	1
AT1G16430	Chr1	5614618..5615630	21	3.17797	3.17797	1013	21	21
AT1G16440	Chr1	5615814..5617792	0	0	0	1979	0	0
AT1G16445	Chr1	5617810..5619454	35	5.29661	5.29661	1645	35	35
AT1G16450	Chr1	complement(5619351..5619544)	0	0	0	194	0	0
AT1G16460	Chr1	complement(5619462..5622664)	162	24.5157	24.5157	3203	162	162
AT1G16470	Chr1	5622785..5625763	141	21.3378	21.3378	2979	141	141
AT1G16480	Chr1	complement(5625579..5628657)	1	0.151332	0.151332	3079	1	1
AT1G16489	Chr1	5629215..5630608	0	0	0	1394	0	0
AT1G16490	Chr1	complement(5629535..5630996)	5	0.756658	0.756658	1462	5	5
AT1G16500	Chr1	5639031..5640293	18	2.72397	2.72397	1263	18	18
AT1G16510	Chr1	complement(5644452..5645444)	9	1.36199	1.36199	993	9	9
AT1G16515	Chr1	complement(5647429..5647814)	20	3.02663	3.02663	386	20	20
AT1G16520	Chr1	5648759..5651287	23	3.48063	3.48063	2529	23	23
AT1G16530	Chr1	complement(5651250..5652884)	8	1.21065	1.21065	1635	8	8
AT1G16540	Chr1	5659414..5665569	5	0.756658	0.756658	6156	5	5
AT1G16560	Chr1	5668383..5670828	127	19.2191	19.2191	2446	127	127
AT1G16570	Chr1	complement(5670457..5673601)	54	8.17191	8.17191	3145	54	54
AT1G16590	Chr1	5673794..5675251	5	0.756658	0.756658	1458	5	5
AT1G16610	Chr1	complement(5675584..5678853)	537	81.2651	81.2651	3270	537	537
AT1G16630	Chr1	complement(5681998..5684868)	42	6.35593	6.35593	2871	42	42
AT1G16635	Chr1	complement(5685383..5686369)	38	5.7506	5.7506	987	38	38
AT1G16640	Chr1	5686602..5687835	9	1.36199	1.36199	1234	9	9
AT1G16650	Chr1	5687942..5691318	7	1.05932	1.05932	3377	7	7
AT1G16670	Chr1	5697323..5699889	23	3.48063	3.48063	2567	23	23
AT1G16680	Chr1	5702752..5705958	33	4.99395	4.99395	3207	33	33
AT1G16690	Chr1	5705968..5709653	35	5.29661	5.29661	3686	35	35
AT1G16700	Chr1	5709724..5712022	212	32.0823	32.0823	2299	212	212
AT1G16705	Chr1	5712087..5713872	6	0.90799	0.90799	1786	6	6
AT1G16710	Chr1	5714218..5722734	31	4.69128	4.69128	8517	31	31
AT1G16720	Chr1	5723087..5726598	790	119.552	119.552	3512	790	790
AT1G16730	Chr1	complement(5726248..5727313)	57	8.62591	8.62591	1066	57	57
AT1G16740	Chr1	5727689..5729200	264	39.9516	39.9516	1512	264	264
AT1G16750	Chr1	complement(5728977..5731871)	43	6.50726	6.50726	2895	43	43
AT1G16760	Chr1	5734233..5737427	0	0	0	3195	0	0
AT1G16770	Chr1	5737877..5739497	0	0	0	1621	0	0
AT1G16780	Chr1	complement(5739179..5744215)	30	4.53995	4.53995	5037	30	30
AT1G16790	Chr1	5744552..5745329	82	12.4092	12.4092	778	82	82
AT1G16800	Chr1	complement(5745403..5755264)	36	5.44794	5.44794	9862	36	36
AT1G16810	Chr1	5755587..5757015	292	44.1889	44.1889	1429	292	292
AT1G16820	Chr1	complement(5756715..5758465)	2	0.302663	0.302663	1751	2	2
AT1G16825	Chr1	5758854..5760621	30	4.53995	4.53995	1768	30	30
AT1G16830	Chr1	5760771..5762739	7	1.05932	1.05932	1969	7	7
AT1G16840	Chr1	complement(5762574..5764074)	109	16.4952	16.4952	1501	109	109
AT1G16850	Chr1	complement(5764687..5765652)	18	2.72397	2.72397	966	18	18
AT1G16858	Chr1	5767299..5770722	67	10.1392	10.1392	3424	0	67
AT1G16860	Chr1	5767299..5770722	50	7.56658	7.56658	3424	0	50
AT1G16870	Chr1	complement(5770612..5773252)	72	10.8959	10.8959	2641	72	72
AT1G16880	Chr1	5773591..5776428	705	106.689	106.689	2838	705	705
AT1G16890	Chr1	complement(5776057..5778485)	406	61.4407	61.4407	2429	406	406
AT1G16900	Chr1	complement(5778901..5782434)	52	7.86925	7.86925	3534	52	52
AT1G16905	Chr1	complement(5782335..5783841)	0	0	0	1507	0	0
AT1G16910	Chr1	5785002..5786047	1	0.151332	0.151332	1046	1	1
AT1G16916	Chr1	complement(5786440..5787113)	99	14.9818	14.9818	674	99	99
AT1G16920	Chr1	complement(5787210..5789250)	161	24.3644	24.3644	2041	161	161
AT1G16930	Chr1	5789986..5791654	0	0	0	1669	0	0
AT1G16940	Chr1	5791982..5793611	0	0	0	1630	0	0
AT1G16950	Chr1	5796008..5796679	0	0	0	672	0	0
AT1G16960	Chr1	5799887..5800965	17	2.57264	2.57264	1079	17	17
AT1G16970	Chr1	complement(5800647..5805800)	24	3.63196	3.63196	5154	24	24
AT1G16980	Chr1	5807310..5811608	0	0	0	4299	0	0
AT1G17000	Chr1	5812727..5816782	0	0	0	4056	0	0
AT1G17010	Chr1	5817566..5819472	0	0	0	1907	0	0
AT1G17020	Chr1	5820205..5822133	1	0.151332	0.151332	1929	1	1
AT1G17030	Chr1	5822367..5824575	1	0.151332	0.151332	2209	1	1
AT1G17040	Chr1	5824847..5828353	16	2.42131	2.42131	3507	16	16
AT1G17050	Chr1	5829079..5831463	205	31.023	31.023	2385	205	205
AT1G17060	Chr1	complement(5831977..5835457)	7	1.05932	1.05932	3481	7	7
AT1G17070	Chr1	5837589..5840452	86	13.0145	13.0145	2864	86	86
AT1G17080	Chr1	complement(5840149..5841607)	211	31.931	31.931	1459	211	211
AT1G17090	Chr1	complement(5842096..5844284)	11	1.66465	1.66465	2189	11	11
AT1G17100	Chr1	5844675..5845781	1252	189.467	189.467	1107	1252	1252
AT1G17110	Chr1	complement(5845540..5850935)	34	5.14528	5.14528	5396	34	34
AT1G17120	Chr1	5851952..5854075	65	9.83656	9.83656	2124	65	65
AT1G17130	Chr1	5854147..5856817	87	13.1659	13.1659	2671	87	87
AT1G17140	Chr1	complement(5856453..5858551)	201	30.4177	30.4177	2099	201	201
AT1G17145	Chr1	complement(5859999..5862683)	56	8.47457	8.47457	2685	56	56
AT1G17147	Chr1	complement(5863311..5864010)	4	0.605327	0.605327	700	4	4
AT1G17150	Chr1	5865706..5867615	0	0	0	1910	0	0
AT1G17160	Chr1	5867634..5869476	32	4.84261	4.84261	1843	32	32
AT1G17170	Chr1	5869845..5870960	5	0.756658	0.756658	1116	5	5
AT1G17180	Chr1	5872144..5873206	0	0	0	1063	0	0
AT1G17190	Chr1	5875349..5876665	32	4.84261	4.84261	1317	32	32
AT1G17200	Chr1	5878399..5880161	313	47.3668	47.3668	1763	313	313
AT1G17210	Chr1	complement(5880010..5884757)	57	8.62591	8.62591	4748	57	57
AT1G17220	Chr1	5885082..5890590	1125	170.248	170.248	5509	1125	1125
AT1G17230	Chr1	5891323..5895195	20	3.02663	3.02663	3873	20	20
AT1G17232	Chr1	complement(5892180..5893653)	0	0	0	1474	0	0
AT1G17235	Chr1	5895350..5895830	0	0	0	481	0	0
AT1G17240	Chr1	complement(5896296..5898718)	1	0.151332	0.151332	2423	1	1
AT1G17255	Chr1	5899993..5903739	5	0.756658	0.756658	3747	5	5
AT1G17250	Chr1	complement(5901049..5903440)	6	0.90799	0.90799	2392	6	6
AT1G17260	Chr1	5904057..5909018	0	0	0	4962	0	0
AT1G17270	Chr1	complement(5909129..5911694)	14	2.11864	2.11864	2566	14	14
AT1G17280	Chr1	complement(5916751..5920090)	73	11.0472	11.0472	3340	73	73
AT1G17285	Chr1	5920773..5921535	0	0	0	763	0	0
AT1G17290	Chr1	5922629..5926520	284	42.9782	42.9782	3892	284	284
AT1G17300	Chr1	5926993..5927904	0	0	0	912	0	0
AT1G17310	Chr1	complement(5927894..5928668)	0	0	0	775	0	0
AT1G17330	Chr1	5929908..5931951	37	5.59927	5.59927	2044	37	37
AT1G17340	Chr1	5933869..5938881	6	0.90799	0.90799	5013	6	6
AT1G17345	Chr1	5940422..5941330	4	0.605327	0.605327	909	4	4
AT1G17350	Chr1	5941783..5944583	42	6.35593	6.35593	2801	42	42
AT1G17360	Chr1	5946763..5951593	201	30.4177	30.4177	4831	201	201
AT1G17370	Chr1	complement(5951422..5955038)	349	52.8148	52.8148	3617	349	349
AT1G17380	Chr1	complement(5955368..5957213)	5	0.756658	0.756658	1846	5	5
AT1G17400	Chr1	complement(5960361..5962482)	0	0	0	2122	0	0
AT1G17410	Chr1	complement(5968414..5969996)	29	4.38862	4.38862	1583	29	29
AT1G17420	Chr1	5977410..5981600	76	11.5012	11.5012	4191	76	76
AT1G17430	Chr1	5982266..5984133	12	1.81598	1.81598	1868	12	12
AT1G17440	Chr1	complement(5983864..5987785)	60	9.0799	9.0799	3922	60	60
AT1G17450	Chr1	complement(5988160..5996786)	21	3.17797	3.17797	8627	21	21
AT1G17455	Chr1	5997179..5998595	6	0.90799	0.90799	1417	6	6
AT1G17460	Chr1	5998813..6002836	10	1.51332	1.51332	4024	10	10
AT1G17470	Chr1	6002911..6006525	199	30.115	30.115	3615	199	199
AT1G17480	Chr1	complement(6006341..6008267)	18	2.72397	2.72397	1927	18	18
AT1G17490	Chr1	6008588..6009540	123	18.6138	18.6138	953	123	123
AT1G17500	Chr1	6018756..6023623	21	3.17797	3.17797	4868	21	21
AT1G17510	Chr1	complement(6023384..6024310)	48	7.26392	7.26392	927	48	48
AT1G17520	Chr1	complement(6024516..6027386)	29	4.38862	4.38862	2871	29	29
AT1G17530	Chr1	6027630..6028626	118	17.8571	17.8571	997	118	118
AT1G17540	Chr1	complement(6029157..6032755)	0	0	0	3599	0	0
AT1G17545	Chr1	6033108..6034028	0	0	0	921	0	0
AT1G17550	Chr1	6034361..6037409	73	11.0472	11.0472	3049	73	73
AT1G17560	Chr1	complement(6037344..6038693)	36	5.44794	5.44794	1350	36	36
AT1G17570	Chr1	6038756..6038958	0	0	0	203	0	0
AT1G17580	Chr1	6039302..6049676	44	6.65859	6.65859	10375	44	44
AT1G17590	Chr1	complement(6050073..6052569)	9	1.36199	1.36199	2497	9	9
AT1G17600	Chr1	complement(6052816..6056665)	5	0.756658	0.756658	3850	5	5
AT1G17610	Chr1	6056894..6058477	7	1.05932	1.05932	1584	7	7
AT1G17615	Chr1	6059440..6060787	0	0	0	1348	0	0
AT1G17620	Chr1	6062215..6063411	94	14.2252	14.2252	1197	94	94
AT1G17630	Chr1	6064524..6066840	0	0	0	2317	0	0
AT1G17640	Chr1	complement(6067274..6069099)	11	1.66465	1.66465	1826	11	11
AT1G17650	Chr1	complement(6069357..6072013)	157	23.7591	23.7591	2657	157	157
AT1G17665	Chr1	complement(6072133..6074485)	8	1.21065	1.21065	2353	8	8
AT1G17660	Chr1	6075819..6076011	0	0	0	193	0	0
AT1G17670	Chr1	complement(6075825..6076019)	3	0.453995	0.453995	195	3	3
AT1G17680	Chr1	6076076..6082457	23	3.48063	3.48063	6382	23	23
AT1G17690	Chr1	complement(6082635..6088341)	51	7.71792	7.71792	5707	51	51
AT1G17700	Chr1	6089516..6090443	19	2.8753	2.8753	928	19	19
AT1G17710	Chr1	complement(6090440..6092028)	1	0.151332	0.151332	1589	1	1
AT1G17720	Chr1	complement(6093088..6098384)	91	13.7712	13.7712	5297	91	91
AT1G17730	Chr1	6099088..6100435	117	17.7058	17.7058	1348	117	117
AT1G17744	Chr1	complement(6100841..6101984)	0	0	0	1144	0	0
AT1G17745	Chr1	6100963..6105385	64	9.68523	9.68523	4423	64	64
AT1G17750	Chr1	6106655..6110240	4	0.605327	0.605327	3586	4	4
AT1G17760	Chr1	complement(6109987..6116618)	53	8.02058	8.02058	6632	53	53
AT1G17770	Chr1	6120740..6122942	0	0	0	2203	0	0
AT1G17780	Chr1	6123700..6125389	77	11.6525	11.6525	1690	77	77
AT1G17790	Chr1	complement(6125236..6127405)	17	2.57264	2.57264	2170	17	17
AT1G17800	Chr1	6128822..6129628	0	0	0	807	0	0
AT1G17810	Chr1	6130024..6131747	6	0.90799	0.90799	1724	6	6
AT1G17820	Chr1	complement(6131417..6135346)	59	8.92857	8.92857	3930	59	59
AT1G17830	Chr1	complement(6135683..6138433)	6	0.90799	0.90799	2751	6	6
AT1G17840	Chr1	6142563..6146641	278	42.0702	42.0702	4079	278	278
AT1G17850	Chr1	complement(6145806..6148941)	36	5.44794	5.44794	3136	36	36
AT1G17860	Chr1	6149300..6150158	12	1.81598	1.81598	859	12	12
AT1G17870	Chr1	complement(6149819..6152223)	28	4.23729	4.23729	2405	28	28
AT1G17880	Chr1	complement(6152289..6153983)	1969	297.972	297.972	1695	1969	1969
AT1G17890	Chr1	complement(6154148..6155753)	63	9.5339	9.5339	1606	63	63
AT1G17910	Chr1	6159125..6161735	0	0	0	2611	0	0
AT1G17920	Chr1	complement(6161752..6165383)	20	3.02663	3.02663	3632	20	20
AT1G17930	Chr1	complement(6166100..6168840)	23	3.48063	3.48063	2741	23	23
AT1G17940	Chr1	complement(6169221..6173223)	24	3.63196	3.63196	4003	24	24
AT1G17950	Chr1	6177616..6179409	1	0.151332	0.151332	1794	1	1
AT1G17960	Chr1	complement(6180776..6183807)	0	0	0	3032	0	0
AT1G17970	Chr1	6184903..6187592	116	17.5545	17.5545	2690	116	116
AT1G17980	Chr1	complement(6187387..6191709)	321	48.5775	48.5775	4323	321	321
AT1G17990	Chr1	complement(6191951..6194094)	0	0	0	2144	0	0
AT1G18000	Chr1	complement(6194423..6196230)	0	0	0	1808	0	0
AT1G18010	Chr1	6199897..6201604	46	6.96126	6.96126	1708	0	46
AT1G18020	Chr1	6202248..6204038	185	27.9964	27.9964	1791	0	185
AT1G18030	Chr1	6204342..6207108	20	3.02663	3.02663	2767	20	20
AT1G18040	Chr1	complement(6206751..6209501)	24	3.63196	3.63196	2751	24	24
AT1G18050	Chr1	complement(6209651..6211589)	1	0.151332	0.151332	1939	1	1
AT1G18060	Chr1	complement(6211753..6213445)	966	146.186	146.186	1693	966	966
AT1G18070	Chr1	complement(6213605..6218341)	284	42.9782	42.9782	4737	284	284
AT1G18075	Chr1	6220647..6220953	0	0	0	307	0	0
AT1G18080	Chr1	6222200..6224271	3963	599.728	599.728	2072	3963	3963
AT1G18090	Chr1	6224500..6227942	46	6.96126	6.96126	3443	46	46
AT1G18100	Chr1	complement(6227097..6230189)	0	0	0	3093	0	0
AT1G18130	Chr1	6235894..6238919	0	0	0	3026	0	0
AT1G18140	Chr1	complement(6238724..6241437)	7	1.05932	1.05932	2714	7	7
AT1G18150	Chr1	complement(6244178..6247813)	78	11.8039	11.8039	3636	78	78
AT1G18160	Chr1	6248792..6254159	172	26.0291	26.0291	5368	172	172
AT1G18170	Chr1	6254228..6255810	198	29.9637	29.9637	1583	198	198
AT1G18180	Chr1	6255829..6258020	10	1.51332	1.51332	2192	10	10
AT1G18190	Chr1	complement(6257731..6261458)	19	2.8753	2.8753	3728	19	19
AT1G18200	Chr1	complement(6265296..6266938)	0	0	0	1643	0	0
AT1G18210	Chr1	complement(6266489..6268829)	623	94.2796	94.2796	2341	623	623
AT1G18220	Chr1	complement(6269550..6269808)	0	0	0	259	0	0
AT1G18250	Chr1	complement(6276668..6278151)	172	26.0291	26.0291	1484	172	172
AT1G18260	Chr1	complement(6278728..6282104)	39	5.90194	5.90194	3377	39	39
AT1G18265	Chr1	complement(6282132..6283294)	11	1.66465	1.66465	1163	11	11
AT1G18270	Chr1	complement(6283292..6293872)	108	16.3438	16.3438	10581	108	108
AT1G18280	Chr1	6294332..6295484	0	0	0	1153	0	0
AT1G18290	Chr1	6297363..6298448	0	0	0	1086	0	0
AT1G18300	Chr1	6299686..6301206	13	1.96731	1.96731	1521	13	13
AT1G18310	Chr1	complement(6301080..6303957)	0	0	0	2878	0	0
AT1G18320	Chr1	6304359..6305809	0	0	0	1451	0	0
AT1G18330	Chr1	complement(6305846..6308014)	87	13.1659	13.1659	2169	84	87
AT1G18335	Chr1	complement(6308921..6311327)	16	2.42131	2.42131	2407	16	16
AT1G18340	Chr1	complement(6311363..6313932)	40	6.05327	6.05327	2570	40	40
AT1G18350	Chr1	6315650..6316858	2	0.302663	0.302663	1209	2	2
AT1G18360	Chr1	complement(6316575..6319428)	135	20.4298	20.4298	2854	135	135
AT1G18370	Chr1	complement(6319530..6324223)	68	10.2906	10.2906	4694	68	68
AT1G18390	Chr1	6325641..6330218	12	1.81598	1.81598	4578	12	12
AT1G18382	Chr1	complement(6326246..6326700)	0	0	0	455	0	0
AT1G18400	Chr1	6331397..6333863	55	8.32324	8.32324	2467	55	55
AT1G18410	Chr1	complement(6336408..6342461)	0	0	0	6054	0	0
AT1G18415	Chr1	complement(6342976..6345663)	7	1.05932	1.05932	2688	7	7
AT1G18420	Chr1	6343329..6345809	0	0	0	2481	0	0
AT1G18430	Chr1	6345763..6345955	0	0	0	193	0	0
AT1G18440	Chr1	6345973..6348030	131	19.8245	19.8245	2058	131	131
AT1G18450	Chr1	6348106..6352095	100	15.1332	15.1332	3990	100	100
AT1G18460	Chr1	6352469..6356233	201	30.4177	30.4177	3765	201	201
AT1G18470	Chr1	complement(6356011..6360193)	33	4.99395	4.99395	4183	33	33
AT1G18480	Chr1	6361628..6363127	65	9.83656	9.83656	1500	65	65
AT1G18485	Chr1	6363171..6366355	35	5.29661	5.29661	3185	35	35
AT1G18486	Chr1	6366396..6366873	0	0	0	478	0	0
AT1G18490	Chr1	6366519..6368969	112	16.9491	16.9491	2451	112	112
AT1G18500	Chr1	6369346..6373145	228	34.5036	34.5036	3800	228	228
AT1G18510	Chr1	6373294..6374210	0	0	0	917	0	0
AT1G18520	Chr1	6374931..6376436	0	0	0	1506	0	0
AT1G18530	Chr1	6376782..6377376	0	0	0	595	0	0
AT1G18540	Chr1	complement(6377201..6378581)	2880	435.835	435.835	1381	2880	2880
AT1G18550	Chr1	complement(6381383..6384341)	23	3.48063	3.48063	2959	23	23
AT1G18560	Chr1	6385448..6388200	11	1.66465	1.66465	2753	11	11
AT1G18570	Chr1	6389410..6391387	2	0.302663	0.302663	1978	2	2
AT1G18580	Chr1	6395863..6398359	26	3.93462	3.93462	2497	26	26
AT1G18590	Chr1	6398579..6400062	268	40.5569	40.5569	1484	268	268
AT1G18600	Chr1	6400403..6402911	96	14.5278	14.5278	2509	96	96
AT1G18610	Chr1	6405644..6409417	20	3.02663	3.02663	3774	20	20
AT1G18620	Chr1	6409977..6414571	191	28.9044	28.9044	4595	191	191
AT1G18630	Chr1	6414724..6416579	261	39.4976	39.4976	1856	261	261
AT1G18640	Chr1	complement(6416237..6418691)	95	14.3765	14.3765	2455	95	95
AT1G18650	Chr1	complement(6418738..6420558)	305	46.1562	46.1562	1821	305	305
AT1G18660	Chr1	6421116..6426000	187	28.299	28.299	4885	187	187
AT1G18670	Chr1	complement(6426778..6430697)	37	5.59927	5.59927	3920	37	37
AT1G18680	Chr1	complement(6431818..6433465)	36	5.44794	5.44794	1648	36	36
AT1G18690	Chr1	6433573..6437042	7	1.05932	1.05932	3470	7	7
AT1G18700	Chr1	6437476..6444196	111	16.7978	16.7978	6721	111	111
AT1G18710	Chr1	6450593..6453234	31	4.69128	4.69128	2642	31	31
AT1G18720	Chr1	complement(6457701..6459752)	352	53.2688	53.2688	2052	352	352
AT1G18730	Chr1	6460597..6462344	786	118.947	118.947	1748	786	786
AT1G18735	Chr1	complement(6461112..6461753)	1	0.151332	0.151332	642	1	1
AT1G18740	Chr1	6463921..6465596	80	12.1065	12.1065	1676	80	80
AT1G18745	Chr1	complement(6465367..6466455)	43	6.50726	6.50726	1089	43	43
AT1G18750	Chr1	6466760..6470104	22	3.3293	3.3293	3345	22	22
AT1G18760	Chr1	complement(6471030..6471825)	0	0	0	796	0	0
AT1G18770	Chr1	complement(6473250..6474049)	0	0	0	800	0	0
AT1G18773	Chr1	6474801..6476024	32	4.84261	4.84261	1224	32	32
AT1G18780	Chr1	complement(6476138..6477236)	0	0	0	1099	0	0
AT1G18790	Chr1	complement(6478731..6480044)	0	0	0	1314	0	0
AT1G18800	Chr1	complement(6480993..6483597)	92	13.9225	13.9225	2605	92	92
AT1G18810	Chr1	complement(6485476..6487031)	115	17.4031	17.4031	1556	115	115
AT1G18820	Chr1	6488654..6488855	0	0	0	202	0	0
AT1G18830	Chr1	6489308..6494338	0	0	0	5031	0	0
AT1G18835	Chr1	complement(6495978..6496397)	21	3.17797	3.17797	420	21	21
AT1G18840	Chr1	complement(6500728..6504414)	57	8.62591	8.62591	3687	57	57
AT1G18850	Chr1	complement(6504686..6506425)	51	7.71792	7.71792	1740	51	51
AT1G18860	Chr1	6509491..6511347	0	0	0	1857	0	0
AT1G18870	Chr1	6515428..6519402	5	0.756658	0.756658	3975	5	5
AT1G18871	Chr1	complement(6519189..6519486)	0	0	0	298	0	0
AT1G18880	Chr1	6520747..6523488	16	2.42131	2.42131	2742	16	16
AT1G18879	Chr1	6520940..6521244	0	0	0	305	0	0
AT1G18890	Chr1	complement(6522644..6525963)	55	8.32324	8.32324	3320	55	55
AT1G18900	Chr1	6528983..6532734	74	11.1985	11.1985	3752	74	74
AT1G18910	Chr1	complement(6532439..6538146)	11	1.66465	1.66465	5708	11	11
AT1G18940	Chr1	6543851..6545712	0	0	0	1862	0	0
AT1G18950	Chr1	6546398..6552007	95	14.3765	14.3765	5610	95	95
[truncated: 26,776 more rows]

## Sheet: col-3 (GE)
Name	Chromosome	Region	Expression value	TPM	RPKM	Gene length	Unique gene reads	Total gene reads
AT1G01010	Chr1	3630..6019	14	1.47436	1.47436	2390	14	14
AT1G01020	Chr1	complement(5808..8738)	56	5.89744	5.89744	2931	56	56
AT1G01030	Chr1	complement(11529..13715)	63	6.63462	6.63462	2187	63	63
AT1G01040	Chr1	23145..31347	137	14.4277	14.4277	8203	137	137
AT1G01046	Chr1	28499..28826	0	0	0	328	0	0
AT1G01050	Chr1	complement(31050..33154)	595	62.6603	62.6603	2105	595	595
AT1G01060	Chr1	complement(33259..37872)	959	100.994	100.994	4614	959	959
AT1G01070	Chr1	complement(38632..40945)	72	7.58242	7.58242	2314	72	72
AT1G01073	Chr1	44676..44907	0	0	0	232	0	0
AT1G01080	Chr1	complement(45176..47020)	788	82.9854	82.9854	1845	788	788
AT1G01090	Chr1	complement(47365..49287)	1380	145.33	145.33	1923	1380	1380
AT1G01100	Chr1	complement(49955..51200)	7532	793.206	793.206	1246	7532	7532
AT1G01110	Chr1	52238..54812	4	0.421246	0.421246	2575	4	4
AT1G01115	Chr1	56623..56860	0	0	0	238	0	0
AT1G01120	Chr1	complement(57149..59168)	714	75.1923	75.1923	2020	714	714
AT1G01130	Chr1	complement(61785..63812)	112	11.7949	11.7949	2028	112	112
AT1G01140	Chr1	complement(64046..67626)	292	30.7509	30.7509	3581	292	292
AT1G01150	Chr1	complement(69995..72139)	2	0.210623	0.210623	2145	2	2
AT1G01160	Chr1	72338..74216	167	17.587	17.587	1879	167	167
AT1G01170	Chr1	complement(73811..74738)	771	81.1951	81.1951	928	771	771
AT1G01180	Chr1	75582..76878	40	4.21246	4.21246	1297	40	40
AT1G01183	Chr1	complement(78812..79033)	0	0	0	222	0	0
AT1G01190	Chr1	complement(82925..84865)	34	3.58059	3.58059	1941	34	34
AT1G01200	Chr1	complement(86395..88214)	13	1.36905	1.36905	1820	13	13
AT1G01210	Chr1	88897..89865	66	6.95055	6.95055	969	66	66
AT1G01220	Chr1	91375..95771	120	12.6374	12.6374	4397	120	120
AT1G01225	Chr1	95986..97527	40	4.21246	4.21246	1542	40	40
AT1G01230	Chr1	97455..99360	101	10.6365	10.6365	1906	101	101
AT1G01240	Chr1	99893..101954	96	10.1099	10.1099	2062	96	96
AT1G01250	Chr1	complement(104371..105331)	76	8.00367	8.00367	961	76	76
AT1G01260	Chr1	108945..111729	77	8.10898	8.10898	2785	77	77
AT1G01270	Chr1	complement(111770..111962)	0	0	0	193	0	0
AT1G01280	Chr1	112262..114067	0	0	0	1806	0	0
AT1G01290	Chr1	114285..116228	44	4.6337	4.6337	1944	44	44
AT1G01300	Chr1	116942..118884	202	21.2729	21.2729	1943	202	202
AT1G01305	Chr1	119396..120117	0	0	0	722	0	0
AT1G01310	Chr1	120153..121250	0	0	0	1098	0	0
AT1G01320	Chr1	complement(120947..130578)	2757	290.344	290.344	9632	2757	2757
AT1G01340	Chr1	complement(132208..135832)	7	0.73718	0.73718	3625	7	7
AT1G01350	Chr1	136123..138282	119	12.5321	12.5321	2160	119	119
AT1G01355	Chr1	138512..139688	0	0	0	1177	0	0
AT1G01360	Chr1	141970..143303	51	5.37088	5.37088	1334	51	51
AT1G01370	Chr1	143563..145804	59	6.21337	6.21337	2242	59	59
AT1G01380	Chr1	147152..148062	15	1.57967	1.57967	911	15	15
AT1G01390	Chr1	complement(148000..149807)	34	3.58059	3.58059	1808	34	34
AT1G01400	Chr1	complement(150569..152211)	0	0	0	1643	0	0
AT1G01410	Chr1	153112..154318	0	0	0	1207	0	0
AT1G01420	Chr1	complement(154372..156012)	96	10.1099	10.1099	1641	96	96
AT1G01430	Chr1	complement(156681..158656)	333	35.0687	35.0687	1976	333	333
AT1G01440	Chr1	complement(159736..162573)	10	1.05311	1.05311	2838	10	10
AT1G01448	Chr1	163418..166359	25	2.63279	2.63279	2942	25	25
AT1G01450	Chr1	complement(163985..165518)	0	0	0	1534	0	0
AT1G01453	Chr1	complement(166469..167843)	0	0	0	1375	0	0
AT1G01460	Chr1	168722..171285	0	0	0	2564	0	0
AT1G01470	Chr1	complement(172026..172949)	677	71.2958	71.2958	924	677	677
AT1G01471	Chr1	173250..173586	0	0	0	337	0	0
AT1G01480	Chr1	175781..178520	0	0	0	2740	0	0
AT1G01490	Chr1	complement(179939..182359)	2338	246.218	246.218	2421	2338	2338
AT1G01500	Chr1	185132..187043	90	9.47803	9.47803	1912	90	90
AT1G01510	Chr1	187210..190176	178	18.7454	18.7454	2967	178	178
AT1G01520	Chr1	190595..192259	1	0.105311	0.105311	1665	1	1
AT1G01530	Chr1	complement(192520..193671)	0	0	0	1152	0	0
AT1G01540	Chr1	195779..198804	301	31.6987	31.6987	3026	301	301
AT1G01550	Chr1	199638..201895	617	64.9771	64.9771	2258	617	617
AT1G01560	Chr1	202135..204455	0	0	0	2321	0	0
AT1G01570	Chr1	205175..207555	5	0.526557	0.526557	2381	5	5
AT1G01580	Chr1	209394..213161	10	1.05311	1.05311	3768	10	10
AT1G01590	Chr1	214228..217424	0	0	0	3197	0	0
AT1G01600	Chr1	218993..221406	139	14.6383	14.6383	2414	139	139
AT1G01610	Chr1	complement(221571..224341)	345	36.3324	36.3324	2771	345	345
AT1G01620	Chr1	complement(225545..227303)	2733	287.816	287.816	1759	2733	2733
AT1G01630	Chr1	229012..231037	407	42.8617	42.8617	2026	407	407
AT1G01640	Chr1	complement(230874..232509)	11	1.15843	1.15843	1636	11	11
AT1G01650	Chr1	complement(232721..237818)	118	12.4267	12.4267	5098	118	118
AT1G01660	Chr1	complement(239937..242609)	1	0.105311	0.105311	2673	1	1
AT1G01670	Chr1	complement(242723..245989)	6	0.631868	0.631868	3267	6	6
AT1G01680	Chr1	complement(246291..248368)	0	0	0	2078	0	0
AT1G01690	Chr1	249140..252582	31	3.26465	3.26465	3443	31	31
AT1G01695	Chr1	252946..254615	0	0	0	1670	0	0
AT1G01700	Chr1	complement(259375..261475)	3	0.315934	0.315934	2101	3	3
AT1G01710	Chr1	262827..267891	433	45.5998	45.5998	5065	433	433
AT1G01720	Chr1	268329..269939	112	11.7949	11.7949	1611	112	112
AT1G01725	Chr1	complement(269672..270776)	68	7.16118	7.16118	1105	68	68
AT1G01730	Chr1	270955..272181	165	17.3764	17.3764	1227	165	165
AT1G01740	Chr1	complement(271991..274570)	2	0.210623	0.210623	2580	2	2
AT1G01750	Chr1	275365..276430	0	0	0	1066	0	0
AT1G01760	Chr1	complement(276146..278449)	5	0.526557	0.526557	2304	5	5
AT1G01770	Chr1	278614..283011	50	5.26557	5.26557	4398	47	50
AT1G01780	Chr1	282760..284365	76	8.00367	8.00367	1606	64	76
AT1G01790	Chr1	284609..291214	637	67.0834	67.0834	6606	637	637
AT1G01800	Chr1	293341..295160	417	43.9149	43.9149	1820	417	417
AT1G01810	Chr1	295220..295979	6	0.631868	0.631868	760	6	6
AT1G01820	Chr1	complement(295881..298121)	162	17.0604	17.0604	2241	162	162
AT1G01830	Chr1	complement(298415..302316)	91	9.58334	9.58334	3902	91	91
AT1G01840	Chr1	303536..304478	25	2.63279	2.63279	943	25	25
AT1G01860	Chr1	complement(304013..306288)	99	10.4258	10.4258	2276	99	99
AT1G01880	Chr1	complement(306360..309110)	13	1.36905	1.36905	2751	13	13
AT1G01870	Chr1	306383..306576	0	0	0	194	0	0
AT1G01890	Chr1	complement(309155..309348)	0	0	0	194	0	0
AT1G01900	Chr1	310315..313250	82	8.63554	8.63554	2936	82	82
AT1G01910	Chr1	complement(312981..315903)	238	25.0641	25.0641	2923	238	238
AT1G01920	Chr1	316127..319770	82	8.63554	8.63554	3644	82	82
AT1G01930	Chr1	complement(319716..322861)	45	4.73901	4.73901	3146	45	45
AT1G01940	Chr1	323026..325037	159	16.7445	16.7445	2012	159	159
AT1G01950	Chr1	325378..330739	361	38.0174	38.0174	5362	361	361
AT1G01960	Chr1	complement(330468..337583)	163	17.1658	17.1658	7116	163	163
AT1G01970	Chr1	338290..340197	223	23.4844	23.4844	1908	223	223
AT1G01980	Chr1	complement(340052..342000)	1	0.105311	0.105311	1949	1	1
AT1G01990	Chr1	complement(343046..344342)	137	14.4277	14.4277	1297	137	137
AT1G02000	Chr1	345811..347712	68	7.16118	7.16118	1902	68	68
AT1G02010	Chr1	347890..352600	50	5.26557	5.26557	4711	50	50
AT1G02020	Chr1	complement(352517..354970)	102	10.7418	10.7418	2454	102	102
AT1G02030	Chr1	complement(355201..357259)	2	0.210623	0.210623	2059	2	2
AT1G02040	Chr1	complement(357984..359079)	0	0	0	1096	0	0
AT1G02050	Chr1	complement(358997..360519)	35	3.6859	3.6859	1523	35	35
AT1G02060	Chr1	complement(360798..363095)	0	0	0	2298	0	0
AT1G02065	Chr1	365208..367460	20	2.10623	2.10623	2253	20	20
AT1G02070	Chr1	complement(370137..370968)	0	0	0	832	0	0
AT1G02074	Chr1	372063..372330	0	0	0	268	0	0
AT1G02080	Chr1	373334..386967	442	46.5476	46.5476	13634	442	442
AT1G02090	Chr1	complement(387157..389648)	306	32.2253	32.2253	2492	306	306
AT1G02100	Chr1	389811..392936	105	11.0577	11.0577	3126	105	105
AT1G02110	Chr1	392830..395648	117	12.3214	12.3214	2819	117	117
AT1G02120	Chr1	395760..400017	231	24.3269	24.3269	4258	231	231
AT1G02130	Chr1	complement(399915..401883)	261	27.4863	27.4863	1969	261	261
AT1G02140	Chr1	complement(403070..404457)	335	35.2793	35.2793	1388	335	335
AT1G02145	Chr1	404599..408739	83	8.74085	8.74085	4141	83	83
AT1G02150	Chr1	408621..410731	666	70.1374	70.1374	2111	666	666
AT1G02160	Chr1	410747..411717	202	21.2729	21.2729	971	202	202
AT1G02170	Chr1	411778..413674	160	16.8498	16.8498	1897	160	160
AT1G02180	Chr1	complement(413402..414646)	43	4.52839	4.52839	1245	43	43
AT1G02190	Chr1	415078..418130	2	0.210623	0.210623	3053	2	2
AT1G02205	Chr1	418747..422558	150	15.7967	15.7967	3812	150	150
AT1G02210	Chr1	complement(427428..427812)	0	0	0	385	0	0
AT1G02220	Chr1	complement(428694..430648)	6	0.631868	0.631868	1955	6	6
AT1G02230	Chr1	complement(435054..436777)	0	0	0	1724	0	0
AT1G02250	Chr1	complement(437831..439560)	0	0	0	1730	0	0
AT1G02260	Chr1	complement(440321..442878)	16	1.68498	1.68498	2558	16	16
AT1G02270	Chr1	complement(443029..446236)	50	5.26557	5.26557	3208	50	50
AT1G02280	Chr1	complement(448343..450427)	564	59.3956	59.3956	2085	564	564
AT1G02290	Chr1	complement(450407..452738)	47	4.94964	4.94964	2332	47	47
AT1G02300	Chr1	453287..455583	77	8.10898	8.10898	2297	77	77
AT1G02305	Chr1	455687..458284	697	73.4021	73.4021	2598	697	697
AT1G02310	Chr1	complement(458013..460697)	0	0	0	2685	0	0
AT1G02320	Chr1	461827..462094	0	0	0	268	0	0
AT1G02330	Chr1	complement(461955..463613)	128	13.4799	13.4799	1659	128	128
AT1G02335	Chr1	complement(463735..464925)	151	15.902	15.902	1191	151	151
AT1G02340	Chr1	complement(465598..467845)	8	0.842491	0.842491	2248	8	8
AT1G02350	Chr1	469817..470813	11	1.15843	1.15843	997	11	11
AT1G02360	Chr1	complement(471870..473161)	3	0.315934	0.315934	1292	3	3
AT1G02370	Chr1	474499..476631	43	4.52839	4.52839	2133	43	43
AT1G02380	Chr1	476999..479091	12	1.26374	1.26374	2093	12	12
AT1G02390	Chr1	480851..483412	9	0.947803	0.947803	2562	9	9
AT1G02391	Chr1	complement(483644..483920)	0	0	0	277	0	0
AT1G02400	Chr1	486800..489697	1	0.105311	0.105311	2898	1	1
AT1G02405	Chr1	complement(489859..490506)	3	0.315934	0.315934	648	3	3
AT1G02410	Chr1	490924..493046	136	14.3224	14.3224	2123	136	136
AT1G02420	Chr1	493682..495278	0	0	0	1597	0	0
AT1G02430	Chr1	complement(494930..496063)	0	0	0	1134	0	0
AT1G02440	Chr1	complement(496466..497480)	0	0	0	1015	0	0
AT1G02450	Chr1	complement(497856..498517)	4	0.421246	0.421246	662	4	4
AT1G02460	Chr1	complement(504553..507205)	5	0.526557	0.526557	2653	5	5
AT1G02470	Chr1	complement(511645..513625)	10	1.05311	1.05311	1981	10	10
AT1G02475	Chr1	complement(513723..515405)	291	30.6456	30.6456	1683	291	291
AT1G02480	Chr1	515493..515686	0	0	0	194	0	0
AT1G02490	Chr1	516617..516854	0	0	0	238	0	0
AT1G02500	Chr1	518250..520557	2145	225.893	225.893	2308	2145	2145
AT1G02510	Chr1	complement(520378..521669)	0	0	0	1292	0	0
AT1G02520	Chr1	523650..528865	2	0.210623	0.210623	5216	2	2
AT1G02530	Chr1	529794..534797	3	0.315934	0.315934	5004	3	3
AT1G02540	Chr1	complement(534707..535700)	0	0	0	994	0	0
AT1G02550	Chr1	536482..537331	0	0	0	850	0	0
AT1G02560	Chr1	537859..540229	1698	178.819	178.819	2371	1698	1698
AT1G02570	Chr1	541334..542360	0	0	0	1027	0	0
AT1G02575	Chr1	543109..544127	0	0	0	1019	0	0
AT1G02580	Chr1	544782..549322	0	0	0	4541	0	0
AT1G02590	Chr1	complement(552018..552762)	0	0	0	745	0	0
AT1G02600	Chr1	552639..552831	0	0	0	193	0	0
AT1G02610	Chr1	complement(552930..555995)	28	2.94872	2.94872	3066	28	28
AT1G02620	Chr1	557091..558106	0	0	0	1016	0	0
AT1G02630	Chr1	complement(560490..562425)	3	0.315934	0.315934	1936	3	3
AT1G02640	Chr1	564204..567889	78	8.21429	8.21429	3686	78	78
AT1G02650	Chr1	568703..570538	4	0.421246	0.421246	1836	4	4
AT1G02660	Chr1	complement(571835..574982)	5	0.526557	0.526557	3148	5	5
AT1G02670	Chr1	576045..580419	3	0.315934	0.315934	4375	3	3
AT1G02680	Chr1	580624..582430	152	16.0073	16.0073	1807	152	152
AT1G02690	Chr1	584259..587339	105	11.0577	11.0577	3081	105	105
AT1G02700	Chr1	588328..589600	3	0.315934	0.315934	1273	3	3
AT1G02710	Chr1	complement(589586..589997)	0	0	0	412	0	0
AT1G02720	Chr1	591825..594356	73	7.68773	7.68773	2532	73	73
AT1G02730	Chr1	complement(594453..598658)	287	30.2244	30.2244	4206	287	287
AT1G02740	Chr1	complement(599296..602039)	16	1.68498	1.68498	2744	16	16
AT1G02750	Chr1	602496..604412	79	8.3196	8.3196	1917	79	79
AT1G02760	Chr1	604401..604594	0	0	0	194	0	0
AT1G02770	Chr1	complement(604753..606694)	0	0	0	1942	0	0
AT1G02780	Chr1	complement(607688..609466)	6880	724.543	724.543	1779	6880	6880
AT1G02790	Chr1	complement(610271..612325)	2	0.210623	0.210623	2055	2	2
AT1G02800	Chr1	complement(613096..616192)	44	4.6337	4.6337	3097	44	44
AT1G02810	Chr1	618264..620600	2	0.210623	0.210623	2337	2	2
AT1G02813	Chr1	620677..621409	0	0	0	733	0	0
AT1G02816	Chr1	621460..622589	107	11.2683	11.2683	1130	107	107
AT1G02820	Chr1	complement(623645..624476)	897	94.4643	94.4643	832	897	897
AT1G02830	Chr1	complement(625025..625609)	0	0	0	585	0	0
AT1G02840	Chr1	626740..629939	368	38.7546	38.7546	3200	368	368
AT1G02850	Chr1	630504..633379	41	4.31777	4.31777	2876	41	41
AT1G02860	Chr1	635143..637382	19	2.00092	2.00092	2240	19	19
AT1G02870	Chr1	complement(637094..638678)	194	20.4304	20.4304	1585	194	194
AT1G02880	Chr1	complement(642632..644904)	54	5.68682	5.68682	2273	54	54
AT1G02890	Chr1	complement(644972..651908)	41	4.31777	4.31777	6937	41	41
AT1G02900	Chr1	complement(653645..654344)	12	1.26374	1.26374	700	12	12
AT1G02910	Chr1	complement(655457..658149)	329	34.6475	34.6475	2693	329	329
AT1G02920	Chr1	complement(658537..659772)	1	0.105311	0.105311	1236	1	1
AT1G02930	Chr1	complement(661057..662457)	124	13.0586	13.0586	1401	124	124
AT1G02940	Chr1	complement(662959..664129)	7	0.73718	0.73718	1171	7	7
AT1G02950	Chr1	complement(665032..666453)	34	3.58059	3.58059	1422	34	34
AT1G02952	Chr1	665353..666487	0	0	0	1135	0	0
AT1G02960	Chr1	complement(666752..669838)	46	4.84432	4.84432	3087	46	46
AT1G02965	Chr1	complement(671541..672815)	0	0	0	1275	0	0
AT1G02970	Chr1	673305..676498	29	3.05403	3.05403	3194	29	29
AT1G02980	Chr1	677868..681430	0	0	0	3563	0	0
AT1G02990	Chr1	complement(681276..687316)	82	8.63554	8.63554	6041	82	82
AT1G03000	Chr1	complement(687770..692561)	32	3.36997	3.36997	4792	32	32
AT1G03010	Chr1	693479..696502	3	0.315934	0.315934	3024	3	3
AT1G03020	Chr1	complement(698087..698516)	0	0	0	430	0	0
AT1G03022	Chr1	699120..699366	0	0	0	247	0	0
AT1G03030	Chr1	701477..703984	41	4.31777	4.31777	2508	41	41
AT1G03040	Chr1	complement(703786..706632)	268	28.2235	28.2235	2847	268	268
AT1G03050	Chr1	707725..710161	0	0	0	2437	0	0
AT1G03055	Chr1	complement(709898..711804)	54	5.68682	5.68682	1907	54	54
AT1G03060	Chr1	complement(712353..726892)	113	11.9002	11.9002	14540	113	113
AT1G03070	Chr1	729900..731677	1	0.105311	0.105311	1778	1	1
AT1G03080	Chr1	complement(731491..738057)	271	28.5394	28.5394	6567	271	271
AT1G03090	Chr1	739678..744304	59	6.21337	6.21337	4627	59	59
AT1G03100	Chr1	complement(743765..746480)	13	1.36905	1.36905	2716	13	13
AT1G03103	Chr1	747196..748177	0	0	0	982	0	0
AT1G03106	Chr1	complement(747982..749035)	2	0.210623	0.210623	1054	2	2
AT1G03110	Chr1	749245..752083	67	7.05586	7.05586	2839	67	67
AT1G03120	Chr1	752270..753260	4	0.421246	0.421246	991	4	4
AT1G03130	Chr1	complement(753187..754199)	10253	1079.76	1079.76	1013	10253	10253
AT1G03140	Chr1	complement(754251..756304)	157	16.5339	16.5339	2054	157	157
AT1G03150	Chr1	756413..758732	88	9.2674	9.2674	2320	88	88
AT1G03160	Chr1	761281..766278	189	19.9039	19.9039	4998	189	189
AT1G03170	Chr1	769631..770804	7	0.73718	0.73718	1174	7	7
AT1G03180	Chr1	773410..775464	22	2.31685	2.31685	2055	22	22
AT1G03190	Chr1	775526..780182	33	3.47528	3.47528	4657	33	33
AT1G03200	Chr1	780601..781405	0	0	0	805	0	0
AT1G03210	Chr1	782947..784360	51	5.37088	5.37088	1414	51	51
AT1G03220	Chr1	787121..788771	92	9.68865	9.68865	1651	92	92
AT1G03230	Chr1	790090..791712	103	10.8471	10.8471	1623	103	103
AT1G03240	Chr1	complement(792102..792987)	0	0	0	886	0	0
AT1G03250	Chr1	complement(793233..795377)	131	13.7958	13.7958	2145	131	131
AT1G03260	Chr1	complement(795412..798464)	23	2.42216	2.42216	3053	23	23
AT1G03270	Chr1	799190..802556	65	6.84524	6.84524	3367	65	65
AT1G03280	Chr1	803034..807186	128	13.4799	13.4799	4153	128	128
AT1G03290	Chr1	807360..810988	51	5.37088	5.37088	3629	51	51
AT1G03300	Chr1	complement(810913..813087)	17	1.79029	1.79029	2175	17	17
AT1G03310	Chr1	813470..816869	1030	108.471	108.471	3400	1030	1030
AT1G03320	Chr1	817026..817887	11	1.15843	1.15843	862	11	11
AT1G03330	Chr1	complement(817863..819564)	395	41.598	41.598	1702	395	395
AT1G03340	Chr1	819661..821437	16	1.68498	1.68498	1777	16	16
AT1G03350	Chr1	complement(822518..824394)	140	14.7436	14.7436	1877	140	140
AT1G03360	Chr1	824536..826478	89	9.37272	9.37272	1943	89	89
AT1G03365	Chr1	826568..830503	109	11.4789	11.4789	3936	109	109
AT1G03370	Chr1	830626..835481	32	3.36997	3.36997	4856	32	32
AT1G03380	Chr1	835784..841060	131	13.7958	13.7958	5277	131	131
AT1G03390	Chr1	complement(840913..842419)	0	0	0	1507	0	0
AT1G03400	Chr1	complement(842627..844191)	88	9.2674	9.2674	1565	88	88
AT1G03410	Chr1	complement(844316..847684)	62	6.52931	6.52931	3369	62	62
AT1G03430	Chr1	847872..849620	42	4.42308	4.42308	1749	42	42
AT1G03440	Chr1	852365..854152	151	15.902	15.902	1788	151	151
AT1G03445	Chr1	complement(854290..859702)	0	0	0	5413	0	0
AT1G03457	Chr1	complement(860668..864126)	25	2.63279	2.63279	3459	25	25
AT1G03470	Chr1	complement(865795..867734)	30	3.15934	3.15934	1940	30	30
AT1G03475	Chr1	complement(868931..871212)	1288	135.641	135.641	2282	1288	1288
AT1G03490	Chr1	871873..873026	0	0	0	1154	0	0
AT1G03495	Chr1	873183..875055	116	12.2161	12.2161	1873	115	116
AT1G03502	Chr1	complement(875238..875472)	0	0	0	235	0	0
AT1G03506	Chr1	complement(875398..875605)	11	1.15843	1.15843	208	10	11
AT1G03510	Chr1	complement(876138..877548)	7	0.73718	0.73718	1411	7	7
AT1G03515	Chr1	877647..877839	0	0	0	193	0	0
AT1G03520	Chr1	complement(877742..880159)	70	7.3718	7.3718	2418	70	70
AT1G03530	Chr1	complement(880376..883392)	149	15.6914	15.6914	3017	149	149
AT1G03540	Chr1	883781..885731	1	0.105311	0.105311	1951	1	1
AT1G03550	Chr1	complement(885503..887957)	7	0.73718	0.73718	2455	7	7
AT1G03545	Chr1	885940..888026	2	0.210623	0.210623	2087	2	2
AT1G03560	Chr1	complement(890036..892411)	37	3.89652	3.89652	2376	37	37
AT1G03570	Chr1	892513..892705	0	0	0	193	0	0
AT1G03590	Chr1	complement(894134..897519)	91	9.58334	9.58334	3386	91	91
AT1G03600	Chr1	898875..899775	2847	299.822	299.822	901	2847	2847
AT1G03610	Chr1	900886..903123	152	16.0073	16.0073	2238	152	152
AT1G03620	Chr1	complement(904199..906187)	2	0.210623	0.210623	1989	2	2
AT1G03630	Chr1	907641..909496	2334	245.797	245.797	1856	2334	2334
AT1G03640	Chr1	complement(909691..909884)	0	0	0	194	0	0
AT1G03650	Chr1	complement(909903..911194)	16	1.68498	1.68498	1292	16	16
AT1G03660	Chr1	complement(911316..911760)	3	0.315934	0.315934	445	3	3
AT1G03670	Chr1	complement(914102..916223)	0	0	0	2122	0	0
AT1G03680	Chr1	complement(916699..918065)	2707	285.078	285.078	1367	2707	2707
AT1G03687	Chr1	918298..920627	51	5.37088	5.37088	2330	51	51
AT1G03700	Chr1	920949..922021	0	0	0	1073	0	0
AT1G03710	Chr1	923425..924846	4	0.421246	0.421246	1422	4	4
AT1G03720	Chr1	complement(924876..926374)	0	0	0	1499	0	0
AT1G03730	Chr1	complement(930708..931896)	27	2.84341	2.84341	1189	27	27
AT1G03740	Chr1	933511..937163	59	6.21337	6.21337	3653	59	59
AT1G03743	Chr1	complement(937087..937288)	88	9.2674	9.2674	202	88	88
AT1G03746	Chr1	complement(937281..937486)	111	11.6896	11.6896	206	111	111
AT1G03750	Chr1	937919..941282	42	4.42308	4.42308	3364	42	42
AT1G03760	Chr1	complement(940942..943378)	42	4.42308	4.42308	2437	42	42
AT1G03770	Chr1	944571..947603	2	0.210623	0.210623	3033	2	2
AT1G03780	Chr1	complement(947400..951828)	74	7.79304	7.79304	4429	74	74
AT1G03790	Chr1	954524..956217	0	0	0	1694	0	0
AT1G03800	Chr1	complement(957141..957999)	0	0	0	859	0	0
AT1G03810	Chr1	958758..959729	0	0	0	972	0	0
AT1G03820	Chr1	complement(959749..960729)	76	8.00367	8.00367	981	76	76
AT1G03830	Chr1	complement(961896..966758)	17	1.79029	1.79029	4863	17	17
AT1G03840	Chr1	complement(967383..970131)	1	0.105311	0.105311	2749	1	1
AT1G03850	Chr1	complement(975977..977762)	4	0.421246	0.421246	1786	4	4
AT1G03860	Chr1	complement(979188..981886)	374	39.3865	39.3865	2699	374	374
AT1G03870	Chr1	complement(982386..983541)	1181	124.373	124.373	1156	1181	1181
AT1G03880	Chr1	985750..988266	0	0	0	2517	0	0
AT1G03890	Chr1	989197..991140	0	0	0	1944	0	0
AT1G03900	Chr1	991138..993238	323	34.0156	34.0156	2101	323	323
AT1G03905	Chr1	993399..995904	7	0.73718	0.73718	2506	7	7
AT1G03910	Chr1	996114..1000557	229	24.1163	24.1163	4444	229	229
AT1G03920	Chr1	1001320..1004503	10	1.05311	1.05311	3184	10	10
AT1G03930	Chr1	1004768..1008490	206	21.6942	21.6942	3723	206	206
AT1G03935	Chr1	1008809..1009016	4	0.421246	0.421246	208	4	4
AT1G03940	Chr1	complement(1009422..1011057)	67	7.05586	7.05586	1636	67	67
AT1G03950	Chr1	complement(1011052..1013366)	47	4.94964	4.94964	2315	47	47
AT1G03960	Chr1	1013714..1018049	38	4.00183	4.00183	4336	38	38
AT1G03970	Chr1	1018099..1019367	120	12.6374	12.6374	1269	120	120
AT1G03980	Chr1	complement(1018450..1022109)	0	0	0	3660	0	0
AT1G03982	Chr1	complement(1022131..1023720)	0	0	0	1590	0	0
AT1G03990	Chr1	1024846..1027736	1	0.105311	0.105311	2891	1	1
AT1G04000	Chr1	complement(1027986..1029120)	113	11.9002	11.9002	1135	113	113
AT1G04010	Chr1	complement(1031080..1036238)	23	2.42216	2.42216	5159	23	23
AT1G04020	Chr1	1036536..1040344	112	11.7949	11.7949	3809	112	112
AT1G04030	Chr1	1040382..1043012	11	1.15843	1.15843	2631	11	11
AT1G04040	Chr1	complement(1042242..1043865)	1126	118.581	118.581	1624	1126	1126
AT1G04050	Chr1	complement(1045478..1049298)	35	3.6859	3.6859	3821	35	35
AT1G04070	Chr1	complement(1050433..1051187)	66	6.95055	6.95055	755	66	66
AT1G04080	Chr1	1051311..1056947	352	37.0696	37.0696	5637	352	352
AT1G04090	Chr1	1057150..1059539	7	0.73718	0.73718	2390	7	7
AT1G04100	Chr1	1059505..1061311	17	1.79029	1.79029	1807	17	17
AT1G04110	Chr1	complement(1061337..1063785)	17	1.79029	1.79029	2449	17	17
AT1G04120	Chr1	complement(1064330..1071048)	147	15.4808	15.4808	6719	147	147
AT1G04130	Chr1	1073426..1075688	56	5.89744	5.89744	2263	56	56
AT1G04140	Chr1	complement(1075423..1080631)	238	25.0641	25.0641	5209	238	238
AT1G04150	Chr1	complement(1081088..1084247)	0	0	0	3160	0	0
AT1G04160	Chr1	1086494..1096266	2	0.210623	0.210623	9773	2	2
AT1G04170	Chr1	1096945..1100018	550	57.9213	57.9213	3074	550	550
AT1G04171	Chr1	complement(1100324..1100609)	0	0	0	286	0	0
AT1G04180	Chr1	1104622..1106108	0	0	0	1487	0	0
AT1G04190	Chr1	complement(1106308..1108716)	160	16.8498	16.8498	2409	160	160
AT1G04200	Chr1	1109481..1114227	96	10.1099	10.1099	4747	96	96
AT1G04210	Chr1	1114404..1119859	199	20.957	20.957	5456	199	199
AT1G04220	Chr1	complement(1119579..1122527)	39	4.10715	4.10715	2949	39	39
AT1G04230	Chr1	1125517..1128288	39	4.10715	4.10715	2772	39	39
AT1G04240	Chr1	complement(1128068..1129552)	170	17.9029	17.9029	1485	170	170
AT1G04250	Chr1	1136257..1138733	537	56.5522	56.5522	2477	537	537
AT1G04260	Chr1	complement(1140408..1141366)	227	23.9057	23.9057	959	227	227
AT1G04270	Chr1	complement(1141484..1143054)	4129	434.831	434.831	1571	4129	4129
AT1G04280	Chr1	complement(1143316..1146655)	104	10.9524	10.9524	3340	104	104
AT1G04290	Chr1	complement(1147403..1148534)	224	23.5898	23.5898	1132	224	224
AT1G04295	Chr1	1147780..1148555	8	0.842491	0.842491	776	8	8
AT1G04300	Chr1	complement(1148477..1154653)	187	19.6932	19.6932	6177	187	187
AT1G04310	Chr1	complement(1154644..1157712)	37	3.89652	3.89652	3069	37	37
AT1G04320	Chr1	1159022..1159213	0	0	0	192	0	0
AT1G04330	Chr1	complement(1161191..1161983)	6	0.631868	0.631868	793	6	6
AT1G04340	Chr1	complement(1162977..1164852)	101	10.6365	10.6365	1876	101	101
AT1G04350	Chr1	1165164..1166888	487	51.2867	51.2867	1725	487	487
AT1G04360	Chr1	complement(1167337..1168879)	9	0.947803	0.947803	1543	9	9
AT1G04370	Chr1	1175176..1175698	0	0	0	523	0	0
AT1G04380	Chr1	complement(1176801..1178408)	0	0	0	1608	0	0
AT1G04390	Chr1	complement(1179243..1183705)	25	2.63279	2.63279	4463	25	25
AT1G04400	Chr1	complement(1185430..1188518)	206	21.6942	21.6942	3089	206	206
AT1G04410	Chr1	complement(1188958..1191413)	3050	321.2	321.2	2456	3050	3050
AT1G04420	Chr1	1191607..1194004	707	74.4552	74.4552	2398	707	707
AT1G04425	Chr1	1194186..1197009	41	4.31777	4.31777	2824	41	41
AT1G04430	Chr1	1198117..1201647	396	41.7033	41.7033	3531	396	396
AT1G04440	Chr1	1202254..1205923	165	17.3764	17.3764	3670	165	165
AT1G04445	Chr1	1207343..1207982	0	0	0	640	0	0
AT1G04450	Chr1	1208520..1209994	2	0.210623	0.210623	1475	2	2
AT1G04470	Chr1	complement(1210929..1214663)	0	0	0	3735	0	0
AT1G04480	Chr1	1216094..1217587	2152	226.63	226.63	1494	2152	2152
AT1G04490	Chr1	complement(1217828..1220138)	0	0	0	2311	0	0
AT1G04500	Chr1	complement(1221313..1224367)	5	0.526557	0.526557	3055	5	5
AT1G04501	Chr1	1224551..1224800	0	0	0	250	0	0
AT1G04510	Chr1	1226574..1230947	193	20.3251	20.3251	4374	193	193
AT1G04520	Chr1	1231577..1234152	190	20.0092	20.0092	2576	190	190
AT1G04530	Chr1	complement(1234056..1236035)	489	51.4973	51.4973	1980	489	489
AT1G04540	Chr1	1237255..1239181	0	0	0	1927	0	0
AT1G04550	Chr1	1240374..1242241	196	20.641	20.641	1868	196	196
AT1G04555	Chr1	1242557..1244364	21	2.21154	2.21154	1808	21	21
AT1G04560	Chr1	1244946..1246179	0	0	0	1234	0	0
AT1G04570	Chr1	complement(1246608..1248776)	13	1.36905	1.36905	2169	13	13
AT1G04580	Chr1	complement(1252002..1257511)	1	0.105311	0.105311	5510	1	1
AT1G04590	Chr1	complement(1258457..1261427)	129	13.5852	13.5852	2971	129	129
AT1G04600	Chr1	1262122..1272496	0	0	0	10375	0	0
AT1G04610	Chr1	1279387..1281738	0	0	0	2352	0	0
AT1G04620	Chr1	complement(1282621..1286585)	111	11.6896	11.6896	3965	111	111
AT1G04625	Chr1	complement(1287711..1289821)	0	0	0	2111	0	0
AT1G04630	Chr1	complement(1289614..1291113)	391	41.1768	41.1768	1500	202	391
AT1G04635	Chr1	1291313..1292115	15	1.57967	1.57967	803	15	15
AT1G04640	Chr1	1292079..1293477	168	17.6923	17.6923	1399	168	168
AT1G04645	Chr1	complement(1293650..1294264)	0	0	0	615	0	0
AT1G04650	Chr1	complement(1294773..1299003)	13	1.36905	1.36905	4231	13	13
AT1G04660	Chr1	complement(1300366..1301774)	19	2.00092	2.00092	1409	19	19
AT1G04670	Chr1	1301860..1302844	0	0	0	985	0	0
AT1G04680	Chr1	complement(1303409..1307885)	582	61.2912	61.2912	4477	582	582
AT1G04684	Chr1	complement(1310310..1310580)	0	0	0	271	0	0
AT1G04690	Chr1	1313563..1315870	314	33.0678	33.0678	2308	314	314
AT1G04700	Chr1	1316253..1321039	10	1.05311	1.05311	4787	10	10
AT1G04710	Chr1	1321903..1324902	142	14.9542	14.9542	3000	142	142
AT1G04720	Chr1	1324922..1325080	0	0	0	159	0	0
AT1G04730	Chr1	complement(1325176..1331087)	33	3.47528	3.47528	5912	33	33
AT1G04750	Chr1	complement(1331346..1333568)	420	44.2308	44.2308	2223	420	420
AT1G04760	Chr1	1334759..1336190	3	0.315934	0.315934	1432	3	3
AT1G04770	Chr1	complement(1336251..1337850)	80	8.42491	8.42491	1600	80	80
AT1G04778	Chr1	1339891..1340447	0	0	0	557	0	0
AT1G04780	Chr1	complement(1340549..1343585)	210	22.1154	22.1154	3037	210	210
AT1G04790	Chr1	1345035..1348571	56	5.89744	5.89744	3537	56	56
AT1G04800	Chr1	complement(1348332..1349287)	1813	190.93	190.93	956	1813	1813
AT1G04810	Chr1	1350179..1355562	165	17.3764	17.3764	5384	165	165
AT1G04820	Chr1	complement(1356071..1358387)	2103	221.47	221.47	2317	2103	2103
AT1G04830	Chr1	complement(1358454..1362020)	36	3.79121	3.79121	3567	36	36
AT1G04840	Chr1	complement(1362747..1364963)	0	0	0	2217	0	0
AT1G04850	Chr1	complement(1364998..1368845)	508	53.4982	53.4982	3848	508	508
AT1G04860	Chr1	complement(1368934..1373102)	81	8.53022	8.53022	4169	81	81
AT1G04870	Chr1	complement(1373114..1375763)	156	16.4286	16.4286	2650	156	156
AT1G04880	Chr1	complement(1375841..1379186)	1	0.105311	0.105311	3346	1	1
AT1G04890	Chr1	complement(1380262..1382600)	0	0	0	2339	0	0
AT1G04900	Chr1	1383840..1388015	37	3.89652	3.89652	4176	37	37
AT1G04910	Chr1	complement(1387751..1391188)	70	7.3718	7.3718	3438	70	70
AT1G04920	Chr1	complement(1391382..1395865)	6	0.631868	0.631868	4484	6	6
AT1G04930	Chr1	complement(1396171..1399054)	18	1.89561	1.89561	2884	18	18
AT1G04945	Chr1	1399173..1403232	93	9.79396	9.79396	4060	46	93
AT1G04940	Chr1	1399181..1400890	101	10.6365	10.6365	1710	0	101
AT1G04950	Chr1	complement(1402965..1407502)	61	6.424	6.424	4538	61	61
AT1G04960	Chr1	complement(1407681..1410869)	104	10.9524	10.9524	3189	104	104
AT1G04970	Chr1	1411169..1413747	124	13.0586	13.0586	2579	124	124
AT1G04980	Chr1	complement(1413524..1416145)	52	5.47619	5.47619	2622	52	52
AT1G04985	Chr1	complement(1416223..1418483)	151	15.902	15.902	2261	151	151
AT1G04990	Chr1	complement(1418960..1421790)	24	2.52747	2.52747	2831	24	24
AT1G05000	Chr1	1425592..1428902	3	0.315934	0.315934	3311	3	3
AT1G05010	Chr1	complement(1431070..1432859)	366	38.544	38.544	1790	366	366
AT1G05020	Chr1	complement(1435134..1437668)	3	0.315934	0.315934	2535	3	3
AT1G05030	Chr1	complement(1438032..1441418)	65	6.84524	6.84524	3387	65	65
AT1G05040	Chr1	complement(1447249..1448449)	0	0	0	1201	0	0
AT1G05055	Chr1	complement(1448598..1450888)	48	5.05495	5.05495	2291	48	48
AT1G05060	Chr1	complement(1450910..1452873)	49	5.16026	5.16026	1964	49	49
AT1G05065	Chr1	complement(1454849..1455221)	0	0	0	373	0	0
AT1G05070	Chr1	complement(1456943..1458745)	338	35.5953	35.5953	1803	338	338
AT1G05080	Chr1	1459090..1460699	0	0	0	1610	0	0
AT1G05085	Chr1	1460987..1461790	0	0	0	804	0	0
AT1G05090	Chr1	1463201..1465742	0	0	0	2542	0	0
AT1G05100	Chr1	1469609..1471001	5	0.526557	0.526557	1393	5	5
AT1G05120	Chr1	complement(1471286..1476079)	76	8.00367	8.00367	4794	76	76
AT1G05136	Chr1	1478922..1479183	0	0	0	262	0	0
AT1G05140	Chr1	1482547..1484176	464	48.8645	48.8645	1630	464	464
AT1G05150	Chr1	complement(1483947..1486961)	125	13.1639	13.1639	3015	125	125
AT1G05160	Chr1	complement(1487258..1490948)	52	5.47619	5.47619	3691	52	52
AT1G05170	Chr1	complement(1490991..1494249)	116	12.2161	12.2161	3259	116	116
AT1G05180	Chr1	complement(1497994..1501825)	148	15.5861	15.5861	3832	148	148
AT1G05190	Chr1	complement(1502224..1503831)	5485	577.633	577.633	1608	5485	5485
AT1G05200	Chr1	1504959..1509272	153	16.1126	16.1126	4314	153	153
AT1G05205	Chr1	complement(1508983..1510282)	200	21.0623	21.0623	1300	200	200
AT1G05210	Chr1	1510403..1511803	63	6.63462	6.63462	1401	63	63
AT1G05220	Chr1	1511906..1513693	0	0	0	1788	0	0
AT1G05230	Chr1	complement(1512776..1518806)	70	7.3718	7.3718	6031	70	70
AT1G05240	Chr1	1521136..1522801	0	0	0	1666	0	0
AT1G05250	Chr1	complement(1525481..1527235)	0	0	0	1755	0	0
AT1G05260	Chr1	1529766..1531559	7	0.73718	0.73718	1794	7	7
AT1G05270	Chr1	complement(1531521..1534411)	116	12.2161	12.2161	2891	116	116
AT1G05280	Chr1	complement(1535324..1537526)	0	0	0	2203	0	0
AT1G05290	Chr1	complement(1539032..1540563)	0	0	0	1532	0	0
AT1G05291	Chr1	complement(1541228..1542433)	0	0	0	1206	0	0
AT1G05300	Chr1	complement(1544986..1547850)	19	2.00092	2.00092	2865	19	19
AT1G05310	Chr1	complement(1550423..1552518)	32	3.36997	3.36997	2096	32	32
AT1G05320	Chr1	1553602..1557853	103	10.8471	10.8471	4252	103	103
AT1G05330	Chr1	1558169..1558703	0	0	0	535	0	0
AT1G05340	Chr1	complement(1558724..1559904)	6	0.631868	0.631868	1181	6	6
AT1G05350	Chr1	complement(1560558..1564124)	116	12.2161	12.2161	3567	116	116
AT1G05360	Chr1	1564597..1567585	32	3.36997	3.36997	2989	32	32
AT1G05370	Chr1	complement(1569072..1572281)	9	0.947803	0.947803	3210	9	9
AT1G05380	Chr1	1576862..1582734	138	14.533	14.533	5873	138	138
AT1G05385	Chr1	complement(1582551..1583719)	323	34.0156	34.0156	1169	323	323
AT1G05390	Chr1	complement(1583652..1583846)	0	0	0	195	0	0
AT1G05400	Chr1	1584072..1585541	3	0.315934	0.315934	1470	3	3
AT1G05410	Chr1	complement(1585251..1587779)	68	7.16118	7.16118	2529	68	68
AT1G05420	Chr1	1590072..1590873	2	0.210623	0.210623	802	2	2
AT1G05430	Chr1	complement(1593937..1595819)	102	10.7418	10.7418	1883	102	102
AT1G05440	Chr1	complement(1595887..1597849)	24	2.52747	2.52747	1963	24	24
AT1G05450	Chr1	1599910..1601334	0	0	0	1425	0	0
AT1G05460	Chr1	complement(1601028..1605028)	220	23.1685	23.1685	4001	220	220
AT1G05470	Chr1	complement(1607237..1611704)	57	6.00275	6.00275	4468	57	57
AT1G05490	Chr1	complement(1618482..1623453)	4	0.421246	0.421246	4972	4	4
AT1G05500	Chr1	1624954..1629344	174	18.3242	18.3242	4391	174	174
AT1G05510	Chr1	1629445..1630983	0	0	0	1539	0	0
AT1G05520	Chr1	complement(1630780..1635712)	102	10.7418	10.7418	4933	102	102
AT1G05530	Chr1	complement(1636376..1637864)	0	0	0	1489	0	0
AT1G05540	Chr1	1639285..1640931	44	4.6337	4.6337	1647	44	44
AT1G05550	Chr1	complement(1640839..1643918)	19	2.00092	2.00092	3080	19	19
AT1G05560	Chr1	complement(1645378..1647148)	206	21.6942	21.6942	1771	206	206
AT1G05562	Chr1	1645874..1647282	75	7.89836	7.89836	1409	75	75
AT1G05570	Chr1	complement(1647586..1659438)	60	6.31868	6.31868	11853	60	60
AT1G05575	Chr1	complement(1661571..1662188)	0	0	0	618	0	0
AT1G05577	Chr1	complement(1662250..1664399)	0	0	0	2150	0	0
AT1G05580	Chr1	complement(1665313..1668905)	0	0	0	3593	0	0
AT1G05590	Chr1	1669349..1671996	93	9.79396	9.79396	2648	93	93
AT1G05600	Chr1	1671935..1673976	43	4.52839	4.52839	2042	43	43
AT1G05610	Chr1	complement(1673741..1675935)	2	0.210623	0.210623	2195	2	2
AT1G05615	Chr1	complement(1677387..1678271)	0	0	0	885	0	0
AT1G05620	Chr1	1679157..1681830	76	8.00367	8.00367	2674	76	76
AT1G05630	Chr1	1682317..1687483	46	4.84432	4.84432	5167	46	46
AT1G05640	Chr1	complement(1687316..1689502)	4	0.421246	0.421246	2187	4	4
AT1G05650	Chr1	complement(1690144..1692127)	0	0	0	1984	0	0
AT1G05660	Chr1	complement(1694166..1696059)	0	0	0	1894	0	0
AT1G05670	Chr1	complement(1697467..1701026)	21	2.21154	2.21154	3560	21	21
AT1G05675	Chr1	complement(1700996..1702750)	0	0	0	1755	0	0
AT1G05680	Chr1	complement(1702972..1704692)	4	0.421246	0.421246	1721	4	4
AT1G05690	Chr1	1707010..1709467	38	4.00183	4.00183	2458	38	38
AT1G05700	Chr1	1709795..1713365	0	0	0	3571	0	0
AT1G05710	Chr1	1714949..1717396	60	6.31868	6.31868	2448	60	60
AT1G05720	Chr1	complement(1717327..1718910)	121	12.7427	12.7427	1584	121	121
AT1G05730	Chr1	1718554..1720423	21	2.21154	2.21154	1870	21	21
AT1G05740	Chr1	1720673..1721429	0	0	0	757	0	0
AT1G05750	Chr1	1721508..1724854	16	1.68498	1.68498	3347	16	16
AT1G05760	Chr1	complement(1723614..1724487)	40	4.21246	4.21246	874	40	40
AT1G05770	Chr1	complement(1725268..1726284)	5	0.526557	0.526557	1017	5	5
AT1G05780	Chr1	1726607..1728524	52	5.47619	5.47619	1918	52	52
AT1G05785	Chr1	1730248..1732746	32	3.36997	3.36997	2499	32	32
AT1G05790	Chr1	1732870..1737609	58	6.10806	6.10806	4740	58	58
AT1G05800	Chr1	1741203..1742739	0	0	0	1537	0	0
AT1G05805	Chr1	1744772..1747813	62	6.52931	6.52931	3042	62	62
AT1G05810	Chr1	1748313..1749580	23	2.42216	2.42216	1268	23	23
AT1G05820	Chr1	1749681..1754110	15	1.57967	1.57967	4430	15	15
AT1G05830	Chr1	1754243..1761937	100	10.5311	10.5311	7695	100	100
AT1G05835	Chr1	1762223..1762934	213	22.4313	22.4313	712	213	213
AT1G05840	Chr1	complement(1762614..1766282)	42	4.42308	4.42308	3669	42	42
AT1G05850	Chr1	complement(1766383..1768696)	2009	211.571	211.571	2314	2009	2009
AT1G05860	Chr1	1769013..1771235	24	2.52747	2.52747	2223	24	24
AT1G05870	Chr1	complement(1771337..1773294)	213	22.4313	22.4313	1958	213	213
AT1G05880	Chr1	1775642..1778673	0	0	0	3032	0	0
AT1G05890	Chr1	1779255..1784649	113	11.9002	11.9002	5395	112	113
AT1G05894	Chr1	1784802..1786412	5	0.526557	0.526557	1611	5	5
AT1G05900	Chr1	1786855..1789796	67	7.05586	7.05586	2942	67	67
AT1G05910	Chr1	1790223..1796767	74	7.79304	7.79304	6545	74	74
AT1G05920	Chr1	1796777..1798374	0	0	0	1598	0	0
AT1G05925	Chr1	complement(1798781..1799063)	0	0	0	283	0	0
AT1G05930	Chr1	1799417..1801053	0	0	0	1637	0	0
AT1G05940	Chr1	complement(1801042..1803985)	235	24.7482	24.7482	2944	235	235
AT1G05950	Chr1	complement(1804281..1807472)	35	3.6859	3.6859	3192	35	35
AT1G05960	Chr1	complement(1807853..1815475)	158	16.6392	16.6392	7623	158	158
AT1G05970	Chr1	complement(1815936..1817283)	37	3.89652	3.89652	1348	37	37
AT1G05980	Chr1	1817399..1817591	0	0	0	193	0	0
AT1G05990	Chr1	1818446..1819160	0	0	0	715	0	0
AT1G06000	Chr1	complement(1820188..1821895)	511	53.8141	53.8141	1708	511	511
AT1G06002	Chr1	1820976..1822038	13	1.36905	1.36905	1063	13	13
AT1G06010	Chr1	1822617..1824117	74	7.79304	7.79304	1501	74	74
AT1G06020	Chr1	1824547..1826221	3	0.315934	0.315934	1675	3	3
AT1G06030	Chr1	1826879..1828281	0	0	0	1403	0	0
AT1G06040	Chr1	complement(1828293..1829891)	1855	195.353	195.353	1599	1855	1855
AT1G06050	Chr1	complement(1830485..1832556)	30	3.15934	3.15934	2072	30	30
AT1G06060	Chr1	1832942..1834981	108	11.3736	11.3736	2040	108	108
AT1G06070	Chr1	complement(1834709..1837649)	80	8.42491	8.42491	2941	80	80
AT1G06080	Chr1	1843567..1846422	46	4.84432	4.84432	2856	46	46
AT1G06090	Chr1	1847882..1849813	12	1.26374	1.26374	1932	12	12
AT1G06100	Chr1	1851529..1853139	55	5.79213	5.79213	1611	55	55
AT1G06110	Chr1	complement(1852957..1855032)	114	12.0055	12.0055	2076	114	114
AT1G06120	Chr1	1855942..1857838	1	0.105311	0.105311	1897	1	1
AT1G06130	Chr1	complement(1857647..1860731)	74	7.79304	7.79304	3085	74	74
AT1G06135	Chr1	1862196..1862862	0	0	0	667	0	0
AT1G06137	Chr1	complement(1863424..1863751)	0	0	0	328	0	0
AT1G06140	Chr1	1864795..1866592	0	0	0	1798	0	0
AT1G06150	Chr1	complement(1866895..1873719)	72	7.58242	7.58242	6825	20	72
AT1G06149	Chr1	complement(1868869..1873719)	67	7.05586	7.05586	4851	0	67
AT1G06148	Chr1	complement(1874765..1877529)	0	0	0	2765	0	0
AT1G06160	Chr1	1883003..1884054	1	0.105311	0.105311	1052	1	1
AT1G06170	Chr1	complement(1884861..1886898)	1	0.105311	0.105311	2038	1	1
AT1G06180	Chr1	1889407..1891278	95	10.0046	10.0046	1872	95	95
AT1G06190	Chr1	complement(1892153..1894149)	1448	152.491	152.491	1997	1448	1448
AT1G06200	Chr1	complement(1894216..1896936)	314	33.0678	33.0678	2721	314	314
AT1G06210	Chr1	1897202..1899328	117	12.3214	12.3214	2127	117	117
AT1G06220	Chr1	1899963..1904993	362	38.1227	38.1227	5031	361	362
AT1G06225	Chr1	1905974..1906346	0	0	0	373	0	0
AT1G06230	Chr1	1906962..1910968	357	37.5962	37.5962	4007	357	357
AT1G06240	Chr1	1911121..1913325	64	6.73993	6.73993	2205	64	64
AT1G06250	Chr1	complement(1913136..1914896)	0	0	0	1761	0	0
AT1G06265	Chr1	complement(1914823..1917662)	9	0.947803	0.947803	2840	9	9
AT1G06260	Chr1	1916429..1917705	0	0	0	1277	0	0
AT1G06270	Chr1	complement(1917968..1919761)	17	1.79029	1.79029	1794	17	17
AT1G06280	Chr1	complement(1920187..1920950)	0	0	0	764	0	0
AT1G06290	Chr1	1922351..1926398	127	13.3745	13.3745	4048	126	127
AT1G06310	Chr1	1926790..1930378	0	0	0	3589	0	0
AT1G06320	Chr1	1930522..1931569	0	0	0	1048	0	0
AT1G06330	Chr1	complement(1931551..1932267)	0	0	0	717	0	0
AT1G06340	Chr1	complement(1933164..1934015)	0	0	0	852	0	0
AT1G06350	Chr1	complement(1935173..1936820)	15	1.57967	1.57967	1648	15	15
AT1G06360	Chr1	complement(1938843..1940460)	200	21.0623	21.0623	1618	200	200
AT1G06380	Chr1	1945123..1946196	60	6.31868	6.31868	1074	60	60
AT1G06390	Chr1	1946787..1950980	135	14.217	14.217	4194	135	135
AT1G06400	Chr1	complement(1950724..1952786)	264	27.8022	27.8022	2063	264	264
AT1G06410	Chr1	1954849..1958876	1328	139.854	139.854	4028	1328	1328
AT1G06420	Chr1	1958922..1960067	45	4.73901	4.73901	1146	45	45
AT1G06430	Chr1	complement(1959938..1963012)	885	93.2006	93.2006	3075	885	885
AT1G06440	Chr1	complement(1963260..1965052)	3	0.315934	0.315934	1793	3	3
AT1G06450	Chr1	1965839..1967339	9	0.947803	0.947803	1501	9	9
AT1G06460	Chr1	complement(1966967..1969562)	452	47.6008	47.6008	2596	452	452
AT1G06470	Chr1	1969728..1973887	121	12.7427	12.7427	4160	121	121
AT1G06475	Chr1	complement(1973714..1974387)	36	3.79121	3.79121	674	36	36
AT1G06480	Chr1	1978083..1978277	0	0	0	195	0	0
AT1G06490	Chr1	1978761..1989529	18	1.89561	1.89561	10769	18	18
AT1G06500	Chr1	1989478..1990850	77	8.10898	8.10898	1373	77	77
AT1G06515	Chr1	complement(1990514..1992229)	112	11.7949	11.7949	1716	112	112
AT1G06510	Chr1	1992332..1993960	85	8.95147	8.95147	1629	85	85
AT1G06520	Chr1	complement(1993858..1996113)	4	0.421246	0.421246	2256	4	4
AT1G06530	Chr1	2001593..2002716	706	74.3499	74.3499	1124	706	706
AT1G06540	Chr1	complement(2002757..2003394)	2	0.210623	0.210623	638	2	2
AT1G06550	Chr1	complement(2003507..2007191)	358	37.7015	37.7015	3685	358	358
AT1G06560	Chr1	2007614..2012126	37	3.89652	3.89652	4513	37	37
AT1G06570	Chr1	complement(2011765..2013546)	374	39.3865	39.3865	1782	374	374
AT1G06580	Chr1	complement(2013883..2016055)	8	0.842491	0.842491	2173	8	8
AT1G06590	Chr1	complement(2016188..2024663)	31	3.26465	3.26465	8476	31	31
AT1G06610	Chr1	2025355..2025548	0	0	0	194	0	0
AT1G06620	Chr1	2025600..2027391	4	0.421246	0.421246	1792	4	4
AT1G06630	Chr1	2027738..2031508	55	5.79213	5.79213	3771	55	55
AT1G06640	Chr1	2032337..2034138	198	20.8517	20.8517	1802	198	198
AT1G06645	Chr1	2034155..2035746	29	3.05403	3.05403	1592	29	29
AT1G06650	Chr1	2035838..2037486	239	25.1694	25.1694	1649	239	239
AT1G06660	Chr1	complement(2037191..2040247)	19	2.00092	2.00092	3057	19	19
AT1G06670	Chr1	2040432..2047732	308	32.4359	32.4359	7301	308	308
AT1G06680	Chr1	2047824..2049538	32591	3432.2	3432.2	1715	32591	32591
AT1G06690	Chr1	complement(2049482..2052155)	589	62.0284	62.0284	2674	589	589
AT1G06700	Chr1	complement(2052361..2055549)	132	13.9011	13.9011	3189	132	132
AT1G06710	Chr1	complement(2056455..2060243)	3	0.315934	0.315934	3789	3	3
AT1G06720	Chr1	complement(2060324..2067324)	279	29.3819	29.3819	7001	279	279
AT1G06730	Chr1	2067528..2070566	65	6.84524	6.84524	3039	65	65
AT1G06750	Chr1	2072978..2076625	35	3.6859	3.6859	3648	35	35
AT1G06760	Chr1	complement(2076384..2077699)	1634	172.079	172.079	1316	1634	1634
AT1G06770	Chr1	complement(2078791..2081940)	16	1.68498	1.68498	3150	16	16
AT1G06780	Chr1	2083310..2087251	121	12.7427	12.7427	3942	121	121
AT1G06790	Chr1	2087231..2089906	100	10.5311	10.5311	2676	100	100
AT1G06800	Chr1	complement(2089297..2091687)	24	2.52747	2.52747	2391	24	24
AT1G06810	Chr1	complement(2091618..2092529)	0	0	0	912	0	0
AT1G06820	Chr1	complement(2092826..2096233)	146	15.3755	15.3755	3408	146	146
AT1G06830	Chr1	2097150..2097775	312	32.8572	32.8572	626	312	312
AT1G06840	Chr1	complement(2097627..2103480)	14	1.47436	1.47436	5854	14	14
AT1G06850	Chr1	2105047..2106869	16	1.68498	1.68498	1823	16	16
AT1G06860	Chr1	complement(2107278..2107469)	16	1.68498	1.68498	192	16	16
AT1G06870	Chr1	2108592..2111106	66	6.95055	6.95055	2515	66	66
AT1G06880	Chr1	complement(2111028..2111219)	45	4.73901	4.73901	192	45	45
AT1G06890	Chr1	complement(2111243..2114602)	44	4.6337	4.6337	3360	44	44
AT1G06900	Chr1	complement(2114807..2120746)	98	10.3205	10.3205	5940	98	98
AT1G06910	Chr1	2120990..2123868	38	4.00183	4.00183	2879	38	38
AT1G06920	Chr1	complement(2124734..2125802)	0	0	0	1069	0	0
AT1G06923	Chr1	2126748..2128180	0	0	0	1433	0	0
AT1G06925	Chr1	complement(2127584..2128612)	0	0	0	1029	0	0
AT1G06930	Chr1	2128842..2130003	0	0	0	1162	0	0
AT1G06950	Chr1	complement(2130022..2135666)	1433	150.911	150.911	5645	1433	1433
AT1G06960	Chr1	2135850..2137852	106	11.163	11.163	2003	106	106
AT1G06970	Chr1	2138108..2140938	0	0	0	2831	0	0
AT1G06980	Chr1	complement(2142911..2143822)	12	1.26374	1.26374	912	12	12
AT1G06990	Chr1	2148386..2150272	0	0	0	1887	0	0
AT1G07000	Chr1	complement(2150074..2152326)	19	2.00092	2.00092	2253	19	19
AT1G07010	Chr1	2152851..2155389	497	52.3398	52.3398	2539	497	497
AT1G07020	Chr1	complement(2155093..2156009)	106	11.163	11.163	917	106	106
AT1G07025	Chr1	complement(2157538..2158159)	0	0	0	622	0	0
AT1G07030	Chr1	complement(2158300..2160810)	94	9.89927	9.89927	2511	94	94
AT1G07040	Chr1	complement(2160818..2163309)	64	6.73993	6.73993	2492	64	64
AT1G07050	Chr1	complement(2164068..2165240)	9	0.947803	0.947803	1173	9	9
AT1G07051	Chr1	2165516..2165866	0	0	0	351	0	0
AT1G07060	Chr1	complement(2166987..2168398)	0	0	0	1412	0	0
AT1G07070	Chr1	2168563..2169971	298	31.3828	31.3828	1409	298	298
AT1G07080	Chr1	2169981..2172314	341	35.9112	35.9112	2334	341	341
AT1G07090	Chr1	complement(2173832..2174895)	82	8.63554	8.63554	1064	82	82
AT1G07100	Chr1	2177884..2178078	0	0	0	195	0	0
AT1G07110	Chr1	complement(2177984..2184149)	507	53.3929	53.3929	6166	507	507
AT1G07119	Chr1	2184346..2186659	0	0	0	2314	0	0
AT1G07120	Chr1	complement(2184639..2186581)	0	0	0	1943	0	0
AT1G07128	Chr1	complement(2187501..2188418)	3	0.315934	0.315934	918	3	3
AT1G07130	Chr1	2187775..2188853	12	1.26374	1.26374	1079	12	12
AT1G07135	Chr1	complement(2189808..2190660)	23	2.42216	2.42216	853	23	23
AT1G07140	Chr1	complement(2191603..2193794)	1068	112.473	112.473	2192	1068	1068
AT1G07150	Chr1	complement(2193821..2195799)	10	1.05311	1.05311	1979	10	10
AT1G07160	Chr1	complement(2197788..2199749)	0	0	0	1962	0	0
AT1G07170	Chr1	2200122..2201385	101	10.6365	10.6365	1264	101	101
AT1G07175	Chr1	2202329..2202894	9	0.947803	0.947803	566	9	9
AT1G07180	Chr1	2204319..2207054	912	96.044	96.044	2736	912	912
AT1G07190	Chr1	2208012..2208297	0	0	0	286	0	0
AT1G07200	Chr1	complement(2208599..2212547)	68	7.16118	7.16118	3949	68	68
AT1G07210	Chr1	2215222..2217102	166	17.4817	17.4817	1881	166	166
AT1G07220	Chr1	complement(2216805..2219475)	32	3.36997	3.36997	2671	32	32
AT1G07230	Chr1	complement(2220133..2222983)	79	8.3196	8.3196	2851	79	79
AT1G07240	Chr1	2223690..2225572	33	3.47528	3.47528	1883	33	33
AT1G07250	Chr1	2225899..2227686	258	27.1703	27.1703	1788	258	258
AT1G07260	Chr1	complement(2227474..2229320)	3	0.315934	0.315934	1847	3	3
AT1G07270	Chr1	complement(2229637..2232898)	3	0.315934	0.315934	3262	3	3
AT1G07280	Chr1	2238086..2241337	220	23.1685	23.1685	3252	220	220
AT1G07290	Chr1	complement(2242136..2244429)	0	0	0	2294	0	0
AT1G07300	Chr1	complement(2245638..2246493)	48	5.05495	5.05495	856	48	48
AT1G07310	Chr1	complement(2247389..2248962)	268	28.2235	28.2235	1574	268	268
AT1G07320	Chr1	2249132..2250649	3046	320.779	320.779	1518	3046	3046
AT1G07330	Chr1	2251130..2253705	0	0	0	2576	0	0
AT1G07340	Chr1	2254821..2256970	0	0	0	2150	0	0
AT1G07350	Chr1	complement(2257305..2260102)	123	12.9533	12.9533	2798	123	123
AT1G07360	Chr1	complement(2260269..2262866)	288	30.3297	30.3297	2598	288	288
AT1G07370	Chr1	2263139..2264671	180	18.9561	18.9561	1533	180	180
AT1G07380	Chr1	complement(2264709..2268307)	2	0.210623	0.210623	3599	2	2
AT1G07390	Chr1	2269892..2274940	18	1.89561	1.89561	5049	18	18
AT1G07400	Chr1	2274942..2275878	6	0.631868	0.631868	937	6	6
AT1G07410	Chr1	2276052..2277274	2	0.210623	0.210623	1223	2	2
AT1G07420	Chr1	2277806..2280417	94	9.89927	9.89927	2612	94	94
AT1G07430	Chr1	complement(2280715..2282829)	11	1.15843	1.15843	2115	11	11
AT1G07440	Chr1	complement(2286029..2287731)	239	25.1694	25.1694	1703	239	239
AT1G07450	Chr1	complement(2287806..2289337)	63	6.63462	6.63462	1532	63	63
AT1G07460	Chr1	2290200..2291097	0	0	0	898	0	0
AT1G07470	Chr1	2291456..2294708	94	9.89927	9.89927	3253	94	94
AT1G07473	Chr1	complement(2294446..2295490)	0	0	0	1045	0	0
AT1G07476	Chr1	2295750..2296617	0	0	0	868	0	0
AT1G07480	Chr1	complement(2295903..2299471)	97	10.2152	10.2152	3569	97	97
AT1G07490	Chr1	complement(2301260..2302022)	46	4.84432	4.84432	763	46	46
AT1G07485	Chr1	2301374..2302241	5	0.526557	0.526557	868	5	5
AT1G07500	Chr1	complement(2304646..2305032)	0	0	0	387	0	0
AT1G07510	Chr1	2305377..2309664	214	22.5366	22.5366	4288	214	214
AT1G07520	Chr1	complement(2309444..2311806)	11	1.15843	1.15843	2363	11	11
AT1G07530	Chr1	complement(2313462..2316470)	145	15.2702	15.2702	3009	145	145
AT1G07540	Chr1	complement(2318313..2321049)	0	0	0	2737	0	0
AT1G07550	Chr1	complement(2322533..2326562)	0	0	0	4030	0	0
AT1G07560	Chr1	2327319..2331216	0	0	0	3898	0	0
AT1G07570	Chr1	complement(2331050..2333739)	124	13.0586	13.0586	2690	124	124
AT1G07580	Chr1	2334821..2335014	0	0	0	194	0	0
AT1G07590	Chr1	complement(2336403..2339392)	8398	884.405	884.405	2990	7978	8398
AT1G07600	Chr1	complement(2338784..2339322)	0	0	0	539	0	0
AT1G07610	Chr1	2341541..2342243	760	80.0367	80.0367	703	760	760
AT1G07615	Chr1	complement(2342078..2344272)	44	4.6337	4.6337	2195	44	44
AT1G07620	Chr1	complement(2344270..2346843)	10	1.05311	1.05311	2574	10	10
AT1G07630	Chr1	2349096..2351812	52	5.47619	5.47619	2717	52	52
AT1G07640	Chr1	complement(2354234..2356228)	141	14.8489	14.8489	1995	141	141
AT1G07650	Chr1	complement(2359429..2366562)	76	8.00367	8.00367	7134	76	76
AT1G07645	Chr1	complement(2367317..2368386)	0	0	0	1070	0	0
AT1G07660	Chr1	2368836..2369854	511	53.8141	53.8141	1019	511	511
AT1G07670	Chr1	complement(2369932..2374546)	117	12.3214	12.3214	4615	113	117
AT1G07680	Chr1	2376011..2377306	0	0	0	1296	0	0
AT1G07690	Chr1	2378075..2379120	0	0	0	1046	0	0
AT1G07700	Chr1	2379646..2381482	375	39.4918	39.4918	1837	375	375
AT1G07705	Chr1	2381614..2386212	80	8.42491	8.42491	4599	80	80
AT1G07702	Chr1	complement(2382131..2382332)	0	0	0	202	0	0
AT1G07710	Chr1	complement(2386155..2387987)	0	0	0	1833	0	0
AT1G07720	Chr1	complement(2390535..2392454)	135	14.217	14.217	1920	135	135
AT1G07725	Chr1	complement(2394681..2397273)	0	0	0	2593	0	0
AT1G07728	Chr1	2395450..2397465	24	2.52747	2.52747	2016	24	24
AT1G07740	Chr1	complement(2397322..2400509)	11	1.15843	1.15843	3188	7	11
AT1G07730	Chr1	complement(2397407..2398697)	4	0.421246	0.421246	1291	0	4
AT1G07745	Chr1	complement(2400469..2402874)	32	3.36997	3.36997	2406	32	32
AT1G07747	Chr1	2403557..2403965	0	0	0	409	0	0
AT1G07750	Chr1	complement(2403917..2405944)	106	11.163	11.163	2028	106	106
AT1G07760	Chr1	complement(2406714..2406906)	0	0	0	193	0	0
AT1G07770	Chr1	complement(2408083..2409581)	3890	409.661	409.661	1499	3890	3890
AT1G07780	Chr1	complement(2409936..2412678)	93	9.79396	9.79396	2743	82	93
AT1G07790	Chr1	2412979..2413828	565	59.5009	59.5009	850	565	565
AT1G07795	Chr1	2414285..2415087	0	0	0	803	0	0
AT1G07810	Chr1	2416264..2420877	46	4.84432	4.84432	4614	46	46
AT1G07820	Chr1	complement(2421096..2421948)	3113	327.834	327.834	853	3113	3113
AT1G07830	Chr1	2422240..2423775	98	10.3205	10.3205	1536	98	98
AT1G07840	Chr1	2424053..2426796	98	10.3205	10.3205	2744	98	98
AT1G07850	Chr1	2426744..2428839	0	0	0	2096	0	0
AT1G07870	Chr1	complement(2428653..2432058)	67	7.05586	7.05586	3406	67	67
AT1G07860	Chr1	complement(2428791..2429432)	0	0	0	642	0	0
AT1G07880	Chr1	complement(2433910..2435764)	30	3.15934	3.15934	1855	30	30
AT1G07885	Chr1	complement(2436347..2436960)	0	0	0	614	0	0
AT1G07890	Chr1	2437329..2439785	7591	799.419	799.419	2457	7591	7591
AT1G07900	Chr1	2442621..2443752	0	0	0	1132	0	0
AT1G07901	Chr1	complement(2443851..2444124)	0	0	0	274	0	0
AT1G07910	Chr1	2445469..2454765	78	8.21429	8.21429	9297	78	78
AT1G07920	Chr1	2454845..2457441	4416	465.055	465.055	2597	4415	4416
AT1G07930	Chr1	2458243..2460910	2874	302.665	302.665	2668	2874	2874
AT1G07940	Chr1	complement(2462833..2465505)	4761	501.388	501.388	2673	4761	4761
AT1G07950	Chr1	complement(2465650..2467023)	69	7.26649	7.26649	1374	69	69
AT1G07960	Chr1	2467160..2469274	123	12.9533	12.9533	2115	123	123
AT1G07970	Chr1	complement(2469166..2472629)	79	8.3196	8.3196	3464	79	79
AT1G07980	Chr1	complement(2473045..2474928)	59	6.21337	6.21337	1884	59	59
AT1G07985	Chr1	2475404..2476275	9	0.947803	0.947803	872	9	9
AT1G07990	Chr1	2477156..2483258	144	15.1648	15.1648	6103	144	144
AT1G08000	Chr1	complement(2483120..2485110)	64	6.73993	6.73993	1991	64	64
AT1G08005	Chr1	2485343..2485631	1	0.105311	0.105311	289	1	1
AT1G08010	Chr1	complement(2485786..2488028)	110	11.5843	11.5843	2243	110	110
AT1G08030	Chr1	complement(2489381..2493251)	31	3.26465	3.26465	3871	31	31
AT1G08032	Chr1	2494122..2494435	0	0	0	314	0	0
AT1G08035	Chr1	2494401..2495269	0	0	0	869	0	0
AT1G08040	Chr1	complement(2495222..2498765)	134	14.1117	14.1117	3544	134	134
AT1G08050	Chr1	complement(2498716..2501428)	13	1.36905	1.36905	2713	13	13
AT1G08060	Chr1	complement(2501622..2511085)	79	8.3196	8.3196	9464	79	79
AT1G08065	Chr1	complement(2511527..2513455)	0	0	0	1929	0	0
AT1G08070	Chr1	complement(2514072..2516606)	3	0.315934	0.315934	2535	3	3
AT1G08080	Chr1	complement(2516871..2518547)	0	0	0	1677	0	0
AT1G08090	Chr1	2524075..2526284	7	0.73718	0.73718	2210	7	7
AT1G08100	Chr1	complement(2527050..2529121)	0	0	0	2072	0	0
AT1G08110	Chr1	2535327..2538051	626	65.9249	65.9249	2725	626	626
AT1G08115	Chr1	complement(2537956..2538238)	9	0.947803	0.947803	283	9	9
AT1G08120	Chr1	2538614..2539781	0	0	0	1168	0	0
AT1G08125	Chr1	complement(2539494..2542335)	69	7.26649	7.26649	2842	69	69
AT1G08130	Chr1	complement(2542582..2547947)	178	18.7454	18.7454	5366	178	178
AT1G08135	Chr1	complement(2548699..2551474)	0	0	0	2776	0	0
AT1G08140	Chr1	complement(2551916..2555162)	0	0	0	3247	0	0
AT1G08150	Chr1	complement(2556223..2559075)	0	0	0	2853	0	0
AT1G08160	Chr1	complement(2559367..2560404)	67	7.05586	7.05586	1038	67	67
AT1G08165	Chr1	complement(2561507..2562149)	12	1.26374	1.26374	643	12	12
AT1G08170	Chr1	complement(2562821..2563673)	3	0.315934	0.315934	853	3	3
AT1G08180	Chr1	complement(2564452..2565122)	54	5.68682	5.68682	671	54	54
AT1G08190	Chr1	2567474..2573513	842	88.6722	88.6722	6040	842	842
AT1G08200	Chr1	complement(2573728..2576715)	926	97.5184	97.5184	2988	926	926
AT1G08210	Chr1	complement(2576900..2580670)	93	9.79396	9.79396	3771	93	93
AT1G08220	Chr1	complement(2580902..2583324)	58	6.10806	6.10806	2423	58	58
AT1G08230	Chr1	complement(2583534..2586745)	44	4.6337	4.6337	3212	44	44
AT1G08240	Chr1	2588524..2588716	0	0	0	193	0	0
AT1G08250	Chr1	complement(2588737..2590302)	194	20.4304	20.4304	1566	194	194
AT1G08260	Chr1	2590943..2607012	86	9.05678	9.05678	16070	86	86
AT1G08270	Chr1	complement(2606149..2607508)	1	0.105311	0.105311	1360	1	1
AT1G08280	Chr1	2608407..2609973	41	4.31777	4.31777	1567	41	41
AT1G08290	Chr1	complement(2609876..2613243)	0	0	0	3368	0	0
AT1G08300	Chr1	2614773..2618943	4	0.421246	0.421246	4171	4	4
AT1G08310	Chr1	2618646..2620572	0	0	0	1927	0	0
AT1G08315	Chr1	complement(2620215..2621546)	26	2.7381	2.7381	1332	26	26
AT1G08320	Chr1	complement(2621784..2627849)	1	0.105311	0.105311	6066	1	1
AT1G08340	Chr1	2631067..2632991	35	3.6859	3.6859	1925	35	35
AT1G08350	Chr1	complement(2632690..2635853)	7	0.73718	0.73718	3164	7	7
AT1G08360	Chr1	2636010..2638035	2429	255.801	255.801	2026	2429	2429
AT1G08370	Chr1	2638180..2640674	157	16.5339	16.5339	2495	157	157
AT1G08380	Chr1	complement(2640693..2641829)	49343	5196.38	5196.38	1137	49343	49343
AT1G08390	Chr1	2642213..2643405	101	10.6365	10.6365	1193	101	101
AT1G08400	Chr1	complement(2643210..2646036)	23	2.42216	2.42216	2827	23	23
AT1G08410	Chr1	2646188..2649499	100	10.5311	10.5311	3312	100	100
AT1G08420	Chr1	2649536..2657240	160	16.8498	16.8498	7705	160	160
AT1G08430	Chr1	2658715..2661149	0	0	0	2435	0	0
AT1G08440	Chr1	2663026..2665463	1	0.105311	0.105311	2438	1	1
AT1G08450	Chr1	complement(2667678..2671893)	511	53.8141	53.8141	4216	511	511
AT1G08460	Chr1	2672450..2674748	70	7.3718	7.3718	2299	70	70
AT1G08465	Chr1	2675812..2679901	131	13.7958	13.7958	4090	130	131
AT1G08470	Chr1	complement(2682007..2684101)	245	25.8013	25.8013	2095	245	245
AT1G08480	Chr1	2684233..2685741	470	49.4964	49.4964	1509	470	470
AT1G08490	Chr1	complement(2685539..2688596)	258	27.1703	27.1703	3058	258	258
AT1G08500	Chr1	2689015..2690165	2	0.210623	0.210623	1151	2	2
AT1G08510	Chr1	complement(2690960..2694378)	683	71.9277	71.9277	3419	683	683
AT1G08520	Chr1	2696411..2701079	4290	451.786	451.786	4669	4290	4290
AT1G08530	Chr1	2701225..2703211	71	7.47711	7.47711	1987	71	71
AT1G08540	Chr1	2703335..2706965	1173	123.53	123.53	3631	1173	1173
AT1G08550	Chr1	2706923..2709651	314	33.0678	33.0678	2729	314	314
AT1G08560	Chr1	complement(2709512..2710913)	190	20.0092	20.0092	1402	190	190
AT1G08570	Chr1	2712882..2714854	511	53.8141	53.8141	1973	511	511
AT1G08580	Chr1	complement(2714959..2716405)	539	56.7629	56.7629	1447	539	539
AT1G08592	Chr1	complement(2718755..2721677)	6	0.631868	0.631868	2923	6	6
AT1G08590	Chr1	2718777..2722341	0	0	0	3565	0	0
AT1G08600	Chr1	2723823..2733733	79	8.3196	8.3196	9911	79	79
AT1G08610	Chr1	complement(2733537..2735820)	47	4.94964	4.94964	2284	47	47
AT1G08620	Chr1	2736773..2743878	145	15.2702	15.2702	7106	145	145
AT1G08630	Chr1	complement(2743641..2747968)	3	0.315934	0.315934	4328	3	3
AT1G08640	Chr1	complement(2748278..2751279)	847	89.1988	89.1988	3002	847	847
AT1G08650	Chr1	2752153..2753823	9	0.947803	0.947803	1671	9	9
AT1G08660	Chr1	complement(2756921..2759795)	129	13.5852	13.5852	2875	129	129
AT1G08670	Chr1	complement(2760226..2761574)	0	0	0	1349	0	0
AT1G08680	Chr1	2762583..2769087	72	7.58242	7.58242	6505	72	72
AT1G08695	Chr1	complement(2768936..2769484)	0	0	0	549	0	0
AT1G08700	Chr1	complement(2769695..2771478)	220	23.1685	23.1685	1784	220	220
AT1G08710	Chr1	2771632..2773580	31	3.26465	3.26465	1949	31	31
AT1G08720	Chr1	2774029..2779417	59	6.21337	6.21337	5389	59	59
AT1G08730	Chr1	2779962..2788567	16	1.68498	1.68498	8606	16	16
AT1G08750	Chr1	2801066..2804657	87	9.16209	9.16209	3592	87	87
AT1G08760	Chr1	2805370..2808741	26	2.7381	2.7381	3372	26	26
AT1G08770	Chr1	2808882..2809867	92	9.68865	9.68865	986	92	92
AT1G08780	Chr1	complement(2809658..2811192)	200	21.0623	21.0623	1535	200	200
AT1G08790	Chr1	2811988..2812766	0	0	0	779	0	0
AT1G08800	Chr1	complement(2812941..2818009)	42	4.42308	4.42308	5069	42	42
AT1G08810	Chr1	complement(2818945..2820396)	50	5.26557	5.26557	1452	50	50
AT1G08820	Chr1	complement(2821432..2825276)	137	14.4277	14.4277	3845	137	137
AT1G08830	Chr1	2827060..2829435	3364	354.268	354.268	2376	3364	3364
AT1G08840	Chr1	complement(2828985..2838470)	14	1.47436	1.47436	9486	14	14
AT1G08845	Chr1	2838788..2841114	58	6.10806	6.10806	2327	58	58
AT1G08860	Chr1	2842152..2846258	0	0	0	4107	0	0
AT1G08870	Chr1	complement(2846416..2846609)	0	0	0	194	0	0
AT1G08880	Chr1	complement(2846829..2847801)	745	78.457	78.457	973	745	745
AT1G08890	Chr1	2848347..2852390	4	0.421246	0.421246	4044	4	4
AT1G08900	Chr1	2852453..2855899	69	7.26649	7.26649	3447	69	69
AT1G08910	Chr1	2856226..2861290	54	5.68682	5.68682	5065	54	54
AT1G08920	Chr1	2867258..2870776	38	4.00183	4.00183	3519	38	38
AT1G08930	Chr1	2873464..2877390	157	16.5339	16.5339	3927	157	157
AT1G08940	Chr1	2877691..2879289	23	2.42216	2.42216	1599	23	23
AT1G08950	Chr1	2879302..2879494	0	0	0	193	0	0
AT1G08960	Chr1	2879641..2882351	31	3.26465	3.26465	2711	31	31
AT1G08970	Chr1	2882523..2884457	227	23.9057	23.9057	1935	227	227
AT1G08980	Chr1	2884410..2886740	88	9.2674	9.2674	2331	88	88
AT1G08985	Chr1	2887284..2887826	0	0	0	543	0	0
AT1G08990	Chr1	2888752..2891079	0	0	0	2328	0	0
AT1G09000	Chr1	2891036..2895302	24	2.52747	2.52747	4267	24	24
AT1G09010	Chr1	complement(2895046..2899385)	302	31.804	31.804	4340	302	302
AT1G09020	Chr1	complement(2899794..2904816)	34	3.58059	3.58059	5023	34	34
AT1G09026	Chr1	2907123..2907399	0	0	0	277	0	0
AT1G09030	Chr1	complement(2908491..2909031)	0	0	0	541	0	0
AT1G09040	Chr1	2911316..2915489	9	0.947803	0.947803	4174	9	9
AT1G09050	Chr1	2918030..2921009	4	0.421246	0.421246	2980	4	4
AT1G09060	Chr1	complement(2920944..2925763)	148	15.5861	15.5861	4820	148	148
AT1G09070	Chr1	2927702..2929088	829	87.3032	87.3032	1387	829	829
AT1G09080	Chr1	complement(2929097..2931842)	7	0.73718	0.73718	2746	7	7
AT1G09090	Chr1	2932738..2936706	0	0	0	3969	0	0
AT1G09100	Chr1	complement(2936408..2939327)	67	7.05586	7.05586	2920	67	67
AT1G09110	Chr1	2939416..2939608	0	0	0	193	0	0
AT1G09130	Chr1	complement(2939450..2942289)	901	94.8856	94.8856	2840	901	901
AT1G09140	Chr1	complement(2942444..2945962)	338	35.5953	35.5953	3519	338	338
AT1G09150	Chr1	2946228..2949279	203	21.3782	21.3782	3052	203	203
AT1G09155	Chr1	complement(2949556..2950990)	0	0	0	1435	0	0
AT1G09157	Chr1	complement(2951545..2952397)	0	0	0	853	0	0
AT1G09160	Chr1	complement(2952651..2955690)	159	16.7445	16.7445	3040	159	159
AT1G09170	Chr1	complement(2956469..2962208)	0	0	0	5740	0	0
AT1G09176	Chr1	2964151..2964724	0	0	0	574	0	0
AT1G09180	Chr1	2965022..2966092	3	0.315934	0.315934	1071	3	3
AT1G09190	Chr1	complement(2966000..2967719)	9	0.947803	0.947803	1720	9	9
AT1G09195	Chr1	complement(2967820..2971499)	23	2.42216	2.42216	3680	23	23
AT1G09200	Chr1	complement(2971473..2972200)	1694	178.398	178.398	728	1694	1694
AT1G09210	Chr1	complement(2972722..2976751)	749	78.8782	78.8782	4030	749	749
AT1G09220	Chr1	complement(2977672..2979467)	7	0.73718	0.73718	1796	7	7
AT1G09230	Chr1	complement(2979400..2982625)	67	7.05586	7.05586	3226	67	67
AT1G09240	Chr1	2984880..2986250	256	26.9597	26.9597	1371	256	256
AT1G09245	Chr1	complement(2986819..2987394)	0	0	0	576	0	0
AT1G09250	Chr1	2989377..2990477	75	7.89836	7.89836	1101	75	75
AT1G09260	Chr1	2993403..2993940	0	0	0	538	0	0
AT1G09270	Chr1	2994368..2998342	193	20.3251	20.3251	3975	193	193
AT1G09280	Chr1	complement(2997980..3001316)	62	6.52931	6.52931	3337	62	62
AT1G09290	Chr1	complement(3001397..3003763)	104	10.9524	10.9524	2367	104	104
AT1G09300	Chr1	3003494..3008333	41	4.31777	4.31777	4840	41	41
AT1G09310	Chr1	3009054..3010000	11703	1232.46	1232.46	947	11703	11703
AT1G09320	Chr1	complement(3009821..3012364)	19	2.00092	2.00092	2544	19	19
AT1G09330	Chr1	complement(3012642..3015092)	159	16.7445	16.7445	2451	159	159
AT1G09340	Chr1	3015327..3018354	7718	812.793	812.793	3028	7718	7718
AT1G09350	Chr1	3019818..3021561	17	1.79029	1.79029	1744	17	17
AT1G09360	Chr1	3021801..3022488	0	0	0	688	0	0
AT1G09370	Chr1	3024895..3025555	1	0.105311	0.105311	661	1	1
AT1G09380	Chr1	complement(3026015..3029550)	0	0	0	3536	0	0
AT1G09390	Chr1	3031202..3033702	60	6.31868	6.31868	2501	60	60
AT1G09400	Chr1	complement(3033392..3035037)	0	0	0	1646	0	0
AT1G09410	Chr1	3035442..3037680	0	0	0	2239	0	0
AT1G09415	Chr1	complement(3037634..3038409)	123	12.9533	12.9533	776	123	123
AT1G09420	Chr1	complement(3038342..3041874)	46	4.84432	4.84432	3533	46	46
AT1G09421	Chr1	3038630..3039446	0	0	0	817	0	0
AT1G09430	Chr1	3041995..3045522	196	20.641	20.641	3528	196	196
AT1G09440	Chr1	complement(3045393..3047894)	1	0.105311	0.105311	2502	1	1
AT1G09450	Chr1	3049023..3053232	18	1.89561	1.89561	4210	18	18
AT1G09460	Chr1	3053900..3055480	14	1.47436	1.47436	1581	14	14
AT1G09470	Chr1	complement(3055111..3057444)	38	4.00183	4.00183	2334	38	38
AT1G09480	Chr1	3057974..3060781	7	0.73718	0.73718	2808	7	7
AT1G09483	Chr1	complement(3060872..3061730)	0	0	0	859	0	0
AT1G09490	Chr1	3064123..3066057	183	19.272	19.272	1935	183	183
AT1G09500	Chr1	3066698..3068718	13	1.36905	1.36905	2021	13	13
AT1G09510	Chr1	3069384..3071030	0	0	0	1647	0	0
AT1G09520	Chr1	complement(3070826..3072051)	54	5.68682	5.68682	1226	54	54
AT1G09530	Chr1	3076581..3079659	37	3.89652	3.89652	3079	37	37
AT1G09540	Chr1	3086158..3088032	0	0	0	1875	0	0
AT1G09550	Chr1	complement(3089613..3092328)	0	0	0	2716	0	0
AT1G09560	Chr1	3093838..3094984	229	24.1163	24.1163	1147	229	229
AT1G09570	Chr1	complement(3095136..3100358)	166	17.4817	17.4817	5223	166	166
AT1G09575	Chr1	complement(3101551..3102926)	8	0.842491	0.842491	1376	8	8
AT1G09580	Chr1	3104587..3106410	43	4.52839	4.52839	1824	43	43
AT1G09590	Chr1	3106501..3107892	2804	295.293	295.293	1392	2804	2804
AT1G09600	Chr1	3108616..3111438	14	1.47436	1.47436	2823	14	14
AT1G09610	Chr1	3111693..3112993	3	0.315934	0.315934	1301	3	3
AT1G09620	Chr1	complement(3112658..3116700)	516	54.3407	54.3407	4043	516	516
AT1G09625	Chr1	complement(3117017..3117568)	0	0	0	552	0	0
AT1G09630	Chr1	complement(3118083..3119709)	128	13.4799	13.4799	1627	128	128
AT1G09640	Chr1	3119877..3122646	1349	142.065	142.065	2770	1349	1349
AT1G09645	Chr1	3122955..3124698	120	12.6374	12.6374	1744	120	120
AT1G09650	Chr1	3125806..3127404	7	0.73718	0.73718	1599	7	7
AT1G09660	Chr1	complement(3127651..3131095)	171	18.0083	18.0083	3445	171	171
AT1G09665	Chr1	3133094..3133794	0	0	0	701	0	0
AT1G09680	Chr1	complement(3133987..3135931)	0	0	0	1945	0	0
AT1G09690	Chr1	complement(3136068..3137476)	6153	647.981	647.981	1409	6153	6153
AT1G09700	Chr1	complement(3137647..3140354)	130	13.6905	13.6905	2708	130	130
AT1G09710	Chr1	3140867..3144490	23	2.42216	2.42216	3624	23	23
AT1G09720	Chr1	complement(3144318..3147304)	0	0	0	2987	0	0
AT1G09730	Chr1	complement(3147547..3154381)	98	10.3205	10.3205	6835	98	98
AT1G09740	Chr1	3154531..3156395	51	5.37088	5.37088	1865	51	51
AT1G09750	Chr1	3157500..3159268	1608	169.341	169.341	1769	1608	1608
AT1G09760	Chr1	complement(3159005..3161693)	182	19.1667	19.1667	2689	182	182
AT1G09770	Chr1	3161840..3165480	560	58.9744	58.9744	3641	560	560
AT1G09780	Chr1	complement(3165250..3167870)	781	82.2482	82.2482	2621	781	781
AT1G09790	Chr1	complement(3168362..3170820)	0	0	0	2459	0	0
AT1G09794	Chr1	3172107..3173583	21	2.21154	2.21154	1477	21	21
AT1G09795	Chr1	3173533..3177030	587	61.8178	61.8178	3498	587	587
AT1G09800	Chr1	complement(3176763..3180422)	16	1.68498	1.68498	3660	16	16
AT1G09810	Chr1	complement(3180816..3184225)	59	6.21337	6.21337	3410	59	59
AT1G09812	Chr1	3187816..3188700	7	0.73718	0.73718	885	7	7
AT1G09815	Chr1	3189368..3190362	226	23.8004	23.8004	995	226	226
AT1G09820	Chr1	complement(3190168..3192415)	45	4.73901	4.73901	2248	45	45
AT1G09830	Chr1	complement(3192561..3195026)	196	20.641	20.641	2466	196	196
AT1G09840	Chr1	complement(3195704..3200292)	138	14.533	14.533	4589	138	138
AT1G09850	Chr1	3201798..3204270	122	12.848	12.848	2473	122	122
AT1G09860	Chr1	complement(3203896..3205310)	0	0	0	1415	0	0
AT1G09870	Chr1	3205740..3208718	50	5.26557	5.26557	2979	50	50
AT1G09880	Chr1	complement(3208708..3211654)	6	0.631868	0.631868	2947	6	6
AT1G09890	Chr1	complement(3214117..3217539)	12	1.26374	1.26374	3423	12	12
AT1G09900	Chr1	3218132..3220049	0	0	0	1918	0	0
AT1G09910	Chr1	complement(3219915..3224542)	50	5.26557	5.26557	4628	50	50
AT1G09920	Chr1	complement(3224564..3227071)	114	12.0055	12.0055	2508	114	114
AT1G09930	Chr1	complement(3227370..3230044)	0	0	0	2675	0	0
AT1G09932	Chr1	complement(3230330..3233110)	12	1.26374	1.26374	2781	11	12
AT1G09935	Chr1	complement(3233940..3235531)	0	0	0	1592	0	0
AT1G09940	Chr1	complement(3236875..3239555)	72	7.58242	7.58242	2681	72	72
AT1G09950	Chr1	complement(3240486..3241633)	1	0.105311	0.105311	1148	1	1
AT1G09960	Chr1	3244212..3247320	19	2.00092	2.00092	3109	19	19
AT1G09970	Chr1	3252239..3255813	166	17.4817	17.4817	3575	166	166
AT1G09980	Chr1	complement(3256125..3261615)	100	10.5311	10.5311	5491	100	100
AT1G09995	Chr1	complement(3262145..3263613)	25	2.63279	2.63279	1469	25	25
AT1G10000	Chr1	complement(3263757..3264789)	3	0.315934	0.315934	1033	3	3
AT1G10010	Chr1	3265975..3268846	2	0.210623	0.210623	2872	2	2
AT1G10020	Chr1	complement(3269484..3271988)	161	16.9551	16.9551	2505	161	161
AT1G10030	Chr1	3273824..3275957	81	8.53022	8.53022	2134	81	81
AT1G10040	Chr1	complement(3275771..3278698)	8	0.842491	0.842491	2928	8	8
AT1G10050	Chr1	3279269..3283602	23	2.42216	2.42216	4334	23	23
AT1G10060	Chr1	3284238..3287227	85	8.95147	8.95147	2990	85	85
AT1G10070	Chr1	3288086..3290591	3	0.315934	0.315934	2506	3	3
AT1G10090	Chr1	complement(3290191..3296199)	57	6.00275	6.00275	6009	57	57
AT1G10095	Chr1	complement(3297204..3300444)	4	0.421246	0.421246	3241	4	4
AT1G10100	Chr1	complement(3300577..3301490)	0	0	0	914	0	0
AT1G10110	Chr1	3302741..3304212	1	0.105311	0.105311	1472	1	1
AT1G10120	Chr1	complement(3303919..3306825)	121	12.7427	12.7427	2907	121	121
AT1G10130	Chr1	3310929..3322333	62	6.52931	6.52931	11405	62	62
AT1G10140	Chr1	complement(3322682..3323549)	14	1.47436	1.47436	868	14	14
AT1G10150	Chr1	3325823..3327734	140	14.7436	14.7436	1912	140	140
AT1G10155	Chr1	complement(3327517..3328449)	18	1.89561	1.89561	933	18	18
AT1G10170	Chr1	complement(3333475..3337492)	91	9.58334	9.58334	4018	91	91
AT1G10180	Chr1	complement(3338183..3341609)	94	9.89927	9.89927	3427	94	94
AT1G10190	Chr1	complement(3343566..3345633)	0	0	0	2068	0	0
AT1G10200	Chr1	complement(3346270..3347886)	48	5.05495	5.05495	1617	48	48
AT1G10210	Chr1	3349218..3351300	5	0.526557	0.526557	2083	5	5
AT1G10220	Chr1	3352158..3354976	0	0	0	2819	0	0
AT1G10230	Chr1	3355570..3356479	84	8.84616	8.84616	910	84	84
AT1G10240	Chr1	complement(3356560..3359839)	26	2.7381	2.7381	3280	26	26
AT1G10250	Chr1	complement(3359967..3360509)	0	0	0	543	0	0
AT1G10270	Chr1	3363503..3366608	82	8.63554	8.63554	3106	82	82
AT1G10280	Chr1	complement(3366373..3369096)	37	3.89652	3.89652	2724	37	37
AT1G10290	Chr1	3370557..3377583	242	25.4854	25.4854	7027	241	242
AT1G10300	Chr1	3378141..3380346	0	0	0	2206	0	0
AT1G10310	Chr1	complement(3381481..3383915)	139	14.6383	14.6383	2435	139	139
AT1G10320	Chr1	complement(3384044..3388374)	81	8.53022	8.53022	4331	81	81
AT1G10330	Chr1	3388746..3390270	7	0.73718	0.73718	1525	7	7
AT1G10340	Chr1	complement(3390202..3392572)	2	0.210623	0.210623	2371	2	2
AT1G10350	Chr1	complement(3393287..3395056)	61	6.424	6.424	1770	61	61
AT1G10360	Chr1	complement(3395438..3396850)	227	23.9057	23.9057	1413	227	227
AT1G10370	Chr1	complement(3396961..3398359)	1489	156.809	156.809	1399	1489	1489
AT1G10380	Chr1	3400605..3402444	103	10.8471	10.8471	1840	103	103
AT1G10385	Chr1	3403223..3405976	0	0	0	2754	0	0
AT1G10390	Chr1	complement(3406904..3412844)	258	27.1703	27.1703	5941	258	258
AT1G10400	Chr1	complement(3414732..3416359)	1	0.105311	0.105311	1628	1	1
AT1G10410	Chr1	complement(3416560..3419640)	79	8.3196	8.3196	3081	79	79
AT1G10417	Chr1	complement(3424066..3427458)	8	0.842491	0.842491	3393	8	8
AT1G10430	Chr1	complement(3428358..3430634)	79	8.3196	8.3196	2277	79	79
AT1G10440	Chr1	complement(3431065..3431257)	0	0	0	193	0	0
AT1G10450	Chr1	3431779..3438490	69	7.26649	7.26649	6712	69	69
AT1G10455	Chr1	3438554..3439133	0	0	0	580	0	0
AT1G10460	Chr1	complement(3439202..3440321)	6	0.631868	0.631868	1120	6	6
AT1G10470	Chr1	complement(3442207..3443958)	797	83.9332	83.9332	1752	797	797
AT1G10480	Chr1	3449690..3451346	2	0.210623	0.210623	1657	2	2
AT1G10490	Chr1	3453227..3460740	100	10.5311	10.5311	7514	100	100
AT1G10500	Chr1	complement(3459880..3461486)	356	37.4909	37.4909	1607	356	356
AT1G10510	Chr1	3461634..3465906	205	21.5888	21.5888	4273	205	205
AT1G10520	Chr1	3465963..3469368	0	0	0	3406	0	0
AT1G10522	Chr1	3469579..3471608	748	78.7729	78.7729	2030	748	748
AT1G10530	Chr1	complement(3471336..3472673)	0	0	0	1338	0	0
AT1G10540	Chr1	complement(3474744..3477928)	0	0	0	3185	0	0
AT1G10550	Chr1	complement(3479033..3480989)	5	0.526557	0.526557	1957	5	5
AT1G10560	Chr1	3484579..3487085	0	0	0	2507	0	0
AT1G10570	Chr1	3487583..3491397	75	7.89836	7.89836	3815	75	75
AT1G10580	Chr1	complement(3491161..3493738)	311	32.7518	32.7518	2578	311	311
AT1G10585	Chr1	complement(3493820..3495145)	5	0.526557	0.526557	1326	5	5
AT1G10586	Chr1	complement(3496808..3499440)	0	0	0	2633	0	0
AT1G10588	Chr1	3501144..3502024	0	0	0	881	0	0
AT1G10590	Chr1	complement(3501884..3503458)	534	56.2363	56.2363	1575	534	534
AT1G10600	Chr1	3503703..3505622	76	8.00367	8.00367	1920	76	76
AT1G10610	Chr1	3506185..3509126	35	3.6859	3.6859	2942	35	35
AT1G10620	Chr1	complement(3508881..3511976)	0	0	0	3096	0	0
AT1G10630	Chr1	complement(3512675..3514730)	225	23.6951	23.6951	2056	225	225
AT1G10640	Chr1	complement(3515245..3517889)	166	17.4817	17.4817	2645	166	166
AT1G10650	Chr1	complement(3523898..3526347)	180	18.9561	18.9561	2450	180	180
AT1G10652	Chr1	3527708..3527951	0	0	0	244	0	0
AT1G10657	Chr1	3530466..3531962	268	28.2235	28.2235	1497	268	268
AT1G10660	Chr1	3532423..3535251	76	8.00367	8.00367	2829	76	76
AT1G10670	Chr1	3535382..3538559	897	94.4643	94.4643	3178	897	897
AT1G10680	Chr1	complement(3538350..3543783)	0	0	0	5434	0	0
AT1G10682	Chr1	complement(3544871..3545472)	183	19.272	19.272	602	183	183
AT1G10690	Chr1	complement(3549872..3550633)	13	1.36905	1.36905	762	13	13
AT1G10700	Chr1	3554103..3556623	96	10.1099	10.1099	2521	96	96
AT1G10710	Chr1	3558357..3561754	0	0	0	3398	0	0
AT1G10717	Chr1	3562179..3562674	0	0	0	496	0	0
AT1G10720	Chr1	3562951..3564879	309	32.5412	32.5412	1929	309	309
AT1G10730	Chr1	3565462..3567899	3	0.315934	0.315934	2438	3	3
AT1G10740	Chr1	complement(3567785..3570839)	193	20.3251	20.3251	3055	193	193
AT1G10745	Chr1	3572709..3573186	0	0	0	478	0	0
AT1G10747	Chr1	3574311..3574950	0	0	0	640	0	0
AT1G10750	Chr1	complement(3574687..3578475)	14	1.47436	1.47436	3789	14	14
AT1G10760	Chr1	complement(3580914..3590929)	311	32.7518	32.7518	10016	311	311
AT1G10770	Chr1	complement(3591513..3592412)	0	0	0	900	0	0
AT1G10780	Chr1	complement(3592626..3595078)	50	5.26557	5.26557	2453	50	50
AT1G10790	Chr1	3596359..3597967	0	0	0	1609	0	0
AT1G10800	Chr1	complement(3598038..3598592)	8	0.842491	0.842491	555	8	8
AT1G10810	Chr1	3599270..3600997	2	0.210623	0.210623	1728	2	2
AT1G10820	Chr1	complement(3600790..3605077)	64	6.73993	6.73993	4288	64	64
AT1G10830	Chr1	complement(3605456..3607494)	287	30.2244	30.2244	2039	287	287
AT1G10840	Chr1	complement(3607511..3610521)	496	52.2345	52.2345	3011	496	496
AT1G10850	Chr1	3611746..3614733	210	22.1154	22.1154	2988	210	210
AT1G10865	Chr1	complement(3614393..3616160)	129	13.5852	13.5852	1768	129	129
AT1G10870	Chr1	complement(3616490..3623759)	46	4.84432	4.84432	7270	46	46
AT1G10880	Chr1	complement(3623915..3627083)	0	0	0	3169	0	0
AT1G10890	Chr1	3627725..3630885	222	23.3791	23.3791	3161	222	222
AT1G10900	Chr1	complement(3632114..3637142)	150	15.7967	15.7967	5029	150	150
AT1G10910	Chr1	3639877..3644282	62	6.52931	6.52931	4406	62	62
AT1G10920	Chr1	complement(3644300..3647769)	27	2.84341	2.84341	3470	27	27
AT1G10930	Chr1	complement(3647774..3655591)	109	11.4789	11.4789	7818	109	109
AT1G10940	Chr1	complement(3655657..3658609)	385	40.5449	40.5449	2953	385	385
AT1G10950	Chr1	3659208..3664104	250	26.3279	26.3279	4897	250	250
AT1G10960	Chr1	3664385..3665159	5090	536.035	536.035	775	5090	5090
AT1G10970	Chr1	complement(3664967..3667140)	25	2.63279	2.63279	2174	25	25
AT1G10980	Chr1	complement(3667128..3669903)	5	0.526557	0.526557	2776	5	5
AT1G10990	Chr1	complement(3670158..3671188)	12	1.26374	1.26374	1031	12	12
AT1G11000	Chr1	complement(3671636..3675980)	12	1.26374	1.26374	4345	12	12
AT1G11010	Chr1	3676606..3676764	0	0	0	159	0	0
AT1G11020	Chr1	3676690..3678644	65	6.84524	6.84524	1955	65	65
AT1G11030	Chr1	complement(3678655..3678849)	0	0	0	195	0	0
AT1G11040	Chr1	complement(3679105..3680925)	1	0.105311	0.105311	1821	1	1
AT1G11050	Chr1	3681887..3684289	40	4.21246	4.21246	2403	40	40
AT1G11060	Chr1	3684567..3689967	63	6.63462	6.63462	5401	63	63
AT1G11070	Chr1	complement(3690092..3693649)	47	4.94964	4.94964	3558	47	47
AT1G11080	Chr1	complement(3694552..3698014)	4	0.421246	0.421246	3463	4	4
AT1G11090	Chr1	3702607..3703899	108	11.3736	11.3736	1293	108	108
AT1G11100	Chr1	complement(3703552..3709303)	1	0.105311	0.105311	5752	1	1
AT1G11110	Chr1	3710207..3712623	0	0	0	2417	0	0
AT1G11112	Chr1	complement(3712879..3713736)	30	3.15934	3.15934	858	30	30
AT1G11120	Chr1	3715183..3717440	0	0	0	2258	0	0
AT1G11125	Chr1	3718782..3719831	6	0.631868	0.631868	1050	6	6
AT1G11130	Chr1	3722856..3727570	93	9.79396	9.79396	4715	93	93
AT1G11145	Chr1	complement(3727412..3728167)	0	0	0	756	0	0
AT1G11160	Chr1	3733138..3739962	2	0.210623	0.210623	6825	2	2
AT1G11170	Chr1	3740764..3744795	7	0.73718	0.73718	4032	7	7
AT1G11175	Chr1	3744857..3745775	18	1.89561	1.89561	919	18	18
AT1G11180	Chr1	3745773..3748641	31	3.26465	3.26465	2869	31	31
AT1G11185	Chr1	3749509..3750155	1	0.105311	0.105311	647	1	1
AT1G11190	Chr1	complement(3749946..3752781)	15	1.57967	1.57967	2836	15	15
AT1G11200	Chr1	3753364..3755761	60	6.31868	6.31868	2398	60	60
AT1G11210	Chr1	complement(3755557..3756999)	2	0.210623	0.210623	1443	2	2
AT1G11220	Chr1	complement(3759742..3761166)	22	2.31685	2.31685	1425	22	22
AT1G11230	Chr1	complement(3763148..3764484)	0	0	0	1337	0	0
AT1G11240	Chr1	complement(3766634..3768295)	179	18.8507	18.8507	1662	179	179
AT1G11250	Chr1	3768723..3769826	0	0	0	1104	0	0
AT1G11260	Chr1	3777327..3780457	461	48.5486	48.5486	3131	461	461
AT1G11270	Chr1	complement(3780309..3786991)	30	3.15934	3.15934	6683	25	30
AT1G11280	Chr1	complement(3787214..3790877)	89	9.37272	9.37272	3664	89	89
AT1G11290	Chr1	complement(3791334..3793884)	0	0	0	2551	0	0
AT1G11300	Chr1	3794237..3800839	20	2.10623	2.10623	6603	20	20
AT1G11310	Chr1	complement(3800618..3804186)	145	15.2702	15.2702	3569	145	145
AT1G11320	Chr1	3807127..3808995	39	4.10715	4.10715	1869	39	39
AT1G11330	Chr1	3810092..3813727	42	4.42308	4.42308	3636	42	42
AT1G11340	Chr1	complement(3813996..3817421)	1	0.105311	0.105311	3426	1	1
AT1G11350	Chr1	complement(3817471..3820806)	49	5.16026	5.16026	3336	49	49
AT1G11360	Chr1	complement(3821323..3823089)	85	8.95147	8.95147	1767	85	85
AT1G11362	Chr1	complement(3824390..3825197)	0	0	0	808	0	0
AT1G11370	Chr1	complement(3827978..3830946)	0	0	0	2969	0	0
AT1G11380	Chr1	3832622..3834311	27	2.84341	2.84341	1690	27	27
AT1G11390	Chr1	complement(3834339..3837630)	51	5.37088	5.37088	3292	51	51
AT1G11400	Chr1	3837820..3840327	118	12.4267	12.4267	2508	118	118
AT1G11410	Chr1	3841285..3844552	73	7.68773	7.68773	3268	73	73
AT1G11420	Chr1	complement(3844461..3846873)	6	0.631868	0.631868	2413	6	6
AT1G11430	Chr1	3847242..3849282	887	93.4112	93.4112	2041	887	887
AT1G11440	Chr1	3849359..3850782	208	21.9048	21.9048	1424	208	208
AT1G11450	Chr1	3853242..3855505	26	2.7381	2.7381	2264	26	26
AT1G11460	Chr1	3857004..3859388	0	0	0	2385	0	0
AT1G11470	Chr1	complement(3859542..3860605)	0	0	0	1064	0	0
AT1G11475	Chr1	3862398..3864150	413	43.4936	43.4936	1753	413	413
AT1G11480	Chr1	complement(3864033..3866970)	172	18.1136	18.1136	2938	172	172
AT1G11490	Chr1	complement(3868764..3870066)	0	0	0	1303	0	0
AT1G11500	Chr1	3870832..3871690	1	0.105311	0.105311	859	1	1
AT1G11510	Chr1	complement(3871658..3872837)	0	0	0	1180	0	0
AT1G11520	Chr1	3873028..3873739	55	5.79213	5.79213	712	54	55
AT1G11530	Chr1	3874436..3875604	139	14.6383	14.6383	1169	139	139
AT1G11540	Chr1	complement(3875322..3877156)	0	0	0	1835	0	0
AT1G11545	Chr1	complement(3878430..3880362)	111	11.6896	11.6896	1933	111	111
AT1G11550	Chr1	3881528..3881728	0	0	0	201	0	0
AT1G11560	Chr1	3881787..3882939	0	0	0	1153	0	0
AT1G11570	Chr1	3883279..3884076	9	0.947803	0.947803	798	9	9
AT1G11572	Chr1	3884355..3885072	1	0.105311	0.105311	718	1	1
AT1G11580	Chr1	3888689..3890931	356	37.4909	37.4909	2243	356	356
AT1G11590	Chr1	3892579..3894797	0	0	0	2219	0	0
AT1G11592	Chr1	complement(3895059..3896935)	34	3.58059	3.58059	1877	34	34
AT1G11593	Chr1	3898001..3898729	0	0	0	729	0	0
AT1G11600	Chr1	3902011..3903902	200	21.0623	21.0623	1892	200	200
AT1G11608	Chr1	3905578..3906938	0	0	0	1361	0	0
AT1G11610	Chr1	complement(3906742..3909339)	0	0	0	2598	0	0
AT1G11620	Chr1	3910832..3912044	0	0	0	1213	0	0
AT1G11630	Chr1	complement(3912782..3914408)	21	2.21154	2.21154	1627	21	21
AT1G11640	Chr1	complement(3914509..3914701)	0	0	0	193	0	0
AT1G11650	Chr1	3914773..3918296	1297	136.589	136.589	3524	1297	1297
AT1G11655	Chr1	3919271..3919894	0	0	0	624	0	0
AT1G11660	Chr1	3920542..3924675	122	12.848	12.848	4134	122	122
AT1G11670	Chr1	complement(3928042..3931577)	86	9.05678	9.05678	3536	86	86
AT1G11680	Chr1	3938500..3940874	601	63.2922	63.2922	2375	601	601
AT1G11684	Chr1	complement(3940983..3941301)	0	0	0	319	0	0
AT1G11690	Chr1	3941468..3942332	0	0	0	865	0	0
AT1G11700	Chr1	3945736..3946733	562	59.185	59.185	998	562	562
AT1G11710	Chr1	3948713..3951479	10	1.05311	1.05311	2767	10	10
AT1G11720	Chr1	3951552..3957164	351	36.9643	36.9643	5613	351	351
AT1G11730	Chr1	3957472..3960233	10	1.05311	1.05311	2762	10	10
AT1G11735	Chr1	complement(3961228..3961465)	0	0	0	238	0	0
AT1G11740	Chr1	complement(3962934..3966825)	50	5.26557	5.26557	3892	50	50
AT1G11750	Chr1	3967475..3969997	834	87.8297	87.8297	2523	834	834
AT1G11755	Chr1	complement(3969561..3971841)	61	6.424	6.424	2281	61	61
AT1G11760	Chr1	complement(3971912..3973287)	28	2.94872	2.94872	1376	28	28
AT1G11765	Chr1	3973874..3974629	0	0	0	756	0	0
AT1G11770	Chr1	3975678..3977499	0	0	0	1822	0	0
AT1G11780	Chr1	complement(3976719..3979196)	43	4.52839	4.52839	2478	43	43
AT1G11785	Chr1	complement(3979742..3980957)	3	0.315934	0.315934	1216	3	3
AT1G11790	Chr1	3981247..3985335	109	11.4789	11.4789	4089	109	109
AT1G11800	Chr1	complement(3985105..3987291)	23	2.42216	2.42216	2187	23	23
AT1G11810	Chr1	3989762..3991186	0	0	0	1425	0	0
AT1G11820	Chr1	complement(3990907..3993599)	397	41.8086	41.8086	2693	397	397
AT1G11840	Chr1	3995168..3998027	1274	134.167	134.167	2860	1274	1274
AT1G11850	Chr1	3999198..3999996	1630	171.658	171.658	799	1630	1630
AT1G11860	Chr1	4001112..4003562	6932	730.019	730.019	2451	6932	6932
AT1G11870	Chr1	4003845..4006859	262	27.5916	27.5916	3015	262	262
AT1G11880	Chr1	complement(4007585..4010434)	24	2.52747	2.52747	2850	24	24
AT1G11890	Chr1	4010778..4013245	178	18.7454	18.7454	2468	178	178
AT1G11900	Chr1	complement(4013001..4014682)	14	1.47436	1.47436	1682	14	14
AT1G11905	Chr1	4014846..4016660	68	7.16118	7.16118	1815	68	68
AT1G11910	Chr1	complement(4016664..4020984)	1930	203.251	203.251	4321	1930	1930
AT1G11915	Chr1	4021824..4023412	1	0.105311	0.105311	1589	1	1
AT1G11920	Chr1	complement(4023547..4025098)	0	0	0	1552	0	0
AT1G11925	Chr1	complement(4025810..4026733)	0	0	0	924	0	0
AT1G11930	Chr1	4028691..4030704	189	19.9039	19.9039	2014	189	189
AT1G11940	Chr1	complement(4031454..4034079)	13	1.36905	1.36905	2626	13	13
AT1G11950	Chr1	complement(4034467..4038759)	16	1.68498	1.68498	4293	16	16
AT1G11960	Chr1	complement(4039591..4043881)	21	2.21154	2.21154	4291	21	21
AT1G11970	Chr1	4044369..4044789	0	0	0	421	0	0
AT1G11980	Chr1	4045618..4045975	0	0	0	358	0	0
AT1G11990	Chr1	complement(4046126..4049061)	3	0.315934	0.315934	2936	3	3
AT1G12000	Chr1	complement(4049776..4053836)	485	51.076	51.076	4061	485	485
AT1G12010	Chr1	4056206..4058053	18	1.89561	1.89561	1848	18	18
AT1G12013	Chr1	4058286..4058536	10	1.05311	1.05311	251	10	10
AT1G12015	Chr1	4058486..4058696	13	1.36905	1.36905	211	13	13
AT1G12020	Chr1	complement(4062342..4063338)	96	10.1099	10.1099	997	96	96
AT1G12030	Chr1	complement(4064547..4066342)	0	0	0	1796	0	0
AT1G12040	Chr1	4070123..4072687	0	0	0	2565	0	0
AT1G12050	Chr1	4072751..4076327	207	21.7995	21.7995	3577	207	207
AT1G12060	Chr1	4076333..4077101	14	1.47436	1.47436	769	14	14
AT1G12064	Chr1	complement(4077378..4078096)	1	0.105311	0.105311	719	1	1
AT1G12070	Chr1	complement(4078793..4080107)	0	0	0	1315	0	0
AT1G12080	Chr1	4084161..4085165	251	26.4332	26.4332	1005	251	251
AT1G12090	Chr1	complement(4089727..4090726)	9682	1019.63	1019.63	1000	9682	9682
AT1G12100	Chr1	4095245..4095965	1	0.105311	0.105311	721	1	1
AT1G12110	Chr1	4105232..4109665	574	60.4488	60.4488	4434	574	574
AT1G12120	Chr1	complement(4114651..4117595)	144	15.1648	15.1648	2945	144	144
AT1G12130	Chr1	4118593..4120991	0	0	0	2399	0	0
AT1G12140	Chr1	4121368..4124715	213	22.4313	22.4313	3348	213	213
AT1G12150	Chr1	complement(4123410..4125649)	0	0	0	2240	0	0
AT1G12160	Chr1	4126065..4128430	0	0	0	2366	0	0
AT1G12170	Chr1	complement(4128487..4129702)	0	0	0	1216	0	0
AT1G12180	Chr1	4130420..4131257	0	0	0	838	0	0
AT1G12190	Chr1	complement(4132847..4134095)	0	0	0	1249	0	0
AT1G12200	Chr1	4137532..4140148	57	6.00275	6.00275	2617	57	57
AT1G12210	Chr1	4140947..4143725	1	0.105311	0.105311	2779	1	1
AT1G12211	Chr1	complement(4143746..4144115)	0	0	0	370	0	0
AT1G12220	Chr1	4144571..4148031	22	2.31685	2.31685	3461	22	22
AT1G12230	Chr1	4147961..4151176	403	42.4405	42.4405	3216	403	403
AT1G12240	Chr1	4153651..4157764	422	44.4414	44.4414	4114	422	422
AT1G12244	Chr1	4157653..4159166	68	7.16118	7.16118	1514	68	68
AT1G12250	Chr1	4159264..4161575	487	51.2867	51.2867	2312	487	487
AT1G12260	Chr1	complement(4162712..4165853)	9	0.947803	0.947803	3142	9	9
AT1G12270	Chr1	4172074..4174895	417	43.9149	43.9149	2822	417	417
AT1G12280	Chr1	complement(4174755..4177560)	43	4.52839	4.52839	2806	43	43
AT1G12290	Chr1	complement(4178239..4182594)	7	0.73718	0.73718	4356	7	7
AT1G12294	Chr1	complement(4182012..4182300)	0	0	0	289	0	0
AT1G12300	Chr1	complement(4182946..4186125)	10	1.05311	1.05311	3180	10	10
AT1G12310	Chr1	complement(4187045..4188057)	668	70.348	70.348	1013	668	668
AT1G12320	Chr1	4189354..4190462	66	6.95055	6.95055	1109	66	66
AT1G12330	Chr1	4194657..4196869	174	18.3242	18.3242	2213	174	174
AT1G12340	Chr1	4197395..4198430	2	0.210623	0.210623	1036	2	2
AT1G12350	Chr1	4198412..4200922	71	7.47711	7.47711	2511	71	71
AT1G12360	Chr1	4200875..4206524	79	8.3196	8.3196	5650	79	79
AT1G12370	Chr1	complement(4206254..4208952)	83	8.74085	8.74085	2699	83	83
AT1G12380	Chr1	complement(4214142..4217133)	55	5.79213	5.79213	2992	55	55
AT1G12390	Chr1	4220099..4221894	55	5.79213	5.79213	1796	55	55
AT1G12400	Chr1	4221862..4222957	50	5.26557	5.26557	1096	50	50
AT1G12410	Chr1	4223029..4225244	934	98.3609	98.3609	2216	934	934
AT1G12411	Chr1	complement(4225201..4225483)	0	0	0	283	0	0
AT1G12420	Chr1	complement(4226242..4229139)	52	5.47619	5.47619	2898	52	52
AT1G12423	Chr1	complement(4230907..4231147)	0	0	0	241	0	0
AT1G12430	Chr1	complement(4233753..4238765)	110	11.5843	11.5843	5013	110	110
AT1G12440	Chr1	complement(4241472..4243009)	700	73.718	73.718	1538	700	700
AT1G12450	Chr1	4244307..4246113	7	0.73718	0.73718	1807	7	7
AT1G12451	Chr1	complement(4245989..4246292)	0	0	0	304	0	0
AT1G12460	Chr1	4247248..4250750	68	7.16118	7.16118	3503	68	68
AT1G12470	Chr1	4251031..4257512	93	9.79396	9.79396	6482	93	93
AT1G12480	Chr1	complement(4257148..4259301)	17	1.79029	1.79029	2154	17	17
AT1G12490	Chr1	4260782..4261989	0	0	0	1208	0	0
AT1G12500	Chr1	complement(4263030..4265045)	388	40.8608	40.8608	2016	388	388
AT1G12510	Chr1	complement(4266868..4267062)	0	0	0	195	0	0
AT1G12520	Chr1	complement(4266986..4268927)	958	100.888	100.888	1942	958	958
AT1G12530	Chr1	complement(4268866..4270788)	110	11.5843	11.5843	1923	110	110
AT1G12540	Chr1	4272959..4274326	0	0	0	1368	0	0
AT1G12550	Chr1	4274593..4276101	25	2.63279	2.63279	1509	25	25
AT1G12560	Chr1	4276518..4278019	0	0	0	1502	0	0
AT1G12570	Chr1	complement(4277873..4280863)	45	4.73901	4.73901	2991	45	45
AT1G12580	Chr1	4282898..4285949	180	18.9561	18.9561	3052	180	180
AT1G12590	Chr1	complement(4285767..4285959)	0	0	0	193	0	0
AT1G12600	Chr1	complement(4286084..4288879)	0	0	0	2796	0	0
AT1G12610	Chr1	complement(4289824..4291018)	0	0	0	1195	0	0
AT1G12620	Chr1	complement(4294474..4297085)	38	4.00183	4.00183	2612	38	38
AT1G12630	Chr1	4298888..4299595	0	0	0	708	0	0
AT1G12640	Chr1	complement(4303192..4305799)	86	9.05678	9.05678	2608	86	86
AT1G12650	Chr1	4305932..4308125	201	21.1676	21.1676	2194	201	201
AT1G12660	Chr1	4308942..4309703	0	0	0	762	0	0
AT1G12663	Chr1	4310968..4311577	0	0	0	610	0	0
AT1G12665	Chr1	4312330..4313055	0	0	0	726	0	0
AT1G12672	Chr1	4318308..4319210	4	0.421246	0.421246	903	4	4
AT1G12680	Chr1	complement(4319766..4322946)	80	8.42491	8.42491	3181	80	80
AT1G12700	Chr1	complement(4323436..4326334)	22	2.31685	2.31685	2899	22	22
AT1G12710	Chr1	complement(4326619..4328482)	26	2.7381	2.7381	1864	26	26
AT1G12730	Chr1	4334614..4337964	16	1.68498	1.68498	3351	16	16
AT1G12740	Chr1	4342281..4344977	0	0	0	2697	0	0
AT1G12750	Chr1	complement(4344865..4348329)	93	9.79396	9.79396	3465	93	93
AT1G12760	Chr1	4348497..4350987	193	20.3251	20.3251	2491	193	193
AT1G12770	Chr1	4351063..4353805	658	69.2949	69.2949	2743	658	658
AT1G12775	Chr1	4353905..4356049	22	2.31685	2.31685	2145	22	22
AT1G12780	Chr1	complement(4355806..4358329)	113	11.9002	11.9002	2524	113	113
AT1G12790	Chr1	complement(4359031..4361273)	10	1.05311	1.05311	2243	10	10
AT1G12800	Chr1	complement(4361431..4365332)	953	100.362	100.362	3902	953	953
AT1G12805	Chr1	4366596..4367239	0	0	0	644	0	0
AT1G12810	Chr1	4367255..4368942	234	24.6429	24.6429	1688	234	234
AT1G12820	Chr1	complement(4368640..4371294)	277	29.1713	29.1713	2655	277	277
AT1G12830	Chr1	complement(4374130..4375171)	402	42.3352	42.3352	1042	402	402
AT1G12840	Chr1	4375514..4378634	457	48.1273	48.1273	3121	457	457
AT1G12845	Chr1	complement(4378819..4379517)	201	21.1676	21.1676	699	201	201
AT1G12850	Chr1	complement(4379587..4381613)	245	25.8013	25.8013	2027	245	245
AT1G12855	Chr1	4382159..4383731	0	0	0	1573	0	0
AT1G12860	Chr1	4384352..4386730	250	26.3279	26.3279	2379	250	250
AT1G12870	Chr1	complement(4387009..4389111)	0	0	0	2103	0	0
AT1G12880	Chr1	4389750..4391271	68	7.16118	7.16118	1522	68	68
AT1G12890	Chr1	4391733..4392513	0	0	0	781	0	0
AT1G12900	Chr1	complement(4392330..4394401)	18159	1912.35	1912.35	2072	18159	18159
AT1G12910	Chr1	complement(4394777..4396292)	158	16.6392	16.6392	1516	158	158
AT1G12920	Chr1	complement(4396228..4398194)	453	47.7061	47.7061	1967	453	453
AT1G12930	Chr1	complement(4398255..4405606)	66	6.95055	6.95055	7352	66	66
AT1G12938	Chr1	4412886..4413177	0	0	0	292	0	0
AT1G12940	Chr1	4416404..4418710	2	0.210623	0.210623	2307	2	2
AT1G12950	Chr1	4419769..4422758	1	0.105311	0.105311	2990	1	1
AT1G12960	Chr1	complement(4422587..4423156)	0	0	0	570	0	0
AT1G12970	Chr1	4423639..4425909	24	2.52747	2.52747	2271	24	24
AT1G12980	Chr1	4429717..4431085	3	0.315934	0.315934	1369	3	3
AT1G12990	Chr1	4433639..4436195	84	8.84616	8.84616	2557	84	84
AT1G13000	Chr1	complement(4435985..4439477)	46	4.84432	4.84432	3493	46	46
AT1G13010	Chr1	4440213..4440406	0	0	0	194	0	0
AT1G13020	Chr1	complement(4440424..4443685)	176	18.5348	18.5348	3262	176	176
AT1G13030	Chr1	complement(4443923..4447407)	101	10.6365	10.6365	3485	101	101
AT1G13040	Chr1	4447646..4449320	0	0	0	1675	0	0
AT1G13050	Chr1	4450237..4451862	13	1.36905	1.36905	1626	13	13
AT1G13060	Chr1	4452211..4454996	829	87.3032	87.3032	2786	829	829
AT1G13080	Chr1	4459165..4461060	225	23.6951	23.6951	1896	225	225
AT1G13090	Chr1	4461805..4463663	670	70.5586	70.5586	1859	670	670
AT1G13100	Chr1	4463923..4465658	15	1.57967	1.57967	1736	15	15
AT1G13110	Chr1	4467219..4469153	159	16.7445	16.7445	1935	159	159
AT1G13120	Chr1	complement(4469061..4473214)	124	13.0586	13.0586	4154	124	124
AT1G13130	Chr1	4474719..4478061	2	0.210623	0.210623	3343	2	2
AT1G13140	Chr1	complement(4478371..4480328)	0	0	0	1958	0	0
AT1G13150	Chr1	complement(4481755..4483697)	0	0	0	1943	0	0
AT1G13160	Chr1	4484583..4488697	160	16.8498	16.8498	4115	160	160
AT1G13170	Chr1	complement(4488413..4492588)	48	5.05495	5.05495	4176	48	48
AT1G13180	Chr1	4495027..4498589	33	3.47528	3.47528	3563	33	33
AT1G13190	Chr1	4498880..4501733	195	20.5357	20.5357	2854	195	195
AT1G13195	Chr1	complement(4501461..4503592)	30	3.15934	3.15934	2132	30	30
AT1G13200	Chr1	complement(4507101..4508529)	0	0	0	1429	0	0
AT1G13210	Chr1	complement(4508843..4513939)	57	6.00275	6.00275	5097	57	57
AT1G13220	Chr1	4515605..4520404	232	24.4322	24.4322	4800	232	232
AT1G13230	Chr1	4520630..4522664	2	0.210623	0.210623	2035	2	2
AT1G13240	Chr1	complement(4522589..4522783)	0	0	0	195	0	0
AT1G13245	Chr1	complement(4525366..4526065)	342	36.0165	36.0165	700	342	342
AT1G13250	Chr1	complement(4528503..4530064)	190	20.0092	20.0092	1562	190	190
AT1G13260	Chr1	4542167..4543862	55	5.79213	5.79213	1696	55	55
AT1G13270	Chr1	4544952..4547432	433	45.5998	45.5998	2481	433	433
AT1G13280	Chr1	4547453..4548995	172	18.1136	18.1136	1543	172	172
AT1G13290	Chr1	complement(4550033..4551621)	0	0	0	1589	0	0
AT1G13300	Chr1	4556891..4558828	1	0.105311	0.105311	1938	1	1
AT1G13310	Chr1	complement(4560948..4563062)	0	0	0	2115	0	0
AT1G13320	Chr1	complement(4563351..4567808)	228	24.011	24.011	4458	228	228
AT1G13330	Chr1	4567934..4570718	4	0.421246	0.421246	2785	4	4
AT1G13340	Chr1	complement(4569328..4571119)	5	0.526557	0.526557	1792	5	5
AT1G13350	Chr1	complement(4572299..4576633)	142	14.9542	14.9542	4335	142	142
AT1G13360	Chr1	complement(4576753..4577968)	265	27.9075	27.9075	1216	265	265
AT1G13370	Chr1	complement(4587660..4588614)	6	0.631868	0.631868	955	6	6
AT1G13380	Chr1	complement(4588951..4590424)	173	18.2189	18.2189	1474	173	173
AT1G13390	Chr1	complement(4592361..4594392)	147	15.4808	15.4808	2032	147	147
AT1G13400	Chr1	4597626..4599031	1	0.105311	0.105311	1406	1	1
AT1G13410	Chr1	4601260..4603418	6	0.631868	0.631868	2159	6	6
AT1G13420	Chr1	4604840..4606173	0	0	0	1334	0	0
AT1G13430	Chr1	4606499..4607867	2	0.210623	0.210623	1369	2	2
AT1G13440	Chr1	complement(4608076..4610648)	12777	1345.56	1345.56	2573	12777	12777
AT1G13448	Chr1	4612242..4613049	21	2.21154	2.21154	808	21	21
AT1G13450	Chr1	complement(4612611..4615354)	67	7.05586	7.05586	2744	67	67
AT1G13460	Chr1	4615812..4618449	56	5.89744	5.89744	2638	56	56
AT1G13470	Chr1	complement(4620108..4621581)	2	0.210623	0.210623	1474	2	2
AT1G13480	Chr1	complement(4622514..4624071)	0	0	0	1558	0	0
AT1G13485	Chr1	complement(4624051..4624345)	0	0	0	295	0	0
AT1G13490	Chr1	complement(4624595..4626065)	0	0	0	1471	0	0
AT1G13500	Chr1	complement(4627669..4629170)	0	0	0	1502	0	0
AT1G13510	Chr1	complement(4629083..4630822)	0	0	0	1740	0	0
AT1G13520	Chr1	complement(4631658..4633249)	0	0	0	1592	0	0
AT1G13530	Chr1	complement(4633620..4635130)	0	0	0	1511	0	0
AT1G13540	Chr1	complement(4635343..4636806)	0	0	0	1464	0	0
AT1G13550	Chr1	complement(4636864..4638331)	0	0	0	1468	0	0
AT1G13560	Chr1	complement(4638394..4642105)	408	42.9671	42.9671	3712	408	408
AT1G13570	Chr1	complement(4642226..4644423)	41	4.31777	4.31777	2198	41	41
AT1G13580	Chr1	complement(4644401..4647008)	38	4.00183	4.00183	2608	38	38
AT1G13590	Chr1	4647948..4648860	0	0	0	913	0	0
AT1G13600	Chr1	complement(4650667..4651470)	12	1.26374	1.26374	804	12	12
AT1G13605	Chr1	4658537..4659226	0	0	0	690	0	0
AT1G13607	Chr1	4660777..4661338	0	0	0	562	0	0
AT1G13608	Chr1	4661681..4662149	0	0	0	469	0	0
AT1G13609	Chr1	4662720..4663339	0	0	0	620	0	0
AT1G13610	Chr1	complement(4663711..4666032)	1	0.105311	0.105311	2322	1	1
AT1G13620	Chr1	4668442..4669591	0	0	0	1150	0	0
AT1G13630	Chr1	complement(4669664..4672958)	0	0	0	3295	0	0
AT1G13635	Chr1	4674151..4676290	0	0	0	2140	0	0
AT1G13640	Chr1	complement(4676907..4679813)	95	10.0046	10.0046	2907	95	95
AT1G13650	Chr1	complement(4680312..4682197)	1091	114.895	114.895	1886	1091	1091
AT1G13670	Chr1	4688155..4689086	7	0.73718	0.73718	932	7	7
AT1G13680	Chr1	4690408..4692961	0	0	0	2554	0	0
AT1G13690	Chr1	4693288..4694530	231	24.3269	24.3269	1243	231	231
AT1G13700	Chr1	complement(4694252..4696024)	15	1.57967	1.57967	1773	15	15
AT1G13710	Chr1	complement(4702605..4704658)	45	4.73901	4.73901	2054	45	45
AT1G13720	Chr1	4709634..4709826	0	0	0	193	0	0
AT1G13730	Chr1	4709823..4712670	182	19.1667	19.1667	2848	182	182
AT1G13740	Chr1	4713673..4715527	50	5.26557	5.26557	1855	50	50
AT1G13750	Chr1	complement(4715274..4718236)	15	1.57967	1.57967	2963	15	15
AT1G13755	Chr1	complement(4718553..4719355)	0	0	0	803	0	0
AT1G13760	Chr1	complement(4720123..4721343)	0	0	0	1221	0	0
AT1G13770	Chr1	4721694..4724630	24	2.52747	2.52747	2937	24	24
AT1G13780	Chr1	4724607..4726619	9	0.947803	0.947803	2013	9	9
AT1G13790	Chr1	4727437..4730545	58	6.10806	6.10806	3109	58	58
AT1G13800	Chr1	complement(4730936..4733708)	1	0.105311	0.105311	2773	1	1
AT1G13810	Chr1	4734035..4735509	26	2.7381	2.7381	1475	26	26
AT1G13820	Chr1	4735546..4737928	338	35.5953	35.5953	2383	338	338
AT1G13830	Chr1	complement(4739753..4741039)	0	0	0	1287	0	0
AT1G13840	Chr1	4741998..4742191	0	0	0	194	0	0
AT1G13860	Chr1	complement(4743085..4746957)	46	4.84432	4.84432	3873	46	46
AT1G13850	Chr1	4743094..4743287	0	0	0	194	0	0
AT1G13870	Chr1	complement(4747145..4748643)	67	7.05586	7.05586	1499	67	67
AT1G13880	Chr1	4748872..4751332	63	6.63462	6.63462	2461	63	63
AT1G13890	Chr1	4751580..4752964	0	0	0	1385	0	0
AT1G13900	Chr1	complement(4753025..4755581)	98	10.3205	10.3205	2557	98	98
AT1G13910	Chr1	4755783..4758111	14	1.47436	1.47436	2329	14	14
AT1G13920	Chr1	4758187..4759874	15	1.57967	1.57967	1688	15	15
AT1G13930	Chr1	4761011..4762786	4086	430.302	430.302	1776	4086	4086
AT1G13940	Chr1	complement(4762583..4766750)	27	2.84341	2.84341	4168	27	27
AT1G13950	Chr1	4773575..4774987	83	8.74085	8.74085	1413	83	83
AT1G13960	Chr1	4776462..4779520	50	5.26557	5.26557	3059	50	50
AT1G13970	Chr1	complement(4779403..4782543)	10	1.05311	1.05311	3141	10	10
AT1G13980	Chr1	4788462..4794774	108	11.3736	11.3736	6313	108	108
AT1G13990	Chr1	4794755..4796717	33	3.47528	3.47528	1963	33	33
AT1G14000	Chr1	4797357..4800403	204	21.4835	21.4835	3047	204	204
AT1G14010	Chr1	complement(4800049..4801851)	128	13.4799	13.4799	1803	128	128
AT1G14020	Chr1	4802719..4805495	57	6.00275	6.00275	2777	57	57
AT1G14030	Chr1	complement(4805186..4807518)	252	26.5385	26.5385	2333	252	252
AT1G14040	Chr1	4810487..4814663	2	0.210623	0.210623	4177	2	2
AT1G14048	Chr1	complement(4815563..4815989)	0	0	0	427	0	0
AT1G14060	Chr1	complement(4817024..4818021)	202	21.2729	21.2729	998	202	202
AT1G14070	Chr1	4818547..4820270	0	0	0	1724	0	0
AT1G14071	Chr1	complement(4820285..4820500)	0	0	0	216	0	0
AT1G14080	Chr1	4822527..4824534	0	0	0	2008	0	0
AT1G14100	Chr1	4827960..4829707	1	0.105311	0.105311	1748	1	1
AT1G14110	Chr1	4830296..4832035	0	0	0	1740	0	0
AT1G14120	Chr1	complement(4833398..4835090)	1	0.105311	0.105311	1693	1	1
AT1G14130	Chr1	complement(4835604..4837617)	22	2.31685	2.31685	2014	22	22
AT1G14140	Chr1	complement(4837807..4839634)	60	6.31868	6.31868	1828	60	60
AT1G14150	Chr1	4839852..4840871	1033	108.787	108.787	1020	1033	1033
AT1G14160	Chr1	complement(4840577..4841849)	0	0	0	1273	0	0
AT1G14170	Chr1	complement(4843114..4845848)	4	0.421246	0.421246	2735	4	4
AT1G14180	Chr1	4847161..4849327	46	4.84432	4.84432	2167	46	46
AT1G14185	Chr1	4850273..4852216	4	0.421246	0.421246	1944	4	4
AT1G14190	Chr1	4852801..4854427	13	1.36905	1.36905	1627	13	13
AT1G14200	Chr1	complement(4854264..4855201)	66	6.95055	6.95055	938	66	66
AT1G14205	Chr1	4855532..4857050	0	0	0	1519	0	0
AT1G14210	Chr1	complement(4856658..4857965)	74	7.79304	7.79304	1308	74	74
AT1G14220	Chr1	complement(4858522..4859602)	0	0	0	1081	0	0
AT1G14225	Chr1	complement(4860395..4860650)	0	0	0	256	0	0
AT1G14230	Chr1	4861265..4864214	33	3.47528	3.47528	2950	33	33
AT1G14240	Chr1	4864901..4868120	0	0	0	3220	0	0
AT1G14250	Chr1	4868451..4871608	56	5.89744	5.89744	3158	56	56
AT1G14260	Chr1	4872855..4875027	2	0.210623	0.210623	2173	2	2
AT1G14270	Chr1	complement(4874755..4877249)	332	34.9634	34.9634	2495	332	332
AT1G14280	Chr1	4877626..4879269	274	28.8553	28.8553	1644	274	274
AT1G14290	Chr1	complement(4879931..4881965)	135	14.217	14.217	2035	135	135
AT1G14300	Chr1	complement(4882256..4884792)	49	5.16026	5.16026	2537	49	49
AT1G14310	Chr1	4885043..4886913	92	9.68865	9.68865	1871	92	92
AT1G14315	Chr1	complement(4886648..4887934)	0	0	0	1287	0	0
AT1G14320	Chr1	4888213..4889781	5089	535.93	535.93	1569	5089	5089
AT1G14330	Chr1	complement(4889998..4892252)	35	3.6859	3.6859	2255	35	35
AT1G14340	Chr1	4897345..4899081	68	7.16118	7.16118	1737	68	68
AT1G14345	Chr1	4899144..4900099	1391	146.488	146.488	956	1391	1391
AT1G14350	Chr1	4907952..4911288	231	24.3269	24.3269	3337	231	231
AT1G14360	Chr1	complement(4910973..4913153)	105	11.0577	11.0577	2181	105	105
AT1G14370	Chr1	4915575..4918258	21	2.21154	2.21154	2684	21	21
AT1G14380	Chr1	complement(4917890..4921597)	147	15.4808	15.4808	3708	147	147
AT1G14390	Chr1	4924276..4926914	1	0.105311	0.105311	2639	1	1
AT1G14400	Chr1	complement(4926891..4928691)	680	71.6118	71.6118	1801	680	680
AT1G14410	Chr1	complement(4929003..4930905)	191	20.1145	20.1145	1903	191	191
AT1G14420	Chr1	complement(4931446..4933516)	0	0	0	2071	0	0
AT1G14430	Chr1	4934119..4936220	67	7.05586	7.05586	2102	67	67
AT1G14440	Chr1	complement(4938704..4940904)	82	8.63554	8.63554	2201	82	82
AT1G14450	Chr1	complement(4946098..4947577)	748	78.7729	78.7729	1480	748	748
AT1G14455	Chr1	complement(4947699..4948401)	0	0	0	703	0	0
AT1G14460	Chr1	complement(4948628..4952928)	94	9.89927	9.89927	4301	94	94
AT1G14470	Chr1	4954079..4955822	0	0	0	1744	0	0
AT1G14480	Chr1	4956256..4958196	4	0.421246	0.421246	1941	4	4
AT1G14490	Chr1	complement(4958394..4959326)	20	2.10623	2.10623	933	20	20
AT1G14500	Chr1	4960374..4961900	0	0	0	1527	0	0
AT1G14510	Chr1	complement(4961766..4964429)	129	13.5852	13.5852	2664	129	129
AT1G14518	Chr1	complement(4966690..4967494)	0	0	0	805	0	0
AT1G14520	Chr1	complement(4968022..4970312)	5	0.526557	0.526557	2291	5	5
AT1G14530	Chr1	complement(4970738..4973727)	21	2.21154	2.21154	2990	21	21
AT1G14540	Chr1	complement(4973947..4975706)	1	0.105311	0.105311	1760	1	1
AT1G14549	Chr1	complement(4978674..4978908)	0	0	0	235	0	0
AT1G14550	Chr1	4979027..4980444	0	0	0	1418	0	0
AT1G14560	Chr1	4980671..4983404	39	4.10715	4.10715	2734	39	39
AT1G14570	Chr1	4983534..4987495	172	18.1136	18.1136	3962	172	172
AT1G14580	Chr1	4989561..4992852	98	10.3205	10.3205	3292	98	98
AT1G14590	Chr1	complement(4998696..5000644)	37	3.89652	3.89652	1949	37	37
AT1G14600	Chr1	complement(5000891..5003371)	42	4.42308	4.42308	2481	42	42
AT1G14610	Chr1	complement(5008124..5014534)	500	52.6557	52.6557	6411	500	500
AT1G14620	Chr1	complement(5014633..5016605)	90	9.47803	9.47803	1973	90	90
AT1G14630	Chr1	5019954..5021657	75	7.89836	7.89836	1704	75	75
AT1G14640	Chr1	5023655..5026075	5	0.526557	0.526557	2421	5	5
AT1G14642	Chr1	5026363..5026705	0	0	0	343	0	0
AT1G14650	Chr1	5027661..5031899	291	30.6456	30.6456	4239	291	291
AT1G14660	Chr1	complement(5031830..5036478)	12	1.26374	1.26374	4649	12	12
AT1G14670	Chr1	5037611..5040648	281	29.5925	29.5925	3038	281	281
AT1G14680	Chr1	5040860..5041853	2	0.210623	0.210623	994	2	2
AT1G14685	Chr1	5042322..5044414	176	18.5348	18.5348	2093	176	176
AT1G14686	Chr1	complement(5045661..5046801)	0	0	0	1141	0	0
AT1G14687	Chr1	5047802..5048732	13	1.36905	1.36905	931	13	13
AT1G14688	Chr1	complement(5049406..5050984)	0	0	0	1579	0	0
AT1G14690	Chr1	complement(5051640..5055253)	170	17.9029	17.9029	3614	170	170
AT1G14700	Chr1	5058679..5061256	364	38.3334	38.3334	2578	364	364
AT1G14710	Chr1	complement(5061746..5065179)	318	33.489	33.489	3434	318	318
AT1G14720	Chr1	complement(5066516..5068646)	383	40.3343	40.3343	2131	383	383
AT1G14730	Chr1	5073104..5074899	5	0.526557	0.526557	1796	5	5
AT1G14740	Chr1	complement(5075093..5077792)	98	10.3205	10.3205	2700	98	98
AT1G14750	Chr1	complement(5079287..5082521)	6	0.631868	0.631868	3235	6	6
AT1G14755	Chr1	5083741..5084462	0	0	0	722	0	0
AT1G14760	Chr1	complement(5084232..5085214)	2	0.210623	0.210623	983	2	2
AT1G14770	Chr1	complement(5086506..5088847)	47	4.94964	4.94964	2342	47	47
AT1G14780	Chr1	5090989..5094272	1	0.105311	0.105311	3284	1	1
AT1G14790	Chr1	complement(5093841..5098033)	22	2.31685	2.31685	4193	22	22
AT1G14800	Chr1	5099571..5102678	0	0	0	3108	0	0
AT1G14810	Chr1	complement(5102304..5104696)	801	84.3544	84.3544	2393	801	801
AT1G14820	Chr1	complement(5104898..5106955)	117	12.3214	12.3214	2058	117	117
AT1G14830	Chr1	complement(5107301..5111671)	308	32.4359	32.4359	4371	308	308
AT1G14840	Chr1	complement(5111835..5115498)	190	20.0092	20.0092	3664	190	190
AT1G14850	Chr1	complement(5116576..5123260)	99	10.4258	10.4258	6685	99	99
AT1G14860	Chr1	5124741..5126271	0	0	0	1531	0	0
AT1G14870	Chr1	complement(5128255..5129524)	1	0.105311	0.105311	1270	1	1
AT1G14880	Chr1	complement(5132415..5133717)	18	1.89561	1.89561	1303	18	18
AT1G14890	Chr1	5137013..5138077	64	6.73993	6.73993	1065	64	64
AT1G14900	Chr1	complement(5138214..5139433)	230	24.2216	24.2216	1220	230	230
AT1G14910	Chr1	complement(5139592..5143690)	185	19.4826	19.4826	4099	185	185
AT1G14920	Chr1	5149225..5151474	243	25.5907	25.5907	2250	243	243
AT1G14930	Chr1	complement(5152143..5153085)	0	0	0	943	0	0
AT1G14940	Chr1	complement(5154417..5155565)	0	0	0	1149	0	0
AT1G14950	Chr1	complement(5157216..5158270)	0	0	0	1055	0	0
AT1G14960	Chr1	complement(5159079..5160084)	0	0	0	1006	0	0
AT1G14970	Chr1	complement(5161829..5164918)	2	0.210623	0.210623	3090	2	2
AT1G14980	Chr1	complement(5165508..5166746)	1728	181.978	181.978	1239	1728	1728
AT1G14990	Chr1	complement(5166911..5168265)	81	8.53022	8.53022	1355	81	81
AT1G15000	Chr1	5168595..5170186	152	16.0073	16.0073	1592	152	152
AT1G15002	Chr1	complement(5169820..5170436)	20	2.10623	2.10623	617	20	20
AT1G15010	Chr1	5171206..5171862	0	0	0	657	0	0
AT1G15015	Chr1	5172080..5173043	0	0	0	964	0	0
AT1G15020	Chr1	complement(5172977..5176224)	74	7.79304	7.79304	3248	74	74
AT1G15030	Chr1	5177528..5180169	176	18.5348	18.5348	2642	176	176
AT1G15040	Chr1	complement(5179767..5181390)	0	0	0	1624	0	0
AT1G15045	Chr1	5181856..5182084	0	0	0	229	0	0
AT1G15050	Chr1	complement(5182136..5183244)	0	0	0	1109	0	0
AT1G15060	Chr1	complement(5183487..5186975)	98	10.3205	10.3205	3489	98	98
AT1G15080	Chr1	5187625..5189793	44	4.6337	4.6337	2169	44	44
AT1G15090	Chr1	complement(5189567..5189761)	0	0	0	195	0	0
AT1G15100	Chr1	complement(5193306..5194204)	28	2.94872	2.94872	899	28	28
AT1G15110	Chr1	5199017..5202295	27	2.84341	2.84341	3279	27	27
AT1G15120	Chr1	5202647..5204313	830	87.4085	87.4085	1667	830	830
AT1G15125	Chr1	5204624..5206032	0	0	0	1409	0	0
AT1G15130	Chr1	complement(5205882..5209916)	229	24.1163	24.1163	4035	229	229
AT1G15140	Chr1	complement(5210086..5212350)	626	65.9249	65.9249	2265	626	626
AT1G15150	Chr1	5212614..5214978	5	0.526557	0.526557	2365	5	5
AT1G15160	Chr1	5215474..5217665	0	0	0	2192	0	0
AT1G15165	Chr1	complement(5217599..5220114)	11	1.15843	1.15843	2516	11	11
AT1G15170	Chr1	5220640..5223093	87	9.16209	9.16209	2454	87	87
AT1G15175	Chr1	complement(5222793..5224122)	39	4.10715	4.10715	1330	39	39
AT1G15180	Chr1	5224384..5226822	262	27.5916	27.5916	2439	262	262
AT1G15190	Chr1	5227052..5228322	3	0.315934	0.315934	1271	3	3
AT1G15200	Chr1	complement(5228180..5231185)	428	45.0733	45.0733	3006	428	428
AT1G15210	Chr1	complement(5231228..5236574)	5	0.526557	0.526557	5347	5	5
AT1G15215	Chr1	5238064..5240171	18	1.89561	1.89561	2108	18	18
AT1G15220	Chr1	complement(5239909..5241539)	34	3.58059	3.58059	1631	34	34
AT1G15230	Chr1	complement(5242078..5243228)	144	15.1648	15.1648	1151	144	144
AT1G15240	Chr1	5243449..5248724	72	7.58242	7.58242	5276	72	72
AT1G15250	Chr1	complement(5248544..5249475)	226	23.8004	23.8004	932	226	226
AT1G15260	Chr1	5249759..5250693	375	39.4918	39.4918	935	375	375
AT1G15270	Chr1	complement(5250530..5252122)	2162	227.683	227.683	1593	2162	2162
AT1G15280	Chr1	5252314..5256873	227	23.9057	23.9057	4560	227	227
AT1G15290	Chr1	complement(5256926..5264943)	1314	138.379	138.379	8018	1314	1314
AT1G15310	Chr1	complement(5268899..5272059)	12	1.26374	1.26374	3161	12	12
AT1G15320	Chr1	complement(5272136..5274075)	0	0	0	1940	0	0
AT1G15330	Chr1	5274345..5275722	1	0.105311	0.105311	1378	1	1
AT1G15340	Chr1	complement(5275557..5277690)	1206	127.006	127.006	2134	1206	1206
AT1G15350	Chr1	complement(5278140..5279878)	41	4.31777	4.31777	1739	41	41
AT1G15360	Chr1	5283537..5284793	0	0	0	1257	0	0
AT1G15370	Chr1	5287046..5288697	201	21.1676	21.1676	1652	201	201
AT1G15380	Chr1	5290744..5292655	1	0.105311	0.105311	1912	1	1
AT1G15385	Chr1	complement(5292636..5293266)	0	0	0	631	0	0
AT1G15390	Chr1	5294628..5295917	269	28.3288	28.3288	1290	269	269
AT1G15400	Chr1	complement(5295653..5296903)	152	16.0073	16.0073	1251	152	152
AT1G15405	Chr1	complement(5297755..5298167)	277	29.1713	29.1713	413	277	277
AT1G15410	Chr1	5298323..5301047	173	18.2189	18.2189	2725	173	173
AT1G15415	Chr1	complement(5300622..5301413)	0	0	0	792	0	0
AT1G15420	Chr1	complement(5301493..5303391)	152	16.0073	16.0073	1899	152	152
AT1G15430	Chr1	5304316..5306132	36	3.79121	3.79121	1817	36	36
AT1G15440	Chr1	complement(5305941..5309515)	129	13.5852	13.5852	3575	129	129
AT1G15450	Chr1	complement(5309527..5309719)	0	0	0	193	0	0
AT1G15460	Chr1	complement(5309881..5314095)	1	0.105311	0.105311	4215	1	1
AT1G15470	Chr1	5315506..5317983	121	12.7427	12.7427	2478	121	121
AT1G15480	Chr1	5318010..5320714	41	4.31777	4.31777	2705	41	41
AT1G15490	Chr1	complement(5320495..5323896)	30	3.15934	3.15934	3402	30	30
AT1G15500	Chr1	5326289..5328994	1482	156.072	156.072	2706	1482	1482
AT1G15510	Chr1	5329110..5331831	5	0.526557	0.526557	2722	5	5
AT1G15520	Chr1	complement(5331738..5338327)	1	0.105311	0.105311	6590	1	1
AT1G15530	Chr1	complement(5339841..5341932)	3	0.315934	0.315934	2092	3	3
AT1G15540	Chr1	5342586..5343825	0	0	0	1240	0	0
AT1G15550	Chr1	complement(5344358..5346167)	76	8.00367	8.00367	1810	76	76
AT1G15570	Chr1	5362008..5365669	77	8.10898	8.10898	3662	77	77
AT1G15580	Chr1	complement(5365545..5366498)	1	0.105311	0.105311	954	1	1
AT1G15590	Chr1	5367296..5368790	0	0	0	1495	0	0
AT1G15600	Chr1	5368922..5370464	0	0	0	1543	0	0
AT1G15610	Chr1	5370676..5371979	0	0	0	1304	0	0
AT1G15620	Chr1	5373503..5374695	0	0	0	1193	0	0
AT1G15630	Chr1	5376792..5378147	0	0	0	1356	0	0
AT1G15640	Chr1	5378885..5380259	0	0	0	1375	0	0
AT1G15650	Chr1	5380906..5381108	0	0	0	203	0	0
AT1G15660	Chr1	5381169..5385374	77	8.10898	8.10898	4206	77	77
AT1G15670	Chr1	5389951..5391610	12	1.26374	1.26374	1660	12	12
AT1G15680	Chr1	5393406..5394759	0	0	0	1354	0	0
AT1G15690	Chr1	5398989..5402853	3570	375.962	375.962	3865	3570	3570
AT1G15700	Chr1	complement(5402449..5403819)	64	6.73993	6.73993	1371	64	64
AT1G15710	Chr1	5404357..5405806	112	11.7949	11.7949	1450	112	112
AT1G15720	Chr1	5406024..5407606	27	2.84341	2.84341	1583	27	27
AT1G15730	Chr1	complement(5407281..5409988)	354	37.2802	37.2802	2708	354	354
AT1G15740	Chr1	5410907..5415039	171	18.0083	18.0083	4133	171	171
AT1G15750	Chr1	complement(5414697..5421034)	345	36.3324	36.3324	6338	345	345
AT1G15757	Chr1	complement(5424122..5424577)	0	0	0	456	0	0
AT1G15760	Chr1	5425713..5426442	3	0.315934	0.315934	730	3	3
AT1G15770	Chr1	complement(5426772..5428281)	0	0	0	1510	0	0
AT1G15772	Chr1	complement(5428400..5429562)	0	0	0	1163	0	0
AT1G15780	Chr1	complement(5430063..5436413)	85	8.95147	8.95147	6351	85	85
AT1G15790	Chr1	complement(5438133..5440088)	9	0.947803	0.947803	1956	9	9
AT1G15800	Chr1	complement(5440962..5443685)	3	0.315934	0.315934	2724	3	3
AT1G15810	Chr1	5444417..5446684	147	15.4808	15.4808	2268	147	147
AT1G15820	Chr1	complement(5446342..5447860)	42976	4525.86	4525.86	1519	42976	42976
AT1G15825	Chr1	complement(5448029..5448530)	0	0	0	502	0	0
AT1G15830	Chr1	5448725..5450297	1	0.105311	0.105311	1573	1	1
AT1G15840	Chr1	5451431..5452494	0	0	0	1064	0	0
AT1G15850	Chr1	complement(5453125..5454089)	0	0	0	965	0	0
AT1G15860	Chr1	5454784..5457142	114	12.0055	12.0055	2359	114	114
AT1G15870	Chr1	5457083..5458549	16	1.68498	1.68498	1467	16	16
AT1G15880	Chr1	complement(5458415..5460334)	79	8.3196	8.3196	1920	79	79
AT1G15885	Chr1	5460476..5461401	63	6.63462	6.63462	926	63	63
AT1G15890	Chr1	5461316..5464343	4	0.421246	0.421246	3028	4	4
AT1G15900	Chr1	5464355..5464817	0	0	0	463	0	0
AT1G15910	Chr1	5465335..5469245	121	12.7427	12.7427	3911	108	121
AT1G15920	Chr1	5469388..5471269	162	17.0604	17.0604	1882	162	162
AT1G15930	Chr1	5471399..5473134	2672	281.392	281.392	1736	2672	2672
AT1G15940	Chr1	5473564..5478379	215	22.642	22.642	4816	215	215
AT1G15950	Chr1	5478753..5482300	798	84.0385	84.0385	3548	798	798
AT1G15960	Chr1	complement(5481545..5485083)	36	3.79121	3.79121	3539	36	36
AT1G15970	Chr1	complement(5486199..5488869)	96	10.1099	10.1099	2671	96	96
AT1G15980	Chr1	5489297..5491483	1025	107.944	107.944	2187	1025	1025
AT1G15990	Chr1	complement(5491184..5493773)	0	0	0	2590	0	0
AT1G16000	Chr1	5494532..5495479	158	16.6392	16.6392	948	158	158
AT1G16010	Chr1	complement(5495253..5497724)	122	12.848	12.848	2472	122	122
AT1G16020	Chr1	5498164..5501478	143	15.0595	15.0595	3315	143	143
AT1G16022	Chr1	complement(5501276..5501960)	25	2.63279	2.63279	685	25	25
AT1G16025	Chr1	5501504..5502079	0	0	0	576	0	0
AT1G16030	Chr1	complement(5502086..5504536)	7	0.73718	0.73718	2451	7	7
AT1G16040	Chr1	5504734..5506731	65	6.84524	6.84524	1998	65	65
AT1G16060	Chr1	5508506..5511855	49	5.16026	5.16026	3350	49	49
AT1G16070	Chr1	complement(5511753..5513897)	11	1.15843	1.15843	2145	11	11
AT1G16080	Chr1	5514316..5516147	1010	106.365	106.365	1832	1010	1010
AT1G16090	Chr1	5516258..5517942	14	1.47436	1.47436	1685	14	14
AT1G16100	Chr1	complement(5517942..5518135)	0	0	0	194	0	0
AT1G16110	Chr1	5518372..5521011	11	1.15843	1.15843	2640	11	11
AT1G16120	Chr1	5522638..5525103	0	0	0	2466	0	0
AT1G16130	Chr1	5525490..5528332	1	0.105311	0.105311	2843	1	1
AT1G16150	Chr1	5532414..5534997	0	0	0	2584	0	0
AT1G16160	Chr1	5535972..5538389	0	0	0	2418	0	0
AT1G16170	Chr1	complement(5538612..5539822)	76	8.00367	8.00367	1211	76	76
AT1G16180	Chr1	5540426..5543022	690	72.6649	72.6649	2597	690	690
AT1G16190	Chr1	5543151..5546223	72	7.58242	7.58242	3073	72	72
AT1G16210	Chr1	complement(5546008..5547553)	339	35.7006	35.7006	1546	339	339
AT1G16220	Chr1	5548652..5550673	6	0.631868	0.631868	2022	6	6
AT1G16225	Chr1	complement(5550921..5552098)	0	0	0	1178	0	0
AT1G16230	Chr1	complement(5553347..5554325)	0	0	0	979	0	0
AT1G16240	Chr1	complement(5554887..5556842)	338	35.5953	35.5953	1956	338	338
AT1G16250	Chr1	5556988..5559640	37	3.89652	3.89652	2653	37	37
AT1G16260	Chr1	complement(5559459..5562114)	59	6.21337	6.21337	2656	59	59
AT1G16270	Chr1	5563086..5568488	255	26.8544	26.8544	5403	254	255
AT1G16280	Chr1	complement(5568362..5570488)	4	0.421246	0.421246	2127	4	4
AT1G16290	Chr1	complement(5570633..5573539)	0	0	0	2907	0	0
AT1G16300	Chr1	5574309..5577742	66	6.95055	6.95055	3434	66	66
AT1G16310	Chr1	5578430..5580813	32	3.36997	3.36997	2384	32	32
AT1G16320	Chr1	5580854..5582263	418	44.0202	44.0202	1410	418	418
AT1G16330	Chr1	complement(5582267..5587392)	0	0	0	5126	0	0
AT1G16340	Chr1	complement(5587670..5590652)	74	7.79304	7.79304	2983	74	74
AT1G16350	Chr1	5590950..5593127	371	39.0705	39.0705	2178	371	371
AT1G16360	Chr1	complement(5593181..5595180)	0	0	0	2000	0	0
AT1G16370	Chr1	5596693..5598567	3	0.315934	0.315934	1875	3	3
AT1G16380	Chr1	complement(5598333..5601368)	0	0	0	3036	0	0
AT1G16390	Chr1	5602872..5604783	51	5.37088	5.37088	1912	51	51
AT1G16400	Chr1	5605158..5607593	58	6.10806	6.10806	2436	58	58
AT1G16410	Chr1	5608806..5611546	1190	125.321	125.321	2741	1190	1190
AT1G16420	Chr1	complement(5612030..5613868)	0	0	0	1839	0	0
AT1G16430	Chr1	5614618..5615630	48	5.05495	5.05495	1013	48	48
AT1G16440	Chr1	5615814..5617792	0	0	0	1979	0	0
AT1G16445	Chr1	5617810..5619454	59	6.21337	6.21337	1645	59	59
AT1G16450	Chr1	complement(5619351..5619544)	0	0	0	194	0	0
AT1G16460	Chr1	complement(5619462..5622664)	298	31.3828	31.3828	3203	298	298
AT1G16470	Chr1	5622785..5625763	330	34.7528	34.7528	2979	330	330
AT1G16480	Chr1	complement(5625579..5628657)	19	2.00092	2.00092	3079	19	19
AT1G16489	Chr1	5629215..5630608	0	0	0	1394	0	0
AT1G16490	Chr1	complement(5629535..5630996)	6	0.631868	0.631868	1462	6	6
AT1G16500	Chr1	5639031..5640293	26	2.7381	2.7381	1263	26	26
AT1G16510	Chr1	complement(5644452..5645444)	5	0.526557	0.526557	993	5	5
AT1G16515	Chr1	complement(5647429..5647814)	33	3.47528	3.47528	386	33	33
AT1G16520	Chr1	5648759..5651287	82	8.63554	8.63554	2529	82	82
AT1G16530	Chr1	complement(5651250..5652884)	15	1.57967	1.57967	1635	15	15
AT1G16540	Chr1	5659414..5665569	35	3.6859	3.6859	6156	35	35
AT1G16560	Chr1	5668383..5670828	151	15.902	15.902	2446	151	151
AT1G16570	Chr1	complement(5670457..5673601)	60	6.31868	6.31868	3145	60	60
AT1G16590	Chr1	5673794..5675251	19	2.00092	2.00092	1458	19	19
AT1G16610	Chr1	complement(5675584..5678853)	1106	116.474	116.474	3270	1106	1106
AT1G16630	Chr1	complement(5681998..5684868)	78	8.21429	8.21429	2871	78	78
AT1G16635	Chr1	complement(5685383..5686369)	72	7.58242	7.58242	987	72	72
AT1G16640	Chr1	5686602..5687835	7	0.73718	0.73718	1234	7	7
AT1G16650	Chr1	5687942..5691318	16	1.68498	1.68498	3377	16	16
AT1G16670	Chr1	5697323..5699889	50	5.26557	5.26557	2567	50	50
AT1G16680	Chr1	5702752..5705958	101	10.6365	10.6365	3207	101	101
AT1G16690	Chr1	5705968..5709653	44	4.6337	4.6337	3686	44	44
AT1G16700	Chr1	5709724..5712022	384	40.4396	40.4396	2299	384	384
AT1G16705	Chr1	5712087..5713872	0	0	0	1786	0	0
AT1G16710	Chr1	5714218..5722734	103	10.8471	10.8471	8517	103	103
AT1G16720	Chr1	5723087..5726598	1139	119.95	119.95	3512	1139	1139
AT1G16730	Chr1	complement(5726248..5727313)	151	15.902	15.902	1066	151	151
AT1G16740	Chr1	5727689..5729200	396	41.7033	41.7033	1512	396	396
AT1G16750	Chr1	complement(5728977..5731871)	73	7.68773	7.68773	2895	73	73
AT1G16760	Chr1	5734233..5737427	0	0	0	3195	0	0
AT1G16770	Chr1	5737877..5739497	1	0.105311	0.105311	1621	1	1
AT1G16780	Chr1	complement(5739179..5744215)	34	3.58059	3.58059	5037	34	34
AT1G16790	Chr1	5744552..5745329	141	14.8489	14.8489	778	141	141
AT1G16800	Chr1	complement(5745403..5755264)	62	6.52931	6.52931	9862	62	62
AT1G16810	Chr1	5755587..5757015	426	44.8627	44.8627	1429	426	426
AT1G16820	Chr1	complement(5756715..5758465)	11	1.15843	1.15843	1751	11	11
AT1G16825	Chr1	5758854..5760621	22	2.31685	2.31685	1768	22	22
AT1G16830	Chr1	5760771..5762739	19	2.00092	2.00092	1969	19	19
AT1G16840	Chr1	complement(5762574..5764074)	137	14.4277	14.4277	1501	137	137
AT1G16850	Chr1	complement(5764687..5765652)	12	1.26374	1.26374	966	12	12
AT1G16858	Chr1	5767299..5770722	72	7.58242	7.58242	3424	0	72
AT1G16860	Chr1	5767299..5770722	69	7.26649	7.26649	3424	0	69
AT1G16870	Chr1	complement(5770612..5773252)	136	14.3224	14.3224	2641	136	136
AT1G16880	Chr1	5773591..5776428	1144	120.476	120.476	2838	1144	1144
AT1G16890	Chr1	complement(5776057..5778485)	618	65.0825	65.0825	2429	618	618
AT1G16900	Chr1	complement(5778901..5782434)	67	7.05586	7.05586	3534	67	67
AT1G16905	Chr1	complement(5782335..5783841)	0	0	0	1507	0	0
AT1G16910	Chr1	5785002..5786047	4	0.421246	0.421246	1046	4	4
AT1G16916	Chr1	complement(5786440..5787113)	132	13.9011	13.9011	674	132	132
AT1G16920	Chr1	complement(5787210..5789250)	291	30.6456	30.6456	2041	291	291
AT1G16930	Chr1	5789986..5791654	0	0	0	1669	0	0
AT1G16940	Chr1	5791982..5793611	0	0	0	1630	0	0
AT1G16950	Chr1	5796008..5796679	0	0	0	672	0	0
AT1G16960	Chr1	5799887..5800965	66	6.95055	6.95055	1079	66	66
AT1G16970	Chr1	complement(5800647..5805800)	61	6.424	6.424	5154	61	61
AT1G16980	Chr1	5807310..5811608	1	0.105311	0.105311	4299	1	1
AT1G17000	Chr1	5812727..5816782	0	0	0	4056	0	0
AT1G17010	Chr1	5817566..5819472	0	0	0	1907	0	0
AT1G17020	Chr1	5820205..5822133	2	0.210623	0.210623	1929	2	2
AT1G17030	Chr1	5822367..5824575	10	1.05311	1.05311	2209	10	10
AT1G17040	Chr1	5824847..5828353	33	3.47528	3.47528	3507	33	33
AT1G17050	Chr1	5829079..5831463	407	42.8617	42.8617	2385	407	407
AT1G17060	Chr1	complement(5831977..5835457)	13	1.36905	1.36905	3481	13	13
AT1G17070	Chr1	5837589..5840452	98	10.3205	10.3205	2864	98	98
AT1G17080	Chr1	complement(5840149..5841607)	368	38.7546	38.7546	1459	368	368
AT1G17090	Chr1	complement(5842096..5844284)	12	1.26374	1.26374	2189	12	12
AT1G17100	Chr1	5844675..5845781	2306	242.848	242.848	1107	2306	2306
AT1G17110	Chr1	complement(5845540..5850935)	109	11.4789	11.4789	5396	109	109
AT1G17120	Chr1	5851952..5854075	65	6.84524	6.84524	2124	65	65
AT1G17130	Chr1	5854147..5856817	203	21.3782	21.3782	2671	203	203
AT1G17140	Chr1	complement(5856453..5858551)	413	43.4936	43.4936	2099	413	413
AT1G17145	Chr1	complement(5859999..5862683)	70	7.3718	7.3718	2685	70	70
AT1G17147	Chr1	complement(5863311..5864010)	1	0.105311	0.105311	700	1	1
AT1G17150	Chr1	5865706..5867615	0	0	0	1910	0	0
AT1G17160	Chr1	5867634..5869476	84	8.84616	8.84616	1843	84	84
AT1G17170	Chr1	5869845..5870960	7	0.73718	0.73718	1116	7	7
AT1G17180	Chr1	5872144..5873206	0	0	0	1063	0	0
AT1G17190	Chr1	5875349..5876665	28	2.94872	2.94872	1317	28	28
AT1G17200	Chr1	5878399..5880161	317	33.3837	33.3837	1763	317	317
AT1G17210	Chr1	complement(5880010..5884757)	150	15.7967	15.7967	4748	150	150
AT1G17220	Chr1	5885082..5890590	1694	178.398	178.398	5509	1694	1694
AT1G17230	Chr1	5891323..5895195	27	2.84341	2.84341	3873	27	27
AT1G17232	Chr1	complement(5892180..5893653)	0	0	0	1474	0	0
AT1G17235	Chr1	5895350..5895830	0	0	0	481	0	0
AT1G17240	Chr1	complement(5896296..5898718)	2	0.210623	0.210623	2423	2	2
AT1G17255	Chr1	5899993..5903739	6	0.631868	0.631868	3747	6	6
AT1G17250	Chr1	complement(5901049..5903440)	2	0.210623	0.210623	2392	2	2
AT1G17260	Chr1	5904057..5909018	0	0	0	4962	0	0
AT1G17270	Chr1	complement(5909129..5911694)	8	0.842491	0.842491	2566	8	8
AT1G17280	Chr1	complement(5916751..5920090)	133	14.0064	14.0064	3340	133	133
AT1G17285	Chr1	5920773..5921535	0	0	0	763	0	0
AT1G17290	Chr1	5922629..5926520	427	44.968	44.968	3892	427	427
AT1G17300	Chr1	5926993..5927904	0	0	0	912	0	0
AT1G17310	Chr1	complement(5927894..5928668)	0	0	0	775	0	0
AT1G17330	Chr1	5929908..5931951	53	5.5815	5.5815	2044	53	53
AT1G17340	Chr1	5933869..5938881	25	2.63279	2.63279	5013	25	25
AT1G17345	Chr1	5940422..5941330	5	0.526557	0.526557	909	5	5
AT1G17350	Chr1	5941783..5944583	56	5.89744	5.89744	2801	56	56
AT1G17360	Chr1	5946763..5951593	395	41.598	41.598	4831	395	395
AT1G17370	Chr1	complement(5951422..5955038)	483	50.8654	50.8654	3617	483	483
AT1G17380	Chr1	complement(5955368..5957213)	9	0.947803	0.947803	1846	9	9
AT1G17400	Chr1	complement(5960361..5962482)	0	0	0	2122	0	0
AT1G17410	Chr1	complement(5968414..5969996)	38	4.00183	4.00183	1583	38	38
AT1G17420	Chr1	5977410..5981600	51	5.37088	5.37088	4191	51	51
AT1G17430	Chr1	5982266..5984133	22	2.31685	2.31685	1868	22	22
AT1G17440	Chr1	complement(5983864..5987785)	84	8.84616	8.84616	3922	84	84
AT1G17450	Chr1	complement(5988160..5996786)	43	4.52839	4.52839	8627	43	43
AT1G17455	Chr1	5997179..5998595	16	1.68498	1.68498	1417	16	16
AT1G17460	Chr1	5998813..6002836	10	1.05311	1.05311	4024	10	10
AT1G17470	Chr1	6002911..6006525	321	33.805	33.805	3615	321	321
AT1G17480	Chr1	complement(6006341..6008267)	19	2.00092	2.00092	1927	19	19
AT1G17490	Chr1	6008588..6009540	180	18.9561	18.9561	953	180	180
AT1G17500	Chr1	6018756..6023623	49	5.16026	5.16026	4868	49	49
AT1G17510	Chr1	complement(6023384..6024310)	84	8.84616	8.84616	927	84	84
AT1G17520	Chr1	complement(6024516..6027386)	37	3.89652	3.89652	2871	37	37
AT1G17530	Chr1	6027630..6028626	139	14.6383	14.6383	997	139	139
AT1G17540	Chr1	complement(6029157..6032755)	0	0	0	3599	0	0
AT1G17545	Chr1	6033108..6034028	0	0	0	921	0	0
AT1G17550	Chr1	6034361..6037409	135	14.217	14.217	3049	135	135
AT1G17560	Chr1	complement(6037344..6038693)	113	11.9002	11.9002	1350	113	113
AT1G17570	Chr1	6038756..6038958	0	0	0	203	0	0
AT1G17580	Chr1	6039302..6049676	82	8.63554	8.63554	10375	82	82
AT1G17590	Chr1	complement(6050073..6052569)	18	1.89561	1.89561	2497	18	18
AT1G17600	Chr1	complement(6052816..6056665)	8	0.842491	0.842491	3850	8	8
AT1G17610	Chr1	6056894..6058477	20	2.10623	2.10623	1584	20	20
AT1G17615	Chr1	6059440..6060787	0	0	0	1348	0	0
AT1G17620	Chr1	6062215..6063411	169	17.7976	17.7976	1197	169	169
AT1G17630	Chr1	6064524..6066840	1	0.105311	0.105311	2317	1	1
AT1G17640	Chr1	complement(6067274..6069099)	2	0.210623	0.210623	1826	2	2
AT1G17650	Chr1	complement(6069357..6072013)	273	28.75	28.75	2657	273	273
AT1G17665	Chr1	complement(6072133..6074485)	4	0.421246	0.421246	2353	4	4
AT1G17660	Chr1	6075819..6076011	0	0	0	193	0	0
AT1G17670	Chr1	complement(6075825..6076019)	1	0.105311	0.105311	195	1	1
AT1G17680	Chr1	6076076..6082457	61	6.424	6.424	6382	61	61
AT1G17690	Chr1	complement(6082635..6088341)	95	10.0046	10.0046	5707	95	95
AT1G17700	Chr1	6089516..6090443	19	2.00092	2.00092	928	19	19
AT1G17710	Chr1	complement(6090440..6092028)	4	0.421246	0.421246	1589	4	4
AT1G17720	Chr1	complement(6093088..6098384)	195	20.5357	20.5357	5297	195	195
AT1G17730	Chr1	6099088..6100435	171	18.0083	18.0083	1348	171	171
AT1G17744	Chr1	complement(6100841..6101984)	0	0	0	1144	0	0
AT1G17745	Chr1	6100963..6105385	134	14.1117	14.1117	4423	134	134
AT1G17750	Chr1	6106655..6110240	13	1.36905	1.36905	3586	13	13
AT1G17760	Chr1	complement(6109987..6116618)	87	9.16209	9.16209	6632	87	87
AT1G17770	Chr1	6120740..6122942	0	0	0	2203	0	0
AT1G17780	Chr1	6123700..6125389	86	9.05678	9.05678	1690	86	86
AT1G17790	Chr1	complement(6125236..6127405)	24	2.52747	2.52747	2170	24	24
AT1G17800	Chr1	6128822..6129628	0	0	0	807	0	0
AT1G17810	Chr1	6130024..6131747	0	0	0	1724	0	0
AT1G17820	Chr1	complement(6131417..6135346)	59	6.21337	6.21337	3930	59	59
AT1G17830	Chr1	complement(6135683..6138433)	8	0.842491	0.842491	2751	8	8
AT1G17840	Chr1	6142563..6146641	374	39.3865	39.3865	4079	374	374
AT1G17850	Chr1	complement(6145806..6148941)	80	8.42491	8.42491	3136	80	80
AT1G17860	Chr1	6149300..6150158	53	5.5815	5.5815	859	53	53
AT1G17870	Chr1	complement(6149819..6152223)	31	3.26465	3.26465	2405	31	31
AT1G17880	Chr1	complement(6152289..6153983)	3358	353.636	353.636	1695	3358	3358
AT1G17890	Chr1	complement(6154148..6155753)	116	12.2161	12.2161	1606	116	116
AT1G17910	Chr1	6159125..6161735	0	0	0	2611	0	0
AT1G17920	Chr1	complement(6161752..6165383)	20	2.10623	2.10623	3632	20	20
AT1G17930	Chr1	complement(6166100..6168840)	45	4.73901	4.73901	2741	45	45
AT1G17940	Chr1	complement(6169221..6173223)	38	4.00183	4.00183	4003	38	38
AT1G17950	Chr1	6177616..6179409	3	0.315934	0.315934	1794	3	3
AT1G17960	Chr1	complement(6180776..6183807)	1	0.105311	0.105311	3032	1	1
AT1G17970	Chr1	6184903..6187592	262	27.5916	27.5916	2690	262	262
AT1G17980	Chr1	complement(6187387..6191709)	441	46.4423	46.4423	4323	441	441
AT1G17990	Chr1	complement(6191951..6194094)	27	2.84341	2.84341	2144	6	27
AT1G18000	Chr1	complement(6194423..6196230)	0	0	0	1808	0	0
AT1G18010	Chr1	6199897..6201604	133	14.0064	14.0064	1708	0	133
AT1G18020	Chr1	6202248..6204038	230	24.2216	24.2216	1791	0	230
AT1G18030	Chr1	6204342..6207108	48	5.05495	5.05495	2767	48	48
AT1G18040	Chr1	complement(6206751..6209501)	54	5.68682	5.68682	2751	54	54
AT1G18050	Chr1	complement(6209651..6211589)	0	0	0	1939	0	0
AT1G18060	Chr1	complement(6211753..6213445)	1741	183.347	183.347	1693	1741	1741
AT1G18070	Chr1	complement(6213605..6218341)	530	55.815	55.815	4737	530	530
AT1G18075	Chr1	6220647..6220953	0	0	0	307	0	0
AT1G18080	Chr1	6222200..6224271	5478	576.896	576.896	2072	5478	5478
AT1G18090	Chr1	6224500..6227942	72	7.58242	7.58242	3443	72	72
AT1G18100	Chr1	complement(6227097..6230189)	0	0	0	3093	0	0
AT1G18130	Chr1	6235894..6238919	0	0	0	3026	0	0
AT1G18140	Chr1	complement(6238724..6241437)	5	0.526557	0.526557	2714	5	5
AT1G18150	Chr1	complement(6244178..6247813)	145	15.2702	15.2702	3636	145	145
AT1G18160	Chr1	6248792..6254159	243	25.5907	25.5907	5368	243	243
AT1G18170	Chr1	6254228..6255810	218	22.9579	22.9579	1583	218	218
AT1G18180	Chr1	6255829..6258020	11	1.15843	1.15843	2192	11	11
AT1G18190	Chr1	complement(6257731..6261458)	37	3.89652	3.89652	3728	37	37
AT1G18200	Chr1	complement(6265296..6266938)	1	0.105311	0.105311	1643	1	1
AT1G18210	Chr1	complement(6266489..6268829)	826	86.9872	86.9872	2341	826	826
AT1G18220	Chr1	complement(6269550..6269808)	0	0	0	259	0	0
AT1G18250	Chr1	complement(6276668..6278151)	194	20.4304	20.4304	1484	194	194
AT1G18260	Chr1	complement(6278728..6282104)	59	6.21337	6.21337	3377	59	59
AT1G18265	Chr1	complement(6282132..6283294)	28	2.94872	2.94872	1163	28	28
AT1G18270	Chr1	complement(6283292..6293872)	235	24.7482	24.7482	10581	235	235
AT1G18280	Chr1	6294332..6295484	0	0	0	1153	0	0
AT1G18290	Chr1	6297363..6298448	0	0	0	1086	0	0
AT1G18300	Chr1	6299686..6301206	23	2.42216	2.42216	1521	23	23
AT1G18310	Chr1	complement(6301080..6303957)	0	0	0	2878	0	0
AT1G18320	Chr1	6304359..6305809	13	1.36905	1.36905	1451	0	13
AT1G18330	Chr1	complement(6305846..6308014)	81	8.53022	8.53022	2169	77	81
AT1G18335	Chr1	complement(6308921..6311327)	17	1.79029	1.79029	2407	17	17
AT1G18340	Chr1	complement(6311363..6313932)	74	7.79304	7.79304	2570	74	74
AT1G18350	Chr1	6315650..6316858	1	0.105311	0.105311	1209	1	1
AT1G18360	Chr1	complement(6316575..6319428)	198	20.8517	20.8517	2854	198	198
AT1G18370	Chr1	complement(6319530..6324223)	137	14.4277	14.4277	4694	137	137
AT1G18390	Chr1	6325641..6330218	13	1.36905	1.36905	4578	13	13
AT1G18382	Chr1	complement(6326246..6326700)	0	0	0	455	0	0
AT1G18400	Chr1	6331397..6333863	77	8.10898	8.10898	2467	77	77
AT1G18410	Chr1	complement(6336408..6342461)	0	0	0	6054	0	0
AT1G18415	Chr1	complement(6342976..6345663)	7	0.73718	0.73718	2688	7	7
AT1G18420	Chr1	6343329..6345809	0	0	0	2481	0	0
AT1G18430	Chr1	6345763..6345955	0	0	0	193	0	0
AT1G18440	Chr1	6345973..6348030	183	19.272	19.272	2058	183	183
AT1G18450	Chr1	6348106..6352095	214	22.5366	22.5366	3990	214	214
AT1G18460	Chr1	6352469..6356233	266	28.0128	28.0128	3765	266	266
AT1G18470	Chr1	complement(6356011..6360193)	54	5.68682	5.68682	4183	54	54
AT1G18480	Chr1	6361628..6363127	97	10.2152	10.2152	1500	97	97
AT1G18485	Chr1	6363171..6366355	68	7.16118	7.16118	3185	68	68
AT1G18486	Chr1	6366396..6366873	0	0	0	478	0	0
AT1G18490	Chr1	6366519..6368969	125	13.1639	13.1639	2451	125	125
AT1G18500	Chr1	6369346..6373145	436	45.9158	45.9158	3800	436	436
AT1G18510	Chr1	6373294..6374210	0	0	0	917	0	0
AT1G18520	Chr1	6374931..6376436	0	0	0	1506	0	0
AT1G18530	Chr1	6376782..6377376	2	0.210623	0.210623	595	2	2
AT1G18540	Chr1	complement(6377201..6378581)	4235	445.994	445.994	1381	4235	4235
AT1G18550	Chr1	complement(6381383..6384341)	59	6.21337	6.21337	2959	59	59
AT1G18560	Chr1	6385448..6388200	23	2.42216	2.42216	2753	23	23
AT1G18570	Chr1	6389410..6391387	3	0.315934	0.315934	1978	3	3
AT1G18580	Chr1	6395863..6398359	39	4.10715	4.10715	2497	39	39
AT1G18590	Chr1	6398579..6400062	378	39.8077	39.8077	1484	378	378
AT1G18600	Chr1	6400403..6402911	72	7.58242	7.58242	2509	72	72
AT1G18610	Chr1	6405644..6409417	47	4.94964	4.94964	3774	47	47
AT1G18620	Chr1	6409977..6414571	368	38.7546	38.7546	4595	368	368
AT1G18630	Chr1	6414724..6416579	298	31.3828	31.3828	1856	298	298
AT1G18640	Chr1	complement(6416237..6418691)	160	16.8498	16.8498	2455	160	160
AT1G18650	Chr1	complement(6418738..6420558)	378	39.8077	39.8077	1821	378	378
AT1G18660	Chr1	6421116..6426000	359	37.8068	37.8068	4885	359	359
AT1G18670	Chr1	complement(6426778..6430697)	55	5.79213	5.79213	3920	55	55
AT1G18680	Chr1	complement(6431818..6433465)	45	4.73901	4.73901	1648	45	45
AT1G18690	Chr1	6433573..6437042	25	2.63279	2.63279	3470	25	25
AT1G18700	Chr1	6437476..6444196	186	19.5879	19.5879	6721	186	186
AT1G18710	Chr1	6450593..6453234	74	7.79304	7.79304	2642	74	74
AT1G18720	Chr1	complement(6457701..6459752)	373	39.2812	39.2812	2052	373	373
AT1G18730	Chr1	6460597..6462344	1082	113.947	113.947	1748	1082	1082
AT1G18735	Chr1	complement(6461112..6461753)	1	0.105311	0.105311	642	1	1
AT1G18740	Chr1	6463921..6465596	122	12.848	12.848	1676	122	122
AT1G18745	Chr1	complement(6465367..6466455)	91	9.58334	9.58334	1089	91	91
AT1G18750	Chr1	6466760..6470104	26	2.7381	2.7381	3345	26	26
AT1G18760	Chr1	complement(6471030..6471825)	0	0	0	796	0	0
AT1G18770	Chr1	complement(6473250..6474049)	0	0	0	800	0	0
AT1G18773	Chr1	6474801..6476024	60	6.31868	6.31868	1224	60	60
AT1G18780	Chr1	complement(6476138..6477236)	0	0	0	1099	0	0
AT1G18790	Chr1	complement(6478731..6480044)	0	0	0	1314	0	0
AT1G18800	Chr1	complement(6480993..6483597)	235	24.7482	24.7482	2605	235	235
AT1G18810	Chr1	complement(6485476..6487031)	125	13.1639	13.1639	1556	125	125
AT1G18820	Chr1	6488654..6488855	0	0	0	202	0	0
AT1G18830	Chr1	6489308..6494338	1	0.105311	0.105311	5031	1	1
AT1G18835	Chr1	complement(6495978..6496397)	4	0.421246	0.421246	420	4	4
AT1G18840	Chr1	complement(6500728..6504414)	142	14.9542	14.9542	3687	142	142
AT1G18850	Chr1	complement(6504686..6506425)	100	10.5311	10.5311	1740	100	100
AT1G18860	Chr1	6509491..6511347	0	0	0	1857	0	0
AT1G18870	Chr1	6515428..6519402	4	0.421246	0.421246	3975	4	4
AT1G18871	Chr1	complement(6519189..6519486)	0	0	0	298	0	0
AT1G18880	Chr1	6520747..6523488	39	4.10715	4.10715	2742	39	39
AT1G18879	Chr1	6520940..6521244	0	0	0	305	0	0
AT1G18890	Chr1	complement(6522644..6525963)	84	8.84616	8.84616	3320	84	84
AT1G18900	Chr1	6528983..6532734	92	9.68865	9.68865	3752	92	92
AT1G18910	Chr1	complement(6532439..6538146)	13	1.36905	1.36905	5708	13	13
AT1G18940	Chr1	6543851..6545712	0	0	0	1862	0	0
AT1G18950	Chr1	6546398..6552007	207	21.7995	21.7995	5610	207	207
[truncated: 26,776 more rows]

## Sheet: oxt6-2 (GE)
Name	Chromosome	Region	Expression value	TPM	RPKM	Gene length	Unique gene reads	Total gene reads
AT1G01010	Chr1	3630..6019	3	0.376645	0.376645	2390	3	3
AT1G01020	Chr1	complement(5808..8738)	48	6.02631	6.02631	2931	48	48
AT1G01030	Chr1	complement(11529..13715)	77	9.66721	9.66721	2187	77	77
AT1G01040	Chr1	23145..31347	116	14.5636	14.5636	8203	116	116
AT1G01046	Chr1	28499..28826	0	0	0	328	0	0
AT1G01050	Chr1	complement(31050..33154)	452	56.7478	56.7478	2105	452	452
AT1G01060	Chr1	complement(33259..37872)	884	110.985	110.985	4614	884	884
AT1G01070	Chr1	complement(38632..40945)	64	8.03508	8.03508	2314	64	64
AT1G01073	Chr1	44676..44907	0	0	0	232	0	0
AT1G01080	Chr1	complement(45176..47020)	525	65.9128	65.9128	1845	525	525
AT1G01090	Chr1	complement(47365..49287)	1599	200.752	200.752	1923	1599	1599
AT1G01100	Chr1	complement(49955..51200)	6334	795.222	795.222	1246	6334	6334
AT1G01110	Chr1	52238..54812	1	0.125548	0.125548	2575	1	1
AT1G01115	Chr1	56623..56860	0	0	0	238	0	0
AT1G01120	Chr1	complement(57149..59168)	403	50.5959	50.5959	2020	403	403
AT1G01130	Chr1	complement(61785..63812)	84	10.546	10.546	2028	84	84
AT1G01140	Chr1	complement(64046..67626)	226	28.3739	28.3739	3581	226	226
AT1G01150	Chr1	complement(69995..72139)	0	0	0	2145	0	0
AT1G01160	Chr1	72338..74216	135	16.949	16.949	1879	135	135
AT1G01170	Chr1	complement(73811..74738)	440	55.2412	55.2412	928	440	440
AT1G01180	Chr1	75582..76878	41	5.14748	5.14748	1297	41	41
AT1G01183	Chr1	complement(78812..79033)	0	0	0	222	0	0
AT1G01190	Chr1	complement(82925..84865)	48	6.02631	6.02631	1941	48	48
AT1G01200	Chr1	complement(86395..88214)	3	0.376645	0.376645	1820	3	3
AT1G01210	Chr1	88897..89865	31	3.89199	3.89199	969	31	31
AT1G01220	Chr1	91375..95771	107	13.4337	13.4337	4397	107	107
AT1G01225	Chr1	95986..97527	22	2.76206	2.76206	1542	22	22
AT1G01230	Chr1	97455..99360	72	9.03947	9.03947	1906	72	72
AT1G01240	Chr1	99893..101954	130	16.3213	16.3213	2062	130	130
AT1G01250	Chr1	complement(104371..105331)	45	5.64967	5.64967	961	45	45
AT1G01260	Chr1	108945..111729	38	4.77083	4.77083	2785	38	38
AT1G01270	Chr1	complement(111770..111962)	1	0.125548	0.125548	193	1	1
AT1G01280	Chr1	112262..114067	0	0	0	1806	0	0
AT1G01290	Chr1	114285..116228	35	4.39419	4.39419	1944	35	35
AT1G01300	Chr1	116942..118884	273	34.2747	34.2747	1943	273	273
AT1G01305	Chr1	119396..120117	0	0	0	722	0	0
AT1G01310	Chr1	120153..121250	0	0	0	1098	0	0
AT1G01320	Chr1	complement(120947..130578)	1810	227.242	227.242	9632	1810	1810
AT1G01340	Chr1	complement(132208..135832)	6	0.753289	0.753289	3625	6	6
AT1G01350	Chr1	136123..138282	72	9.03947	9.03947	2160	72	72
AT1G01355	Chr1	138512..139688	0	0	0	1177	0	0
AT1G01360	Chr1	141970..143303	54	6.7796	6.7796	1334	54	54
AT1G01370	Chr1	143563..145804	23	2.88761	2.88761	2242	23	23
AT1G01380	Chr1	147152..148062	12	1.50658	1.50658	911	12	12
AT1G01390	Chr1	complement(148000..149807)	24	3.01316	3.01316	1808	24	24
AT1G01400	Chr1	complement(150569..152211)	0	0	0	1643	0	0
AT1G01410	Chr1	153112..154318	0	0	0	1207	0	0
AT1G01420	Chr1	complement(154372..156012)	82	10.295	10.295	1641	82	82
AT1G01430	Chr1	complement(156681..158656)	271	34.0236	34.0236	1976	271	271
AT1G01440	Chr1	complement(159736..162573)	17	2.13432	2.13432	2838	17	17
AT1G01448	Chr1	163418..166359	14	1.75767	1.75767	2942	14	14
AT1G01450	Chr1	complement(163985..165518)	0	0	0	1534	0	0
AT1G01453	Chr1	complement(166469..167843)	0	0	0	1375	0	0
AT1G01460	Chr1	168722..171285	0	0	0	2564	0	0
AT1G01470	Chr1	complement(172026..172949)	301	37.79	37.79	924	301	301
AT1G01471	Chr1	173250..173586	0	0	0	337	0	0
AT1G01480	Chr1	175781..178520	10	1.25548	1.25548	2740	9	10
AT1G01490	Chr1	complement(179939..182359)	2394	300.562	300.562	2421	2394	2394
AT1G01500	Chr1	185132..187043	54	6.7796	6.7796	1912	54	54
AT1G01510	Chr1	187210..190176	124	15.568	15.568	2967	124	124
AT1G01520	Chr1	190595..192259	1	0.125548	0.125548	1665	1	1
AT1G01530	Chr1	complement(192520..193671)	0	0	0	1152	0	0
AT1G01540	Chr1	195779..198804	239	30.006	30.006	3026	239	239
AT1G01550	Chr1	199638..201895	682	85.6239	85.6239	2258	682	682
AT1G01560	Chr1	202135..204455	0	0	0	2321	0	0
AT1G01570	Chr1	205175..207555	5	0.627741	0.627741	2381	5	5
AT1G01580	Chr1	209394..213161	12	1.50658	1.50658	3768	12	12
AT1G01590	Chr1	214228..217424	0	0	0	3197	0	0
AT1G01600	Chr1	218993..221406	69	8.66283	8.66283	2414	69	69
AT1G01610	Chr1	complement(221571..224341)	315	39.5477	39.5477	2771	315	315
AT1G01620	Chr1	complement(225545..227303)	2485	311.987	311.987	1759	2485	2485
AT1G01630	Chr1	229012..231037	270	33.898	33.898	2026	270	270
AT1G01640	Chr1	complement(230874..232509)	5	0.627741	0.627741	1636	5	5
AT1G01650	Chr1	complement(232721..237818)	64	8.03508	8.03508	5098	64	64
AT1G01660	Chr1	complement(239937..242609)	23	2.88761	2.88761	2673	23	23
AT1G01670	Chr1	complement(242723..245989)	5	0.627741	0.627741	3267	5	5
AT1G01680	Chr1	complement(246291..248368)	0	0	0	2078	0	0
AT1G01690	Chr1	249140..252582	3	0.376645	0.376645	3443	3	3
AT1G01695	Chr1	252946..254615	2	0.251096	0.251096	1670	2	2
AT1G01700	Chr1	complement(259375..261475)	4	0.502193	0.502193	2101	4	4
AT1G01710	Chr1	262827..267891	249	31.2615	31.2615	5065	249	249
AT1G01720	Chr1	268329..269939	148	18.5811	18.5811	1611	148	148
AT1G01725	Chr1	complement(269672..270776)	34	4.26864	4.26864	1105	34	34
AT1G01730	Chr1	270955..272181	127	15.9446	15.9446	1227	127	127
AT1G01740	Chr1	complement(271991..274570)	9	1.12993	1.12993	2580	9	9
AT1G01750	Chr1	275365..276430	0	0	0	1066	0	0
AT1G01760	Chr1	complement(276146..278449)	4	0.502193	0.502193	2304	4	4
AT1G01770	Chr1	278614..283011	41	5.14748	5.14748	4398	37	41
AT1G01780	Chr1	282760..284365	25	3.1387	3.1387	1606	21	25
AT1G01790	Chr1	284609..291214	550	69.0515	69.0515	6606	550	550
AT1G01800	Chr1	293341..295160	305	38.2922	38.2922	1820	305	305
AT1G01810	Chr1	295220..295979	8	1.00439	1.00439	760	8	8
AT1G01820	Chr1	complement(295881..298121)	184	23.1009	23.1009	2241	184	184
AT1G01830	Chr1	complement(298415..302316)	88	11.0482	11.0482	3902	88	88
AT1G01840	Chr1	303536..304478	20	2.51096	2.51096	943	20	20
AT1G01860	Chr1	complement(304013..306288)	67	8.41173	8.41173	2276	67	67
AT1G01880	Chr1	complement(306360..309110)	5	0.627741	0.627741	2751	5	5
AT1G01870	Chr1	306383..306576	2	0.251096	0.251096	194	2	2
AT1G01890	Chr1	complement(309155..309348)	0	0	0	194	0	0
AT1G01900	Chr1	310315..313250	52	6.52851	6.52851	2936	52	52
AT1G01910	Chr1	complement(312981..315903)	149	18.7067	18.7067	2923	149	149
AT1G01920	Chr1	316127..319770	51	6.40296	6.40296	3644	51	51
AT1G01930	Chr1	complement(319716..322861)	41	5.14748	5.14748	3146	41	41
AT1G01940	Chr1	323026..325037	63	7.90954	7.90954	2012	63	63
AT1G01950	Chr1	325378..330739	321	40.301	40.301	5362	321	321
AT1G01960	Chr1	complement(330468..337583)	99	12.4293	12.4293	7116	99	99
AT1G01970	Chr1	338290..340197	133	16.6979	16.6979	1908	133	133
AT1G01980	Chr1	complement(340052..342000)	0	0	0	1949	0	0
AT1G01990	Chr1	complement(343046..344342)	48	6.02631	6.02631	1297	48	48
AT1G02000	Chr1	345811..347712	61	7.65844	7.65844	1902	61	61
AT1G02010	Chr1	347890..352600	22	2.76206	2.76206	4711	22	22
AT1G02020	Chr1	complement(352517..354970)	62	7.78399	7.78399	2454	62	62
AT1G02030	Chr1	complement(355201..357259)	0	0	0	2059	0	0
AT1G02040	Chr1	complement(357984..359079)	0	0	0	1096	0	0
AT1G02050	Chr1	complement(358997..360519)	13	1.63213	1.63213	1523	13	13
AT1G02060	Chr1	complement(360798..363095)	0	0	0	2298	0	0
AT1G02065	Chr1	365208..367460	4	0.502193	0.502193	2253	4	4
AT1G02070	Chr1	complement(370137..370968)	1	0.125548	0.125548	832	1	1
AT1G02074	Chr1	372063..372330	0	0	0	268	0	0
AT1G02080	Chr1	373334..386967	215	26.9929	26.9929	13634	215	215
AT1G02090	Chr1	complement(387157..389648)	229	28.7505	28.7505	2492	229	229
AT1G02100	Chr1	389811..392936	74	9.29057	9.29057	3126	74	74
AT1G02110	Chr1	392830..395648	91	11.4249	11.4249	2819	91	91
AT1G02120	Chr1	395760..400017	242	30.3827	30.3827	4258	242	242
AT1G02130	Chr1	complement(399915..401883)	178	22.3476	22.3476	1969	178	178
AT1G02140	Chr1	complement(403070..404457)	292	36.6601	36.6601	1388	292	292
AT1G02145	Chr1	404599..408739	67	8.41173	8.41173	4141	67	67
AT1G02150	Chr1	408621..410731	205	25.7374	25.7374	2111	205	205
AT1G02160	Chr1	410747..411717	123	15.4424	15.4424	971	123	123
AT1G02170	Chr1	411778..413674	99	12.4293	12.4293	1897	99	99
AT1G02180	Chr1	complement(413402..414646)	59	7.40734	7.40734	1245	59	59
AT1G02190	Chr1	415078..418130	4	0.502193	0.502193	3053	4	4
AT1G02205	Chr1	418747..422558	114	14.3125	14.3125	3812	114	114
AT1G02210	Chr1	complement(427428..427812)	0	0	0	385	0	0
AT1G02220	Chr1	complement(428694..430648)	0	0	0	1955	0	0
AT1G02230	Chr1	complement(435054..436777)	0	0	0	1724	0	0
AT1G02250	Chr1	complement(437831..439560)	0	0	0	1730	0	0
AT1G02260	Chr1	complement(440321..442878)	16	2.00877	2.00877	2558	16	16
AT1G02270	Chr1	complement(443029..446236)	60	7.53289	7.53289	3208	60	60
AT1G02280	Chr1	complement(448343..450427)	392	49.2149	49.2149	2085	392	392
AT1G02290	Chr1	complement(450407..452738)	45	5.64967	5.64967	2332	45	45
AT1G02300	Chr1	453287..455583	72	9.03947	9.03947	2297	72	72
AT1G02305	Chr1	455687..458284	466	58.5055	58.5055	2598	466	466
AT1G02310	Chr1	complement(458013..460697)	0	0	0	2685	0	0
AT1G02320	Chr1	461827..462094	0	0	0	268	0	0
AT1G02330	Chr1	complement(461955..463613)	111	13.9358	13.9358	1659	111	111
AT1G02335	Chr1	complement(463735..464925)	47	5.90076	5.90076	1191	47	47
AT1G02340	Chr1	complement(465598..467845)	10	1.25548	1.25548	2248	10	10
AT1G02350	Chr1	469817..470813	2	0.251096	0.251096	997	2	2
AT1G02360	Chr1	complement(471870..473161)	8	1.00439	1.00439	1292	8	8
AT1G02370	Chr1	474499..476631	18	2.25987	2.25987	2133	18	18
AT1G02380	Chr1	476999..479091	11	1.38103	1.38103	2093	11	11
AT1G02390	Chr1	480851..483412	0	0	0	2562	0	0
AT1G02391	Chr1	complement(483644..483920)	0	0	0	277	0	0
AT1G02400	Chr1	486800..489697	9	1.12993	1.12993	2898	9	9
AT1G02405	Chr1	complement(489859..490506)	0	0	0	648	0	0
AT1G02410	Chr1	490924..493046	92	11.5504	11.5504	2123	92	92
AT1G02420	Chr1	493682..495278	1	0.125548	0.125548	1597	1	1
AT1G02430	Chr1	complement(494930..496063)	0	0	0	1134	0	0
AT1G02440	Chr1	complement(496466..497480)	0	0	0	1015	0	0
AT1G02450	Chr1	complement(497856..498517)	0	0	0	662	0	0
AT1G02460	Chr1	complement(504553..507205)	8	1.00439	1.00439	2653	8	8
AT1G02470	Chr1	complement(511645..513625)	6	0.753289	0.753289	1981	6	6
AT1G02475	Chr1	complement(513723..515405)	194	24.3563	24.3563	1683	194	194
AT1G02480	Chr1	515493..515686	0	0	0	194	0	0
AT1G02490	Chr1	516617..516854	0	0	0	238	0	0
AT1G02500	Chr1	518250..520557	1790	224.731	224.731	2308	1790	1790
AT1G02510	Chr1	complement(520378..521669)	0	0	0	1292	0	0
AT1G02520	Chr1	523650..528865	0	0	0	5216	0	0
AT1G02530	Chr1	529794..534797	0	0	0	5004	0	0
AT1G02540	Chr1	complement(534707..535700)	0	0	0	994	0	0
AT1G02550	Chr1	536482..537331	0	0	0	850	0	0
AT1G02560	Chr1	537859..540229	1343	168.611	168.611	2371	1343	1343
AT1G02570	Chr1	541334..542360	0	0	0	1027	0	0
AT1G02575	Chr1	543109..544127	0	0	0	1019	0	0
AT1G02580	Chr1	544782..549322	0	0	0	4541	0	0
AT1G02590	Chr1	complement(552018..552762)	0	0	0	745	0	0
AT1G02600	Chr1	552639..552831	0	0	0	193	0	0
AT1G02610	Chr1	complement(552930..555995)	12	1.50658	1.50658	3066	12	12
AT1G02620	Chr1	557091..558106	0	0	0	1016	0	0
AT1G02630	Chr1	complement(560490..562425)	1	0.125548	0.125548	1936	1	1
AT1G02640	Chr1	564204..567889	54	6.7796	6.7796	3686	54	54
AT1G02650	Chr1	568703..570538	10	1.25548	1.25548	1836	10	10
AT1G02660	Chr1	complement(571835..574982)	22	2.76206	2.76206	3148	22	22
AT1G02670	Chr1	576045..580419	2	0.251096	0.251096	4375	2	2
AT1G02680	Chr1	580624..582430	88	11.0482	11.0482	1807	88	88
AT1G02690	Chr1	584259..587339	65	8.16063	8.16063	3081	65	65
AT1G02700	Chr1	588328..589600	4	0.502193	0.502193	1273	4	4
AT1G02710	Chr1	complement(589586..589997)	0	0	0	412	0	0
AT1G02720	Chr1	591825..594356	52	6.52851	6.52851	2532	52	52
AT1G02730	Chr1	complement(594453..598658)	217	27.244	27.244	4206	217	217
AT1G02740	Chr1	complement(599296..602039)	14	1.75767	1.75767	2744	14	14
AT1G02750	Chr1	602496..604412	73	9.16502	9.16502	1917	73	73
AT1G02760	Chr1	604401..604594	0	0	0	194	0	0
AT1G02770	Chr1	complement(604753..606694)	5	0.627741	0.627741	1942	5	5
AT1G02780	Chr1	complement(607688..609466)	4773	599.242	599.242	1779	4773	4773
AT1G02790	Chr1	complement(610271..612325)	0	0	0	2055	0	0
AT1G02800	Chr1	complement(613096..616192)	26	3.26425	3.26425	3097	26	26
AT1G02810	Chr1	618264..620600	0	0	0	2337	0	0
AT1G02813	Chr1	620677..621409	0	0	0	733	0	0
AT1G02816	Chr1	621460..622589	79	9.91831	9.91831	1130	79	79
AT1G02820	Chr1	complement(623645..624476)	693	87.0049	87.0049	832	693	693
AT1G02830	Chr1	complement(625025..625609)	0	0	0	585	0	0
AT1G02840	Chr1	626740..629939	249	31.2615	31.2615	3200	249	249
AT1G02850	Chr1	630504..633379	25	3.1387	3.1387	2876	25	25
AT1G02860	Chr1	635143..637382	22	2.76206	2.76206	2240	22	22
AT1G02870	Chr1	complement(637094..638678)	134	16.8235	16.8235	1585	134	134
AT1G02880	Chr1	complement(642632..644904)	52	6.52851	6.52851	2273	52	52
AT1G02890	Chr1	complement(644972..651908)	30	3.76645	3.76645	6937	30	30
AT1G02900	Chr1	complement(653645..654344)	6	0.753289	0.753289	700	6	6
AT1G02910	Chr1	complement(655457..658149)	237	29.7549	29.7549	2693	237	237
AT1G02920	Chr1	complement(658537..659772)	3	0.376645	0.376645	1236	3	3
AT1G02930	Chr1	complement(661057..662457)	171	21.4687	21.4687	1401	171	171
AT1G02940	Chr1	complement(662959..664129)	5	0.627741	0.627741	1171	5	5
AT1G02950	Chr1	complement(665032..666453)	40	5.02193	5.02193	1422	40	40
AT1G02952	Chr1	665353..666487	0	0	0	1135	0	0
AT1G02960	Chr1	complement(666752..669838)	15	1.88322	1.88322	3087	15	15
AT1G02965	Chr1	complement(671541..672815)	0	0	0	1275	0	0
AT1G02970	Chr1	673305..676498	9	1.12993	1.12993	3194	9	9
AT1G02980	Chr1	677868..681430	0	0	0	3563	0	0
AT1G02990	Chr1	complement(681276..687316)	59	7.40734	7.40734	6041	59	59
AT1G03000	Chr1	complement(687770..692561)	32	4.01754	4.01754	4792	32	32
AT1G03010	Chr1	693479..696502	1	0.125548	0.125548	3024	1	1
AT1G03020	Chr1	complement(698087..698516)	0	0	0	430	0	0
AT1G03022	Chr1	699120..699366	0	0	0	247	0	0
AT1G03030	Chr1	701477..703984	41	5.14748	5.14748	2508	41	41
AT1G03040	Chr1	complement(703786..706632)	190	23.8542	23.8542	2847	190	190
AT1G03050	Chr1	707725..710161	0	0	0	2437	0	0
AT1G03055	Chr1	complement(709898..711804)	54	6.7796	6.7796	1907	54	54
AT1G03060	Chr1	complement(712353..726892)	108	13.5592	13.5592	14540	108	108
AT1G03070	Chr1	729900..731677	0	0	0	1778	0	0
AT1G03080	Chr1	complement(731491..738057)	240	30.1316	30.1316	6567	240	240
AT1G03090	Chr1	739678..744304	46	5.77522	5.77522	4627	46	46
AT1G03100	Chr1	complement(743765..746480)	14	1.75767	1.75767	2716	14	14
AT1G03103	Chr1	747196..748177	0	0	0	982	0	0
AT1G03106	Chr1	complement(747982..749035)	1	0.125548	0.125548	1054	1	1
AT1G03110	Chr1	749245..752083	55	6.90515	6.90515	2839	55	55
AT1G03120	Chr1	752270..753260	3	0.376645	0.376645	991	3	3
AT1G03130	Chr1	complement(753187..754199)	5752	722.153	722.153	1013	5752	5752
AT1G03140	Chr1	complement(754251..756304)	109	13.6848	13.6848	2054	109	109
AT1G03150	Chr1	756413..758732	35	4.39419	4.39419	2320	35	35
AT1G03160	Chr1	761281..766278	67	8.41173	8.41173	4998	67	67
AT1G03170	Chr1	769631..770804	8	1.00439	1.00439	1174	8	8
AT1G03180	Chr1	773410..775464	6	0.753289	0.753289	2055	6	6
AT1G03190	Chr1	775526..780182	16	2.00877	2.00877	4657	16	16
AT1G03200	Chr1	780601..781405	0	0	0	805	0	0
AT1G03210	Chr1	782947..784360	24	3.01316	3.01316	1414	24	24
AT1G03220	Chr1	787121..788771	47	5.90076	5.90076	1651	47	47
AT1G03230	Chr1	790090..791712	67	8.41173	8.41173	1623	67	67
AT1G03240	Chr1	complement(792102..792987)	0	0	0	886	0	0
AT1G03250	Chr1	complement(793233..795377)	99	12.4293	12.4293	2145	99	99
AT1G03260	Chr1	complement(795412..798464)	17	2.13432	2.13432	3053	17	17
AT1G03270	Chr1	799190..802556	29	3.6409	3.6409	3367	29	29
AT1G03280	Chr1	803034..807186	108	13.5592	13.5592	4153	108	108
AT1G03290	Chr1	807360..810988	39	4.89638	4.89638	3629	39	39
AT1G03300	Chr1	complement(810913..813087)	13	1.63213	1.63213	2175	13	13
AT1G03310	Chr1	813470..816869	1036	130.068	130.068	3400	1036	1036
AT1G03320	Chr1	817026..817887	6	0.753289	0.753289	862	6	6
AT1G03330	Chr1	complement(817863..819564)	250	31.387	31.387	1702	250	250
AT1G03340	Chr1	819661..821437	5	0.627741	0.627741	1777	5	5
AT1G03350	Chr1	complement(822518..824394)	99	12.4293	12.4293	1877	99	99
AT1G03360	Chr1	824536..826478	49	6.15186	6.15186	1943	49	49
AT1G03365	Chr1	826568..830503	110	13.8103	13.8103	3936	110	110
AT1G03370	Chr1	830626..835481	21	2.63651	2.63651	4856	21	21
AT1G03380	Chr1	835784..841060	78	9.79276	9.79276	5277	78	78
AT1G03390	Chr1	complement(840913..842419)	0	0	0	1507	0	0
AT1G03400	Chr1	complement(842627..844191)	70	8.78837	8.78837	1565	70	70
AT1G03410	Chr1	complement(844316..847684)	51	6.40296	6.40296	3369	51	51
AT1G03430	Chr1	847872..849620	54	6.7796	6.7796	1749	54	54
AT1G03440	Chr1	852365..854152	96	12.0526	12.0526	1788	96	96
AT1G03445	Chr1	complement(854290..859702)	0	0	0	5413	0	0
AT1G03457	Chr1	complement(860668..864126)	36	4.51973	4.51973	3459	36	36
AT1G03470	Chr1	complement(865795..867734)	27	3.3898	3.3898	1940	27	27
AT1G03475	Chr1	complement(868931..871212)	656	82.3596	82.3596	2282	656	656
AT1G03490	Chr1	871873..873026	0	0	0	1154	0	0
AT1G03495	Chr1	873183..875055	43	5.39857	5.39857	1873	42	43
AT1G03502	Chr1	complement(875238..875472)	1	0.125548	0.125548	235	1	1
AT1G03506	Chr1	complement(875398..875605)	2	0.251096	0.251096	208	2	2
AT1G03510	Chr1	complement(876138..877548)	12	1.50658	1.50658	1411	12	12
AT1G03515	Chr1	877647..877839	0	0	0	193	0	0
AT1G03520	Chr1	complement(877742..880159)	37	4.64528	4.64528	2418	37	37
AT1G03530	Chr1	complement(880376..883392)	130	16.3213	16.3213	3017	130	130
AT1G03540	Chr1	883781..885731	0	0	0	1951	0	0
AT1G03550	Chr1	complement(885503..887957)	13	1.63213	1.63213	2455	13	13
AT1G03545	Chr1	885940..888026	2	0.251096	0.251096	2087	2	2
AT1G03560	Chr1	complement(890036..892411)	40	5.02193	5.02193	2376	40	40
AT1G03570	Chr1	892513..892705	1	0.125548	0.125548	193	1	1
AT1G03590	Chr1	complement(894134..897519)	91	11.4249	11.4249	3386	91	91
AT1G03600	Chr1	898875..899775	1451	182.17	182.17	901	1451	1451
AT1G03610	Chr1	900886..903123	116	14.5636	14.5636	2238	116	116
AT1G03620	Chr1	complement(904199..906187)	1	0.125548	0.125548	1989	1	1
AT1G03630	Chr1	907641..909496	1709	214.562	214.562	1856	1709	1709
AT1G03640	Chr1	complement(909691..909884)	7	0.878837	0.878837	194	0	7
AT1G03650	Chr1	complement(909903..911194)	24	3.01316	3.01316	1292	24	24
AT1G03660	Chr1	complement(911316..911760)	3	0.376645	0.376645	445	3	3
AT1G03670	Chr1	complement(914102..916223)	0	0	0	2122	0	0
AT1G03680	Chr1	complement(916699..918065)	2032	255.114	255.114	1367	2032	2032
AT1G03687	Chr1	918298..920627	61	7.65844	7.65844	2330	61	61
AT1G03700	Chr1	920949..922021	0	0	0	1073	0	0
AT1G03710	Chr1	923425..924846	1	0.125548	0.125548	1422	1	1
AT1G03720	Chr1	complement(924876..926374)	0	0	0	1499	0	0
AT1G03730	Chr1	complement(930708..931896)	21	2.63651	2.63651	1189	21	21
AT1G03740	Chr1	933511..937163	69	8.66283	8.66283	3653	69	69
AT1G03743	Chr1	complement(937087..937288)	60	7.53289	7.53289	202	60	60
AT1G03746	Chr1	complement(937281..937486)	96	12.0526	12.0526	206	96	96
AT1G03750	Chr1	937919..941282	24	3.01316	3.01316	3364	24	24
AT1G03760	Chr1	complement(940942..943378)	22	2.76206	2.76206	2437	22	22
AT1G03770	Chr1	944571..947603	3	0.376645	0.376645	3033	3	3
AT1G03780	Chr1	complement(947400..951828)	46	5.77522	5.77522	4429	46	46
AT1G03790	Chr1	954524..956217	2	0.251096	0.251096	1694	2	2
AT1G03800	Chr1	complement(957141..957999)	0	0	0	859	0	0
AT1G03810	Chr1	958758..959729	0	0	0	972	0	0
AT1G03820	Chr1	complement(959749..960729)	43	5.39857	5.39857	981	43	43
AT1G03830	Chr1	complement(961896..966758)	12	1.50658	1.50658	4863	12	12
AT1G03840	Chr1	complement(967383..970131)	1	0.125548	0.125548	2749	1	1
AT1G03850	Chr1	complement(975977..977762)	14	1.75767	1.75767	1786	14	14
AT1G03860	Chr1	complement(979188..981886)	292	36.6601	36.6601	2699	292	292
AT1G03870	Chr1	complement(982386..983541)	1223	153.545	153.545	1156	1223	1223
AT1G03880	Chr1	985750..988266	0	0	0	2517	0	0
AT1G03890	Chr1	989197..991140	0	0	0	1944	0	0
AT1G03900	Chr1	991138..993238	384	48.2105	48.2105	2101	383	384
AT1G03905	Chr1	993399..995904	19	2.38542	2.38542	2506	19	19
AT1G03910	Chr1	996114..1000557	156	19.5855	19.5855	4444	156	156
AT1G03920	Chr1	1001320..1004503	3	0.376645	0.376645	3184	3	3
AT1G03930	Chr1	1004768..1008490	142	17.8278	17.8278	3723	142	142
AT1G03935	Chr1	1008809..1009016	3	0.376645	0.376645	208	3	3
AT1G03940	Chr1	complement(1009422..1011057)	46	5.77522	5.77522	1636	46	46
AT1G03950	Chr1	complement(1011052..1013366)	52	6.52851	6.52851	2315	52	52
AT1G03960	Chr1	1013714..1018049	10	1.25548	1.25548	4336	10	10
AT1G03970	Chr1	1018099..1019367	133	16.6979	16.6979	1269	133	133
AT1G03980	Chr1	complement(1018450..1022109)	3	0.376645	0.376645	3660	3	3
AT1G03982	Chr1	complement(1022131..1023720)	0	0	0	1590	0	0
AT1G03990	Chr1	1024846..1027736	0	0	0	2891	0	0
AT1G04000	Chr1	complement(1027986..1029120)	52	6.52851	6.52851	1135	52	52
AT1G04010	Chr1	complement(1031080..1036238)	16	2.00877	2.00877	5159	16	16
AT1G04020	Chr1	1036536..1040344	59	7.40734	7.40734	3809	59	59
AT1G04030	Chr1	1040382..1043012	11	1.38103	1.38103	2631	11	11
AT1G04040	Chr1	complement(1042242..1043865)	770	96.6721	96.6721	1624	770	770
AT1G04050	Chr1	complement(1045478..1049298)	12	1.50658	1.50658	3821	12	12
AT1G04070	Chr1	complement(1050433..1051187)	32	4.01754	4.01754	755	32	32
AT1G04080	Chr1	1051311..1056947	232	29.1272	29.1272	5637	232	232
AT1G04090	Chr1	1057150..1059539	2	0.251096	0.251096	2390	2	2
AT1G04100	Chr1	1059505..1061311	35	4.39419	4.39419	1807	35	35
AT1G04110	Chr1	complement(1061337..1063785)	2	0.251096	0.251096	2449	2	2
AT1G04120	Chr1	complement(1064330..1071048)	136	17.0746	17.0746	6719	136	136
AT1G04130	Chr1	1073426..1075688	30	3.76645	3.76645	2263	30	30
AT1G04140	Chr1	complement(1075423..1080631)	140	17.5767	17.5767	5209	140	140
AT1G04150	Chr1	complement(1081088..1084247)	0	0	0	3160	0	0
AT1G04160	Chr1	1086494..1096266	1	0.125548	0.125548	9773	1	1
AT1G04170	Chr1	1096945..1100018	359	45.0718	45.0718	3074	359	359
AT1G04171	Chr1	complement(1100324..1100609)	0	0	0	286	0	0
AT1G04180	Chr1	1104622..1106108	0	0	0	1487	0	0
AT1G04190	Chr1	complement(1106308..1108716)	136	17.0746	17.0746	2409	136	136
AT1G04200	Chr1	1109481..1114227	65	8.16063	8.16063	4747	65	65
AT1G04210	Chr1	1114404..1119859	125	15.6935	15.6935	5456	125	125
AT1G04220	Chr1	complement(1119579..1122527)	56	7.0307	7.0307	2949	56	56
AT1G04230	Chr1	1125517..1128288	22	2.76206	2.76206	2772	22	22
AT1G04240	Chr1	complement(1128068..1129552)	174	21.8454	21.8454	1485	174	174
AT1G04250	Chr1	1136257..1138733	436	54.739	54.739	2477	436	436
AT1G04260	Chr1	complement(1140408..1141366)	66	8.28618	8.28618	959	66	66
AT1G04270	Chr1	complement(1141484..1143054)	3924	492.651	492.651	1571	3924	3924
AT1G04280	Chr1	complement(1143316..1146655)	135	16.949	16.949	3340	135	135
AT1G04290	Chr1	complement(1147403..1148534)	177	22.222	22.222	1132	177	177
AT1G04295	Chr1	1147780..1148555	1	0.125548	0.125548	776	1	1
AT1G04300	Chr1	complement(1148477..1154653)	114	14.3125	14.3125	6177	114	114
AT1G04310	Chr1	complement(1154644..1157712)	21	2.63651	2.63651	3069	21	21
AT1G04320	Chr1	1159022..1159213	0	0	0	192	0	0
AT1G04330	Chr1	complement(1161191..1161983)	2	0.251096	0.251096	793	2	2
AT1G04340	Chr1	complement(1162977..1164852)	60	7.53289	7.53289	1876	60	60
AT1G04350	Chr1	1165164..1166888	311	39.0455	39.0455	1725	311	311
AT1G04360	Chr1	complement(1167337..1168879)	14	1.75767	1.75767	1543	14	14
AT1G04370	Chr1	1175176..1175698	0	0	0	523	0	0
AT1G04380	Chr1	complement(1176801..1178408)	0	0	0	1608	0	0
AT1G04390	Chr1	complement(1179243..1183705)	14	1.75767	1.75767	4463	14	14
AT1G04400	Chr1	complement(1185430..1188518)	228	28.625	28.625	3089	228	228
AT1G04410	Chr1	complement(1188958..1191413)	1848	232.013	232.013	2456	1848	1848
AT1G04420	Chr1	1191607..1194004	700	87.8837	87.8837	2398	700	700
AT1G04425	Chr1	1194186..1197009	31	3.89199	3.89199	2824	31	31
AT1G04430	Chr1	1198117..1201647	300	37.6645	37.6645	3531	300	300
AT1G04440	Chr1	1202254..1205923	130	16.3213	16.3213	3670	130	130
AT1G04445	Chr1	1207343..1207982	0	0	0	640	0	0
AT1G04450	Chr1	1208520..1209994	0	0	0	1475	0	0
AT1G04470	Chr1	complement(1210929..1214663)	0	0	0	3735	0	0
AT1G04480	Chr1	1216094..1217587	2123	266.539	266.539	1494	2123	2123
AT1G04490	Chr1	complement(1217828..1220138)	0	0	0	2311	0	0
AT1G04500	Chr1	complement(1221313..1224367)	0	0	0	3055	0	0
AT1G04501	Chr1	1224551..1224800	0	0	0	250	0	0
AT1G04510	Chr1	1226574..1230947	186	23.352	23.352	4374	186	186
AT1G04520	Chr1	1231577..1234152	127	15.9446	15.9446	2576	127	127
AT1G04530	Chr1	complement(1234056..1236035)	403	50.5959	50.5959	1980	403	403
AT1G04540	Chr1	1237255..1239181	1	0.125548	0.125548	1927	1	1
AT1G04550	Chr1	1240374..1242241	191	23.9797	23.9797	1868	191	191
AT1G04555	Chr1	1242557..1244364	24	3.01316	3.01316	1808	23	24
AT1G04560	Chr1	1244946..1246179	15	1.88322	1.88322	1234	15	15
AT1G04570	Chr1	complement(1246608..1248776)	9	1.12993	1.12993	2169	9	9
AT1G04580	Chr1	complement(1252002..1257511)	0	0	0	5510	0	0
AT1G04590	Chr1	complement(1258457..1261427)	106	13.3081	13.3081	2971	106	106
AT1G04600	Chr1	1262122..1272496	0	0	0	10375	0	0
AT1G04610	Chr1	1279387..1281738	4	0.502193	0.502193	2352	4	4
AT1G04620	Chr1	complement(1282621..1286585)	98	12.3037	12.3037	3965	98	98
AT1G04625	Chr1	complement(1287711..1289821)	1	0.125548	0.125548	2111	1	1
AT1G04630	Chr1	complement(1289614..1291113)	295	37.0367	37.0367	1500	230	295
AT1G04635	Chr1	1291313..1292115	3	0.376645	0.376645	803	3	3
AT1G04640	Chr1	1292079..1293477	183	22.9753	22.9753	1399	183	183
AT1G04645	Chr1	complement(1293650..1294264)	0	0	0	615	0	0
AT1G04650	Chr1	complement(1294773..1299003)	9	1.12993	1.12993	4231	9	9
AT1G04660	Chr1	complement(1300366..1301774)	0	0	0	1409	0	0
AT1G04670	Chr1	1301860..1302844	0	0	0	985	0	0
AT1G04680	Chr1	complement(1303409..1307885)	423	53.1069	53.1069	4477	423	423
AT1G04684	Chr1	complement(1310310..1310580)	0	0	0	271	0	0
AT1G04690	Chr1	1313563..1315870	197	24.733	24.733	2308	197	197
AT1G04700	Chr1	1316253..1321039	12	1.50658	1.50658	4787	12	12
AT1G04710	Chr1	1321903..1324902	113	14.1869	14.1869	3000	113	113
AT1G04720	Chr1	1324922..1325080	0	0	0	159	0	0
AT1G04730	Chr1	complement(1325176..1331087)	21	2.63651	2.63651	5912	21	21
AT1G04750	Chr1	complement(1331346..1333568)	256	32.1403	32.1403	2223	256	256
AT1G04760	Chr1	1334759..1336190	0	0	0	1432	0	0
AT1G04770	Chr1	complement(1336251..1337850)	75	9.41611	9.41611	1600	75	75
AT1G04778	Chr1	1339891..1340447	0	0	0	557	0	0
AT1G04780	Chr1	complement(1340549..1343585)	156	19.5855	19.5855	3037	156	156
AT1G04790	Chr1	1345035..1348571	37	4.64528	4.64528	3537	37	37
AT1G04800	Chr1	complement(1348332..1349287)	2321	291.397	291.397	956	2321	2321
AT1G04810	Chr1	1350179..1355562	146	18.33	18.33	5384	146	146
AT1G04820	Chr1	complement(1356071..1358387)	1495	187.695	187.695	2317	1495	1495
AT1G04830	Chr1	complement(1358454..1362020)	35	4.39419	4.39419	3567	35	35
AT1G04840	Chr1	complement(1362747..1364963)	1	0.125548	0.125548	2217	1	1
AT1G04850	Chr1	complement(1364998..1368845)	355	44.5696	44.5696	3848	355	355
AT1G04860	Chr1	complement(1368934..1373102)	75	9.41611	9.41611	4169	75	75
AT1G04870	Chr1	complement(1373114..1375763)	142	17.8278	17.8278	2650	142	142
AT1G04880	Chr1	complement(1375841..1379186)	6	0.753289	0.753289	3346	6	6
AT1G04890	Chr1	complement(1380262..1382600)	0	0	0	2339	0	0
AT1G04900	Chr1	1383840..1388015	19	2.38542	2.38542	4176	19	19
AT1G04910	Chr1	complement(1387751..1391188)	76	9.54166	9.54166	3438	76	76
AT1G04920	Chr1	complement(1391382..1395865)	6	0.753289	0.753289	4484	6	6
AT1G04930	Chr1	complement(1396171..1399054)	11	1.38103	1.38103	2884	11	11
AT1G04945	Chr1	1399173..1403232	56	7.0307	7.0307	4060	35	56
AT1G04940	Chr1	1399181..1400890	146	18.33	18.33	1710	0	146
AT1G04950	Chr1	complement(1402965..1407502)	57	7.15625	7.15625	4538	57	57
AT1G04960	Chr1	complement(1407681..1410869)	130	16.3213	16.3213	3189	130	130
AT1G04970	Chr1	1411169..1413747	115	14.438	14.438	2579	115	115
AT1G04980	Chr1	complement(1413524..1416145)	41	5.14748	5.14748	2622	41	41
AT1G04985	Chr1	complement(1416223..1418483)	133	16.6979	16.6979	2261	133	133
AT1G04990	Chr1	complement(1418960..1421790)	25	3.1387	3.1387	2831	25	25
AT1G05000	Chr1	1425592..1428902	5	0.627741	0.627741	3311	5	5
AT1G05010	Chr1	complement(1431070..1432859)	474	59.5098	59.5098	1790	474	474
AT1G05020	Chr1	complement(1435134..1437668)	3	0.376645	0.376645	2535	3	3
AT1G05030	Chr1	complement(1438032..1441418)	49	6.15186	6.15186	3387	49	49
AT1G05040	Chr1	complement(1447249..1448449)	0	0	0	1201	0	0
AT1G05055	Chr1	complement(1448598..1450888)	36	4.51973	4.51973	2291	36	36
AT1G05060	Chr1	complement(1450910..1452873)	50	6.27741	6.27741	1964	50	50
AT1G05065	Chr1	complement(1454849..1455221)	1	0.125548	0.125548	373	1	1
AT1G05070	Chr1	complement(1456943..1458745)	254	31.8892	31.8892	1803	254	254
AT1G05080	Chr1	1459090..1460699	0	0	0	1610	0	0
AT1G05085	Chr1	1460987..1461790	0	0	0	804	0	0
AT1G05090	Chr1	1463201..1465742	0	0	0	2542	0	0
AT1G05100	Chr1	1469609..1471001	6	0.753289	0.753289	1393	6	6
AT1G05120	Chr1	complement(1471286..1476079)	62	7.78399	7.78399	4794	62	62
AT1G05136	Chr1	1478922..1479183	0	0	0	262	0	0
AT1G05140	Chr1	1482547..1484176	302	37.9156	37.9156	1630	302	302
AT1G05150	Chr1	complement(1483947..1486961)	100	12.5548	12.5548	3015	100	100
AT1G05160	Chr1	complement(1487258..1490948)	35	4.39419	4.39419	3691	35	35
AT1G05170	Chr1	complement(1490991..1494249)	62	7.78399	7.78399	3259	62	62
AT1G05180	Chr1	complement(1497994..1501825)	126	15.8191	15.8191	3832	126	126
AT1G05190	Chr1	complement(1502224..1503831)	4642	582.795	582.795	1608	4642	4642
AT1G05200	Chr1	1504959..1509272	171	21.4687	21.4687	4314	171	171
AT1G05205	Chr1	complement(1508983..1510282)	120	15.0658	15.0658	1300	120	120
AT1G05210	Chr1	1510403..1511803	42	5.27302	5.27302	1401	42	42
AT1G05220	Chr1	1511906..1513693	0	0	0	1788	0	0
AT1G05230	Chr1	complement(1512776..1518806)	52	6.52851	6.52851	6031	52	52
AT1G05240	Chr1	1521136..1522801	0	0	0	1666	0	0
AT1G05250	Chr1	complement(1525481..1527235)	0	0	0	1755	0	0
AT1G05260	Chr1	1529766..1531559	10	1.25548	1.25548	1794	10	10
AT1G05270	Chr1	complement(1531521..1534411)	103	12.9315	12.9315	2891	103	103
AT1G05280	Chr1	complement(1535324..1537526)	1	0.125548	0.125548	2203	1	1
AT1G05290	Chr1	complement(1539032..1540563)	0	0	0	1532	0	0
AT1G05291	Chr1	complement(1541228..1542433)	0	0	0	1206	0	0
AT1G05300	Chr1	complement(1544986..1547850)	4	0.502193	0.502193	2865	4	4
AT1G05310	Chr1	complement(1550423..1552518)	14	1.75767	1.75767	2096	14	14
AT1G05320	Chr1	1553602..1557853	87	10.9227	10.9227	4252	87	87
AT1G05330	Chr1	1558169..1558703	3	0.376645	0.376645	535	3	3
AT1G05340	Chr1	complement(1558724..1559904)	18	2.25987	2.25987	1181	18	18
AT1G05350	Chr1	complement(1560558..1564124)	74	9.29057	9.29057	3567	74	74
AT1G05360	Chr1	1564597..1567585	14	1.75767	1.75767	2989	14	14
AT1G05370	Chr1	complement(1569072..1572281)	4	0.502193	0.502193	3210	4	4
AT1G05380	Chr1	1576862..1582734	125	15.6935	15.6935	5873	125	125
AT1G05385	Chr1	complement(1582551..1583719)	93	11.676	11.676	1169	93	93
AT1G05390	Chr1	complement(1583652..1583846)	0	0	0	195	0	0
AT1G05400	Chr1	1584072..1585541	1	0.125548	0.125548	1470	1	1
AT1G05410	Chr1	complement(1585251..1587779)	57	7.15625	7.15625	2529	57	57
AT1G05420	Chr1	1590072..1590873	1	0.125548	0.125548	802	1	1
AT1G05430	Chr1	complement(1593937..1595819)	86	10.7971	10.7971	1883	86	86
AT1G05440	Chr1	complement(1595887..1597849)	13	1.63213	1.63213	1963	13	13
AT1G05450	Chr1	1599910..1601334	0	0	0	1425	0	0
AT1G05460	Chr1	complement(1601028..1605028)	123	15.4424	15.4424	4001	123	123
AT1G05470	Chr1	complement(1607237..1611704)	35	4.39419	4.39419	4468	35	35
AT1G05490	Chr1	complement(1618482..1623453)	2	0.251096	0.251096	4972	2	2
AT1G05500	Chr1	1624954..1629344	110	13.8103	13.8103	4391	110	110
AT1G05510	Chr1	1629445..1630983	7	0.878837	0.878837	1539	7	7
AT1G05520	Chr1	complement(1630780..1635712)	81	10.1694	10.1694	4933	81	81
AT1G05530	Chr1	complement(1636376..1637864)	0	0	0	1489	0	0
AT1G05540	Chr1	1639285..1640931	27	3.3898	3.3898	1647	27	27
AT1G05550	Chr1	complement(1640839..1643918)	6	0.753289	0.753289	3080	6	6
AT1G05560	Chr1	complement(1645378..1647148)	100	12.5548	12.5548	1771	100	100
AT1G05562	Chr1	1645874..1647282	51	6.40296	6.40296	1409	51	51
AT1G05570	Chr1	complement(1647586..1659438)	46	5.77522	5.77522	11853	46	46
AT1G05575	Chr1	complement(1661571..1662188)	3	0.376645	0.376645	618	3	3
AT1G05577	Chr1	complement(1662250..1664399)	0	0	0	2150	0	0
AT1G05580	Chr1	complement(1665313..1668905)	0	0	0	3593	0	0
AT1G05590	Chr1	1669349..1671996	112	14.0614	14.0614	2648	112	112
AT1G05600	Chr1	1671935..1673976	31	3.89199	3.89199	2042	31	31
AT1G05610	Chr1	complement(1673741..1675935)	2	0.251096	0.251096	2195	2	2
AT1G05615	Chr1	complement(1677387..1678271)	0	0	0	885	0	0
AT1G05620	Chr1	1679157..1681830	46	5.77522	5.77522	2674	46	46
AT1G05630	Chr1	1682317..1687483	17	2.13432	2.13432	5167	17	17
AT1G05640	Chr1	complement(1687316..1689502)	3	0.376645	0.376645	2187	3	3
AT1G05650	Chr1	complement(1690144..1692127)	0	0	0	1984	0	0
AT1G05660	Chr1	complement(1694166..1696059)	0	0	0	1894	0	0
AT1G05670	Chr1	complement(1697467..1701026)	7	0.878837	0.878837	3560	7	7
AT1G05675	Chr1	complement(1700996..1702750)	8	1.00439	1.00439	1755	8	8
AT1G05680	Chr1	complement(1702972..1704692)	10	1.25548	1.25548	1721	10	10
AT1G05690	Chr1	1707010..1709467	31	3.89199	3.89199	2458	31	31
AT1G05700	Chr1	1709795..1713365	0	0	0	3571	0	0
AT1G05710	Chr1	1714949..1717396	40	5.02193	5.02193	2448	40	40
AT1G05720	Chr1	complement(1717327..1718910)	133	16.6979	16.6979	1584	133	133
AT1G05730	Chr1	1718554..1720423	6	0.753289	0.753289	1870	6	6
AT1G05740	Chr1	1720673..1721429	0	0	0	757	0	0
AT1G05750	Chr1	1721508..1724854	9	1.12993	1.12993	3347	9	9
AT1G05760	Chr1	complement(1723614..1724487)	57	7.15625	7.15625	874	57	57
AT1G05770	Chr1	complement(1725268..1726284)	6	0.753289	0.753289	1017	6	6
AT1G05780	Chr1	1726607..1728524	34	4.26864	4.26864	1918	34	34
AT1G05785	Chr1	1730248..1732746	28	3.51535	3.51535	2499	28	28
AT1G05790	Chr1	1732870..1737609	44	5.52412	5.52412	4740	44	44
AT1G05800	Chr1	1741203..1742739	0	0	0	1537	0	0
AT1G05805	Chr1	1744772..1747813	100	12.5548	12.5548	3042	100	100
AT1G05810	Chr1	1748313..1749580	26	3.26425	3.26425	1268	26	26
AT1G05820	Chr1	1749681..1754110	7	0.878837	0.878837	4430	7	7
AT1G05830	Chr1	1754243..1761937	47	5.90076	5.90076	7695	47	47
AT1G05835	Chr1	1762223..1762934	71	8.91392	8.91392	712	71	71
AT1G05840	Chr1	complement(1762614..1766282)	39	4.89638	4.89638	3669	39	39
AT1G05850	Chr1	complement(1766383..1768696)	2470	310.104	310.104	2314	2470	2470
AT1G05860	Chr1	1769013..1771235	25	3.1387	3.1387	2223	25	25
AT1G05870	Chr1	complement(1771337..1773294)	90	11.2993	11.2993	1958	90	90
AT1G05880	Chr1	1775642..1778673	0	0	0	3032	0	0
AT1G05890	Chr1	1779255..1784649	113	14.1869	14.1869	5395	111	113
AT1G05894	Chr1	1784802..1786412	1	0.125548	0.125548	1611	1	1
AT1G05900	Chr1	1786855..1789796	68	8.53728	8.53728	2942	68	68
AT1G05910	Chr1	1790223..1796767	61	7.65844	7.65844	6545	61	61
AT1G05920	Chr1	1796777..1798374	0	0	0	1598	0	0
AT1G05925	Chr1	complement(1798781..1799063)	0	0	0	283	0	0
AT1G05930	Chr1	1799417..1801053	0	0	0	1637	0	0
AT1G05940	Chr1	complement(1801042..1803985)	174	21.8454	21.8454	2944	174	174
AT1G05950	Chr1	complement(1804281..1807472)	13	1.63213	1.63213	3192	13	13
AT1G05960	Chr1	complement(1807853..1815475)	211	26.4907	26.4907	7623	211	211
AT1G05970	Chr1	complement(1815936..1817283)	14	1.75767	1.75767	1348	14	14
AT1G05980	Chr1	1817399..1817591	0	0	0	193	0	0
AT1G05990	Chr1	1818446..1819160	0	0	0	715	0	0
AT1G06000	Chr1	complement(1820188..1821895)	514	64.5318	64.5318	1708	514	514
AT1G06002	Chr1	1820976..1822038	5	0.627741	0.627741	1063	5	5
AT1G06010	Chr1	1822617..1824117	61	7.65844	7.65844	1501	61	61
AT1G06020	Chr1	1824547..1826221	0	0	0	1675	0	0
AT1G06030	Chr1	1826879..1828281	0	0	0	1403	0	0
AT1G06040	Chr1	complement(1828293..1829891)	1671	209.791	209.791	1599	1671	1671
AT1G06050	Chr1	complement(1830485..1832556)	21	2.63651	2.63651	2072	21	21
AT1G06060	Chr1	1832942..1834981	117	14.6891	14.6891	2040	117	117
AT1G06070	Chr1	complement(1834709..1837649)	59	7.40734	7.40734	2941	59	59
AT1G06080	Chr1	1843567..1846422	29	3.6409	3.6409	2856	29	29
AT1G06090	Chr1	1847882..1849813	1	0.125548	0.125548	1932	1	1
AT1G06100	Chr1	1851529..1853139	14	1.75767	1.75767	1611	14	14
AT1G06110	Chr1	complement(1852957..1855032)	108	13.5592	13.5592	2076	108	108
AT1G06120	Chr1	1855942..1857838	0	0	0	1897	0	0
AT1G06130	Chr1	complement(1857647..1860731)	66	8.28618	8.28618	3085	66	66
AT1G06135	Chr1	1862196..1862862	0	0	0	667	0	0
AT1G06137	Chr1	complement(1863424..1863751)	0	0	0	328	0	0
AT1G06140	Chr1	1864795..1866592	0	0	0	1798	0	0
AT1G06150	Chr1	complement(1866895..1873719)	26	3.26425	3.26425	6825	7	26
AT1G06149	Chr1	complement(1868869..1873719)	33	4.14309	4.14309	4851	0	33
AT1G06148	Chr1	complement(1874765..1877529)	2	0.251096	0.251096	2765	2	2
AT1G06160	Chr1	1883003..1884054	16	2.00877	2.00877	1052	16	16
AT1G06170	Chr1	complement(1884861..1886898)	0	0	0	2038	0	0
AT1G06180	Chr1	1889407..1891278	113	14.1869	14.1869	1872	113	113
AT1G06190	Chr1	complement(1892153..1894149)	893	112.115	112.115	1997	893	893
AT1G06200	Chr1	complement(1894216..1896936)	213	26.7418	26.7418	2721	213	213
AT1G06210	Chr1	1897202..1899328	80	10.0439	10.0439	2127	80	80
AT1G06220	Chr1	1899963..1904993	267	33.5214	33.5214	5031	267	267
AT1G06225	Chr1	1905974..1906346	0	0	0	373	0	0
AT1G06230	Chr1	1906962..1910968	257	32.2659	32.2659	4007	257	257
AT1G06240	Chr1	1911121..1913325	58	7.2818	7.2818	2205	58	58
AT1G06250	Chr1	complement(1913136..1914896)	2	0.251096	0.251096	1761	2	2
AT1G06265	Chr1	complement(1914823..1917662)	24	3.01316	3.01316	2840	24	24
AT1G06260	Chr1	1916429..1917705	0	0	0	1277	0	0
AT1G06270	Chr1	complement(1917968..1919761)	12	1.50658	1.50658	1794	12	12
AT1G06280	Chr1	complement(1920187..1920950)	0	0	0	764	0	0
AT1G06290	Chr1	1922351..1926398	110	13.8103	13.8103	4048	109	110
AT1G06310	Chr1	1926790..1930378	0	0	0	3589	0	0
AT1G06320	Chr1	1930522..1931569	0	0	0	1048	0	0
AT1G06330	Chr1	complement(1931551..1932267)	0	0	0	717	0	0
AT1G06340	Chr1	complement(1933164..1934015)	0	0	0	852	0	0
AT1G06350	Chr1	complement(1935173..1936820)	11	1.38103	1.38103	1648	11	11
AT1G06360	Chr1	complement(1938843..1940460)	195	24.4819	24.4819	1618	195	195
AT1G06380	Chr1	1945123..1946196	46	5.77522	5.77522	1074	46	46
AT1G06390	Chr1	1946787..1950980	91	11.4249	11.4249	4194	91	91
AT1G06400	Chr1	complement(1950724..1952786)	299	37.5389	37.5389	2063	299	299
AT1G06410	Chr1	1954849..1958876	1118	140.363	140.363	4028	1118	1118
AT1G06420	Chr1	1958922..1960067	38	4.77083	4.77083	1146	38	38
AT1G06430	Chr1	complement(1959938..1963012)	708	88.8881	88.8881	3075	708	708
AT1G06440	Chr1	complement(1963260..1965052)	2	0.251096	0.251096	1793	2	2
AT1G06450	Chr1	1965839..1967339	2	0.251096	0.251096	1501	2	2
AT1G06460	Chr1	complement(1966967..1969562)	469	58.8821	58.8821	2596	469	469
AT1G06470	Chr1	1969728..1973887	88	11.0482	11.0482	4160	88	88
AT1G06475	Chr1	complement(1973714..1974387)	20	2.51096	2.51096	674	20	20
AT1G06480	Chr1	1978083..1978277	0	0	0	195	0	0
AT1G06490	Chr1	1978761..1989529	7	0.878837	0.878837	10769	7	7
AT1G06500	Chr1	1989478..1990850	65	8.16063	8.16063	1373	65	65
AT1G06515	Chr1	complement(1990514..1992229)	98	12.3037	12.3037	1716	98	98
AT1G06510	Chr1	1992332..1993960	47	5.90076	5.90076	1629	47	47
AT1G06520	Chr1	complement(1993858..1996113)	5	0.627741	0.627741	2256	5	5
AT1G06530	Chr1	2001593..2002716	604	75.8311	75.8311	1124	604	604
AT1G06540	Chr1	complement(2002757..2003394)	0	0	0	638	0	0
AT1G06550	Chr1	complement(2003507..2007191)	180	22.5987	22.5987	3685	180	180
AT1G06560	Chr1	2007614..2012126	29	3.6409	3.6409	4513	29	29
AT1G06570	Chr1	complement(2011765..2013546)	257	32.2659	32.2659	1782	257	257
AT1G06580	Chr1	complement(2013883..2016055)	2	0.251096	0.251096	2173	2	2
AT1G06590	Chr1	complement(2016188..2024663)	32	4.01754	4.01754	8476	32	32
AT1G06610	Chr1	2025355..2025548	0	0	0	194	0	0
AT1G06620	Chr1	2025600..2027391	3	0.376645	0.376645	1792	3	3
AT1G06630	Chr1	2027738..2031508	62	7.78399	7.78399	3771	62	62
AT1G06640	Chr1	2032337..2034138	269	33.7725	33.7725	1802	269	269
AT1G06645	Chr1	2034155..2035746	18	2.25987	2.25987	1592	18	18
AT1G06650	Chr1	2035838..2037486	183	22.9753	22.9753	1649	183	183
AT1G06660	Chr1	complement(2037191..2040247)	12	1.50658	1.50658	3057	12	12
AT1G06670	Chr1	2040432..2047732	268	33.6469	33.6469	7301	268	268
AT1G06680	Chr1	2047824..2049538	26497	3326.65	3326.65	1715	26497	26497
AT1G06690	Chr1	complement(2049482..2052155)	379	47.5828	47.5828	2674	379	379
AT1G06700	Chr1	complement(2052361..2055549)	122	15.3169	15.3169	3189	121	122
AT1G06710	Chr1	complement(2056455..2060243)	1	0.125548	0.125548	3789	1	1
AT1G06720	Chr1	complement(2060324..2067324)	144	18.0789	18.0789	7001	144	144
AT1G06730	Chr1	2067528..2070566	32	4.01754	4.01754	3039	32	32
AT1G06750	Chr1	2072978..2076625	26	3.26425	3.26425	3648	26	26
AT1G06760	Chr1	complement(2076384..2077699)	1035	129.942	129.942	1316	1035	1035
AT1G06770	Chr1	complement(2078791..2081940)	25	3.1387	3.1387	3150	25	25
AT1G06780	Chr1	2083310..2087251	182	22.8498	22.8498	3942	182	182
AT1G06790	Chr1	2087231..2089906	60	7.53289	7.53289	2676	60	60
AT1G06800	Chr1	complement(2089297..2091687)	15	1.88322	1.88322	2391	15	15
AT1G06810	Chr1	complement(2091618..2092529)	0	0	0	912	0	0
AT1G06820	Chr1	complement(2092826..2096233)	73	9.16502	9.16502	3408	73	73
AT1G06830	Chr1	2097150..2097775	357	44.8207	44.8207	626	357	357
AT1G06840	Chr1	complement(2097627..2103480)	20	2.51096	2.51096	5854	20	20
AT1G06850	Chr1	2105047..2106869	19	2.38542	2.38542	1823	19	19
AT1G06860	Chr1	complement(2107278..2107469)	10	1.25548	1.25548	192	10	10
AT1G06870	Chr1	2108592..2111106	43	5.39857	5.39857	2515	43	43
AT1G06880	Chr1	complement(2111028..2111219)	49	6.15186	6.15186	192	49	49
AT1G06890	Chr1	complement(2111243..2114602)	26	3.26425	3.26425	3360	26	26
AT1G06900	Chr1	complement(2114807..2120746)	91	11.4249	11.4249	5940	91	91
AT1G06910	Chr1	2120990..2123868	21	2.63651	2.63651	2879	21	21
AT1G06920	Chr1	complement(2124734..2125802)	0	0	0	1069	0	0
AT1G06923	Chr1	2126748..2128180	0	0	0	1433	0	0
AT1G06925	Chr1	complement(2127584..2128612)	0	0	0	1029	0	0
AT1G06930	Chr1	2128842..2130003	0	0	0	1162	0	0
AT1G06950	Chr1	complement(2130022..2135666)	882	110.734	110.734	5645	882	882
AT1G06960	Chr1	2135850..2137852	80	10.0439	10.0439	2003	80	80
AT1G06970	Chr1	2138108..2140938	1	0.125548	0.125548	2831	1	1
AT1G06980	Chr1	complement(2142911..2143822)	22	2.76206	2.76206	912	22	22
AT1G06990	Chr1	2148386..2150272	0	0	0	1887	0	0
AT1G07000	Chr1	complement(2150074..2152326)	10	1.25548	1.25548	2253	10	10
AT1G07010	Chr1	2152851..2155389	372	46.7039	46.7039	2539	372	372
AT1G07020	Chr1	complement(2155093..2156009)	61	7.65844	7.65844	917	61	61
AT1G07025	Chr1	complement(2157538..2158159)	0	0	0	622	0	0
AT1G07030	Chr1	complement(2158300..2160810)	82	10.295	10.295	2511	82	82
AT1G07040	Chr1	complement(2160818..2163309)	48	6.02631	6.02631	2492	48	48
AT1G07050	Chr1	complement(2164068..2165240)	8	1.00439	1.00439	1173	8	8
AT1G07051	Chr1	2165516..2165866	0	0	0	351	0	0
AT1G07060	Chr1	complement(2166987..2168398)	0	0	0	1412	0	0
AT1G07070	Chr1	2168563..2169971	274	34.4002	34.4002	1409	274	274
AT1G07080	Chr1	2169981..2172314	399	50.0937	50.0937	2334	399	399
AT1G07090	Chr1	complement(2173832..2174895)	60	7.53289	7.53289	1064	60	60
AT1G07100	Chr1	2177884..2178078	0	0	0	195	0	0
AT1G07110	Chr1	complement(2177984..2184149)	307	38.5433	38.5433	6166	307	307
AT1G07119	Chr1	2184346..2186659	1	0.125548	0.125548	2314	1	1
AT1G07120	Chr1	complement(2184639..2186581)	0	0	0	1943	0	0
AT1G07128	Chr1	complement(2187501..2188418)	6	0.753289	0.753289	918	6	6
AT1G07130	Chr1	2187775..2188853	5	0.627741	0.627741	1079	5	5
AT1G07135	Chr1	complement(2189808..2190660)	61	7.65844	7.65844	853	61	61
AT1G07140	Chr1	complement(2191603..2193794)	872	109.478	109.478	2192	872	872
AT1G07150	Chr1	complement(2193821..2195799)	27	3.3898	3.3898	1979	27	27
AT1G07160	Chr1	complement(2197788..2199749)	0	0	0	1962	0	0
AT1G07170	Chr1	2200122..2201385	129	16.1957	16.1957	1264	129	129
AT1G07175	Chr1	2202329..2202894	11	1.38103	1.38103	566	11	11
AT1G07180	Chr1	2204319..2207054	669	83.9917	83.9917	2736	669	669
AT1G07190	Chr1	2208012..2208297	0	0	0	286	0	0
AT1G07200	Chr1	complement(2208599..2212547)	57	7.15625	7.15625	3949	57	57
AT1G07210	Chr1	2215222..2217102	162	20.3388	20.3388	1881	162	162
AT1G07220	Chr1	complement(2216805..2219475)	42	5.27302	5.27302	2671	42	42
AT1G07230	Chr1	complement(2220133..2222983)	142	17.8278	17.8278	2851	142	142
AT1G07240	Chr1	2223690..2225572	27	3.3898	3.3898	1883	27	27
AT1G07250	Chr1	2225899..2227686	186	23.352	23.352	1788	186	186
AT1G07260	Chr1	complement(2227474..2229320)	10	1.25548	1.25548	1847	10	10
AT1G07270	Chr1	complement(2229637..2232898)	1	0.125548	0.125548	3262	1	1
AT1G07280	Chr1	2238086..2241337	184	23.1009	23.1009	3252	184	184
AT1G07290	Chr1	complement(2242136..2244429)	3	0.376645	0.376645	2294	3	3
AT1G07300	Chr1	complement(2245638..2246493)	33	4.14309	4.14309	856	33	33
AT1G07310	Chr1	complement(2247389..2248962)	118	14.8147	14.8147	1574	118	118
AT1G07320	Chr1	2249132..2250649	3177	398.867	398.867	1518	3177	3177
AT1G07330	Chr1	2251130..2253705	3	0.376645	0.376645	2576	3	3
AT1G07340	Chr1	2254821..2256970	0	0	0	2150	0	0
AT1G07350	Chr1	complement(2257305..2260102)	94	11.8015	11.8015	2798	94	94
AT1G07360	Chr1	complement(2260269..2262866)	198	24.8585	24.8585	2598	198	198
AT1G07370	Chr1	2263139..2264671	135	16.949	16.949	1533	135	135
AT1G07380	Chr1	complement(2264709..2268307)	5	0.627741	0.627741	3599	5	5
AT1G07390	Chr1	2269892..2274940	17	2.13432	2.13432	5049	17	17
AT1G07400	Chr1	2274942..2275878	3	0.376645	0.376645	937	3	3
AT1G07410	Chr1	2276052..2277274	0	0	0	1223	0	0
AT1G07420	Chr1	2277806..2280417	95	11.9271	11.9271	2612	95	95
AT1G07430	Chr1	complement(2280715..2282829)	1	0.125548	0.125548	2115	1	1
AT1G07440	Chr1	complement(2286029..2287731)	247	31.0104	31.0104	1703	247	247
AT1G07450	Chr1	complement(2287806..2289337)	95	11.9271	11.9271	1532	95	95
AT1G07460	Chr1	2290200..2291097	0	0	0	898	0	0
AT1G07470	Chr1	2291456..2294708	49	6.15186	6.15186	3253	49	49
AT1G07473	Chr1	complement(2294446..2295490)	0	0	0	1045	0	0
AT1G07476	Chr1	2295750..2296617	0	0	0	868	0	0
AT1G07480	Chr1	complement(2295903..2299471)	40	5.02193	5.02193	3569	40	40
AT1G07490	Chr1	complement(2301260..2302022)	44	5.52412	5.52412	763	44	44
AT1G07485	Chr1	2301374..2302241	2	0.251096	0.251096	868	2	2
AT1G07500	Chr1	complement(2304646..2305032)	0	0	0	387	0	0
AT1G07510	Chr1	2305377..2309664	175	21.9709	21.9709	4288	175	175
AT1G07520	Chr1	complement(2309444..2311806)	10	1.25548	1.25548	2363	10	10
AT1G07530	Chr1	complement(2313462..2316470)	115	14.438	14.438	3009	115	115
AT1G07540	Chr1	complement(2318313..2321049)	0	0	0	2737	0	0
AT1G07550	Chr1	complement(2322533..2326562)	0	0	0	4030	0	0
AT1G07560	Chr1	2327319..2331216	0	0	0	3898	0	0
AT1G07570	Chr1	complement(2331050..2333739)	106	13.3081	13.3081	2690	106	106
AT1G07580	Chr1	2334821..2335014	0	0	0	194	0	0
AT1G07590	Chr1	complement(2336403..2339392)	8265	1037.66	1037.66	2990	7757	8265
AT1G07600	Chr1	complement(2338784..2339322)	0	0	0	539	0	0
AT1G07610	Chr1	2341541..2342243	768	96.421	96.421	703	768	768
AT1G07615	Chr1	complement(2342078..2344272)	43	5.39857	5.39857	2195	43	43
AT1G07620	Chr1	complement(2344270..2346843)	4	0.502193	0.502193	2574	4	4
AT1G07630	Chr1	2349096..2351812	31	3.89199	3.89199	2717	31	31
AT1G07640	Chr1	complement(2354234..2356228)	175	21.9709	21.9709	1995	175	175
AT1G07650	Chr1	complement(2359429..2366562)	95	11.9271	11.9271	7134	95	95
AT1G07645	Chr1	complement(2367317..2368386)	0	0	0	1070	0	0
AT1G07660	Chr1	2368836..2369854	419	52.6047	52.6047	1019	419	419
AT1G07670	Chr1	complement(2369932..2374546)	80	10.0439	10.0439	4615	77	80
AT1G07680	Chr1	2376011..2377306	0	0	0	1296	0	0
AT1G07690	Chr1	2378075..2379120	0	0	0	1046	0	0
AT1G07700	Chr1	2379646..2381482	391	49.0893	49.0893	1837	391	391
AT1G07705	Chr1	2381614..2386212	45	5.64967	5.64967	4599	45	45
AT1G07702	Chr1	complement(2382131..2382332)	0	0	0	202	0	0
AT1G07710	Chr1	complement(2386155..2387987)	1	0.125548	0.125548	1833	1	1
AT1G07720	Chr1	complement(2390535..2392454)	100	12.5548	12.5548	1920	100	100
AT1G07725	Chr1	complement(2394681..2397273)	0	0	0	2593	0	0
AT1G07728	Chr1	2395450..2397465	24	3.01316	3.01316	2016	24	24
AT1G07740	Chr1	complement(2397322..2400509)	18	2.25987	2.25987	3188	9	18
AT1G07730	Chr1	complement(2397407..2398697)	7	0.878837	0.878837	1291	0	7
AT1G07745	Chr1	complement(2400469..2402874)	8	1.00439	1.00439	2406	8	8
AT1G07747	Chr1	2403557..2403965	0	0	0	409	0	0
AT1G07750	Chr1	complement(2403917..2405944)	95	11.9271	11.9271	2028	95	95
AT1G07760	Chr1	complement(2406714..2406906)	0	0	0	193	0	0
AT1G07770	Chr1	complement(2408083..2409581)	2937	368.735	368.735	1499	2937	2937
AT1G07780	Chr1	complement(2409936..2412678)	67	8.41173	8.41173	2743	61	67
AT1G07790	Chr1	2412979..2413828	398	49.9682	49.9682	850	398	398
AT1G07795	Chr1	2414285..2415087	1	0.125548	0.125548	803	1	1
AT1G07810	Chr1	2416264..2420877	53	6.65405	6.65405	4614	51	53
AT1G07820	Chr1	complement(2421096..2421948)	1879	235.905	235.905	853	1879	1879
AT1G07830	Chr1	2422240..2423775	76	9.54166	9.54166	1536	76	76
AT1G07840	Chr1	2424053..2426796	72	9.03947	9.03947	2744	72	72
AT1G07850	Chr1	2426744..2428839	0	0	0	2096	0	0
AT1G07870	Chr1	complement(2428653..2432058)	39	4.89638	4.89638	3406	39	39
AT1G07860	Chr1	complement(2428791..2429432)	0	0	0	642	0	0
AT1G07880	Chr1	complement(2433910..2435764)	20	2.51096	2.51096	1855	20	20
AT1G07885	Chr1	complement(2436347..2436960)	0	0	0	614	0	0
AT1G07890	Chr1	2437329..2439785	5844	733.704	733.704	2457	5844	5844
AT1G07900	Chr1	2442621..2443752	0	0	0	1132	0	0
AT1G07901	Chr1	complement(2443851..2444124)	0	0	0	274	0	0
AT1G07910	Chr1	2445469..2454765	37	4.64528	4.64528	9297	37	37
AT1G07920	Chr1	2454845..2457441	3425	430.003	430.003	2597	3425	3425
AT1G07930	Chr1	2458243..2460910	2220	278.717	278.717	2668	2220	2220
AT1G07940	Chr1	complement(2462833..2465505)	2953	370.744	370.744	2673	2953	2953
AT1G07950	Chr1	complement(2465650..2467023)	81	10.1694	10.1694	1374	81	81
AT1G07960	Chr1	2467160..2469274	144	18.0789	18.0789	2115	144	144
AT1G07970	Chr1	complement(2469166..2472629)	46	5.77522	5.77522	3464	46	46
AT1G07980	Chr1	complement(2473045..2474928)	37	4.64528	4.64528	1884	37	37
AT1G07985	Chr1	2475404..2476275	6	0.753289	0.753289	872	6	6
AT1G07990	Chr1	2477156..2483258	101	12.6804	12.6804	6103	101	101
AT1G08000	Chr1	complement(2483120..2485110)	56	7.0307	7.0307	1991	56	56
AT1G08005	Chr1	2485343..2485631	0	0	0	289	0	0
AT1G08010	Chr1	complement(2485786..2488028)	88	11.0482	11.0482	2243	88	88
AT1G08030	Chr1	complement(2489381..2493251)	37	4.64528	4.64528	3871	37	37
AT1G08032	Chr1	2494122..2494435	1	0.125548	0.125548	314	1	1
AT1G08035	Chr1	2494401..2495269	1	0.125548	0.125548	869	1	1
AT1G08040	Chr1	complement(2495222..2498765)	112	14.0614	14.0614	3544	112	112
AT1G08050	Chr1	complement(2498716..2501428)	11	1.38103	1.38103	2713	11	11
AT1G08060	Chr1	complement(2501622..2511085)	79	9.91831	9.91831	9464	79	79
AT1G08065	Chr1	complement(2511527..2513455)	0	0	0	1929	0	0
AT1G08070	Chr1	complement(2514072..2516606)	4	0.502193	0.502193	2535	4	4
AT1G08080	Chr1	complement(2516871..2518547)	0	0	0	1677	0	0
AT1G08090	Chr1	2524075..2526284	25	3.1387	3.1387	2210	25	25
AT1G08100	Chr1	complement(2527050..2529121)	0	0	0	2072	0	0
AT1G08110	Chr1	2535327..2538051	568	71.3114	71.3114	2725	568	568
AT1G08115	Chr1	complement(2537956..2538238)	69	8.66283	8.66283	283	69	69
AT1G08120	Chr1	2538614..2539781	1	0.125548	0.125548	1168	1	1
AT1G08125	Chr1	complement(2539494..2542335)	65	8.16063	8.16063	2842	65	65
AT1G08130	Chr1	complement(2542582..2547947)	170	21.3432	21.3432	5366	170	170
AT1G08135	Chr1	complement(2548699..2551474)	0	0	0	2776	0	0
AT1G08140	Chr1	complement(2551916..2555162)	0	0	0	3247	0	0
AT1G08150	Chr1	complement(2556223..2559075)	0	0	0	2853	0	0
AT1G08160	Chr1	complement(2559367..2560404)	63	7.90954	7.90954	1038	63	63
AT1G08165	Chr1	complement(2561507..2562149)	3	0.376645	0.376645	643	3	3
AT1G08170	Chr1	complement(2562821..2563673)	5	0.627741	0.627741	853	5	5
AT1G08180	Chr1	complement(2564452..2565122)	28	3.51535	3.51535	671	28	28
AT1G08190	Chr1	2567474..2573513	771	96.7977	96.7977	6040	771	771
AT1G08200	Chr1	complement(2573728..2576715)	688	86.3772	86.3772	2988	688	688
AT1G08210	Chr1	complement(2576900..2580670)	83	10.4205	10.4205	3771	83	83
AT1G08220	Chr1	complement(2580902..2583324)	37	4.64528	4.64528	2423	37	37
AT1G08230	Chr1	complement(2583534..2586745)	27	3.3898	3.3898	3212	27	27
AT1G08240	Chr1	2588524..2588716	0	0	0	193	0	0
AT1G08250	Chr1	complement(2588737..2590302)	174	21.8454	21.8454	1566	174	174
AT1G08260	Chr1	2590943..2607012	61	7.65844	7.65844	16070	61	61
AT1G08270	Chr1	complement(2606149..2607508)	0	0	0	1360	0	0
AT1G08280	Chr1	2608407..2609973	24	3.01316	3.01316	1567	24	24
AT1G08290	Chr1	complement(2609876..2613243)	3	0.376645	0.376645	3368	3	3
AT1G08300	Chr1	2614773..2618943	1	0.125548	0.125548	4171	1	1
AT1G08310	Chr1	2618646..2620572	3	0.376645	0.376645	1927	3	3
AT1G08315	Chr1	complement(2620215..2621546)	39	4.89638	4.89638	1332	39	39
AT1G08320	Chr1	complement(2621784..2627849)	0	0	0	6066	0	0
AT1G08340	Chr1	2631067..2632991	33	4.14309	4.14309	1925	33	33
AT1G08350	Chr1	complement(2632690..2635853)	27	3.3898	3.3898	3164	27	27
AT1G08360	Chr1	2636010..2638035	2283	286.627	286.627	2026	2283	2283
AT1G08370	Chr1	2638180..2640674	85	10.6716	10.6716	2495	85	85
AT1G08380	Chr1	complement(2640693..2641829)	45176	5671.77	5671.77	1137	45176	45176
AT1G08390	Chr1	2642213..2643405	85	10.6716	10.6716	1193	85	85
AT1G08400	Chr1	complement(2643210..2646036)	12	1.50658	1.50658	2827	12	12
AT1G08410	Chr1	2646188..2649499	70	8.78837	8.78837	3312	70	70
AT1G08420	Chr1	2649536..2657240	102	12.8059	12.8059	7705	102	102
AT1G08430	Chr1	2658715..2661149	0	0	0	2435	0	0
AT1G08440	Chr1	2663026..2665463	0	0	0	2438	0	0
AT1G08450	Chr1	complement(2667678..2671893)	562	70.5581	70.5581	4216	562	562
AT1G08460	Chr1	2672450..2674748	39	4.89638	4.89638	2299	39	39
AT1G08465	Chr1	2675812..2679901	109	13.6848	13.6848	4090	109	109
AT1G08470	Chr1	complement(2682007..2684101)	129	16.1957	16.1957	2095	129	129
AT1G08480	Chr1	2684233..2685741	250	31.387	31.387	1509	250	250
AT1G08490	Chr1	complement(2685539..2688596)	210	26.3651	26.3651	3058	210	210
AT1G08500	Chr1	2689015..2690165	7	0.878837	0.878837	1151	7	7
AT1G08510	Chr1	complement(2690960..2694378)	584	73.3201	73.3201	3419	584	584
AT1G08520	Chr1	2696411..2701079	2350	295.038	295.038	4669	2350	2350
AT1G08530	Chr1	2701225..2703211	90	11.2993	11.2993	1987	90	90
AT1G08540	Chr1	2703335..2706965	888	111.487	111.487	3631	888	888
AT1G08550	Chr1	2706923..2709651	294	36.9112	36.9112	2729	294	294
AT1G08560	Chr1	complement(2709512..2710913)	179	22.4731	22.4731	1402	179	179
AT1G08570	Chr1	2712882..2714854	447	56.12	56.12	1973	447	447
AT1G08580	Chr1	complement(2714959..2716405)	409	51.3492	51.3492	1447	409	409
AT1G08592	Chr1	complement(2718755..2721677)	9	1.12993	1.12993	2923	9	9
AT1G08590	Chr1	2718777..2722341	1	0.125548	0.125548	3565	1	1
AT1G08600	Chr1	2723823..2733733	79	9.91831	9.91831	9911	79	79
AT1G08610	Chr1	complement(2733537..2735820)	47	5.90076	5.90076	2284	47	47
AT1G08620	Chr1	2736773..2743878	68	8.53728	8.53728	7106	68	68
AT1G08630	Chr1	complement(2743641..2747968)	10	1.25548	1.25548	4328	10	10
AT1G08640	Chr1	complement(2748278..2751279)	670	84.1173	84.1173	3002	670	670
AT1G08650	Chr1	2752153..2753823	33	4.14309	4.14309	1671	33	33
AT1G08660	Chr1	complement(2756921..2759795)	86	10.7971	10.7971	2875	86	86
AT1G08670	Chr1	complement(2760226..2761574)	0	0	0	1349	0	0
AT1G08680	Chr1	2762583..2769087	61	7.65844	7.65844	6505	61	61
AT1G08695	Chr1	complement(2768936..2769484)	0	0	0	549	0	0
AT1G08700	Chr1	complement(2769695..2771478)	107	13.4337	13.4337	1784	107	107
AT1G08710	Chr1	2771632..2773580	21	2.63651	2.63651	1949	21	21
AT1G08720	Chr1	2774029..2779417	33	4.14309	4.14309	5389	33	33
AT1G08730	Chr1	2779962..2788567	10	1.25548	1.25548	8606	10	10
AT1G08750	Chr1	2801066..2804657	58	7.2818	7.2818	3592	58	58
AT1G08760	Chr1	2805370..2808741	11	1.38103	1.38103	3372	11	11
AT1G08770	Chr1	2808882..2809867	52	6.52851	6.52851	986	52	52
AT1G08780	Chr1	complement(2809658..2811192)	147	18.4556	18.4556	1535	147	147
AT1G08790	Chr1	2811988..2812766	0	0	0	779	0	0
AT1G08800	Chr1	complement(2812941..2818009)	35	4.39419	4.39419	5069	35	35
AT1G08810	Chr1	complement(2818945..2820396)	47	5.90076	5.90076	1452	47	47
AT1G08820	Chr1	complement(2821432..2825276)	60	7.53289	7.53289	3845	60	60
AT1G08830	Chr1	2827060..2829435	4352	546.386	546.386	2376	4352	4352
AT1G08840	Chr1	complement(2828985..2838470)	8	1.00439	1.00439	9486	8	8
AT1G08845	Chr1	2838788..2841114	35	4.39419	4.39419	2327	35	35
AT1G08860	Chr1	2842152..2846258	0	0	0	4107	0	0
AT1G08870	Chr1	complement(2846416..2846609)	0	0	0	194	0	0
AT1G08880	Chr1	complement(2846829..2847801)	557	69.9303	69.9303	973	557	557
AT1G08890	Chr1	2848347..2852390	5	0.627741	0.627741	4044	5	5
AT1G08900	Chr1	2852453..2855899	32	4.01754	4.01754	3447	32	32
AT1G08910	Chr1	2856226..2861290	47	5.90076	5.90076	5065	47	47
AT1G08920	Chr1	2867258..2870776	37	4.64528	4.64528	3519	37	37
AT1G08930	Chr1	2873464..2877390	197	24.733	24.733	3927	197	197
AT1G08940	Chr1	2877691..2879289	16	2.00877	2.00877	1599	16	16
AT1G08950	Chr1	2879302..2879494	0	0	0	193	0	0
AT1G08960	Chr1	2879641..2882351	50	6.27741	6.27741	2711	50	50
AT1G08970	Chr1	2882523..2884457	157	19.7111	19.7111	1935	157	157
AT1G08980	Chr1	2884410..2886740	147	18.4556	18.4556	2331	147	147
AT1G08985	Chr1	2887284..2887826	0	0	0	543	0	0
AT1G08990	Chr1	2888752..2891079	0	0	0	2328	0	0
AT1G09000	Chr1	2891036..2895302	6	0.753289	0.753289	4267	6	6
AT1G09010	Chr1	complement(2895046..2899385)	186	23.352	23.352	4340	186	186
AT1G09020	Chr1	complement(2899794..2904816)	20	2.51096	2.51096	5023	20	20
AT1G09026	Chr1	2907123..2907399	0	0	0	277	0	0
AT1G09030	Chr1	complement(2908491..2909031)	0	0	0	541	0	0
AT1G09040	Chr1	2911316..2915489	6	0.753289	0.753289	4174	6	6
AT1G09050	Chr1	2918030..2921009	1	0.125548	0.125548	2980	1	1
AT1G09060	Chr1	complement(2920944..2925763)	121	15.1913	15.1913	4820	121	121
AT1G09070	Chr1	2927702..2929088	1251	157.061	157.061	1387	1251	1251
AT1G09080	Chr1	complement(2929097..2931842)	0	0	0	2746	0	0
AT1G09090	Chr1	2932738..2936706	0	0	0	3969	0	0
AT1G09100	Chr1	complement(2936408..2939327)	78	9.79276	9.79276	2920	78	78
AT1G09110	Chr1	2939416..2939608	0	0	0	193	0	0
AT1G09130	Chr1	complement(2939450..2942289)	602	75.58	75.58	2840	602	602
AT1G09140	Chr1	complement(2942444..2945962)	398	49.9682	49.9682	3519	398	398
AT1G09150	Chr1	2946228..2949279	168	21.0921	21.0921	3052	168	168
AT1G09155	Chr1	complement(2949556..2950990)	0	0	0	1435	0	0
AT1G09157	Chr1	complement(2951545..2952397)	1	0.125548	0.125548	853	1	1
AT1G09160	Chr1	complement(2952651..2955690)	113	14.1869	14.1869	3040	113	113
AT1G09170	Chr1	complement(2956469..2962208)	1	0.125548	0.125548	5740	1	1
AT1G09176	Chr1	2964151..2964724	0	0	0	574	0	0
AT1G09180	Chr1	2965022..2966092	1	0.125548	0.125548	1071	1	1
AT1G09190	Chr1	complement(2966000..2967719)	9	1.12993	1.12993	1720	9	9
AT1G09195	Chr1	complement(2967820..2971499)	27	3.3898	3.3898	3680	27	27
AT1G09200	Chr1	complement(2971473..2972200)	986	123.791	123.791	728	986	986
AT1G09210	Chr1	complement(2972722..2976751)	490	61.5186	61.5186	4030	490	490
AT1G09220	Chr1	complement(2977672..2979467)	11	1.38103	1.38103	1796	11	11
AT1G09230	Chr1	complement(2979400..2982625)	56	7.0307	7.0307	3226	56	56
AT1G09240	Chr1	2984880..2986250	162	20.3388	20.3388	1371	162	162
AT1G09245	Chr1	complement(2986819..2987394)	0	0	0	576	0	0
AT1G09250	Chr1	2989377..2990477	57	7.15625	7.15625	1101	57	57
AT1G09260	Chr1	2993403..2993940	0	0	0	538	0	0
AT1G09270	Chr1	2994368..2998342	130	16.3213	16.3213	3975	130	130
AT1G09280	Chr1	complement(2997980..3001316)	29	3.6409	3.6409	3337	29	29
AT1G09290	Chr1	complement(3001397..3003763)	38	4.77083	4.77083	2367	38	38
AT1G09300	Chr1	3003494..3008333	33	4.14309	4.14309	4840	33	33
AT1G09310	Chr1	3009054..3010000	8804	1105.33	1105.33	947	8804	8804
AT1G09320	Chr1	complement(3009821..3012364)	28	3.51535	3.51535	2544	28	28
AT1G09330	Chr1	complement(3012642..3015092)	134	16.8235	16.8235	2451	134	134
AT1G09340	Chr1	3015327..3018354	5097	639.919	639.919	3028	5097	5097
AT1G09350	Chr1	3019818..3021561	16	2.00877	2.00877	1744	16	16
AT1G09360	Chr1	3021801..3022488	0	0	0	688	0	0
AT1G09370	Chr1	3024895..3025555	0	0	0	661	0	0
AT1G09380	Chr1	complement(3026015..3029550)	1	0.125548	0.125548	3536	1	1
AT1G09390	Chr1	3031202..3033702	31	3.89199	3.89199	2501	31	31
AT1G09400	Chr1	complement(3033392..3035037)	0	0	0	1646	0	0
AT1G09410	Chr1	3035442..3037680	0	0	0	2239	0	0
AT1G09415	Chr1	complement(3037634..3038409)	57	7.15625	7.15625	776	57	57
AT1G09420	Chr1	complement(3038342..3041874)	9	1.12993	1.12993	3533	9	9
AT1G09421	Chr1	3038630..3039446	0	0	0	817	0	0
AT1G09430	Chr1	3041995..3045522	144	18.0789	18.0789	3528	144	144
AT1G09440	Chr1	complement(3045393..3047894)	1	0.125548	0.125548	2502	1	1
AT1G09450	Chr1	3049023..3053232	14	1.75767	1.75767	4210	14	14
AT1G09460	Chr1	3053900..3055480	9	1.12993	1.12993	1581	9	9
AT1G09470	Chr1	complement(3055111..3057444)	22	2.76206	2.76206	2334	22	22
AT1G09480	Chr1	3057974..3060781	11	1.38103	1.38103	2808	11	11
AT1G09483	Chr1	complement(3060872..3061730)	0	0	0	859	0	0
AT1G09490	Chr1	3064123..3066057	148	18.5811	18.5811	1935	148	148
AT1G09500	Chr1	3066698..3068718	19	2.38542	2.38542	2021	19	19
AT1G09510	Chr1	3069384..3071030	0	0	0	1647	0	0
AT1G09520	Chr1	complement(3070826..3072051)	42	5.27302	5.27302	1226	42	42
AT1G09530	Chr1	3076581..3079659	44	5.52412	5.52412	3079	44	44
AT1G09540	Chr1	3086158..3088032	0	0	0	1875	0	0
AT1G09550	Chr1	complement(3089613..3092328)	0	0	0	2716	0	0
AT1G09560	Chr1	3093838..3094984	141	17.7023	17.7023	1147	141	141
AT1G09570	Chr1	complement(3095136..3100358)	158	19.8366	19.8366	5223	158	158
AT1G09575	Chr1	complement(3101551..3102926)	13	1.63213	1.63213	1376	13	13
AT1G09580	Chr1	3104587..3106410	23	2.88761	2.88761	1824	23	23
AT1G09590	Chr1	3106501..3107892	2229	279.847	279.847	1392	2229	2229
AT1G09600	Chr1	3108616..3111438	10	1.25548	1.25548	2823	10	10
AT1G09610	Chr1	3111693..3112993	2	0.251096	0.251096	1301	2	2
AT1G09620	Chr1	complement(3112658..3116700)	382	47.9594	47.9594	4043	382	382
AT1G09625	Chr1	complement(3117017..3117568)	0	0	0	552	0	0
AT1G09630	Chr1	complement(3118083..3119709)	66	8.28618	8.28618	1627	66	66
AT1G09640	Chr1	3119877..3122646	951	119.396	119.396	2770	951	951
AT1G09645	Chr1	3122955..3124698	88	11.0482	11.0482	1744	88	88
AT1G09650	Chr1	3125806..3127404	1	0.125548	0.125548	1599	1	1
AT1G09660	Chr1	complement(3127651..3131095)	77	9.66721	9.66721	3445	77	77
AT1G09665	Chr1	3133094..3133794	0	0	0	701	0	0
AT1G09680	Chr1	complement(3133987..3135931)	2	0.251096	0.251096	1945	2	2
AT1G09690	Chr1	complement(3136068..3137476)	6013	754.921	754.921	1409	6013	6013
AT1G09700	Chr1	complement(3137647..3140354)	117	14.6891	14.6891	2708	117	117
AT1G09710	Chr1	3140867..3144490	30	3.76645	3.76645	3624	30	30
AT1G09720	Chr1	complement(3144318..3147304)	0	0	0	2987	0	0
AT1G09730	Chr1	complement(3147547..3154381)	65	8.16063	8.16063	6835	65	65
AT1G09740	Chr1	3154531..3156395	57	7.15625	7.15625	1865	57	57
AT1G09750	Chr1	3157500..3159268	1367	171.624	171.624	1769	1367	1367
AT1G09760	Chr1	complement(3159005..3161693)	91	11.4249	11.4249	2689	91	91
AT1G09770	Chr1	3161840..3165480	399	50.0937	50.0937	3641	399	399
AT1G09780	Chr1	complement(3165250..3167870)	564	70.8092	70.8092	2621	564	564
AT1G09790	Chr1	complement(3168362..3170820)	0	0	0	2459	0	0
AT1G09794	Chr1	3172107..3173583	14	1.75767	1.75767	1477	14	14
AT1G09795	Chr1	3173533..3177030	437	54.8646	54.8646	3498	437	437
AT1G09800	Chr1	complement(3176763..3180422)	6	0.753289	0.753289	3660	6	6
AT1G09810	Chr1	complement(3180816..3184225)	29	3.6409	3.6409	3410	29	29
AT1G09812	Chr1	3187816..3188700	3	0.376645	0.376645	885	3	3
AT1G09815	Chr1	3189368..3190362	171	21.4687	21.4687	995	171	171
AT1G09820	Chr1	complement(3190168..3192415)	21	2.63651	2.63651	2248	21	21
AT1G09830	Chr1	complement(3192561..3195026)	193	24.2308	24.2308	2466	193	193
AT1G09840	Chr1	complement(3195704..3200292)	62	7.78399	7.78399	4589	62	62
AT1G09850	Chr1	3201798..3204270	95	11.9271	11.9271	2473	95	95
AT1G09860	Chr1	complement(3203896..3205310)	0	0	0	1415	0	0
AT1G09870	Chr1	3205740..3208718	57	7.15625	7.15625	2979	57	57
AT1G09880	Chr1	complement(3208708..3211654)	21	2.63651	2.63651	2947	21	21
AT1G09890	Chr1	complement(3214117..3217539)	5	0.627741	0.627741	3423	5	5
AT1G09900	Chr1	3218132..3220049	14	1.75767	1.75767	1918	14	14
AT1G09910	Chr1	complement(3219915..3224542)	61	7.65844	7.65844	4628	61	61
AT1G09920	Chr1	complement(3224564..3227071)	115	14.438	14.438	2508	115	115
AT1G09930	Chr1	complement(3227370..3230044)	0	0	0	2675	0	0
AT1G09932	Chr1	complement(3230330..3233110)	5	0.627741	0.627741	2781	5	5
AT1G09935	Chr1	complement(3233940..3235531)	0	0	0	1592	0	0
AT1G09940	Chr1	complement(3236875..3239555)	66	8.28618	8.28618	2681	66	66
AT1G09950	Chr1	complement(3240486..3241633)	0	0	0	1148	0	0
AT1G09960	Chr1	3244212..3247320	10	1.25548	1.25548	3109	10	10
AT1G09970	Chr1	3252239..3255813	233	29.2527	29.2527	3575	233	233
AT1G09980	Chr1	complement(3256125..3261615)	97	12.1782	12.1782	5491	97	97
AT1G09995	Chr1	complement(3262145..3263613)	23	2.88761	2.88761	1469	23	23
AT1G10000	Chr1	complement(3263757..3264789)	7	0.878837	0.878837	1033	7	7
AT1G10010	Chr1	3265975..3268846	1	0.125548	0.125548	2872	1	1
AT1G10020	Chr1	complement(3269484..3271988)	158	19.8366	19.8366	2505	158	158
AT1G10030	Chr1	3273824..3275957	103	12.9315	12.9315	2134	103	103
AT1G10040	Chr1	complement(3275771..3278698)	4	0.502193	0.502193	2928	4	4
AT1G10050	Chr1	3279269..3283602	35	4.39419	4.39419	4334	35	35
AT1G10060	Chr1	3284238..3287227	52	6.52851	6.52851	2990	52	52
AT1G10070	Chr1	3288086..3290591	3	0.376645	0.376645	2506	3	3
AT1G10090	Chr1	complement(3290191..3296199)	52	6.52851	6.52851	6009	52	52
AT1G10095	Chr1	complement(3297204..3300444)	7	0.878837	0.878837	3241	7	7
AT1G10100	Chr1	complement(3300577..3301490)	0	0	0	914	0	0
AT1G10110	Chr1	3302741..3304212	0	0	0	1472	0	0
AT1G10120	Chr1	complement(3303919..3306825)	67	8.41173	8.41173	2907	67	67
AT1G10130	Chr1	3310929..3322333	73	9.16502	9.16502	11405	73	73
AT1G10140	Chr1	complement(3322682..3323549)	33	4.14309	4.14309	868	33	33
AT1G10150	Chr1	3325823..3327734	144	18.0789	18.0789	1912	144	144
AT1G10155	Chr1	complement(3327517..3328449)	3	0.376645	0.376645	933	3	3
AT1G10170	Chr1	complement(3333475..3337492)	37	4.64528	4.64528	4018	37	37
AT1G10180	Chr1	complement(3338183..3341609)	54	6.7796	6.7796	3427	54	54
AT1G10190	Chr1	complement(3343566..3345633)	0	0	0	2068	0	0
AT1G10200	Chr1	complement(3346270..3347886)	32	4.01754	4.01754	1617	32	32
AT1G10210	Chr1	3349218..3351300	5	0.627741	0.627741	2083	5	5
AT1G10220	Chr1	3352158..3354976	0	0	0	2819	0	0
AT1G10230	Chr1	3355570..3356479	46	5.77522	5.77522	910	46	46
AT1G10240	Chr1	complement(3356560..3359839)	58	7.2818	7.2818	3280	58	58
AT1G10250	Chr1	complement(3359967..3360509)	0	0	0	543	0	0
AT1G10270	Chr1	3363503..3366608	43	5.39857	5.39857	3106	43	43
AT1G10280	Chr1	complement(3366373..3369096)	29	3.6409	3.6409	2724	29	29
AT1G10290	Chr1	3370557..3377583	194	24.3563	24.3563	7027	192	194
AT1G10300	Chr1	3378141..3380346	0	0	0	2206	0	0
AT1G10310	Chr1	complement(3381481..3383915)	134	16.8235	16.8235	2435	134	134
AT1G10320	Chr1	complement(3384044..3388374)	44	5.52412	5.52412	4331	44	44
AT1G10330	Chr1	3388746..3390270	6	0.753289	0.753289	1525	6	6
AT1G10340	Chr1	complement(3390202..3392572)	12	1.50658	1.50658	2371	12	12
AT1G10350	Chr1	complement(3393287..3395056)	16	2.00877	2.00877	1770	16	16
AT1G10360	Chr1	complement(3395438..3396850)	193	24.2308	24.2308	1413	193	193
AT1G10370	Chr1	complement(3396961..3398359)	1224	153.671	153.671	1399	1224	1224
AT1G10380	Chr1	3400605..3402444	52	6.52851	6.52851	1840	52	52
AT1G10385	Chr1	3403223..3405976	0	0	0	2754	0	0
AT1G10390	Chr1	complement(3406904..3412844)	152	19.0833	19.0833	5941	152	152
AT1G10400	Chr1	complement(3414732..3416359)	0	0	0	1628	0	0
AT1G10410	Chr1	complement(3416560..3419640)	50	6.27741	6.27741	3081	50	50
AT1G10417	Chr1	complement(3424066..3427458)	3	0.376645	0.376645	3393	3	3
AT1G10430	Chr1	complement(3428358..3430634)	60	7.53289	7.53289	2277	60	60
AT1G10440	Chr1	complement(3431065..3431257)	2	0.251096	0.251096	193	2	2
AT1G10450	Chr1	3431779..3438490	56	7.0307	7.0307	6712	56	56
AT1G10455	Chr1	3438554..3439133	0	0	0	580	0	0
AT1G10460	Chr1	complement(3439202..3440321)	0	0	0	1120	0	0
AT1G10470	Chr1	complement(3442207..3443958)	668	83.8662	83.8662	1752	668	668
AT1G10480	Chr1	3449690..3451346	8	1.00439	1.00439	1657	8	8
AT1G10490	Chr1	3453227..3460740	80	10.0439	10.0439	7514	80	80
AT1G10500	Chr1	complement(3459880..3461486)	355	44.5696	44.5696	1607	355	355
AT1G10510	Chr1	3461634..3465906	197	24.733	24.733	4273	197	197
AT1G10520	Chr1	3465963..3469368	0	0	0	3406	0	0
AT1G10522	Chr1	3469579..3471608	685	86.0005	86.0005	2030	685	685
AT1G10530	Chr1	complement(3471336..3472673)	2	0.251096	0.251096	1338	2	2
AT1G10540	Chr1	complement(3474744..3477928)	2	0.251096	0.251096	3185	2	2
AT1G10550	Chr1	complement(3479033..3480989)	12	1.50658	1.50658	1957	12	12
AT1G10560	Chr1	3484579..3487085	1	0.125548	0.125548	2507	1	1
AT1G10570	Chr1	3487583..3491397	21	2.63651	2.63651	3815	21	21
AT1G10580	Chr1	complement(3491161..3493738)	216	27.1184	27.1184	2578	216	216
AT1G10585	Chr1	complement(3493820..3495145)	4	0.502193	0.502193	1326	4	4
AT1G10586	Chr1	complement(3496808..3499440)	0	0	0	2633	0	0
AT1G10588	Chr1	3501144..3502024	0	0	0	881	0	0
AT1G10590	Chr1	complement(3501884..3503458)	512	64.2807	64.2807	1575	512	512
AT1G10600	Chr1	3503703..3505622	62	7.78399	7.78399	1920	62	62
AT1G10610	Chr1	3506185..3509126	10	1.25548	1.25548	2942	10	10
AT1G10620	Chr1	complement(3508881..3511976)	0	0	0	3096	0	0
AT1G10630	Chr1	complement(3512675..3514730)	151	18.9578	18.9578	2056	151	151
AT1G10640	Chr1	complement(3515245..3517889)	118	14.8147	14.8147	2645	118	118
AT1G10650	Chr1	complement(3523898..3526347)	118	14.8147	14.8147	2450	118	118
AT1G10652	Chr1	3527708..3527951	0	0	0	244	0	0
AT1G10657	Chr1	3530466..3531962	349	43.8163	43.8163	1497	349	349
AT1G10660	Chr1	3532423..3535251	67	8.41173	8.41173	2829	67	67
AT1G10670	Chr1	3535382..3538559	882	110.734	110.734	3178	882	882
AT1G10680	Chr1	complement(3538350..3543783)	0	0	0	5434	0	0
AT1G10682	Chr1	complement(3544871..3545472)	158	19.8366	19.8366	602	158	158
AT1G10690	Chr1	complement(3549872..3550633)	11	1.38103	1.38103	762	11	11
AT1G10700	Chr1	3554103..3556623	37	4.64528	4.64528	2521	37	37
AT1G10710	Chr1	3558357..3561754	2	0.251096	0.251096	3398	2	2
AT1G10717	Chr1	3562179..3562674	0	0	0	496	0	0
AT1G10720	Chr1	3562951..3564879	180	22.5987	22.5987	1929	180	180
AT1G10730	Chr1	3565462..3567899	5	0.627741	0.627741	2438	5	5
AT1G10740	Chr1	complement(3567785..3570839)	138	17.3257	17.3257	3055	138	138
AT1G10745	Chr1	3572709..3573186	0	0	0	478	0	0
AT1G10747	Chr1	3574311..3574950	0	0	0	640	0	0
AT1G10750	Chr1	complement(3574687..3578475)	11	1.38103	1.38103	3789	11	11
AT1G10760	Chr1	complement(3580914..3590929)	211	26.4907	26.4907	10016	211	211
AT1G10770	Chr1	complement(3591513..3592412)	7	0.878837	0.878837	900	7	7
AT1G10780	Chr1	complement(3592626..3595078)	36	4.51973	4.51973	2453	36	36
AT1G10790	Chr1	3596359..3597967	0	0	0	1609	0	0
AT1G10800	Chr1	complement(3598038..3598592)	1	0.125548	0.125548	555	1	1
AT1G10810	Chr1	3599270..3600997	0	0	0	1728	0	0
AT1G10820	Chr1	complement(3600790..3605077)	79	9.91831	9.91831	4288	79	79
AT1G10830	Chr1	complement(3605456..3607494)	356	44.6952	44.6952	2039	356	356
AT1G10840	Chr1	complement(3607511..3610521)	363	45.574	45.574	3011	363	363
AT1G10850	Chr1	3611746..3614733	128	16.0702	16.0702	2988	128	128
AT1G10865	Chr1	complement(3614393..3616160)	152	19.0833	19.0833	1768	152	152
AT1G10870	Chr1	complement(3616490..3623759)	35	4.39419	4.39419	7270	35	35
AT1G10880	Chr1	complement(3623915..3627083)	0	0	0	3169	0	0
AT1G10890	Chr1	3627725..3630885	111	13.9358	13.9358	3161	111	111
AT1G10900	Chr1	complement(3632114..3637142)	106	13.3081	13.3081	5029	106	106
AT1G10910	Chr1	3639877..3644282	37	4.64528	4.64528	4406	37	37
AT1G10920	Chr1	complement(3644300..3647769)	27	3.3898	3.3898	3470	27	27
AT1G10930	Chr1	complement(3647774..3655591)	59	7.40734	7.40734	7818	59	59
AT1G10940	Chr1	complement(3655657..3658609)	243	30.5082	30.5082	2953	243	243
AT1G10950	Chr1	3659208..3664104	179	22.4731	22.4731	4897	179	179
AT1G10960	Chr1	3664385..3665159	2794	350.782	350.782	775	2794	2794
AT1G10970	Chr1	complement(3664967..3667140)	11	1.38103	1.38103	2174	11	11
AT1G10980	Chr1	complement(3667128..3669903)	0	0	0	2776	0	0
AT1G10990	Chr1	complement(3670158..3671188)	21	2.63651	2.63651	1031	21	21
AT1G11000	Chr1	complement(3671636..3675980)	9	1.12993	1.12993	4345	9	9
AT1G11010	Chr1	3676606..3676764	0	0	0	159	0	0
AT1G11020	Chr1	3676690..3678644	49	6.15186	6.15186	1955	49	49
AT1G11030	Chr1	complement(3678655..3678849)	0	0	0	195	0	0
AT1G11040	Chr1	complement(3679105..3680925)	0	0	0	1821	0	0
AT1G11050	Chr1	3681887..3684289	26	3.26425	3.26425	2403	26	26
AT1G11060	Chr1	3684567..3689967	54	6.7796	6.7796	5401	54	54
AT1G11070	Chr1	complement(3690092..3693649)	9	1.12993	1.12993	3558	9	9
AT1G11080	Chr1	complement(3694552..3698014)	17	2.13432	2.13432	3463	17	17
AT1G11090	Chr1	3702607..3703899	63	7.90954	7.90954	1293	63	63
AT1G11100	Chr1	complement(3703552..3709303)	0	0	0	5752	0	0
AT1G11110	Chr1	3710207..3712623	0	0	0	2417	0	0
AT1G11112	Chr1	complement(3712879..3713736)	17	2.13432	2.13432	858	17	17
AT1G11120	Chr1	3715183..3717440	0	0	0	2258	0	0
AT1G11125	Chr1	3718782..3719831	10	1.25548	1.25548	1050	10	10
AT1G11130	Chr1	3722856..3727570	77	9.66721	9.66721	4715	77	77
AT1G11145	Chr1	complement(3727412..3728167)	0	0	0	756	0	0
AT1G11160	Chr1	3733138..3739962	3	0.376645	0.376645	6825	3	3
AT1G11170	Chr1	3740764..3744795	1	0.125548	0.125548	4032	1	1
AT1G11175	Chr1	3744857..3745775	54	6.7796	6.7796	919	54	54
AT1G11180	Chr1	3745773..3748641	43	5.39857	5.39857	2869	43	43
AT1G11185	Chr1	3749509..3750155	5	0.627741	0.627741	647	5	5
AT1G11190	Chr1	complement(3749946..3752781)	7	0.878837	0.878837	2836	7	7
AT1G11200	Chr1	3753364..3755761	67	8.41173	8.41173	2398	67	67
AT1G11210	Chr1	complement(3755557..3756999)	1	0.125548	0.125548	1443	1	1
AT1G11220	Chr1	complement(3759742..3761166)	24	3.01316	3.01316	1425	24	24
AT1G11230	Chr1	complement(3763148..3764484)	0	0	0	1337	0	0
AT1G11240	Chr1	complement(3766634..3768295)	169	21.2176	21.2176	1662	169	169
AT1G11250	Chr1	3768723..3769826	0	0	0	1104	0	0
AT1G11260	Chr1	3777327..3780457	362	45.4484	45.4484	3131	362	362
AT1G11270	Chr1	complement(3780309..3786991)	13	1.63213	1.63213	6683	12	13
AT1G11280	Chr1	complement(3787214..3790877)	67	8.41173	8.41173	3664	67	67
AT1G11290	Chr1	complement(3791334..3793884)	0	0	0	2551	0	0
AT1G11300	Chr1	3794237..3800839	13	1.63213	1.63213	6603	13	13
AT1G11310	Chr1	complement(3800618..3804186)	109	13.6848	13.6848	3569	109	109
AT1G11320	Chr1	3807127..3808995	13	1.63213	1.63213	1869	13	13
AT1G11330	Chr1	3810092..3813727	33	4.14309	4.14309	3636	33	33
AT1G11340	Chr1	complement(3813996..3817421)	1	0.125548	0.125548	3426	1	1
AT1G11350	Chr1	complement(3817471..3820806)	21	2.63651	2.63651	3336	21	21
AT1G11360	Chr1	complement(3821323..3823089)	82	10.295	10.295	1767	82	82
AT1G11362	Chr1	complement(3824390..3825197)	0	0	0	808	0	0
AT1G11370	Chr1	complement(3827978..3830946)	0	0	0	2969	0	0
AT1G11380	Chr1	3832622..3834311	22	2.76206	2.76206	1690	22	22
AT1G11390	Chr1	complement(3834339..3837630)	42	5.27302	5.27302	3292	42	42
AT1G11400	Chr1	3837820..3840327	106	13.3081	13.3081	2508	106	106
AT1G11410	Chr1	3841285..3844552	107	13.4337	13.4337	3268	107	107
AT1G11420	Chr1	complement(3844461..3846873)	0	0	0	2413	0	0
AT1G11430	Chr1	3847242..3849282	762	95.6677	95.6677	2041	762	762
AT1G11440	Chr1	3849359..3850782	150	18.8322	18.8322	1424	150	150
AT1G11450	Chr1	3853242..3855505	17	2.13432	2.13432	2264	17	17
AT1G11460	Chr1	3857004..3859388	0	0	0	2385	0	0
AT1G11470	Chr1	complement(3859542..3860605)	0	0	0	1064	0	0
AT1G11475	Chr1	3862398..3864150	375	47.0806	47.0806	1753	375	375
AT1G11480	Chr1	complement(3864033..3866970)	136	17.0746	17.0746	2938	136	136
AT1G11490	Chr1	complement(3868764..3870066)	0	0	0	1303	0	0
AT1G11500	Chr1	3870832..3871690	5	0.627741	0.627741	859	5	5
AT1G11510	Chr1	complement(3871658..3872837)	0	0	0	1180	0	0
AT1G11520	Chr1	3873028..3873739	63	7.90954	7.90954	712	63	63
AT1G11530	Chr1	3874436..3875604	131	16.4468	16.4468	1169	131	131
AT1G11540	Chr1	complement(3875322..3877156)	1	0.125548	0.125548	1835	1	1
AT1G11545	Chr1	complement(3878430..3880362)	205	25.7374	25.7374	1933	205	205
AT1G11550	Chr1	3881528..3881728	0	0	0	201	0	0
AT1G11560	Chr1	3881787..3882939	0	0	0	1153	0	0
AT1G11570	Chr1	3883279..3884076	16	2.00877	2.00877	798	16	16
AT1G11572	Chr1	3884355..3885072	0	0	0	718	0	0
AT1G11580	Chr1	3888689..3890931	109	13.6848	13.6848	2243	109	109
AT1G11590	Chr1	3892579..3894797	0	0	0	2219	0	0
AT1G11592	Chr1	complement(3895059..3896935)	38	4.77083	4.77083	1877	37	38
AT1G11593	Chr1	3898001..3898729	0	0	0	729	0	0
AT1G11600	Chr1	3902011..3903902	99	12.4293	12.4293	1892	99	99
AT1G11608	Chr1	3905578..3906938	0	0	0	1361	0	0
AT1G11610	Chr1	complement(3906742..3909339)	0	0	0	2598	0	0
AT1G11620	Chr1	3910832..3912044	0	0	0	1213	0	0
AT1G11630	Chr1	complement(3912782..3914408)	15	1.88322	1.88322	1627	15	15
AT1G11640	Chr1	complement(3914509..3914701)	0	0	0	193	0	0
AT1G11650	Chr1	3914773..3918296	1011	126.929	126.929	3524	1011	1011
AT1G11655	Chr1	3919271..3919894	0	0	0	624	0	0
AT1G11660	Chr1	3920542..3924675	89	11.1738	11.1738	4134	89	89
AT1G11670	Chr1	complement(3928042..3931577)	116	14.5636	14.5636	3536	116	116
AT1G11680	Chr1	3938500..3940874	514	64.5318	64.5318	2375	514	514
AT1G11684	Chr1	complement(3940983..3941301)	0	0	0	319	0	0
AT1G11690	Chr1	3941468..3942332	0	0	0	865	0	0
AT1G11700	Chr1	3945736..3946733	540	67.796	67.796	998	540	540
AT1G11710	Chr1	3948713..3951479	10	1.25548	1.25548	2767	10	10
AT1G11720	Chr1	3951552..3957164	350	43.9419	43.9419	5613	350	350
AT1G11730	Chr1	3957472..3960233	6	0.753289	0.753289	2762	6	6
AT1G11735	Chr1	complement(3961228..3961465)	0	0	0	238	0	0
AT1G11740	Chr1	complement(3962934..3966825)	94	11.8015	11.8015	3892	94	94
AT1G11750	Chr1	3967475..3969997	753	94.5378	94.5378	2523	753	753
AT1G11755	Chr1	complement(3969561..3971841)	53	6.65405	6.65405	2281	53	53
AT1G11760	Chr1	complement(3971912..3973287)	34	4.26864	4.26864	1376	34	34
AT1G11765	Chr1	3973874..3974629	0	0	0	756	0	0
AT1G11770	Chr1	3975678..3977499	0	0	0	1822	0	0
AT1G11780	Chr1	complement(3976719..3979196)	35	4.39419	4.39419	2478	35	35
AT1G11785	Chr1	complement(3979742..3980957)	13	1.63213	1.63213	1216	13	13
AT1G11790	Chr1	3981247..3985335	114	14.3125	14.3125	4089	114	114
AT1G11800	Chr1	complement(3985105..3987291)	20	2.51096	2.51096	2187	20	20
AT1G11810	Chr1	3989762..3991186	2	0.251096	0.251096	1425	2	2
AT1G11820	Chr1	complement(3990907..3993599)	331	41.5565	41.5565	2693	331	331
AT1G11840	Chr1	3995168..3998027	807	101.317	101.317	2860	807	807
AT1G11850	Chr1	3999198..3999996	1308	164.217	164.217	799	1308	1308
AT1G11860	Chr1	4001112..4003562	5962	748.518	748.518	2451	5962	5962
AT1G11870	Chr1	4003845..4006859	308	38.6688	38.6688	3015	308	308
AT1G11880	Chr1	complement(4007585..4010434)	7	0.878837	0.878837	2850	7	7
AT1G11890	Chr1	4010778..4013245	188	23.6031	23.6031	2468	188	188
AT1G11900	Chr1	complement(4013001..4014682)	29	3.6409	3.6409	1682	29	29
AT1G11905	Chr1	4014846..4016660	50	6.27741	6.27741	1815	50	50
AT1G11910	Chr1	complement(4016664..4020984)	1641	206.025	206.025	4321	1641	1641
AT1G11915	Chr1	4021824..4023412	3	0.376645	0.376645	1589	3	3
AT1G11920	Chr1	complement(4023547..4025098)	0	0	0	1552	0	0
AT1G11925	Chr1	complement(4025810..4026733)	0	0	0	924	0	0
AT1G11930	Chr1	4028691..4030704	102	12.8059	12.8059	2014	102	102
AT1G11940	Chr1	complement(4031454..4034079)	20	2.51096	2.51096	2626	20	20
AT1G11950	Chr1	complement(4034467..4038759)	18	2.25987	2.25987	4293	18	18
AT1G11960	Chr1	complement(4039591..4043881)	19	2.38542	2.38542	4291	19	19
AT1G11970	Chr1	4044369..4044789	0	0	0	421	0	0
AT1G11980	Chr1	4045618..4045975	0	0	0	358	0	0
AT1G11990	Chr1	complement(4046126..4049061)	0	0	0	2936	0	0
AT1G12000	Chr1	complement(4049776..4053836)	450	56.4967	56.4967	4061	450	450
AT1G12010	Chr1	4056206..4058053	19	2.38542	2.38542	1848	19	19
AT1G12013	Chr1	4058286..4058536	9	1.12993	1.12993	251	9	9
AT1G12015	Chr1	4058486..4058696	7	0.878837	0.878837	211	7	7
AT1G12020	Chr1	complement(4062342..4063338)	92	11.5504	11.5504	997	92	92
AT1G12030	Chr1	complement(4064547..4066342)	1	0.125548	0.125548	1796	1	1
AT1G12040	Chr1	4070123..4072687	0	0	0	2565	0	0
AT1G12050	Chr1	4072751..4076327	231	29.0016	29.0016	3577	231	231
AT1G12060	Chr1	4076333..4077101	19	2.38542	2.38542	769	19	19
AT1G12064	Chr1	complement(4077378..4078096)	1	0.125548	0.125548	719	1	1
AT1G12070	Chr1	complement(4078793..4080107)	1	0.125548	0.125548	1315	1	1
AT1G12080	Chr1	4084161..4085165	113	14.1869	14.1869	1005	113	113
AT1G12090	Chr1	complement(4089727..4090726)	10653	1337.46	1337.46	1000	10653	10653
AT1G12100	Chr1	4095245..4095965	3	0.376645	0.376645	721	3	3
AT1G12110	Chr1	4105232..4109665	625	78.4676	78.4676	4434	625	625
AT1G12120	Chr1	complement(4114651..4117595)	90	11.2993	11.2993	2945	90	90
AT1G12130	Chr1	4118593..4120991	0	0	0	2399	0	0
AT1G12140	Chr1	4121368..4124715	123	15.4424	15.4424	3348	123	123
AT1G12150	Chr1	complement(4123410..4125649)	0	0	0	2240	0	0
AT1G12160	Chr1	4126065..4128430	0	0	0	2366	0	0
AT1G12170	Chr1	complement(4128487..4129702)	0	0	0	1216	0	0
AT1G12180	Chr1	4130420..4131257	0	0	0	838	0	0
AT1G12190	Chr1	complement(4132847..4134095)	0	0	0	1249	0	0
AT1G12200	Chr1	4137532..4140148	49	6.15186	6.15186	2617	49	49
AT1G12210	Chr1	4140947..4143725	1	0.125548	0.125548	2779	1	1
AT1G12211	Chr1	complement(4143746..4144115)	0	0	0	370	0	0
AT1G12220	Chr1	4144571..4148031	16	2.00877	2.00877	3461	16	16
AT1G12230	Chr1	4147961..4151176	275	34.5258	34.5258	3216	275	275
AT1G12240	Chr1	4153651..4157764	342	42.9375	42.9375	4114	342	342
AT1G12244	Chr1	4157653..4159166	71	8.91392	8.91392	1514	71	71
AT1G12250	Chr1	4159264..4161575	525	65.9128	65.9128	2312	525	525
AT1G12260	Chr1	complement(4162712..4165853)	5	0.627741	0.627741	3142	5	5
AT1G12270	Chr1	4172074..4174895	273	34.2747	34.2747	2822	273	273
AT1G12280	Chr1	complement(4174755..4177560)	7	0.878837	0.878837	2806	7	7
AT1G12290	Chr1	complement(4178239..4182594)	1	0.125548	0.125548	4356	1	1
AT1G12294	Chr1	complement(4182012..4182300)	0	0	0	289	0	0
AT1G12300	Chr1	complement(4182946..4186125)	5	0.627741	0.627741	3180	5	5
AT1G12310	Chr1	complement(4187045..4188057)	307	38.5433	38.5433	1013	307	307
AT1G12320	Chr1	4189354..4190462	21	2.63651	2.63651	1109	21	21
AT1G12330	Chr1	4194657..4196869	101	12.6804	12.6804	2213	101	101
AT1G12340	Chr1	4197395..4198430	1	0.125548	0.125548	1036	1	1
AT1G12350	Chr1	4198412..4200922	48	6.02631	6.02631	2511	48	48
AT1G12360	Chr1	4200875..4206524	61	7.65844	7.65844	5650	61	61
AT1G12370	Chr1	complement(4206254..4208952)	96	12.0526	12.0526	2699	96	96
AT1G12380	Chr1	complement(4214142..4217133)	27	3.3898	3.3898	2992	27	27
AT1G12390	Chr1	4220099..4221894	36	4.51973	4.51973	1796	34	36
AT1G12400	Chr1	4221862..4222957	28	3.51535	3.51535	1096	28	28
AT1G12410	Chr1	4223029..4225244	838	105.209	105.209	2216	838	838
AT1G12411	Chr1	complement(4225201..4225483)	0	0	0	283	0	0
AT1G12420	Chr1	complement(4226242..4229139)	36	4.51973	4.51973	2898	36	36
AT1G12423	Chr1	complement(4230907..4231147)	0	0	0	241	0	0
AT1G12430	Chr1	complement(4233753..4238765)	92	11.5504	11.5504	5013	92	92
AT1G12440	Chr1	complement(4241472..4243009)	617	77.4632	77.4632	1538	617	617
AT1G12450	Chr1	4244307..4246113	8	1.00439	1.00439	1807	8	8
AT1G12451	Chr1	complement(4245989..4246292)	0	0	0	304	0	0
AT1G12460	Chr1	4247248..4250750	69	8.66283	8.66283	3503	69	69
AT1G12470	Chr1	4251031..4257512	61	7.65844	7.65844	6482	61	61
AT1G12480	Chr1	complement(4257148..4259301)	6	0.753289	0.753289	2154	6	6
AT1G12490	Chr1	4260782..4261989	0	0	0	1208	0	0
AT1G12500	Chr1	complement(4263030..4265045)	289	36.2834	36.2834	2016	289	289
AT1G12510	Chr1	complement(4266868..4267062)	0	0	0	195	0	0
AT1G12520	Chr1	complement(4266986..4268927)	1190	149.402	149.402	1942	1190	1190
AT1G12530	Chr1	complement(4268866..4270788)	113	14.1869	14.1869	1923	113	113
AT1G12540	Chr1	4272959..4274326	0	0	0	1368	0	0
AT1G12550	Chr1	4274593..4276101	22	2.76206	2.76206	1509	22	22
AT1G12560	Chr1	4276518..4278019	0	0	0	1502	0	0
AT1G12570	Chr1	complement(4277873..4280863)	45	5.64967	5.64967	2991	45	45
AT1G12580	Chr1	4282898..4285949	142	17.8278	17.8278	3052	142	142
AT1G12590	Chr1	complement(4285767..4285959)	0	0	0	193	0	0
AT1G12600	Chr1	complement(4286084..4288879)	1	0.125548	0.125548	2796	1	1
AT1G12610	Chr1	complement(4289824..4291018)	0	0	0	1195	0	0
AT1G12620	Chr1	complement(4294474..4297085)	33	4.14309	4.14309	2612	33	33
AT1G12630	Chr1	4298888..4299595	1	0.125548	0.125548	708	1	1
AT1G12640	Chr1	complement(4303192..4305799)	55	6.90515	6.90515	2608	55	55
AT1G12650	Chr1	4305932..4308125	151	18.9578	18.9578	2194	151	151
AT1G12660	Chr1	4308942..4309703	0	0	0	762	0	0
AT1G12663	Chr1	4310968..4311577	0	0	0	610	0	0
AT1G12665	Chr1	4312330..4313055	0	0	0	726	0	0
AT1G12672	Chr1	4318308..4319210	0	0	0	903	0	0
AT1G12680	Chr1	complement(4319766..4322946)	45	5.64967	5.64967	3181	45	45
AT1G12700	Chr1	complement(4323436..4326334)	15	1.88322	1.88322	2899	15	15
AT1G12710	Chr1	complement(4326619..4328482)	29	3.6409	3.6409	1864	29	29
AT1G12730	Chr1	4334614..4337964	22	2.76206	2.76206	3351	22	22
AT1G12740	Chr1	4342281..4344977	0	0	0	2697	0	0
AT1G12750	Chr1	complement(4344865..4348329)	42	5.27302	5.27302	3465	42	42
AT1G12760	Chr1	4348497..4350987	137	17.2001	17.2001	2491	137	137
AT1G12770	Chr1	4351063..4353805	610	76.5844	76.5844	2743	610	610
AT1G12775	Chr1	4353905..4356049	6	0.753289	0.753289	2145	6	6
AT1G12780	Chr1	complement(4355806..4358329)	130	16.3213	16.3213	2524	130	130
AT1G12790	Chr1	complement(4359031..4361273)	2	0.251096	0.251096	2243	2	2
AT1G12800	Chr1	complement(4361431..4365332)	547	68.6749	68.6749	3902	547	547
AT1G12805	Chr1	4366596..4367239	0	0	0	644	0	0
AT1G12810	Chr1	4367255..4368942	195	24.4819	24.4819	1688	195	195
AT1G12820	Chr1	complement(4368640..4371294)	176	22.0965	22.0965	2655	176	176
AT1G12830	Chr1	complement(4374130..4375171)	264	33.1447	33.1447	1042	264	264
AT1G12840	Chr1	4375514..4378634	419	52.6047	52.6047	3121	419	419
AT1G12845	Chr1	complement(4378819..4379517)	113	14.1869	14.1869	699	113	113
AT1G12850	Chr1	complement(4379587..4381613)	160	20.0877	20.0877	2027	160	160
AT1G12855	Chr1	4382159..4383731	0	0	0	1573	0	0
AT1G12860	Chr1	4384352..4386730	248	31.136	31.136	2379	248	248
AT1G12870	Chr1	complement(4387009..4389111)	0	0	0	2103	0	0
AT1G12880	Chr1	4389750..4391271	38	4.77083	4.77083	1522	38	38
AT1G12890	Chr1	4391733..4392513	0	0	0	781	0	0
AT1G12900	Chr1	complement(4392330..4394401)	16443	2064.39	2064.39	2072	16443	16443
AT1G12910	Chr1	complement(4394777..4396292)	91	11.4249	11.4249	1516	91	91
AT1G12920	Chr1	complement(4396228..4398194)	288	36.1579	36.1579	1967	288	288
AT1G12930	Chr1	complement(4398255..4405606)	35	4.39419	4.39419	7352	35	35
AT1G12938	Chr1	4412886..4413177	0	0	0	292	0	0
AT1G12940	Chr1	4416404..4418710	2	0.251096	0.251096	2307	2	2
AT1G12950	Chr1	4419769..4422758	0	0	0	2990	0	0
AT1G12960	Chr1	complement(4422587..4423156)	0	0	0	570	0	0
AT1G12970	Chr1	4423639..4425909	18	2.25987	2.25987	2271	18	18
AT1G12980	Chr1	4429717..4431085	6	0.753289	0.753289	1369	6	6
AT1G12990	Chr1	4433639..4436195	81	10.1694	10.1694	2557	81	81
AT1G13000	Chr1	complement(4435985..4439477)	39	4.89638	4.89638	3493	39	39
AT1G13010	Chr1	4440213..4440406	0	0	0	194	0	0
AT1G13020	Chr1	complement(4440424..4443685)	129	16.1957	16.1957	3262	129	129
AT1G13030	Chr1	complement(4443923..4447407)	60	7.53289	7.53289	3485	60	60
AT1G13040	Chr1	4447646..4449320	5	0.627741	0.627741	1675	5	5
AT1G13050	Chr1	4450237..4451862	6	0.753289	0.753289	1626	6	6
AT1G13060	Chr1	4452211..4454996	678	85.1217	85.1217	2786	678	678
AT1G13080	Chr1	4459165..4461060	169	21.2176	21.2176	1896	169	169
AT1G13090	Chr1	4461805..4463663	431	54.1113	54.1113	1859	431	431
AT1G13100	Chr1	4463923..4465658	34	4.26864	4.26864	1736	34	34
AT1G13110	Chr1	4467219..4469153	184	23.1009	23.1009	1935	184	184
AT1G13120	Chr1	complement(4469061..4473214)	86	10.7971	10.7971	4154	86	86
AT1G13130	Chr1	4474719..4478061	1	0.125548	0.125548	3343	1	1
AT1G13140	Chr1	complement(4478371..4480328)	0	0	0	1958	0	0
AT1G13150	Chr1	complement(4481755..4483697)	0	0	0	1943	0	0
AT1G13160	Chr1	4484583..4488697	138	17.3257	17.3257	4115	138	138
AT1G13170	Chr1	complement(4488413..4492588)	22	2.76206	2.76206	4176	22	22
AT1G13180	Chr1	4495027..4498589	22	2.76206	2.76206	3563	22	22
AT1G13190	Chr1	4498880..4501733	153	19.2089	19.2089	2854	153	153
AT1G13195	Chr1	complement(4501461..4503592)	43	5.39857	5.39857	2132	43	43
AT1G13200	Chr1	complement(4507101..4508529)	0	0	0	1429	0	0
AT1G13210	Chr1	complement(4508843..4513939)	124	15.568	15.568	5097	124	124
AT1G13220	Chr1	4515605..4520404	209	26.2396	26.2396	4800	209	209
AT1G13230	Chr1	4520630..4522664	4	0.502193	0.502193	2035	4	4
AT1G13240	Chr1	complement(4522589..4522783)	0	0	0	195	0	0
AT1G13245	Chr1	complement(4525366..4526065)	464	58.2544	58.2544	700	464	464
AT1G13250	Chr1	complement(4528503..4530064)	95	11.9271	11.9271	1562	95	95
AT1G13260	Chr1	4542167..4543862	96	12.0526	12.0526	1696	96	96
AT1G13270	Chr1	4544952..4547432	381	47.8339	47.8339	2481	381	381
AT1G13280	Chr1	4547453..4548995	103	12.9315	12.9315	1543	103	103
AT1G13290	Chr1	complement(4550033..4551621)	0	0	0	1589	0	0
AT1G13300	Chr1	4556891..4558828	0	0	0	1938	0	0
AT1G13310	Chr1	complement(4560948..4563062)	0	0	0	2115	0	0
AT1G13320	Chr1	complement(4563351..4567808)	148	18.5811	18.5811	4458	148	148
AT1G13330	Chr1	4567934..4570718	9	1.12993	1.12993	2785	9	9
AT1G13340	Chr1	complement(4569328..4571119)	16	2.00877	2.00877	1792	16	16
AT1G13350	Chr1	complement(4572299..4576633)	93	11.676	11.676	4335	93	93
AT1G13360	Chr1	complement(4576753..4577968)	148	18.5811	18.5811	1216	148	148
AT1G13370	Chr1	complement(4587660..4588614)	0	0	0	955	0	0
AT1G13380	Chr1	complement(4588951..4590424)	153	19.2089	19.2089	1474	153	153
AT1G13390	Chr1	complement(4592361..4594392)	63	7.90954	7.90954	2032	63	63
AT1G13400	Chr1	4597626..4599031	6	0.753289	0.753289	1406	6	6
AT1G13410	Chr1	4601260..4603418	10	1.25548	1.25548	2159	10	10
AT1G13420	Chr1	4604840..4606173	0	0	0	1334	0	0
AT1G13430	Chr1	4606499..4607867	1	0.125548	0.125548	1369	1	1
AT1G13440	Chr1	complement(4608076..4610648)	16218	2036.14	2036.14	2573	16218	16218
AT1G13448	Chr1	4612242..4613049	4	0.502193	0.502193	808	4	4
AT1G13450	Chr1	complement(4612611..4615354)	66	8.28618	8.28618	2744	66	66
AT1G13460	Chr1	4615812..4618449	48	6.02631	6.02631	2638	48	48
AT1G13470	Chr1	complement(4620108..4621581)	5	0.627741	0.627741	1474	5	5
AT1G13480	Chr1	complement(4622514..4624071)	1	0.125548	0.125548	1558	1	1
AT1G13485	Chr1	complement(4624051..4624345)	0	0	0	295	0	0
AT1G13490	Chr1	complement(4624595..4626065)	0	0	0	1471	0	0
AT1G13500	Chr1	complement(4627669..4629170)	0	0	0	1502	0	0
AT1G13510	Chr1	complement(4629083..4630822)	0	0	0	1740	0	0
AT1G13520	Chr1	complement(4631658..4633249)	1	0.125548	0.125548	1592	1	1
AT1G13530	Chr1	complement(4633620..4635130)	0	0	0	1511	0	0
AT1G13540	Chr1	complement(4635343..4636806)	0	0	0	1464	0	0
AT1G13550	Chr1	complement(4636864..4638331)	0	0	0	1468	0	0
AT1G13560	Chr1	complement(4638394..4642105)	257	32.2659	32.2659	3712	257	257
AT1G13570	Chr1	complement(4642226..4644423)	20	2.51096	2.51096	2198	20	20
AT1G13580	Chr1	complement(4644401..4647008)	40	5.02193	5.02193	2608	40	40
AT1G13590	Chr1	4647948..4648860	3	0.376645	0.376645	913	3	3
AT1G13600	Chr1	complement(4650667..4651470)	3	0.376645	0.376645	804	3	3
AT1G13605	Chr1	4658537..4659226	0	0	0	690	0	0
AT1G13607	Chr1	4660777..4661338	0	0	0	562	0	0
AT1G13608	Chr1	4661681..4662149	0	0	0	469	0	0
AT1G13609	Chr1	4662720..4663339	1	0.125548	0.125548	620	1	1
AT1G13610	Chr1	complement(4663711..4666032)	3	0.376645	0.376645	2322	3	3
AT1G13620	Chr1	4668442..4669591	0	0	0	1150	0	0
AT1G13630	Chr1	complement(4669664..4672958)	0	0	0	3295	0	0
AT1G13635	Chr1	4674151..4676290	0	0	0	2140	0	0
AT1G13640	Chr1	complement(4676907..4679813)	73	9.16502	9.16502	2907	73	73
AT1G13650	Chr1	complement(4680312..4682197)	850	106.716	106.716	1886	850	850
AT1G13670	Chr1	4688155..4689086	17	2.13432	2.13432	932	17	17
AT1G13680	Chr1	4690408..4692961	0	0	0	2554	0	0
AT1G13690	Chr1	4693288..4694530	168	21.0921	21.0921	1243	168	168
AT1G13700	Chr1	complement(4694252..4696024)	40	5.02193	5.02193	1773	40	40
AT1G13710	Chr1	complement(4702605..4704658)	76	9.54166	9.54166	2054	76	76
AT1G13720	Chr1	4709634..4709826	0	0	0	193	0	0
AT1G13730	Chr1	4709823..4712670	128	16.0702	16.0702	2848	128	128
AT1G13740	Chr1	4713673..4715527	52	6.52851	6.52851	1855	52	52
AT1G13750	Chr1	complement(4715274..4718236)	11	1.38103	1.38103	2963	11	11
AT1G13755	Chr1	complement(4718553..4719355)	0	0	0	803	0	0
AT1G13760	Chr1	complement(4720123..4721343)	0	0	0	1221	0	0
AT1G13770	Chr1	4721694..4724630	34	4.26864	4.26864	2937	34	34
AT1G13780	Chr1	4724607..4726619	9	1.12993	1.12993	2013	9	9
AT1G13790	Chr1	4727437..4730545	29	3.6409	3.6409	3109	29	29
AT1G13800	Chr1	complement(4730936..4733708)	2	0.251096	0.251096	2773	2	2
AT1G13810	Chr1	4734035..4735509	37	4.64528	4.64528	1475	37	37
AT1G13820	Chr1	4735546..4737928	203	25.4863	25.4863	2383	203	203
AT1G13830	Chr1	complement(4739753..4741039)	0	0	0	1287	0	0
AT1G13840	Chr1	4741998..4742191	0	0	0	194	0	0
AT1G13860	Chr1	complement(4743085..4746957)	27	3.3898	3.3898	3873	27	27
AT1G13850	Chr1	4743094..4743287	0	0	0	194	0	0
AT1G13870	Chr1	complement(4747145..4748643)	58	7.2818	7.2818	1499	58	58
AT1G13880	Chr1	4748872..4751332	46	5.77522	5.77522	2461	46	46
AT1G13890	Chr1	4751580..4752964	0	0	0	1385	0	0
AT1G13900	Chr1	complement(4753025..4755581)	73	9.16502	9.16502	2557	73	73
AT1G13910	Chr1	4755783..4758111	16	2.00877	2.00877	2329	16	16
AT1G13920	Chr1	4758187..4759874	30	3.76645	3.76645	1688	30	30
AT1G13930	Chr1	4761011..4762786	4812	604.138	604.138	1776	4812	4812
AT1G13940	Chr1	complement(4762583..4766750)	1	0.125548	0.125548	4168	1	1
AT1G13950	Chr1	4773575..4774987	75	9.41611	9.41611	1413	75	75
AT1G13960	Chr1	4776462..4779520	31	3.89199	3.89199	3059	31	31
AT1G13970	Chr1	complement(4779403..4782543)	5	0.627741	0.627741	3141	5	5
AT1G13980	Chr1	4788462..4794774	58	7.2818	7.2818	6313	58	58
AT1G13990	Chr1	4794755..4796717	51	6.40296	6.40296	1963	51	51
AT1G14000	Chr1	4797357..4800403	143	17.9534	17.9534	3047	143	143
AT1G14010	Chr1	complement(4800049..4801851)	60	7.53289	7.53289	1803	60	60
AT1G14020	Chr1	4802719..4805495	36	4.51973	4.51973	2777	36	36
AT1G14030	Chr1	complement(4805186..4807518)	210	26.3651	26.3651	2333	210	210
AT1G14040	Chr1	4810487..4814663	1	0.125548	0.125548	4177	1	1
AT1G14048	Chr1	complement(4815563..4815989)	0	0	0	427	0	0
AT1G14060	Chr1	complement(4817024..4818021)	112	14.0614	14.0614	998	112	112
AT1G14070	Chr1	4818547..4820270	0	0	0	1724	0	0
AT1G14071	Chr1	complement(4820285..4820500)	0	0	0	216	0	0
AT1G14080	Chr1	4822527..4824534	1	0.125548	0.125548	2008	1	1
AT1G14100	Chr1	4827960..4829707	0	0	0	1748	0	0
AT1G14110	Chr1	4830296..4832035	0	0	0	1740	0	0
AT1G14120	Chr1	complement(4833398..4835090)	5	0.627741	0.627741	1693	5	5
AT1G14130	Chr1	complement(4835604..4837617)	12	1.50658	1.50658	2014	12	12
AT1G14140	Chr1	complement(4837807..4839634)	52	6.52851	6.52851	1828	52	52
AT1G14150	Chr1	4839852..4840871	872	109.478	109.478	1020	872	872
AT1G14160	Chr1	complement(4840577..4841849)	0	0	0	1273	0	0
AT1G14170	Chr1	complement(4843114..4845848)	10	1.25548	1.25548	2735	10	10
AT1G14180	Chr1	4847161..4849327	28	3.51535	3.51535	2167	28	28
AT1G14185	Chr1	4850273..4852216	1	0.125548	0.125548	1944	1	1
AT1G14190	Chr1	4852801..4854427	4	0.502193	0.502193	1627	4	4
AT1G14200	Chr1	complement(4854264..4855201)	30	3.76645	3.76645	938	30	30
AT1G14205	Chr1	4855532..4857050	0	0	0	1519	0	0
AT1G14210	Chr1	complement(4856658..4857965)	89	11.1738	11.1738	1308	89	89
AT1G14220	Chr1	complement(4858522..4859602)	0	0	0	1081	0	0
AT1G14225	Chr1	complement(4860395..4860650)	0	0	0	256	0	0
AT1G14230	Chr1	4861265..4864214	29	3.6409	3.6409	2950	29	29
AT1G14240	Chr1	4864901..4868120	3	0.376645	0.376645	3220	3	3
AT1G14250	Chr1	4868451..4871608	119	14.9402	14.9402	3158	119	119
AT1G14260	Chr1	4872855..4875027	5	0.627741	0.627741	2173	5	5
AT1G14270	Chr1	complement(4874755..4877249)	237	29.7549	29.7549	2495	237	237
AT1G14280	Chr1	4877626..4879269	257	32.2659	32.2659	1644	257	257
AT1G14290	Chr1	complement(4879931..4881965)	112	14.0614	14.0614	2035	112	112
AT1G14300	Chr1	complement(4882256..4884792)	40	5.02193	5.02193	2537	40	40
AT1G14310	Chr1	4885043..4886913	63	7.90954	7.90954	1871	63	63
AT1G14315	Chr1	complement(4886648..4887934)	0	0	0	1287	0	0
AT1G14320	Chr1	4888213..4889781	3790	475.828	475.828	1569	3790	3790
AT1G14330	Chr1	complement(4889998..4892252)	39	4.89638	4.89638	2255	39	39
AT1G14340	Chr1	4897345..4899081	39	4.89638	4.89638	1737	39	39
AT1G14345	Chr1	4899144..4900099	799	100.313	100.313	956	799	799
AT1G14350	Chr1	4907952..4911288	185	23.2264	23.2264	3337	185	185
AT1G14360	Chr1	complement(4910973..4913153)	89	11.1738	11.1738	2181	89	89
AT1G14370	Chr1	4915575..4918258	17	2.13432	2.13432	2684	17	17
AT1G14380	Chr1	complement(4917890..4921597)	120	15.0658	15.0658	3708	120	120
AT1G14390	Chr1	4924276..4926914	0	0	0	2639	0	0
AT1G14400	Chr1	complement(4926891..4928691)	647	81.2297	81.2297	1801	647	647
AT1G14410	Chr1	complement(4929003..4930905)	196	24.6074	24.6074	1903	196	196
AT1G14420	Chr1	complement(4931446..4933516)	0	0	0	2071	0	0
AT1G14430	Chr1	4934119..4936220	75	9.41611	9.41611	2102	75	75
AT1G14440	Chr1	complement(4938704..4940904)	69	8.66283	8.66283	2201	69	69
AT1G14450	Chr1	complement(4946098..4947577)	665	83.4895	83.4895	1480	665	665
AT1G14455	Chr1	complement(4947699..4948401)	0	0	0	703	0	0
AT1G14460	Chr1	complement(4948628..4952928)	73	9.16502	9.16502	4301	73	73
AT1G14470	Chr1	4954079..4955822	0	0	0	1744	0	0
AT1G14480	Chr1	4956256..4958196	1	0.125548	0.125548	1941	1	1
AT1G14490	Chr1	complement(4958394..4959326)	9	1.12993	1.12993	933	9	9
AT1G14500	Chr1	4960374..4961900	0	0	0	1527	0	0
AT1G14510	Chr1	complement(4961766..4964429)	91	11.4249	11.4249	2664	91	91
AT1G14518	Chr1	complement(4966690..4967494)	0	0	0	805	0	0
AT1G14520	Chr1	complement(4968022..4970312)	26	3.26425	3.26425	2291	26	26
AT1G14530	Chr1	complement(4970738..4973727)	13	1.63213	1.63213	2990	13	13
AT1G14540	Chr1	complement(4973947..4975706)	4	0.502193	0.502193	1760	4	4
AT1G14549	Chr1	complement(4978674..4978908)	0	0	0	235	0	0
AT1G14550	Chr1	4979027..4980444	0	0	0	1418	0	0
AT1G14560	Chr1	4980671..4983404	35	4.39419	4.39419	2734	35	35
AT1G14570	Chr1	4983534..4987495	143	17.9534	17.9534	3962	143	143
AT1G14580	Chr1	4989561..4992852	70	8.78837	8.78837	3292	70	70
AT1G14590	Chr1	complement(4998696..5000644)	19	2.38542	2.38542	1949	19	19
AT1G14600	Chr1	complement(5000891..5003371)	31	3.89199	3.89199	2481	31	31
AT1G14610	Chr1	complement(5008124..5014534)	399	50.0937	50.0937	6411	399	399
AT1G14620	Chr1	complement(5014633..5016605)	60	7.53289	7.53289	1973	60	60
AT1G14630	Chr1	5019954..5021657	27	3.3898	3.3898	1704	27	27
AT1G14640	Chr1	5023655..5026075	3	0.376645	0.376645	2421	3	3
AT1G14642	Chr1	5026363..5026705	0	0	0	343	0	0
AT1G14650	Chr1	5027661..5031899	212	26.6162	26.6162	4239	212	212
AT1G14660	Chr1	complement(5031830..5036478)	24	3.01316	3.01316	4649	24	24
AT1G14670	Chr1	5037611..5040648	189	23.7286	23.7286	3038	189	189
AT1G14680	Chr1	5040860..5041853	0	0	0	994	0	0
AT1G14685	Chr1	5042322..5044414	131	16.4468	16.4468	2093	131	131
AT1G14686	Chr1	complement(5045661..5046801)	0	0	0	1141	0	0
AT1G14687	Chr1	5047802..5048732	9	1.12993	1.12993	931	9	9
AT1G14688	Chr1	complement(5049406..5050984)	0	0	0	1579	0	0
AT1G14690	Chr1	complement(5051640..5055253)	115	14.438	14.438	3614	115	115
AT1G14700	Chr1	5058679..5061256	260	32.6425	32.6425	2578	260	260
AT1G14710	Chr1	complement(5061746..5065179)	210	26.3651	26.3651	3434	210	210
AT1G14720	Chr1	complement(5066516..5068646)	437	54.8646	54.8646	2131	437	437
AT1G14730	Chr1	5073104..5074899	12	1.50658	1.50658	1796	12	12
AT1G14740	Chr1	complement(5075093..5077792)	85	10.6716	10.6716	2700	85	85
AT1G14750	Chr1	complement(5079287..5082521)	2	0.251096	0.251096	3235	2	2
AT1G14755	Chr1	5083741..5084462	0	0	0	722	0	0
AT1G14760	Chr1	complement(5084232..5085214)	3	0.376645	0.376645	983	3	3
AT1G14770	Chr1	complement(5086506..5088847)	28	3.51535	3.51535	2342	28	28
AT1G14780	Chr1	5090989..5094272	0	0	0	3284	0	0
AT1G14790	Chr1	complement(5093841..5098033)	30	3.76645	3.76645	4193	30	30
AT1G14800	Chr1	5099571..5102678	0	0	0	3108	0	0
AT1G14810	Chr1	complement(5102304..5104696)	549	68.926	68.926	2393	549	549
AT1G14820	Chr1	complement(5104898..5106955)	125	15.6935	15.6935	2058	125	125
AT1G14830	Chr1	complement(5107301..5111671)	162	20.3388	20.3388	4371	162	162
AT1G14840	Chr1	complement(5111835..5115498)	144	18.0789	18.0789	3664	144	144
AT1G14850	Chr1	complement(5116576..5123260)	82	10.295	10.295	6685	82	82
AT1G14860	Chr1	5124741..5126271	0	0	0	1531	0	0
AT1G14870	Chr1	complement(5128255..5129524)	8	1.00439	1.00439	1270	8	8
AT1G14880	Chr1	complement(5132415..5133717)	2	0.251096	0.251096	1303	2	2
AT1G14890	Chr1	5137013..5138077	99	12.4293	12.4293	1065	99	99
AT1G14900	Chr1	complement(5138214..5139433)	258	32.3914	32.3914	1220	258	258
AT1G14910	Chr1	complement(5139592..5143690)	128	16.0702	16.0702	4099	128	128
AT1G14920	Chr1	5149225..5151474	119	14.9402	14.9402	2250	119	119
AT1G14930	Chr1	complement(5152143..5153085)	1	0.125548	0.125548	943	1	1
AT1G14940	Chr1	complement(5154417..5155565)	0	0	0	1149	0	0
AT1G14950	Chr1	complement(5157216..5158270)	5	0.627741	0.627741	1055	5	5
AT1G14960	Chr1	complement(5159079..5160084)	0	0	0	1006	0	0
AT1G14970	Chr1	complement(5161829..5164918)	0	0	0	3090	0	0
AT1G14980	Chr1	complement(5165508..5166746)	1187	149.026	149.026	1239	1187	1187
AT1G14990	Chr1	complement(5166911..5168265)	66	8.28618	8.28618	1355	66	66
AT1G15000	Chr1	5168595..5170186	93	11.676	11.676	1592	93	93
AT1G15002	Chr1	complement(5169820..5170436)	25	3.1387	3.1387	617	25	25
AT1G15010	Chr1	5171206..5171862	0	0	0	657	0	0
AT1G15015	Chr1	5172080..5173043	0	0	0	964	0	0
AT1G15020	Chr1	complement(5172977..5176224)	39	4.89638	4.89638	3248	39	39
AT1G15030	Chr1	5177528..5180169	141	17.7023	17.7023	2642	141	141
AT1G15040	Chr1	complement(5179767..5181390)	0	0	0	1624	0	0
AT1G15045	Chr1	5181856..5182084	0	0	0	229	0	0
AT1G15050	Chr1	complement(5182136..5183244)	0	0	0	1109	0	0
AT1G15060	Chr1	complement(5183487..5186975)	34	4.26864	4.26864	3489	34	34
AT1G15080	Chr1	5187625..5189793	32	4.01754	4.01754	2169	32	32
AT1G15090	Chr1	complement(5189567..5189761)	0	0	0	195	0	0
AT1G15100	Chr1	complement(5193306..5194204)	43	5.39857	5.39857	899	43	43
AT1G15110	Chr1	5199017..5202295	16	2.00877	2.00877	3279	16	16
AT1G15120	Chr1	5202647..5204313	701	88.0093	88.0093	1667	701	701
AT1G15125	Chr1	5204624..5206032	3	0.376645	0.376645	1409	3	3
AT1G15130	Chr1	complement(5205882..5209916)	170	21.3432	21.3432	4035	169	170
AT1G15140	Chr1	complement(5210086..5212350)	497	62.3975	62.3975	2265	497	497
AT1G15150	Chr1	5212614..5214978	9	1.12993	1.12993	2365	9	9
AT1G15160	Chr1	5215474..5217665	0	0	0	2192	0	0
AT1G15165	Chr1	complement(5217599..5220114)	4	0.502193	0.502193	2516	4	4
AT1G15170	Chr1	5220640..5223093	36	4.51973	4.51973	2454	36	36
AT1G15175	Chr1	complement(5222793..5224122)	10	1.25548	1.25548	1330	10	10
AT1G15180	Chr1	5224384..5226822	289	36.2834	36.2834	2439	289	289
AT1G15190	Chr1	5227052..5228322	0	0	0	1271	0	0
AT1G15200	Chr1	complement(5228180..5231185)	268	33.6469	33.6469	3006	268	268
AT1G15210	Chr1	complement(5231228..5236574)	1	0.125548	0.125548	5347	1	1
AT1G15215	Chr1	5238064..5240171	30	3.76645	3.76645	2108	30	30
AT1G15220	Chr1	complement(5239909..5241539)	23	2.88761	2.88761	1631	23	23
AT1G15230	Chr1	complement(5242078..5243228)	83	10.4205	10.4205	1151	83	83
AT1G15240	Chr1	5243449..5248724	50	6.27741	6.27741	5276	50	50
AT1G15250	Chr1	complement(5248544..5249475)	187	23.4775	23.4775	932	187	187
AT1G15260	Chr1	5249759..5250693	162	20.3388	20.3388	935	162	162
AT1G15270	Chr1	complement(5250530..5252122)	1919	240.927	240.927	1593	1919	1919
AT1G15280	Chr1	5252314..5256873	204	25.6118	25.6118	4560	204	204
AT1G15290	Chr1	complement(5256926..5264943)	921	115.63	115.63	8018	921	921
AT1G15310	Chr1	complement(5268899..5272059)	24	3.01316	3.01316	3161	24	24
AT1G15320	Chr1	complement(5272136..5274075)	0	0	0	1940	0	0
AT1G15330	Chr1	5274345..5275722	6	0.753289	0.753289	1378	6	6
AT1G15340	Chr1	complement(5275557..5277690)	1338	167.983	167.983	2134	1338	1338
AT1G15350	Chr1	complement(5278140..5279878)	31	3.89199	3.89199	1739	31	31
AT1G15360	Chr1	5283537..5284793	0	0	0	1257	0	0
AT1G15370	Chr1	5287046..5288697	185	23.2264	23.2264	1652	185	185
AT1G15380	Chr1	5290744..5292655	0	0	0	1912	0	0
AT1G15385	Chr1	complement(5292636..5293266)	0	0	0	631	0	0
AT1G15390	Chr1	5294628..5295917	225	28.2483	28.2483	1290	225	225
AT1G15400	Chr1	complement(5295653..5296903)	163	20.4644	20.4644	1251	163	163
AT1G15405	Chr1	complement(5297755..5298167)	786	98.6809	98.6809	413	786	786
AT1G15410	Chr1	5298323..5301047	242	30.3827	30.3827	2725	242	242
AT1G15415	Chr1	complement(5300622..5301413)	2	0.251096	0.251096	792	2	2
AT1G15420	Chr1	complement(5301493..5303391)	129	16.1957	16.1957	1899	129	129
AT1G15430	Chr1	5304316..5306132	23	2.88761	2.88761	1817	23	23
AT1G15440	Chr1	complement(5305941..5309515)	142	17.8278	17.8278	3575	142	142
AT1G15450	Chr1	complement(5309527..5309719)	0	0	0	193	0	0
AT1G15460	Chr1	complement(5309881..5314095)	0	0	0	4215	0	0
AT1G15470	Chr1	5315506..5317983	108	13.5592	13.5592	2478	108	108
AT1G15480	Chr1	5318010..5320714	9	1.12993	1.12993	2705	9	9
AT1G15490	Chr1	complement(5320495..5323896)	22	2.76206	2.76206	3402	22	22
AT1G15500	Chr1	5326289..5328994	1423	178.655	178.655	2706	1423	1423
AT1G15510	Chr1	5329110..5331831	9	1.12993	1.12993	2722	9	9
AT1G15520	Chr1	complement(5331738..5338327)	8	1.00439	1.00439	6590	8	8
AT1G15530	Chr1	complement(5339841..5341932)	7	0.878837	0.878837	2092	7	7
AT1G15540	Chr1	5342586..5343825	0	0	0	1240	0	0
AT1G15550	Chr1	complement(5344358..5346167)	45	5.64967	5.64967	1810	45	45
AT1G15570	Chr1	5362008..5365669	45	5.64967	5.64967	3662	45	45
AT1G15580	Chr1	complement(5365545..5366498)	15	1.88322	1.88322	954	15	15
AT1G15590	Chr1	5367296..5368790	1	0.125548	0.125548	1495	1	1
AT1G15600	Chr1	5368922..5370464	0	0	0	1543	0	0
AT1G15610	Chr1	5370676..5371979	0	0	0	1304	0	0
AT1G15620	Chr1	5373503..5374695	0	0	0	1193	0	0
AT1G15630	Chr1	5376792..5378147	0	0	0	1356	0	0
AT1G15640	Chr1	5378885..5380259	0	0	0	1375	0	0
AT1G15650	Chr1	5380906..5381108	0	0	0	203	0	0
AT1G15660	Chr1	5381169..5385374	49	6.15186	6.15186	4206	49	49
AT1G15670	Chr1	5389951..5391610	12	1.50658	1.50658	1660	12	12
AT1G15680	Chr1	5393406..5394759	0	0	0	1354	0	0
AT1G15690	Chr1	5398989..5402853	2767	347.392	347.392	3865	2767	2767
AT1G15700	Chr1	complement(5402449..5403819)	23	2.88761	2.88761	1371	23	23
AT1G15710	Chr1	5404357..5405806	46	5.77522	5.77522	1450	46	46
AT1G15720	Chr1	5406024..5407606	23	2.88761	2.88761	1583	23	23
AT1G15730	Chr1	complement(5407281..5409988)	249	31.2615	31.2615	2708	249	249
AT1G15740	Chr1	5410907..5415039	156	19.5855	19.5855	4133	156	156
AT1G15750	Chr1	complement(5414697..5421034)	234	29.3783	29.3783	6338	234	234
AT1G15757	Chr1	complement(5424122..5424577)	0	0	0	456	0	0
AT1G15760	Chr1	5425713..5426442	0	0	0	730	0	0
AT1G15770	Chr1	complement(5426772..5428281)	0	0	0	1510	0	0
AT1G15772	Chr1	complement(5428400..5429562)	0	0	0	1163	0	0
AT1G15780	Chr1	complement(5430063..5436413)	56	7.0307	7.0307	6351	56	56
AT1G15790	Chr1	complement(5438133..5440088)	21	2.63651	2.63651	1956	21	21
AT1G15800	Chr1	complement(5440962..5443685)	3	0.376645	0.376645	2724	3	3
AT1G15810	Chr1	5444417..5446684	96	12.0526	12.0526	2268	96	96
AT1G15820	Chr1	complement(5446342..5447860)	29069	3649.56	3649.56	1519	29069	29069
AT1G15825	Chr1	complement(5448029..5448530)	0	0	0	502	0	0
AT1G15830	Chr1	5448725..5450297	7	0.878837	0.878837	1573	7	7
AT1G15840	Chr1	5451431..5452494	0	0	0	1064	0	0
AT1G15850	Chr1	complement(5453125..5454089)	0	0	0	965	0	0
AT1G15860	Chr1	5454784..5457142	132	16.5724	16.5724	2359	132	132
AT1G15870	Chr1	5457083..5458549	5	0.627741	0.627741	1467	5	5
AT1G15880	Chr1	complement(5458415..5460334)	59	7.40734	7.40734	1920	59	59
AT1G15885	Chr1	5460476..5461401	56	7.0307	7.0307	926	56	56
AT1G15890	Chr1	5461316..5464343	13	1.63213	1.63213	3028	13	13
AT1G15900	Chr1	5464355..5464817	0	0	0	463	0	0
AT1G15910	Chr1	5465335..5469245	61	7.65844	7.65844	3911	53	61
AT1G15920	Chr1	5469388..5471269	154	19.3344	19.3344	1882	154	154
AT1G15930	Chr1	5471399..5473134	2218	278.466	278.466	1736	2218	2218
AT1G15940	Chr1	5473564..5478379	162	20.3388	20.3388	4816	162	162
AT1G15950	Chr1	5478753..5482300	819	102.824	102.824	3548	819	819
AT1G15960	Chr1	complement(5481545..5485083)	29	3.6409	3.6409	3539	29	29
AT1G15970	Chr1	complement(5486199..5488869)	77	9.66721	9.66721	2671	77	77
AT1G15980	Chr1	5489297..5491483	824	103.452	103.452	2187	824	824
AT1G15990	Chr1	complement(5491184..5493773)	0	0	0	2590	0	0
AT1G16000	Chr1	5494532..5495479	91	11.4249	11.4249	948	91	91
AT1G16010	Chr1	complement(5495253..5497724)	97	12.1782	12.1782	2472	97	97
AT1G16020	Chr1	5498164..5501478	55	6.90515	6.90515	3315	55	55
AT1G16022	Chr1	complement(5501276..5501960)	3	0.376645	0.376645	685	3	3
AT1G16025	Chr1	5501504..5502079	0	0	0	576	0	0
AT1G16030	Chr1	complement(5502086..5504536)	19	2.38542	2.38542	2451	19	19
AT1G16040	Chr1	5504734..5506731	57	7.15625	7.15625	1998	57	57
AT1G16060	Chr1	5508506..5511855	31	3.89199	3.89199	3350	31	31
AT1G16070	Chr1	complement(5511753..5513897)	10	1.25548	1.25548	2145	10	10
AT1G16080	Chr1	5514316..5516147	760	95.4166	95.4166	1832	760	760
AT1G16090	Chr1	5516258..5517942	45	5.64967	5.64967	1685	45	45
AT1G16100	Chr1	complement(5517942..5518135)	0	0	0	194	0	0
AT1G16110	Chr1	5518372..5521011	3	0.376645	0.376645	2640	3	3
AT1G16120	Chr1	5522638..5525103	0	0	0	2466	0	0
AT1G16130	Chr1	5525490..5528332	7	0.878837	0.878837	2843	7	7
AT1G16150	Chr1	5532414..5534997	0	0	0	2584	0	0
AT1G16160	Chr1	5535972..5538389	0	0	0	2418	0	0
AT1G16170	Chr1	complement(5538612..5539822)	47	5.90076	5.90076	1211	47	47
AT1G16180	Chr1	5540426..5543022	669	83.9917	83.9917	2597	669	669
AT1G16190	Chr1	5543151..5546223	58	7.2818	7.2818	3073	58	58
AT1G16210	Chr1	complement(5546008..5547553)	300	37.6645	37.6645	1546	300	300
AT1G16220	Chr1	5548652..5550673	3	0.376645	0.376645	2022	3	3
AT1G16225	Chr1	complement(5550921..5552098)	0	0	0	1178	0	0
AT1G16230	Chr1	complement(5553347..5554325)	0	0	0	979	0	0
AT1G16240	Chr1	complement(5554887..5556842)	375	47.0806	47.0806	1956	375	375
AT1G16250	Chr1	5556988..5559640	26	3.26425	3.26425	2653	26	26
AT1G16260	Chr1	complement(5559459..5562114)	42	5.27302	5.27302	2656	42	42
AT1G16270	Chr1	5563086..5568488	166	20.841	20.841	5403	165	166
AT1G16280	Chr1	complement(5568362..5570488)	10	1.25548	1.25548	2127	10	10
AT1G16290	Chr1	complement(5570633..5573539)	4	0.502193	0.502193	2907	4	4
AT1G16300	Chr1	5574309..5577742	41	5.14748	5.14748	3434	41	41
AT1G16310	Chr1	5578430..5580813	18	2.25987	2.25987	2384	18	18
AT1G16320	Chr1	5580854..5582263	319	40.0499	40.0499	1410	319	319
AT1G16330	Chr1	complement(5582267..5587392)	0	0	0	5126	0	0
AT1G16340	Chr1	complement(5587670..5590652)	38	4.77083	4.77083	2983	38	38
AT1G16350	Chr1	5590950..5593127	295	37.0367	37.0367	2178	295	295
AT1G16360	Chr1	complement(5593181..5595180)	0	0	0	2000	0	0
AT1G16370	Chr1	5596693..5598567	12	1.50658	1.50658	1875	12	12
AT1G16380	Chr1	complement(5598333..5601368)	0	0	0	3036	0	0
AT1G16390	Chr1	5602872..5604783	97	12.1782	12.1782	1912	97	97
AT1G16400	Chr1	5605158..5607593	75	9.41611	9.41611	2436	74	75
AT1G16410	Chr1	5608806..5611546	682	85.6239	85.6239	2741	682	682
AT1G16420	Chr1	complement(5612030..5613868)	2	0.251096	0.251096	1839	2	2
AT1G16430	Chr1	5614618..5615630	30	3.76645	3.76645	1013	30	30
AT1G16440	Chr1	5615814..5617792	1	0.125548	0.125548	1979	1	1
AT1G16445	Chr1	5617810..5619454	31	3.89199	3.89199	1645	31	31
AT1G16450	Chr1	complement(5619351..5619544)	0	0	0	194	0	0
AT1G16460	Chr1	complement(5619462..5622664)	258	32.3914	32.3914	3203	258	258
AT1G16470	Chr1	5622785..5625763	157	19.7111	19.7111	2979	157	157
AT1G16480	Chr1	complement(5625579..5628657)	3	0.376645	0.376645	3079	3	3
AT1G16489	Chr1	5629215..5630608	1	0.125548	0.125548	1394	1	1
AT1G16490	Chr1	complement(5629535..5630996)	1	0.125548	0.125548	1462	1	1
AT1G16500	Chr1	5639031..5640293	23	2.88761	2.88761	1263	23	23
AT1G16510	Chr1	complement(5644452..5645444)	6	0.753289	0.753289	993	6	6
AT1G16515	Chr1	complement(5647429..5647814)	23	2.88761	2.88761	386	23	23
AT1G16520	Chr1	5648759..5651287	50	6.27741	6.27741	2529	50	50
AT1G16530	Chr1	complement(5651250..5652884)	9	1.12993	1.12993	1635	9	9
AT1G16540	Chr1	5659414..5665569	10	1.25548	1.25548	6156	10	10
AT1G16560	Chr1	5668383..5670828	148	18.5811	18.5811	2446	148	148
AT1G16570	Chr1	complement(5670457..5673601)	40	5.02193	5.02193	3145	40	40
AT1G16590	Chr1	5673794..5675251	4	0.502193	0.502193	1458	4	4
AT1G16610	Chr1	complement(5675584..5678853)	697	87.5071	87.5071	3270	697	697
AT1G16630	Chr1	complement(5681998..5684868)	59	7.40734	7.40734	2871	59	59
AT1G16635	Chr1	complement(5685383..5686369)	50	6.27741	6.27741	987	50	50
AT1G16640	Chr1	5686602..5687835	7	0.878837	0.878837	1234	7	7
AT1G16650	Chr1	5687942..5691318	13	1.63213	1.63213	3377	13	13
AT1G16670	Chr1	5697323..5699889	49	6.15186	6.15186	2567	49	49
AT1G16680	Chr1	5702752..5705958	80	10.0439	10.0439	3207	80	80
AT1G16690	Chr1	5705968..5709653	26	3.26425	3.26425	3686	26	26
AT1G16700	Chr1	5709724..5712022	272	34.1491	34.1491	2299	272	272
AT1G16705	Chr1	5712087..5713872	13	1.63213	1.63213	1786	13	13
AT1G16710	Chr1	5714218..5722734	86	10.7971	10.7971	8517	86	86
AT1G16720	Chr1	5723087..5726598	919	115.379	115.379	3512	919	919
AT1G16730	Chr1	complement(5726248..5727313)	106	13.3081	13.3081	1066	106	106
AT1G16740	Chr1	5727689..5729200	428	53.7346	53.7346	1512	428	428
AT1G16750	Chr1	complement(5728977..5731871)	26	3.26425	3.26425	2895	26	26
AT1G16760	Chr1	5734233..5737427	0	0	0	3195	0	0
AT1G16770	Chr1	5737877..5739497	0	0	0	1621	0	0
AT1G16780	Chr1	complement(5739179..5744215)	30	3.76645	3.76645	5037	30	30
AT1G16790	Chr1	5744552..5745329	84	10.546	10.546	778	84	84
AT1G16800	Chr1	complement(5745403..5755264)	15	1.88322	1.88322	9862	15	15
AT1G16810	Chr1	5755587..5757015	385	48.3361	48.3361	1429	385	385
AT1G16820	Chr1	complement(5756715..5758465)	3	0.376645	0.376645	1751	3	3
AT1G16825	Chr1	5758854..5760621	34	4.26864	4.26864	1768	34	34
AT1G16830	Chr1	5760771..5762739	25	3.1387	3.1387	1969	25	25
AT1G16840	Chr1	complement(5762574..5764074)	101	12.6804	12.6804	1501	101	101
AT1G16850	Chr1	complement(5764687..5765652)	17	2.13432	2.13432	966	17	17
AT1G16858	Chr1	5767299..5770722	64	8.03508	8.03508	3424	0	64
AT1G16860	Chr1	5767299..5770722	56	7.0307	7.0307	3424	0	56
AT1G16870	Chr1	complement(5770612..5773252)	79	9.91831	9.91831	2641	79	79
AT1G16880	Chr1	5773591..5776428	961	120.652	120.652	2838	961	961
AT1G16890	Chr1	complement(5776057..5778485)	489	61.3931	61.3931	2429	489	489
AT1G16900	Chr1	complement(5778901..5782434)	66	8.28618	8.28618	3534	66	66
AT1G16905	Chr1	complement(5782335..5783841)	0	0	0	1507	0	0
AT1G16910	Chr1	5785002..5786047	3	0.376645	0.376645	1046	3	3
AT1G16916	Chr1	complement(5786440..5787113)	123	15.4424	15.4424	674	123	123
AT1G16920	Chr1	complement(5787210..5789250)	193	24.2308	24.2308	2041	193	193
AT1G16930	Chr1	5789986..5791654	0	0	0	1669	0	0
AT1G16940	Chr1	5791982..5793611	0	0	0	1630	0	0
AT1G16950	Chr1	5796008..5796679	0	0	0	672	0	0
AT1G16960	Chr1	5799887..5800965	24	3.01316	3.01316	1079	24	24
AT1G16970	Chr1	complement(5800647..5805800)	22	2.76206	2.76206	5154	22	22
AT1G16980	Chr1	5807310..5811608	6	0.753289	0.753289	4299	6	6
AT1G17000	Chr1	5812727..5816782	0	0	0	4056	0	0
AT1G17010	Chr1	5817566..5819472	3	0.376645	0.376645	1907	3	3
AT1G17020	Chr1	5820205..5822133	0	0	0	1929	0	0
AT1G17030	Chr1	5822367..5824575	4	0.502193	0.502193	2209	4	4
AT1G17040	Chr1	5824847..5828353	29	3.6409	3.6409	3507	29	29
AT1G17050	Chr1	5829079..5831463	279	35.0279	35.0279	2385	279	279
AT1G17060	Chr1	complement(5831977..5835457)	19	2.38542	2.38542	3481	19	19
AT1G17070	Chr1	5837589..5840452	80	10.0439	10.0439	2864	80	80
AT1G17080	Chr1	complement(5840149..5841607)	289	36.2834	36.2834	1459	289	289
AT1G17090	Chr1	complement(5842096..5844284)	12	1.50658	1.50658	2189	12	12
AT1G17100	Chr1	5844675..5845781	1142	143.376	143.376	1107	1142	1142
AT1G17110	Chr1	complement(5845540..5850935)	72	9.03947	9.03947	5396	72	72
AT1G17120	Chr1	5851952..5854075	64	8.03508	8.03508	2124	64	64
AT1G17130	Chr1	5854147..5856817	125	15.6935	15.6935	2671	125	125
AT1G17140	Chr1	complement(5856453..5858551)	328	41.1798	41.1798	2099	328	328
AT1G17145	Chr1	complement(5859999..5862683)	60	7.53289	7.53289	2685	60	60
AT1G17147	Chr1	complement(5863311..5864010)	2	0.251096	0.251096	700	2	2
AT1G17150	Chr1	5865706..5867615	0	0	0	1910	0	0
AT1G17160	Chr1	5867634..5869476	34	4.26864	4.26864	1843	34	34
AT1G17170	Chr1	5869845..5870960	9	1.12993	1.12993	1116	9	9
AT1G17180	Chr1	5872144..5873206	2	0.251096	0.251096	1063	2	2
AT1G17190	Chr1	5875349..5876665	65	8.16063	8.16063	1317	65	65
AT1G17200	Chr1	5878399..5880161	371	46.5784	46.5784	1763	371	371
AT1G17210	Chr1	complement(5880010..5884757)	36	4.51973	4.51973	4748	36	36
AT1G17220	Chr1	5885082..5890590	1383	173.633	173.633	5509	1383	1383
AT1G17230	Chr1	5891323..5895195	31	3.89199	3.89199	3873	31	31
AT1G17232	Chr1	complement(5892180..5893653)	0	0	0	1474	0	0
AT1G17235	Chr1	5895350..5895830	0	0	0	481	0	0
AT1G17240	Chr1	complement(5896296..5898718)	0	0	0	2423	0	0
AT1G17255	Chr1	5899993..5903739	8	1.00439	1.00439	3747	8	8
AT1G17250	Chr1	complement(5901049..5903440)	6	0.753289	0.753289	2392	6	6
AT1G17260	Chr1	5904057..5909018	0	0	0	4962	0	0
AT1G17270	Chr1	complement(5909129..5911694)	10	1.25548	1.25548	2566	10	10
AT1G17280	Chr1	complement(5916751..5920090)	146	18.33	18.33	3340	146	146
AT1G17285	Chr1	5920773..5921535	3	0.376645	0.376645	763	3	3
AT1G17290	Chr1	5922629..5926520	342	42.9375	42.9375	3892	342	342
AT1G17300	Chr1	5926993..5927904	0	0	0	912	0	0
AT1G17310	Chr1	complement(5927894..5928668)	0	0	0	775	0	0
AT1G17330	Chr1	5929908..5931951	47	5.90076	5.90076	2044	47	47
AT1G17340	Chr1	5933869..5938881	24	3.01316	3.01316	5013	24	24
AT1G17345	Chr1	5940422..5941330	4	0.502193	0.502193	909	4	4
AT1G17350	Chr1	5941783..5944583	40	5.02193	5.02193	2801	40	40
AT1G17360	Chr1	5946763..5951593	275	34.5258	34.5258	4831	275	275
AT1G17370	Chr1	complement(5951422..5955038)	416	52.228	52.228	3617	416	416
AT1G17380	Chr1	complement(5955368..5957213)	11	1.38103	1.38103	1846	11	11
AT1G17400	Chr1	complement(5960361..5962482)	1	0.125548	0.125548	2122	1	1
AT1G17410	Chr1	complement(5968414..5969996)	25	3.1387	3.1387	1583	25	25
AT1G17420	Chr1	5977410..5981600	107	13.4337	13.4337	4191	107	107
AT1G17430	Chr1	5982266..5984133	30	3.76645	3.76645	1868	30	30
AT1G17440	Chr1	complement(5983864..5987785)	68	8.53728	8.53728	3922	68	68
AT1G17450	Chr1	complement(5988160..5996786)	12	1.50658	1.50658	8627	12	12
AT1G17455	Chr1	5997179..5998595	7	0.878837	0.878837	1417	7	7
AT1G17460	Chr1	5998813..6002836	11	1.38103	1.38103	4024	11	11
AT1G17470	Chr1	6002911..6006525	291	36.5345	36.5345	3615	291	291
AT1G17480	Chr1	complement(6006341..6008267)	15	1.88322	1.88322	1927	15	15
AT1G17490	Chr1	6008588..6009540	153	19.2089	19.2089	953	153	153
AT1G17500	Chr1	6018756..6023623	27	3.3898	3.3898	4868	27	27
AT1G17510	Chr1	complement(6023384..6024310)	62	7.78399	7.78399	927	62	62
AT1G17520	Chr1	complement(6024516..6027386)	43	5.39857	5.39857	2871	43	43
AT1G17530	Chr1	6027630..6028626	126	15.8191	15.8191	997	126	126
AT1G17540	Chr1	complement(6029157..6032755)	0	0	0	3599	0	0
AT1G17545	Chr1	6033108..6034028	0	0	0	921	0	0
AT1G17550	Chr1	6034361..6037409	94	11.8015	11.8015	3049	94	94
AT1G17560	Chr1	complement(6037344..6038693)	38	4.77083	4.77083	1350	38	38
AT1G17570	Chr1	6038756..6038958	0	0	0	203	0	0
AT1G17580	Chr1	6039302..6049676	42	5.27302	5.27302	10375	42	42
AT1G17590	Chr1	complement(6050073..6052569)	22	2.76206	2.76206	2497	22	22
AT1G17600	Chr1	complement(6052816..6056665)	5	0.627741	0.627741	3850	5	5
AT1G17610	Chr1	6056894..6058477	20	2.51096	2.51096	1584	20	20
AT1G17615	Chr1	6059440..6060787	0	0	0	1348	0	0
AT1G17620	Chr1	6062215..6063411	113	14.1869	14.1869	1197	113	113
AT1G17630	Chr1	6064524..6066840	0	0	0	2317	0	0
AT1G17640	Chr1	complement(6067274..6069099)	0	0	0	1826	0	0
AT1G17650	Chr1	complement(6069357..6072013)	201	25.2352	25.2352	2657	201	201
AT1G17665	Chr1	complement(6072133..6074485)	0	0	0	2353	0	0
AT1G17660	Chr1	6075819..6076011	0	0	0	193	0	0
AT1G17670	Chr1	complement(6075825..6076019)	8	1.00439	1.00439	195	8	8
AT1G17680	Chr1	6076076..6082457	38	4.77083	4.77083	6382	38	38
AT1G17690	Chr1	complement(6082635..6088341)	56	7.0307	7.0307	5707	56	56
AT1G17700	Chr1	6089516..6090443	46	5.77522	5.77522	928	46	46
AT1G17710	Chr1	complement(6090440..6092028)	4	0.502193	0.502193	1589	4	4
AT1G17720	Chr1	complement(6093088..6098384)	105	13.1826	13.1826	5297	105	105
AT1G17730	Chr1	6099088..6100435	135	16.949	16.949	1348	135	135
AT1G17744	Chr1	complement(6100841..6101984)	0	0	0	1144	0	0
AT1G17745	Chr1	6100963..6105385	65	8.16063	8.16063	4423	65	65
AT1G17750	Chr1	6106655..6110240	2	0.251096	0.251096	3586	2	2
AT1G17760	Chr1	complement(6109987..6116618)	70	8.78837	8.78837	6632	70	70
AT1G17770	Chr1	6120740..6122942	0	0	0	2203	0	0
AT1G17780	Chr1	6123700..6125389	88	11.0482	11.0482	1690	88	88
AT1G17790	Chr1	complement(6125236..6127405)	26	3.26425	3.26425	2170	26	26
AT1G17800	Chr1	6128822..6129628	0	0	0	807	0	0
AT1G17810	Chr1	6130024..6131747	3	0.376645	0.376645	1724	3	3
AT1G17820	Chr1	complement(6131417..6135346)	31	3.89199	3.89199	3930	31	31
AT1G17830	Chr1	complement(6135683..6138433)	6	0.753289	0.753289	2751	6	6
AT1G17840	Chr1	6142563..6146641	329	41.3054	41.3054	4079	329	329
AT1G17850	Chr1	complement(6145806..6148941)	63	7.90954	7.90954	3136	63	63
AT1G17860	Chr1	6149300..6150158	3	0.376645	0.376645	859	3	3
AT1G17870	Chr1	complement(6149819..6152223)	41	5.14748	5.14748	2405	41	41
AT1G17880	Chr1	complement(6152289..6153983)	2199	276.08	276.08	1695	2199	2199
AT1G17890	Chr1	complement(6154148..6155753)	82	10.295	10.295	1606	82	82
AT1G17910	Chr1	6159125..6161735	0	0	0	2611	0	0
AT1G17920	Chr1	complement(6161752..6165383)	9	1.12993	1.12993	3632	9	9
AT1G17930	Chr1	complement(6166100..6168840)	36	4.51973	4.51973	2741	36	36
AT1G17940	Chr1	complement(6169221..6173223)	13	1.63213	1.63213	4003	13	13
AT1G17950	Chr1	6177616..6179409	0	0	0	1794	0	0
AT1G17960	Chr1	complement(6180776..6183807)	3	0.376645	0.376645	3032	3	3
AT1G17970	Chr1	6184903..6187592	130	16.3213	16.3213	2690	130	130
AT1G17980	Chr1	complement(6187387..6191709)	349	43.8163	43.8163	4323	349	349
AT1G17990	Chr1	complement(6191951..6194094)	0	0	0	2144	0	0
AT1G18000	Chr1	complement(6194423..6196230)	0	0	0	1808	0	0
AT1G18010	Chr1	6199897..6201604	94	11.8015	11.8015	1708	0	94
AT1G18020	Chr1	6202248..6204038	196	24.6074	24.6074	1791	0	196
AT1G18030	Chr1	6204342..6207108	47	5.90076	5.90076	2767	47	47
AT1G18040	Chr1	complement(6206751..6209501)	35	4.39419	4.39419	2751	35	35
AT1G18050	Chr1	complement(6209651..6211589)	0	0	0	1939	0	0
AT1G18060	Chr1	complement(6211753..6213445)	1209	151.788	151.788	1693	1209	1209
AT1G18070	Chr1	complement(6213605..6218341)	442	55.4923	55.4923	4737	442	442
AT1G18075	Chr1	6220647..6220953	0	0	0	307	0	0
AT1G18080	Chr1	6222200..6224271	4884	613.177	613.177	2072	4884	4884
AT1G18090	Chr1	6224500..6227942	51	6.40296	6.40296	3443	51	51
AT1G18100	Chr1	complement(6227097..6230189)	0	0	0	3093	0	0
AT1G18130	Chr1	6235894..6238919	0	0	0	3026	0	0
AT1G18140	Chr1	complement(6238724..6241437)	4	0.502193	0.502193	2714	4	4
AT1G18150	Chr1	complement(6244178..6247813)	110	13.8103	13.8103	3636	110	110
AT1G18160	Chr1	6248792..6254159	198	24.8585	24.8585	5368	198	198
AT1G18170	Chr1	6254228..6255810	260	32.6425	32.6425	1583	260	260
AT1G18180	Chr1	6255829..6258020	7	0.878837	0.878837	2192	7	7
AT1G18190	Chr1	complement(6257731..6261458)	49	6.15186	6.15186	3728	49	49
AT1G18200	Chr1	complement(6265296..6266938)	0	0	0	1643	0	0
AT1G18210	Chr1	complement(6266489..6268829)	691	86.7538	86.7538	2341	691	691
AT1G18220	Chr1	complement(6269550..6269808)	0	0	0	259	0	0
AT1G18250	Chr1	complement(6276668..6278151)	177	22.222	22.222	1484	177	177
AT1G18260	Chr1	complement(6278728..6282104)	62	7.78399	7.78399	3377	62	62
AT1G18265	Chr1	complement(6282132..6283294)	9	1.12993	1.12993	1163	9	9
AT1G18270	Chr1	complement(6283292..6293872)	143	17.9534	17.9534	10581	143	143
AT1G18280	Chr1	6294332..6295484	0	0	0	1153	0	0
AT1G18290	Chr1	6297363..6298448	0	0	0	1086	0	0
AT1G18300	Chr1	6299686..6301206	33	4.14309	4.14309	1521	33	33
AT1G18310	Chr1	complement(6301080..6303957)	0	0	0	2878	0	0
AT1G18320	Chr1	6304359..6305809	0	0	0	1451	0	0
AT1G18330	Chr1	complement(6305846..6308014)	113	14.1869	14.1869	2169	105	113
AT1G18335	Chr1	complement(6308921..6311327)	31	3.89199	3.89199	2407	31	31
AT1G18340	Chr1	complement(6311363..6313932)	33	4.14309	4.14309	2570	33	33
AT1G18350	Chr1	6315650..6316858	0	0	0	1209	0	0
AT1G18360	Chr1	complement(6316575..6319428)	148	18.5811	18.5811	2854	148	148
AT1G18370	Chr1	complement(6319530..6324223)	91	11.4249	11.4249	4694	91	91
AT1G18390	Chr1	6325641..6330218	16	2.00877	2.00877	4578	16	16
AT1G18382	Chr1	complement(6326246..6326700)	0	0	0	455	0	0
AT1G18400	Chr1	6331397..6333863	52	6.52851	6.52851	2467	52	52
AT1G18410	Chr1	complement(6336408..6342461)	3	0.376645	0.376645	6054	3	3
AT1G18415	Chr1	complement(6342976..6345663)	6	0.753289	0.753289	2688	6	6
AT1G18420	Chr1	6343329..6345809	0	0	0	2481	0	0
AT1G18430	Chr1	6345763..6345955	0	0	0	193	0	0
AT1G18440	Chr1	6345973..6348030	157	19.7111	19.7111	2058	157	157
AT1G18450	Chr1	6348106..6352095	143	17.9534	17.9534	3990	143	143
AT1G18460	Chr1	6352469..6356233	226	28.3739	28.3739	3765	226	226
AT1G18470	Chr1	complement(6356011..6360193)	50	6.27741	6.27741	4183	50	50
AT1G18480	Chr1	6361628..6363127	60	7.53289	7.53289	1500	60	60
AT1G18485	Chr1	6363171..6366355	81	10.1694	10.1694	3185	81	81
AT1G18486	Chr1	6366396..6366873	0	0	0	478	0	0
AT1G18490	Chr1	6366519..6368969	122	15.3169	15.3169	2451	120	122
AT1G18500	Chr1	6369346..6373145	290	36.409	36.409	3800	290	290
AT1G18510	Chr1	6373294..6374210	0	0	0	917	0	0
AT1G18520	Chr1	6374931..6376436	0	0	0	1506	0	0
AT1G18530	Chr1	6376782..6377376	0	0	0	595	0	0
AT1G18540	Chr1	complement(6377201..6378581)	3376	423.851	423.851	1381	3376	3376
AT1G18550	Chr1	complement(6381383..6384341)	33	4.14309	4.14309	2959	33	33
AT1G18560	Chr1	6385448..6388200	18	2.25987	2.25987	2753	18	18
AT1G18570	Chr1	6389410..6391387	2	0.251096	0.251096	1978	2	2
AT1G18580	Chr1	6395863..6398359	35	4.39419	4.39419	2497	35	35
AT1G18590	Chr1	6398579..6400062	315	39.5477	39.5477	1484	315	315
AT1G18600	Chr1	6400403..6402911	125	15.6935	15.6935	2509	125	125
AT1G18610	Chr1	6405644..6409417	25	3.1387	3.1387	3774	25	25
AT1G18620	Chr1	6409977..6414571	267	33.5214	33.5214	4595	267	267
AT1G18630	Chr1	6414724..6416579	318	39.9243	39.9243	1856	318	318
AT1G18640	Chr1	complement(6416237..6418691)	135	16.949	16.949	2455	135	135
AT1G18650	Chr1	complement(6418738..6420558)	360	45.1973	45.1973	1821	360	360
AT1G18660	Chr1	6421116..6426000	243	30.5082	30.5082	4885	243	243
AT1G18670	Chr1	complement(6426778..6430697)	43	5.39857	5.39857	3920	43	43
AT1G18680	Chr1	complement(6431818..6433465)	65	8.16063	8.16063	1648	65	65
AT1G18690	Chr1	6433573..6437042	9	1.12993	1.12993	3470	9	9
AT1G18700	Chr1	6437476..6444196	156	19.5855	19.5855	6721	156	156
AT1G18710	Chr1	6450593..6453234	69	8.66283	8.66283	2642	69	69
AT1G18720	Chr1	complement(6457701..6459752)	404	50.7215	50.7215	2052	404	404
AT1G18730	Chr1	6460597..6462344	1013	127.18	127.18	1748	1013	1013
AT1G18735	Chr1	complement(6461112..6461753)	0	0	0	642	0	0
AT1G18740	Chr1	6463921..6465596	100	12.5548	12.5548	1676	100	100
AT1G18745	Chr1	complement(6465367..6466455)	46	5.77522	5.77522	1089	46	46
AT1G18750	Chr1	6466760..6470104	36	4.51973	4.51973	3345	36	36
AT1G18760	Chr1	complement(6471030..6471825)	0	0	0	796	0	0
AT1G18770	Chr1	complement(6473250..6474049)	0	0	0	800	0	0
AT1G18773	Chr1	6474801..6476024	43	5.39857	5.39857	1224	43	43
AT1G18780	Chr1	complement(6476138..6477236)	0	0	0	1099	0	0
AT1G18790	Chr1	complement(6478731..6480044)	0	0	0	1314	0	0
AT1G18800	Chr1	complement(6480993..6483597)	122	15.3169	15.3169	2605	122	122
AT1G18810	Chr1	complement(6485476..6487031)	108	13.5592	13.5592	1556	108	108
AT1G18820	Chr1	6488654..6488855	0	0	0	202	0	0
AT1G18830	Chr1	6489308..6494338	0	0	0	5031	0	0
AT1G18835	Chr1	complement(6495978..6496397)	2	0.251096	0.251096	420	2	2
AT1G18840	Chr1	complement(6500728..6504414)	95	11.9271	11.9271	3687	95	95
AT1G18850	Chr1	complement(6504686..6506425)	92	11.5504	11.5504	1740	92	92
AT1G18860	Chr1	6509491..6511347	0	0	0	1857	0	0
AT1G18870	Chr1	6515428..6519402	10	1.25548	1.25548	3975	10	10
AT1G18871	Chr1	complement(6519189..6519486)	0	0	0	298	0	0
AT1G18880	Chr1	6520747..6523488	45	5.64967	5.64967	2742	45	45
AT1G18879	Chr1	6520940..6521244	0	0	0	305	0	0
AT1G18890	Chr1	complement(6522644..6525963)	64	8.03508	8.03508	3320	64	64
AT1G18900	Chr1	6528983..6532734	88	11.0482	11.0482	3752	88	88
AT1G18910	Chr1	complement(6532439..6538146)	6	0.753289	0.753289	5708	6	6
AT1G18940	Chr1	6543851..6545712	0	0	0	1862	0	0
AT1G18950	Chr1	6546398..6552007	103	12.9315	12.9315	5610	103	103
[truncated: 26,776 more rows]

## Sheet: col-1 (GE)
Name	Chromosome	Region	Expression value	TPM	RPKM	Gene length	Unique gene reads	Total gene reads
AT1G01010	Chr1	3630..6019	14	1.14608	1.14608	2390	14	14
AT1G01020	Chr1	complement(5808..8738)	70	5.7304	5.7304	2931	70	70
AT1G01030	Chr1	complement(11529..13715)	115	9.41422	9.41422	2187	115	115
AT1G01040	Chr1	23145..31347	242	19.8108	19.8108	8203	242	242
AT1G01046	Chr1	28499..28826	0	0	0	328	0	0
AT1G01050	Chr1	complement(31050..33154)	740	60.5785	60.5785	2105	740	740
AT1G01060	Chr1	complement(33259..37872)	1381	113.053	113.053	4614	1381	1381
AT1G01070	Chr1	complement(38632..40945)	52	4.25687	4.25687	2314	52	52
AT1G01073	Chr1	44676..44907	0	0	0	232	0	0
AT1G01080	Chr1	complement(45176..47020)	960	78.5883	78.5883	1845	960	960
AT1G01090	Chr1	complement(47365..49287)	1986	162.58	162.58	1923	1986	1986
AT1G01100	Chr1	complement(49955..51200)	10213	836.065	836.065	1246	10213	10213
AT1G01110	Chr1	52238..54812	11	0.900491	0.900491	2575	11	11
AT1G01115	Chr1	56623..56860	0	0	0	238	0	0
AT1G01120	Chr1	complement(57149..59168)	962	78.752	78.752	2020	962	962
AT1G01130	Chr1	complement(61785..63812)	136	11.1333	11.1333	2028	136	136
AT1G01140	Chr1	complement(64046..67626)	364	29.7981	29.7981	3581	364	364
AT1G01150	Chr1	complement(69995..72139)	4	0.327451	0.327451	2145	4	4
AT1G01160	Chr1	72338..74216	230	18.8284	18.8284	1879	230	230
AT1G01170	Chr1	complement(73811..74738)	1034	84.6462	84.6462	928	1034	1034
AT1G01180	Chr1	75582..76878	56	4.58432	4.58432	1297	56	56
AT1G01183	Chr1	complement(78812..79033)	3	0.245588	0.245588	222	3	3
AT1G01190	Chr1	complement(82925..84865)	41	3.35638	3.35638	1941	41	41
AT1G01200	Chr1	complement(86395..88214)	28	2.29216	2.29216	1820	28	28
AT1G01210	Chr1	88897..89865	48	3.92942	3.92942	969	48	48
AT1G01220	Chr1	91375..95771	169	13.8348	13.8348	4397	169	169
AT1G01225	Chr1	95986..97527	41	3.35638	3.35638	1542	41	41
AT1G01230	Chr1	97455..99360	106	8.67746	8.67746	1906	106	106
AT1G01240	Chr1	99893..101954	168	13.753	13.753	2062	168	168
AT1G01250	Chr1	complement(104371..105331)	94	7.6951	7.6951	961	94	94
AT1G01260	Chr1	108945..111729	65	5.32108	5.32108	2785	65	65
AT1G01270	Chr1	complement(111770..111962)	0	0	0	193	0	0
AT1G01280	Chr1	112262..114067	0	0	0	1806	0	0
AT1G01290	Chr1	114285..116228	69	5.64853	5.64853	1944	69	69
AT1G01300	Chr1	116942..118884	299	24.477	24.477	1943	299	299
AT1G01305	Chr1	119396..120117	0	0	0	722	0	0
AT1G01310	Chr1	120153..121250	0	0	0	1098	0	0
AT1G01320	Chr1	complement(120947..130578)	3348	274.077	274.077	9632	3348	3348
AT1G01340	Chr1	complement(132208..135832)	21	1.71912	1.71912	3625	21	21
AT1G01350	Chr1	136123..138282	139	11.3789	11.3789	2160	139	139
AT1G01355	Chr1	138512..139688	0	0	0	1177	0	0
AT1G01360	Chr1	141970..143303	44	3.60196	3.60196	1334	44	44
AT1G01370	Chr1	143563..145804	72	5.89412	5.89412	2242	72	72
AT1G01380	Chr1	147152..148062	23	1.88284	1.88284	911	23	23
AT1G01390	Chr1	complement(148000..149807)	69	5.64853	5.64853	1808	69	69
AT1G01400	Chr1	complement(150569..152211)	0	0	0	1643	0	0
AT1G01410	Chr1	153112..154318	0	0	0	1207	0	0
AT1G01420	Chr1	complement(154372..156012)	136	11.1333	11.1333	1641	136	136
AT1G01430	Chr1	complement(156681..158656)	423	34.628	34.628	1976	423	423
AT1G01440	Chr1	complement(159736..162573)	23	1.88284	1.88284	2838	23	23
AT1G01448	Chr1	163418..166359	20	1.63726	1.63726	2942	20	20
AT1G01450	Chr1	complement(163985..165518)	0	0	0	1534	0	0
AT1G01453	Chr1	complement(166469..167843)	0	0	0	1375	0	0
AT1G01460	Chr1	168722..171285	0	0	0	2564	0	0
AT1G01470	Chr1	complement(172026..172949)	842	68.9285	68.9285	924	842	842
AT1G01471	Chr1	173250..173586	0	0	0	337	0	0
AT1G01480	Chr1	175781..178520	1	0.0818628	0.0818628	2740	1	1
AT1G01490	Chr1	complement(179939..182359)	2653	217.182	217.182	2421	2653	2653
AT1G01500	Chr1	185132..187043	107	8.75932	8.75932	1912	107	107
AT1G01510	Chr1	187210..190176	245	20.0564	20.0564	2967	245	245
AT1G01520	Chr1	190595..192259	5	0.409314	0.409314	1665	5	5
AT1G01530	Chr1	complement(192520..193671)	0	0	0	1152	0	0
AT1G01540	Chr1	195779..198804	478	39.1304	39.1304	3026	478	478
AT1G01550	Chr1	199638..201895	832	68.1099	68.1099	2258	832	832
AT1G01560	Chr1	202135..204455	0	0	0	2321	0	0
AT1G01570	Chr1	205175..207555	3	0.245588	0.245588	2381	3	3
AT1G01580	Chr1	209394..213161	8	0.654903	0.654903	3768	8	8
AT1G01590	Chr1	214228..217424	0	0	0	3197	0	0
AT1G01600	Chr1	218993..221406	207	16.9456	16.9456	2414	207	207
AT1G01610	Chr1	complement(221571..224341)	487	39.8672	39.8672	2771	487	487
AT1G01620	Chr1	complement(225545..227303)	3893	318.692	318.692	1759	3893	3893
AT1G01630	Chr1	229012..231037	505	41.3407	41.3407	2026	505	505
AT1G01640	Chr1	complement(230874..232509)	6	0.491177	0.491177	1636	6	6
AT1G01650	Chr1	complement(232721..237818)	189	15.4721	15.4721	5098	189	189
AT1G01660	Chr1	complement(239937..242609)	9	0.736765	0.736765	2673	9	9
AT1G01670	Chr1	complement(242723..245989)	5	0.409314	0.409314	3267	5	5
AT1G01680	Chr1	complement(246291..248368)	0	0	0	2078	0	0
AT1G01690	Chr1	249140..252582	25	2.04657	2.04657	3443	25	25
AT1G01695	Chr1	252946..254615	8	0.654903	0.654903	1670	8	8
AT1G01700	Chr1	complement(259375..261475)	2	0.163726	0.163726	2101	2	2
AT1G01710	Chr1	262827..267891	495	40.5221	40.5221	5065	495	495
AT1G01720	Chr1	268329..269939	162	13.2618	13.2618	1611	162	162
AT1G01725	Chr1	complement(269672..270776)	74	6.05785	6.05785	1105	74	74
AT1G01730	Chr1	270955..272181	233	19.074	19.074	1227	233	233
AT1G01740	Chr1	complement(271991..274570)	2	0.163726	0.163726	2580	2	2
AT1G01750	Chr1	275365..276430	3	0.245588	0.245588	1066	3	3
AT1G01760	Chr1	complement(276146..278449)	16	1.30981	1.30981	2304	16	16
AT1G01770	Chr1	278614..283011	121	9.9054	9.9054	4398	117	121
AT1G01780	Chr1	282760..284365	85	6.95834	6.95834	1606	73	85
AT1G01790	Chr1	284609..291214	781	63.9349	63.9349	6606	781	781
AT1G01800	Chr1	293341..295160	577	47.2348	47.2348	1820	577	577
AT1G01810	Chr1	295220..295979	9	0.736765	0.736765	760	9	9
AT1G01820	Chr1	complement(295881..298121)	248	20.302	20.302	2241	248	248
AT1G01830	Chr1	complement(298415..302316)	146	11.952	11.952	3902	146	146
AT1G01840	Chr1	303536..304478	33	2.70147	2.70147	943	33	33
AT1G01860	Chr1	complement(304013..306288)	98	8.02256	8.02256	2276	98	98
AT1G01880	Chr1	complement(306360..309110)	18	1.47353	1.47353	2751	18	18
AT1G01870	Chr1	306383..306576	0	0	0	194	0	0
AT1G01890	Chr1	complement(309155..309348)	0	0	0	194	0	0
AT1G01900	Chr1	310315..313250	145	11.8701	11.8701	2936	145	145
AT1G01910	Chr1	complement(312981..315903)	324	26.5236	26.5236	2923	324	324
AT1G01920	Chr1	316127..319770	94	7.6951	7.6951	3644	94	94
AT1G01930	Chr1	complement(319716..322861)	66	5.40295	5.40295	3146	66	66
AT1G01940	Chr1	323026..325037	201	16.4544	16.4544	2012	201	201
AT1G01950	Chr1	325378..330739	519	42.4868	42.4868	5362	519	519
AT1G01960	Chr1	complement(330468..337583)	189	15.4721	15.4721	7116	189	189
AT1G01970	Chr1	338290..340197	253	20.7113	20.7113	1908	253	253
AT1G01980	Chr1	complement(340052..342000)	0	0	0	1949	0	0
AT1G01990	Chr1	complement(343046..344342)	134	10.9696	10.9696	1297	134	134
AT1G02000	Chr1	345811..347712	97	7.94069	7.94069	1902	97	97
AT1G02010	Chr1	347890..352600	71	5.81226	5.81226	4711	71	71
AT1G02020	Chr1	complement(352517..354970)	122	9.98726	9.98726	2454	122	122
AT1G02030	Chr1	complement(355201..357259)	1	0.0818628	0.0818628	2059	1	1
AT1G02040	Chr1	complement(357984..359079)	0	0	0	1096	0	0
AT1G02050	Chr1	complement(358997..360519)	46	3.76569	3.76569	1523	46	46
AT1G02060	Chr1	complement(360798..363095)	0	0	0	2298	0	0
AT1G02065	Chr1	365208..367460	23	1.88284	1.88284	2253	23	23
AT1G02070	Chr1	complement(370137..370968)	0	0	0	832	0	0
AT1G02074	Chr1	372063..372330	0	0	0	268	0	0
AT1G02080	Chr1	373334..386967	454	37.1657	37.1657	13634	454	454
AT1G02090	Chr1	complement(387157..389648)	412	33.7275	33.7275	2492	412	412
AT1G02100	Chr1	389811..392936	147	12.0338	12.0338	3126	147	147
AT1G02110	Chr1	392830..395648	182	14.899	14.899	2819	182	182
AT1G02120	Chr1	395760..400017	330	27.0147	27.0147	4258	330	330
AT1G02130	Chr1	complement(399915..401883)	320	26.1961	26.1961	1969	320	320
AT1G02140	Chr1	complement(403070..404457)	393	32.1721	32.1721	1388	393	393
AT1G02145	Chr1	404599..408739	100	8.18628	8.18628	4141	100	100
AT1G02150	Chr1	408621..410731	797	65.2447	65.2447	2111	797	797
AT1G02160	Chr1	410747..411717	268	21.9392	21.9392	971	268	268
AT1G02170	Chr1	411778..413674	306	25.05	25.05	1897	306	306
AT1G02180	Chr1	complement(413402..414646)	72	5.89412	5.89412	1245	72	72
AT1G02190	Chr1	415078..418130	3	0.245588	0.245588	3053	3	3
AT1G02205	Chr1	418747..422558	177	14.4897	14.4897	3812	177	177
AT1G02210	Chr1	complement(427428..427812)	0	0	0	385	0	0
AT1G02220	Chr1	complement(428694..430648)	4	0.327451	0.327451	1955	4	4
AT1G02230	Chr1	complement(435054..436777)	0	0	0	1724	0	0
AT1G02250	Chr1	complement(437831..439560)	0	0	0	1730	0	0
AT1G02260	Chr1	complement(440321..442878)	19	1.55539	1.55539	2558	19	19
AT1G02270	Chr1	complement(443029..446236)	95	7.77697	7.77697	3208	95	95
AT1G02280	Chr1	complement(448343..450427)	866	70.8932	70.8932	2085	866	866
AT1G02290	Chr1	complement(450407..452738)	78	6.3853	6.3853	2332	78	78
AT1G02300	Chr1	453287..455583	66	5.40295	5.40295	2297	66	66
AT1G02305	Chr1	455687..458284	905	74.0859	74.0859	2598	905	905
AT1G02310	Chr1	complement(458013..460697)	4	0.327451	0.327451	2685	4	4
AT1G02320	Chr1	461827..462094	0	0	0	268	0	0
AT1G02330	Chr1	complement(461955..463613)	180	14.7353	14.7353	1659	180	180
AT1G02335	Chr1	complement(463735..464925)	182	14.899	14.899	1191	182	182
AT1G02340	Chr1	complement(465598..467845)	4	0.327451	0.327451	2248	4	4
AT1G02350	Chr1	469817..470813	7	0.57304	0.57304	997	7	7
AT1G02360	Chr1	complement(471870..473161)	7	0.57304	0.57304	1292	7	7
[truncated: 28,625 more rows]

## Sheet: oxt6-3 (GE)
Name	Chromosome	Region	Expression value	TPM	RPKM	Gene length	Unique gene reads	Total gene reads
[truncated: 28,775 more rows]

[truncated: 13 more sheets: col-2 (GE), Col_MS_2 (GE), Col_MS_1 (GE), oxt6_MS_3 (GE), oxt6_MS_2 (GE), Col_MS_3 (GE), oxt6_MS_1 (GE), Col-0-31 (GE), Col-0-32 (GE), oxt6-35 (GE), oxt6-36 (GE), oxt6-34 (GE), Col-0-33 (GE)]
