# Supplementary material for: Revisiting CPSF30-mediated alternative polyadenylation in Arabidopsis thaliana
Source: PLoS One. 2025 Feb 24;20(2):e0319180. doi: 10.1371/journal.pone.0319180 (PMC11849871; doi:10.1371/journal.pone.0319180)
Supplement: S3 File — This Supplemental File has five sheets that contain data: PAS Master - pvalue filter: This sheet is a list of the 100,381 PAS that exceed the 250 PAT cutoff for inclusion; in other words, only sites that are represented by at least 250 reads in the complete dataset (18 sequence files) are retained. PAS Master - all sites. Common sites. oxt6-specific. C30-dependent sites. (XLSX) [file pone.0319180.s003.xlsx]

## Sheet: PAS Master - pvalue filter
chromosome	start	end	gene_id	PAT	strand	Col0LZ1	Col0LZ2	Col0LZ3	Col0PK1	Col0PK2	Col0PK3	Col0QL1	Col0QL2	Col0QL3	oxt6LZ1	oxt6LZ2	oxt6LZ3	oxt6PK1	oxt6PK2	oxt6PK3	oxt6QL1	oxt6QL2	oxt6QL3	oxt6LZ/Col0LZ	oxt6PK/Col0PK	xt6QL/Col0QL	oxt6/Col0	ttest
Chr4	18059681	18059682	AT4G38640	764	+	0.010101	0.00877193	0.0140845	0.0116279	0.0121951	0.00970874	0.0526316	0.0555556	0.0322581	0.928934	0.972603	0.861702	0.971591	0.984127	0.95082	0.928571	0.948718	0.857143	83.8426	86.6801	19.4697	63.3308	1.27963e-19
Chr5	2991168	2991169	AT5G09650	14717	+	0.472981	0.477485	0.501357	0.447919	0.484648	0.454623	0.525654	0.45114	0.480357	0.0510968	0.0535007	0.00826446	0.0306912	0.0480769	0.0773879	0.0519958	0.0437586	0.0418649	0.0777381	0.11257	0.0944441	0.0949174	1.0525e-17
Chr5	19134009	19134010	AT5G47110	7370	+	0.0163711	0.0295775	0.000674764	0.0288754	0.00923444	0.0367191	0.017316	0.0170807	0.0273723	0.315347	0.340308	0.298755	0.323693	0.290847	0.303935	0.342857	0.296689	0.308707	20.4707	12.2743	15.3516	16.0322	1.71627e-17
Chr3	1615390	1615391	AT3G05560	15153	-	0.242078	0.242327	0.248835	0.219531	0.24736	0.245461	0.227964	0.223845	0.260919	0.0412206	0.0474934	0.0473951	0.0494449	0.0436069	0.038473	0.0312821	0.0343527	0.033381	0.185627	0.184635	0.138925	0.169729	1.93956e-17
Chr3	19803699	19803700	AT3G53420	71006	+	0.437545	0.410294	0.398004	0.366869	0.419995	0.413926	0.450978	0.441401	0.454766	0.0182877	0.0245983	0.0246195	0.0309999	0.0528755	0.0369853	0.0310844	0.0282361	0.0324846	0.0541846	0.100651	0.068148	0.0743278	2.44513e-17
Chr3	19803711	19803712	AT3G53420	22556	+	0.0101311	0.00871664	0.00709863	0.00729177	0.00934445	0.00821033	0.00918756	0.00842924	0.0139899	0.0745523	0.0806692	0.0746692	0.0696509	0.0837957	0.0770078	0.0750618	0.0728015	0.0698859	8.86022	9.27511	6.88933	8.34155	2.58698e-17
Chr4	2720074	2720075	AT4G05320	20377	-	0.00625248	0.00537709	0.00339712	0.00425868	0.0101225	0.00479452	0.00486209	0.00448578	0.00797325	0.114722	0.129817	0.111861	0.122926	0.137036	0.129606	0.136941	0.119025	0.123863	23.7178	20.3157	21.9287	21.9874	3.14329e-17
Chr5	2991191	2991192	AT5G09650	11826	+	0.00835655	0.0137931	0.0122117	0.00771574	0.0200155	0.0104634	0.00728236	0.0162866	0.0178571	0.3542	0.427345	0.424031	0.39536	0.452663	0.446394	0.406513	0.384615	0.402474	35.0852	33.89	28.8128	32.596	3.9704e-17
Chr2	18627025	18627026	AT2G45180	2744	-	0.000421298	0.000983048	0.00042517	0.00109867	0.000462979	0.00111126	5.50055e-05	0.000906618	0.000462642	0.010866	0.0108352	0.0089797	0.0103057	0.0103926	0.0109243	0.0111841	0.0112495	0.0109463	16.77	11.8308	23.4365	17.3458	4.2258e-17
Chr2	16131129	16131130	AT2G38540	54147	-	0.0141766	0.00953547	0.0142748	0.0158797	0.0181075	0.0131436	0.0132986	0.0165432	0.0137006	0.0784366	0.0862432	0.0902818	0.0936454	0.097817	0.0866077	0.089065	0.0902489	0.0849067	6.71182	5.89997	6.06812	6.22664	6.23163e-17
Chr5	5908299	5908300	AT5G17870	29662	-	0.209381	0.203342	0.22855	0.188741	0.185865	0.184383	0.209417	0.194397	0.202122	0.0199577	0.00842034	0.0117026	0.0201536	0.0152986	0.0195945	0.0231898	0.0236645	0.0224618	0.0625018	0.0984754	0.114395	0.0917908	9.03178e-17
Chr1	4089913	4089914	AT1G12090	5151	+	0.00074841	0.000789046	5.54262e-05	0.000775711	0.000508175	0.000963956	0.00129327	0.0010663	0.000313972	0.0274171	0.0269314	0.0249241	0.0254642	0.02527	0.0208398	0.0237265	0.0269652	0.0248124	49.7668	31.8412	28.2412	36.6164	1.0903e-16
Chr1	25048282	25048283	AT1G67090	1199714	+	0.455028	0.449016	0.475115	0.382534	0.383987	0.389574	0.442258	0.416517	0.435675	0.0223002	0.021582	0.0191751	0.031863	0.0336011	0.03086	0.0262259	0.0261578	0.0241579	0.0457216	0.0833185	0.0591306	0.0627236	1.55788e-16
Chr2	13140235	13140236	AT2G30860	76427	-	0.304951	0.342585	0.319438	0.281595	0.288916	0.307885	0.303186	0.309241	0.329443	0.0854207	0.0724826	0.0549604	0.0534114	0.0610591	0.0662672	0.0750948	0.0712612	0.075835	0.220134	0.205759	0.235904	0.220599	3.01301e-16
Chr1	4761714	4761715	AT1G13930	87134	-	0.199941	0.209765	0.187835	0.176965	0.18747	0.189814	0.184851	0.170794	0.174259	0.0216005	0.0175028	0.0218995	0.0301656	0.0360203	0.038917	0.0184758	0.0220133	0.020041	0.10209	0.189631	0.114228	0.135316	3.67266e-16
Chr5	26411300	26411301	AT5G66040	17827	-	0.00160359	0.000850991	0.00362737	0.00252333	0.00177456	0.000174902	0.000727802	0.00417362	0.00103093	0.458774	0.458706	0.408588	0.395526	0.44807	0.378977	0.34898	0.423462	0.403624	218.033	273.336	198.246	229.872	3.75723e-16
Chr2	13140196	13140197	AT2G30860	8495	-	0.032569	0.0364652	0.037889	0.0359701	0.0347704	0.032631	0.0392398	0.0339806	0.0341291	0.00757554	0.00602054	0.00700396	0.00541926	0.00559854	0.00772074	0.00834387	0.00878563	0.0064833	0.192662	0.181274	0.219962	0.197966	4.16884e-16
Chr4	10991623	10991624	AT4G20360	40695	-	0.284993	0.304287	0.239166	0.257964	0.288188	0.298414	0.279111	0.275128	0.28062	0.0246891	0.0205262	0.02892	0.0301762	0.048845	0.0450099	0.0442497	0.0399467	0.0399454	0.0894873	0.146858	0.148698	0.128348	4.48251e-16
Chr5	5212647	5212648	AT5G15970	162760	-	0.261111	0.257318	0.259813	0.269862	0.258963	0.2437	0.254777	0.257745	0.253056	0.0883135	0.0729053	0.0637711	0.0682574	0.0754332	0.0917933	0.05	0.0994152	0.0718232	0.2891	0.304824	0.288982	0.294302	4.92535e-16
Chr3	2356804	2356805	AT3G07360	431	-	0.0588235	0.03125	0.027027	0.0555556	0.0625	0.012987	0.0344828	0.0952381	0.130435	0.995025	0.961538	0.962963	0.93617	0.96875	0.977273	0.947368	0.75	0.956522	24.9318	21.9943	10.2012	19.0424	5.16765e-16
Chr3	2356825	2356826	AT3G07360	266	-	0.941176	0.96875	0.972973	0.944444	0.9375	0.987013	0.965517	0.904762	0.869565	0.00497512	0.0384615	0.037037	0.0638298	0.03125	0.0227273	0.0526316	0.25	0.0434783	0.0279142	0.0410627	0.126325	0.0651005	5.16765e-16
Chr1	11214943	11214944	AT1G31330	33522	+	0.00243984	0.00249905	0.00309305	0.00128056	0.00068937	0.00214687	0.00185725	0.00199236	0.00231817	0.094714	0.116507	0.106139	0.093689	0.11055	0.10349	0.122802	0.10007	0.10993	39.5124	74.7495	53.9582	56.0733	5.32612e-16
Chr5	20715529	20715530	AT5G50920	16260	+	0.0133833	0.0309966	0.0290967	0.0336488	0.00378072	0.00394964	0.0296891	0.0229523	0.0253107	0.260414	0.257355	0.240825	0.246763	0.224684	0.233186	0.215421	0.21749	0.229114	10.3243	17.0287	8.49272	11.9486	5.70889e-16
Chr2	18627012	18627013	AT2G45180	11826	-	0.00187964	0.0034079	0.00432256	0.00308336	0.0028979	0.000522944	0.00143014	0.00285933	0.00123371	0.0474302	0.0416855	0.0488027	0.0436475	0.0485285	0.0521899	0.040032	0.0438659	0.0450814	14.3514	22.1958	23.3523	19.9665	5.80756e-16
Chr5	22382020	22382021	AT5G55140	5952	-	0.980114	0.919463	0.767568	0.945563	0.918882	0.953125	0.931818	0.883721	0.90625	0.110577	0.0991379	0.0725806	0.0473876	0.191877	0.130636	0.11828	0.0583333	0.148515	0.105842	0.131283	0.119454	0.11886	7.43565e-16
Chr4	7522621	7522622	AT4G12800	36398	-	0.00669159	0.0042573	0.00254314	0.00494007	0.00348429	0.00405314	0.0049424	0.00524808	0.00428571	0.0524164	0.0502708	0.0453526	0.045556	0.040929	0.041629	0.0460973	0.0494669	0.0481479	10.9724	10.2676	9.92748	10.3892	7.77114e-16
Chr2	17591789	17591790	AT2G42210	13965	-	0.541441	0.513828	0.677888	0.559219	0.591932	0.57093	0.588496	0.573947	0.565089	0.0271267	0.0345528	0.0706215	0.061242	0.0895775	0.0697917	0.0668693	0.0715935	0.0478469	0.0763353	0.128107	0.107847	0.104097	8.3092e-16
Chr1	15651052	15651053	AT1G41880	7888	+	0.00383877	0.00510713	0.0135886	0.0077174	0.00837764	0.00595328	0.00395648	0.00441501	0.00432767	0.177985	0.165761	0.183495	0.200633	0.154515	0.153583	0.16112	0.162393	0.163303	23.397	23.0735	38.3345	28.2683	9.47813e-16
Chr4	15669440	15669441	AT4G32470	4522	+	0.138079	0.140201	0.119781	0.115258	0.13883	0.135126	0.146471	0.136974	0.141618	0.00298322	0.0033557	0.00100553	0.0104334	0.0182189	0.0153141	0.0129241	0.01125	0.0151307	0.0184506	0.112962	0.0924678	0.0746269	9.8186e-16
Chr2	13142558	13142559	AT2G30870	12112	-	0.0703942	0.0540287	0.0766887	0.0793306	0.0690257	0.0414736	0.0928571	0.0635246	0.0565806	0.551777	0.593598	0.628446	0.509554	0.602057	0.488038	0.564516	0.576854	0.53367	8.82009	8.42675	7.86543	8.37076	1.0066e-15
Chr2	13140236	13140237	AT2G30860	64762	-	0.286554	0.249486	0.236021	0.257864	0.281144	0.244536	0.268418	0.257461	0.268435	0.061417	0.059143	0.0470501	0.0527035	0.0630224	0.052346	0.0821745	0.0667708	0.0638507	0.217095	0.214502	0.267899	0.233165	1.17502e-15
Chr1	25048275	25048276	AT1G67090	17720	+	0.00589152	0.00601305	0.00556873	0.00535139	0.0062885	0.00529567	0.00578128	0.00488723	0.00537642	0.000690928	0.000256783	0.000717903	0.000826979	0.00104172	0.000824629	0.00067223	0.000737055	0.000780572	0.0953233	0.159034	0.136483	0.13028	1.21689e-15
Chr2	11270863	11270864	AT2G26500	86657	-	0.265234	0.281866	0.29593	0.251142	0.246854	0.256775	0.264498	0.26201	0.27418	0.0514873	0.0688525	0.0615009	0.0697363	0.0716827	0.0609892	0.0808268	0.0863648	0.0825261	0.215699	0.268172	0.311879	0.26525	1.21691e-15
Chr1	5204112	5204113	AT1G15120	15045	-	0.482143	0.441224	0.460432	0.395423	0.399029	0.466515	0.449746	0.487143	0.490046	0.0204239	0.0504634	0.061553	0.0611338	0.049548	0.0769967	0.0254777	0.0342105	0.0369318	0.0957078	0.148837	0.0677116	0.104085	1.31782e-15
Chr4	2588122	2588123	AT4G05050	8500	+	0.00929924	0.0125031	0.0162832	0.0101237	0.0154483	0.0100931	0.0110946	0.0066586	0.0070598	0.130149	0.119556	0.133225	0.119381	0.130619	0.112783	0.145733	0.111886	0.124711	10.0545	10.1719	15.4085	11.8783	1.46409e-15
Chr3	19660584	19660585	AT3G53020	6147	+	0.116989	0.124071	0.116512	0.13275	0.130208	0.109166	0.12077	0.127024	0.119789	0.0328345	0.0263508	0.0173302	0.020191	0.0316456	0.0246065	0.0337458	0.0310415	0.0280987	0.213986	0.205423	0.252694	0.224034	1.47722e-15
Chr4	18293023	18293024	AT4G39330	6997	-	0.159968	0.158636	0.174621	0.178418	0.17127	0.17803	0.170299	0.163625	0.131126	0.00337205	0.0147476	0.00771402	0.0027617	0.0167098	0.00343879	0.000755287	0.00591327	0.00852459	0.052377	0.0434139	0.0326699	0.0428203	1.51385e-15
Chr5	15377335	15377336	AT5G38410	71255	+	0.00417946	0.0061138	0.00306693	0.00681207	0.00571691	0.00494725	0.00447727	0.00475149	0.00500045	0.0500418	0.0592937	0.0541368	0.0533637	0.0534563	0.0478048	0.0528751	0.0444342	0.0472564	12.2358	8.84772	10.1598	10.4144	1.56988e-15
Chr1	9540104	9540105	AT1G27470	357	+	0.960526	0.945205	0.866667	0.947368	0.890625	0.8	0.894737	0.866667	0.9	0.00555556	0.220339	0.0153846	0.0307692	0.10687	0.0487805	0.0357143	0.04	0.03125	0.087029	0.0706673	0.0401909	0.0659624	1.65515e-15
Chr3	6548877	6548878	AT3G18990	537	+	0.915254	0.820896	0.979592	0.893617	0.95	0.970874	0.8125	0.863636	0.823529	0.152439	0.0877193	0.1	0.0306122	0.120321	0.14	0.133333	0.0625	0.0344828	0.125254	0.10337	0.0921388	0.106921	1.79347e-15
Chr2	15774248	15774249	AT2G37600	6487	+	0.407703	0.486709	0.457447	0.398958	0.421839	0.52396	0.463448	0.494303	0.47185	0.0530973	0.0126139	0.0128586	0.0216216	0.0267724	0.0101664	0.0148936	0.0176917	0.0224913	0.0581198	0.0435472	0.0385259	0.0467309	1.82203e-15
Chr3	3443413	3443414	AT3G10985	2754	-	0.0318602	0.0179455	0.00113507	0.0492102	0.000711744	0.0052687	0.0119048	0.0117647	0.0545455	0.329133	0.34556	0.393829	0.38294	0.412057	0.369684	0.362069	0.329412	0.362637	20.9757	21.1029	13.4772	18.5186	1.84981e-15
Chr5	4762582	4762583	AT5G14740	116680	-	0.529156	0.543099	0.568735	0.517275	0.580862	0.528109	0.484163	0.471481	0.465146	0.100219	0.0767062	0.103238	0.0955251	0.102883	0.111543	0.104785	0.0765839	0.0852507	0.170728	0.190593	0.187656	0.182992	1.9185e-15
Chr5	6787037	6787038	AT5G20090	5110	+	0.273764	0.321977	0.331562	0.313585	0.292058	0.318655	0.299517	0.33526	0.336431	0.0092445	0.0349544	0.0653333	0.0254707	0.0450205	0.0366492	0.0295203	0.010101	0.0533708	0.118119	0.115915	0.0957489	0.109928	2.15013e-15
Chr5	11619100	11619101	AT5G30510	18665	+	0.278898	0.26715	0.278614	0.232563	0.254102	0.282065	0.244485	0.2458	0.252752	0.0561079	0.0555069	0.0414508	0.0687106	0.0730159	0.0716362	0.064901	0.0585119	0.0587801	0.18561	0.277552	0.2452	0.236121	2.44405e-15
Chr5	19378331	19378332	AT5G47840	4862	-	0.115789	0.0517598	0.0337711	0.0478242	0.0870637	0.0899899	0.0518602	0.047619	0.0542522	0.393692	0.486111	0.481481	0.470957	0.454114	0.428922	0.436681	0.471154	0.455497	6.76178	6.02101	8.86827	7.21702	2.45567e-15
Chr1	8263551	8263552	AT1G23290	34619	-	0.397777	0.373771	0.388846	0.370865	0.415433	0.432813	0.378605	0.385014	0.376167	0.164505	0.145536	0.161894	0.153466	0.159826	0.123323	0.155268	0.161692	0.149893	0.406703	0.358142	0.409596	0.39148	2.62688e-15
Chr4	12332618	12332619	AT4G23670	16740	+	0.00265393	0.00447902	0.00107699	0.00496224	0.00280569	0.00404942	0.00391608	0.00343184	0.00234488	0.0835381	0.0733521	0.0830018	0.0753625	0.067029	0.078453	0.0643484	0.067088	0.0690564	29.2197	18.6881	20.6847	22.8642	2.6948e-15
Chr3	8729300	8729301	AT3G24160	16885	-	0.649485	0.645378	0.669036	0.594373	0.621341	0.64759	0.536998	0.543046	0.560345	0.0856004	0.0900763	0.12999	0.103269	0.0798092	0.0814249	0.0744467	0.0797546	0.0658307	0.155643	0.141954	0.134134	0.14391	2.9624e-15
Chr5	4762552	4762553	AT5G14740	1405	-	0.00150972	0.00163112	0.000685636	0.00193502	0.00176274	0.00445441	0.00245325	0.00444793	0.00477548	0.0775664	0.0793769	0.0582482	0.0734401	0.0749258	0.0740868	0.0819378	0.084156	0.0768928	56.2376	27.2875	20.8096	34.7782	3.13104e-15
Chr5	4762552	4762553	AT5G14740	15610	-	0.00150972	0.00163112	0.000685636	0.00193502	0.00176274	0.00445441	0.00245325	0.00444793	0.00477548	0.0775664	0.0793769	0.0582482	0.0734401	0.0749258	0.0740868	0.0819378	0.084156	0.0768928	56.2376	27.2875	20.8096	34.7782	3.13104e-15
Chr3	9271835	9271836	AT3G25530	5840	+	0.0230312	0.031746	0.0570878	0.0545113	0.014775	0.0236537	0.0302521	0.0340798	0.0229358	0.482853	0.524015	0.605003	0.435022	0.513021	0.538359	0.483816	0.552632	0.536415	14.4091	15.9931	18.0234	16.1419	3.23831e-15
Chr4	11266925	11266926	AT4G21105	29967	-	0.47223	0.49661	0.525255	0.417092	0.493169	0.453889	0.449754	0.432809	0.430336	0.0844435	0.0861917	0.101584	0.0770801	0.103536	0.0899886	0.0589595	0.0568182	0.062749	0.182197	0.198369	0.135979	0.172182	3.3667e-15
Chr1	28157593	28157594	AT1G74970	6424	+	0.123875	0.143126	0.122814	0.116667	0.134007	0.118585	0.125064	0.139919	0.129386	0.0318974	0.0108077	0.00502513	0.0120587	0.0130184	0.0189563	0.0135068	0.011474	0.0161137	0.122444	0.119248	0.104203	0.115298	3.4524e-15
Chr2	13863729	13863730	AT2G32690	29465	+	0.1947	0.167457	0.198995	0.183333	0.165611	0.196682	0.207976	0.197475	0.210022	0.00914015	0.0181175	0.00668629	0.00864983	0.0117565	0.0217025	0.0317046	0.0254524	0.0229248	0.0604896	0.0771752	0.130114	0.0892596	3.67204e-15
Chr3	1849309	1849310	AT3G06125	8213	-	0.00151745	0.0086815	0.0129012	0.00265534	0.00483917	0.00451043	0.0133715	0.00568182	0.0107411	0.3453	0.309365	0.309828	0.328012	0.322002	0.236472	0.285455	0.297602	0.298984	41.7526	73.8435	29.6042	48.4001	3.84536e-15
Chr1	19455662	19455663	AT1G52230	12675	-	0.0447359	0.0406023	0.0364262	0.0365526	0.0394719	0.0372014	0.0476285	0.0410105	0.0411775	0.00239356	0.00323537	0.000162681	0.00248568	0.00269612	0.00448174	0.00224099	0.00249303	0.00447427	0.0475642	0.0853474	0.0709332	0.0679483	3.9395e-15
Chr5	26180957	26180958	AT5G65495	608	-	0.805556	0.995327	0.982759	0.97561	0.964286	0.986486	0.958333	0.791667	0.95	0.0567227	0.0597015	0.0107527	0.0103093	0.0149254	0.0531915	0.166667	0.0909091	0.08	0.0456872	0.0267997	0.125028	0.0658383	4.37671e-15
Chr5	26181018	26181019	AT5G65495	915	-	0.194444	0.0046729	0.0172414	0.0243902	0.0357143	0.0135135	0.0416667	0.208333	0.05	0.943277	0.940299	0.989247	0.989691	0.985075	0.946809	0.833333	0.909091	0.92	13.2781	39.6856	8.87475	20.6128	4.37671e-15
Chr3	20213010	20213011	AT3G54600	8446	-	0.655367	0.62384	0.509852	0.58382	0.620538	0.65297	0.598547	0.557717	0.581673	0.0869344	0.106796	0.0330579	0.095729	0.0117939	0.0502426	0.0563063	0.0948276	0.0609756	0.126764	0.0849422	0.122047	0.111251	4.44679e-15
Chr3	2889490	2889491	AT3G09390	53494	+	0.199247	0.224255	0.184385	0.175748	0.175146	0.185417	0.196268	0.18366	0.203927	0.0284577	0.0382249	0.0467753	0.0384085	0.0361297	0.042148	0.0367133	0.031769	0.0354767	0.186643	0.217572	0.178056	0.19409	5.04236e-15
Chr2	17734425	17734426	AT2G42600	5658	+	0.000740741	0.0124298	0.000639795	0.000596303	0.000688705	0.000268384	0.00583468	0.00488486	0.00638842	0.324438	0.338675	0.252648	0.255718	0.272204	0.291139	0.32525	0.295997	0.28839	66.3097	527.273	53.1704	215.584	5.04984e-15
Chr4	16312153	16312154	AT4G34050	29136	-	0.519738	0.463862	0.456509	0.405987	0.397584	0.402396	0.44543	0.435446	0.45473	0.0458154	0.0656686	0.0511178	0.0590975	0.0904964	0.0622427	0.0707692	0.0404135	0.0662313	0.112909	0.175657	0.132834	0.140467	5.76267e-15
Chr4	11335716	11335717	AT4G21280	37674	-	0.198128	0.226166	0.205873	0.183765	0.216911	0.204101	0.227531	0.216918	0.241149	0.0234351	0.0285101	0.0282449	0.0333754	0.0399953	0.0355089	0.0472034	0.0410979	0.0452583	0.127252	0.180033	0.194808	0.167364	5.821e-15
Chr2	19447416	19447417	AT2G47400	94759	-	0.486232	0.478461	0.457889	0.449223	0.443353	0.500569	0.520079	0.50949	0.519156	0.13908	0.163868	0.14032	0.135763	0.150428	0.156581	0.175408	0.180337	0.187673	0.311594	0.317822	0.35088	0.326766	5.95416e-15
Chr5	22248091	22248092	AT5G54770	8075	-	0.000344741	0.000190671	2.12784e-05	0.000183968	0.000148639	5.95331e-05	0.000205291	7.79514e-05	0.000147351	0.0132358	0.0109175	0.010688	0.0135109	0.0137316	0.011752	0.0122073	0.0101696	0.0120707	62.5866	99.4401	80.0005	80.6757	5.95789e-15
Chr2	9128207	9128208	AT2G21330	55922	+	0.0179813	0.0233067	0.0122091	0.0295844	0.0287122	0.019523	0.0191793	0.0147188	0.0191218	0.172875	0.147264	0.140796	0.16705	0.158507	0.155961	0.136567	0.146721	0.137497	8.61606	6.18761	7.93635	7.58001	6.09526e-15
Chr4	12332665	12332666	AT4G23670	15074	+	0.00606612	0.00581487	0.00500278	0.00535778	0.00619862	0.0010037	0.00517483	0.00476644	0.00649351	0.0606492	0.0639908	0.0609581	0.0591629	0.0767622	0.0671012	0.0636984	0.0658726	0.0548234	10.9927	16.1644	11.2198	12.7923	6.43564e-15
Chr1	2463087	2463088	AT1G07940	30240	+	0.350436	0.316905	0.331502	0.279694	0.324898	0.340427	0.291153	0.285959	0.301711	0.0408935	0.0475852	0.0375145	0.0543444	0.0803136	0.0620231	0.0400754	0.0461095	0.0509511	0.126139	0.208124	0.156045	0.163436	6.43753e-15
Chr3	9797018	9797019	AT3G26650	71003	-	0.101888	0.0416325	0.0474923	0.0501894	0.0488737	0.0628645	0.0379278	0.0331383	0.0342587	0.382745	0.428358	0.357269	0.339809	0.383961	0.358935	0.422142	0.39742	0.389897	6.11672	6.68635	11.4831	8.0954	6.45351e-15
Chr2	17136807	17136808	AT2G41090	5515	-	0.0982143	0.0993485	0.0917969	0.110213	0.100955	0.0956177	0.0824275	0.113247	0.0926756	0.00130548	0.00459982	0.00136799	0.0079774	0.00226611	0.00437724	0.0115274	0.0103383	0.00509771	0.0251358	0.0476579	0.0935094	0.0554344	6.66267e-15
Chr1	12358004	12358005	AT1G34000	1706	+	0.0131648	0.0162034	0.0189676	0.00430462	0.00808778	0.00800254	0.00748263	0.00705675	0.00790754	0.124491	0.105263	0.121905	0.115412	0.0954485	0.100436	0.117777	0.109159	0.106661	7.27533	15.2634	14.8616	12.4668	6.67404e-15
Chr1	12358004	12358005	AT1G34000	2068	+	0.0131648	0.0162034	0.0189676	0.00430462	0.00808778	0.00800254	0.00748263	0.00705675	0.00790754	0.124491	0.105263	0.121905	0.115412	0.0954485	0.100436	0.117777	0.109159	0.106661	7.27533	15.2634	14.8616	12.4668	6.67404e-15
Chr1	12358004	12358005	AT1G34000	3305	+	0.0131648	0.0162034	0.0189676	0.00430462	0.00808778	0.00800254	0.00748263	0.00705675	0.00790754	0.124491	0.105263	0.121905	0.115412	0.0954485	0.100436	0.117777	0.109159	0.106661	7.27533	15.2634	14.8616	12.4668	6.67404e-15
Chr1	11214899	11214900	AT1G31330	109497	+	0.310195	0.293317	0.300753	0.237568	0.255205	0.279413	0.294555	0.277436	0.30042	0.0446518	0.0365886	0.0347831	0.0425238	0.056459	0.0527663	0.0583124	0.0555288	0.060336	0.128307	0.196519	0.19965	0.174825	6.78266e-15
Chr1	25048332	25048333	AT1G67090	121521	+	0.00655608	0.00247681	0.00258673	0.0014764	0.00186029	0.00160102	0.00454099	0.00543828	0.00453125	0.0463615	0.0495225	0.0484831	0.0384535	0.0453147	0.0431887	0.0496464	0.0525459	0.0512947	12.4244	25.7117	10.5776	16.2379	6.87331e-15
Chr4	16534918	16534919	AT4G34620	47852	+	0.192738	0.170065	0.190982	0.159802	0.161762	0.167995	0.196939	0.180137	0.206925	0.0181812	0.018041	0.0177104	0.0176441	0.0315033	0.0193091	0.0247725	0.0209403	0.0245326	0.097389	0.139833	0.120283	0.119168	7.41301e-15
Chr5	5908300	5908301	AT5G17870	15400	-	0.0863393	0.103284	0.101776	0.103491	0.0997784	0.105342	0.0961066	0.112996	0.0860554	0.0110876	0.00421017	0.010989	0.0105002	0.00955191	0.0080356	0.0184572	0.0156603	0.00826595	0.0902089	0.0910134	0.143596	0.108273	7.42622e-15
Chr3	5333726	5333727	AT3G15730	14188	-	0.473111	0.465256	0.536059	0.468361	0.518959	0.471659	0.496124	0.51395	0.469136	0.135024	0.151055	0.1819	0.180622	0.197081	0.152817	0.188785	0.154426	0.197487	0.317397	0.363624	0.365531	0.348851	7.96077e-15
Chr4	13393084	13393085	AT4G26530	57912	-	0.100568	0.160983	0.129023	0.15614	0.141644	0.110566	0.156259	0.159775	0.162573	0.472637	0.484696	0.462939	0.442914	0.517573	0.487924	0.532657	0.519592	0.522749	3.63637	3.54698	3.2908	3.49138	8.08361e-15
Chr5	8189247	8189248	AT5G24165	21496	-	0.0504202	0.0140798	0.0126389	0.0408836	0.0479188	0.0574051	0.0431203	0.0334802	0.0503597	0.330559	0.360414	0.303182	0.318704	0.323734	0.374419	0.294977	0.295971	0.328676	12.8878	6.95489	7.2434	9.02871	8.34296e-15
Chr2	19245108	19245109	AT2G46820	30898	-	0.167211	0.169568	0.166756	0.165746	0.157395	0.171807	0.136249	0.151967	0.139372	0.0286087	0.0280532	0.0333385	0.0301562	0.0384951	0.034484	0.0199495	0.0285171	0.0244248	0.178737	0.208377	0.170471	0.185862	9.05341e-15
Chr5	19164213	19164214	AT5G47190	4383	+	0.0225367	0.0102041	0.000490196	0.00828313	0.00833182	0.00228604	0.00764732	0.00640342	0.010828	0.168703	0.184582	0.157982	0.16052	0.138203	0.186495	0.184278	0.189066	0.178082	15.3852	25.6716	22.1645	21.0738	9.08241e-15
Chr3	1849326	1849327	AT3G06125	36273	-	0.925645	0.925665	0.91158	0.914286	0.938135	0.930652	0.893983	0.905682	0.909774	0.157789	0.133779	0.11216	0.170537	0.221703	0.231146	0.290909	0.328632	0.291727	0.146125	0.223992	0.336331	0.235483	9.20945e-15
Chr1	3538266	3538267	AT1G10670	10768	-	0.93361	0.921497	0.931537	0.903597	0.931599	0.884817	0.871967	0.873016	0.870603	0.276604	0.312162	0.28725	0.322305	0.328732	0.434884	0.227273	0.243156	0.269291	0.314363	0.399234	0.282813	0.332136	9.29728e-15
Chr5	2759350	2759351	AT5G08530	5925	+	0.073193	0.0568226	0.0645401	0.0611621	0.0647383	0.0727749	0.113232	0.103125	0.0665323	0.45115	0.462592	0.395397	0.406316	0.454643	0.482852	0.498645	0.455635	0.508287	6.72887	6.76386	5.17012	6.22095	9.54565e-15
Chr5	17761981	17761982	AT5G44130	6548	-	0.395793	0.369692	0.337379	0.337209	0.375526	0.404018	0.424885	0.412953	0.396454	0.0447316	0.0371134	0.0240964	0.0740233	0.0664011	0.0420975	0.0525362	0.0840336	0.0653266	0.0960603	0.16344	0.163573	0.141024	9.84207e-15
Chr1	10640654	10640655	AT1G30230	5215	-	0.00315674	0.00415871	0.000153657	0.00176076	0.000861277	0.00484905	0.00285388	0.00253715	0.000726744	0.0632696	0.0708644	0.0652585	0.0632068	0.046715	0.064556	0.0627384	0.062275	0.0599237	26.6956	23.3537	30.2295	26.7596	1.00577e-14
Chr5	25734647	25734648	AT5G64350	17867	+	0.478627	0.415913	0.471194	0.352626	0.430262	0.374786	0.465517	0.434128	0.463262	0.0220042	0.0220116	0.0207128	0.02046	0.0381902	0.0456974	0.0308166	0.0344371	0.0345066	0.0473947	0.0901356	0.0731967	0.0702424	1.06554e-14
Chr5	15377329	15377330	AT5G38410	156977	+	0.022262	0.0172645	0.0119219	0.014054	0.0149116	0.0144444	0.0124646	0.0119992	0.0122711	0.119088	0.125608	0.108491	0.106114	0.117646	0.101551	0.114912	0.0914504	0.107594	6.86486	7.49394	8.54654	7.63511	1.19139e-14
Chr1	28157606	28157607	AT1G74970	4841	+	0.000529381	0.00451382	0.00111649	0.0070922	0.00793733	0.000315806	0.00127097	0.00269724	0.00365497	0.11641	0.0978385	0.0873599	0.086009	0.111175	0.0963068	0.103552	0.102383	0.11327	48.9649	19.1257	41.873	36.6545	1.31303e-14
Chr4	7522614	7522615	AT4G12800	26737	-	0.0315658	0.0292592	0.0328231	0.0300993	0.0281423	0.0250953	0.0331923	0.0343112	0.030665	0.0061129	0.00347058	0.00323947	0.00412444	0.00336076	0.00402453	0.00541356	0.00452226	0.00469802	0.136927	0.138111	0.149069	0.141369	1.4449e-14
Chr1	1766642	1766643	AT1G05850	15193	+	0.184729	0.213494	0.205509	0.182206	0.203797	0.20483	0.206841	0.203338	0.233388	0.0426092	0.0228206	0.0199076	0.033609	0.0342812	0.048064	0.0493963	0.0418522	0.0528474	0.14135	0.196255	0.223902	0.187169	1.44914e-14
Chr1	29736892	29736893	AT1G79040	10624	-	0.000325219	0.000420076	0.000217018	0.00012017	0.000169378	0.000268829	0.000141715	0.000120106	0.000205257	0.0019748	0.00181433	0.00199046	0.00152481	0.00170072	0.00177072	0.00172978	0.00169471	0.00188639	6.00594	8.94781	11.3704	8.77473	1.45803e-14
Chr3	18001344	18001345	AT3G48560	16001	+	0.000465983	0.0039621	0.004095	0.000533713	0.00133901	0.00911765	0.00743657	0.00103306	0.00296209	0.349894	0.363934	0.258065	0.326426	0.352729	0.308879	0.293222	0.286014	0.293804	114.031	89.8999	76.37	93.4335	1.57389e-14
Chr3	5468533	5468534	AT3G16140	66988	+	0.0198213	0.0299841	0.0209962	0.021846	0.0247323	0.0309351	0.0244607	0.0278119	0.0287344	0.257753	0.206777	0.216352	0.236575	0.249038	0.25092	0.285444	0.275622	0.251743	9.61678	9.502	10.0338	9.71753	1.58118e-14
Chr1	19455634	19455635	AT1G52230	11530	-	0.00980512	0.0096695	0.0136159	0.0116477	0.00935681	0.00971873	0.00918219	0.0109521	0.0108362	0.0480283	0.0458345	0.0497804	0.0498217	0.0376593	0.0506436	0.0493018	0.0504473	0.0479586	4.34091	4.49578	4.7693	4.53533	1.70347e-14
Chr4	1933687	1933688	AT4G04020	23834	-	0.314885	0.230644	0.295733	0.270499	0.264076	0.299197	0.297976	0.304656	0.287686	0.0492114	0.0416667	0.0589681	0.0390234	0.0343124	0.0522599	0.0442804	0.0536513	0.0606936	0.17812	0.150636	0.178167	0.168974	1.74357e-14
Chr2	17921620	17921621	AT2G43100	7073	-	0.256552	0.318304	0.363314	0.260096	0.332672	0.319991	0.313546	0.323317	0.339535	0.000831947	0.00429185	0.00531915	0.00506329	0.00472384	0.0153433	0.0201149	0.010661	0.0052356	0.0111312	0.0275324	0.036882	0.0251819	1.75371e-14
Chr2	13639033	13639034	AT2G32060	9590	+	0.0236305	0.0306452	0.0180009	0.020842	0.0195801	0.0229713	0.0284698	0.0302594	0.0167364	0.385718	0.456056	0.428468	0.319715	0.356736	0.388771	0.427307	0.363636	0.374603	17.5747	16.8034	15.4448	16.6076	1.82035e-14
Chr2	13182091	13182092	AT2G30980	2084	+	0.0397351	0.00333333	0.013587	0.0253807	0.0666667	0.00364964	0.0428571	0.0728863	0.0520231	0.814516	0.887006	0.926174	0.740741	0.835951	0.818182	0.690647	0.688742	0.73494	46.3803	25.0256	12.6028	28.0029	1.88844e-14
Chr1	20802701	20802702	AT1G55670	62587	+	0.098612	0.10068	0.0918303	0.074835	0.0831494	0.083364	0.0791873	0.0811782	0.0787185	0.00609566	0.00338107	0.00330022	0.00616417	0.00807902	0.00835809	0.00562777	0.00579969	0.00606709	0.0438885	0.0936459	0.0731732	0.0702359	1.92852e-14
Chr2	10609902	10609903	AT2G24940	22859	-	0.584058	0.468478	0.484486	0.43428	0.539769	0.462265	0.487827	0.462312	0.496849	0.0666667	0.0384168	0.0422414	0.083134	0.0435198	0.0976696	0.0510018	0.026506	0.0605653	0.0958508	0.15618	0.0954211	0.115817	1.99541e-14
Chr2	15166463	15166464	AT2G36120	16230	-	0.327581	0.369522	0.35674	0.363561	0.265027	0.29287	0.322727	0.353628	0.37467	0.00925926	0.00749723	0.0229153	0.00365408	0.00377715	0.0211172	0.00936037	0.00662252	0.0111421	0.0376449	0.0309817	0.0258081	0.0314783	2.06258e-14
Chr4	7522610	7522611	AT4G12800	107634	-	0.136278	0.149025	0.144507	0.102605	0.122611	0.136533	0.128698	0.13392	0.146379	0.0083824	0.00736183	0.00982521	0.00912229	0.0127278	0.00825528	0.0124348	0.0118488	0.0108896	0.0594902	0.0832218	0.0859987	0.0762369	2.08376e-14
Chr4	1137131	1137132	AT4G02580	935	-	0.0854962	0.118421	0.118182	0.125	0.113788	0.103152	0.100509	0.11859	0.101201	0.00122249	0.00202429	0.00240964	0.0037594	0.00110011	0.00213447	0.00230947	0.0021097	0.00220264	0.0175611	0.0204538	0.0206738	0.0195629	2.11362e-14
Chr1	29736902	29736903	AT1G79040	1519	-	0.195316	0.191483	0.191504	0.179897	0.19106	0.185238	0.193326	0.189934	0.196436	0.111394	0.11037	0.098725	0.111322	0.124587	0.114511	0.115775	0.121602	0.116437	0.554188	0.630029	0.610345	0.598188	2.16445e-14
Chr1	29736902	29736903	AT1G79040	38682	-	0.195316	0.191483	0.191504	0.179897	0.19106	0.185238	0.193326	0.189934	0.196436	0.111394	0.11037	0.098725	0.111322	0.124587	0.114511	0.115775	0.121602	0.116437	0.554188	0.630029	0.610345	0.598188	2.16445e-14
Chr1	29736902	29736903	AT1G79040	273892	-	0.195316	0.191483	0.191504	0.179897	0.19106	0.185238	0.193326	0.189934	0.196436	0.111394	0.11037	0.098725	0.111322	0.124587	0.114511	0.115775	0.121602	0.116437	0.554188	0.630029	0.610345	0.598188	2.16445e-14
Chr1	29736902	29736903	AT1G79040	1263941	-	0.195316	0.191483	0.191504	0.179897	0.19106	0.185238	0.193326	0.189934	0.196436	0.111394	0.11037	0.098725	0.111322	0.124587	0.114511	0.115775	0.121602	0.116437	0.554188	0.630029	0.610345	0.598188	2.16445e-14
Chr5	2828605	2828606	AT5G08690	7834	-	0.218003	0.272314	0.25605	0.211082	0.222319	0.233785	0.209507	0.228587	0.233667	0.00861515	0.023587	0.0473231	0.0367516	0.031907	0.0357412	0.0195035	0.0249827	0.0140056	0.10655	0.156478	0.0870724	0.1167	2.1895e-14
Chr5	24683636	24683637	AT5G61410	13498	+	0.00258844	0.00124254	0.0295062	0.0181182	0.0191779	0.0155495	0.0113574	0.0178375	0.0161443	0.117928	0.118035	0.130945	0.118505	0.140639	0.128968	0.146848	0.132731	0.137282	11.006	7.34426	9.19426	9.18149	2.23188e-14
Chr4	16534883	16534884	AT4G34620	64854	+	0.0624868	0.0456393	0.0479017	0.065815	0.0579464	0.0555072	0.0474505	0.0486259	0.0494836	0.19372	0.205441	0.200493	0.231579	0.24433	0.211646	0.239889	0.208514	0.224035	3.84325	3.83534	4.61967	4.09942	2.27259e-14
Chr5	3235294	3235295	AT5G10290	297	+	0.989474	0.96	0.964286	0.954545	0.931818	0.857143	0.9	0.928571	0.916667	0.00414938	0.101449	0.0217391	0.0384615	0.294737	0.00636943	0.117647	0.142857	0.0714286	0.0437022	0.123771	0.120912	0.0961286	2.44019e-14
Chr5	3235276	3235277	AT5G10290	685	+	0.0105263	0.04	0.0357143	0.0454545	0.0681818	0.142857	0.1	0.0714286	0.0833333	0.995851	0.898551	0.978261	0.961538	0.705263	0.993631	0.882353	0.857143	0.928571	33.3099	10.3723	10.4728	18.0517	2.44019e-14
Chr1	3538250	3538251	AT1G10670	2889	-	0.00207469	0.0029347	0.000728332	0.00863309	0.00963391	0.0065445	0.00334728	0.0119048	0.00628141	0.375587	0.359459	0.24424	0.313767	0.345988	0.309302	0.339161	0.341385	0.349606	170.675	39.0568	47.8396	85.8571	2.58386e-14
Chr3	6454006	6454007	AT3G18740	8985	-	0.0733097	0.058526	0.0706473	0.069475	0.0687369	0.0722042	0.0627165	0.0641342	0.0578879	0.00615886	0.00752315	0.0153317	0.00393785	0.00898183	0.0089417	0.00440977	0.000887049	0.00673509	0.143289	0.103896	0.0651294	0.104105	2.58768e-14
Chr3	19803716	19803717	AT3G53420	58070	+	0.0122765	0.00734791	0.00982067	0.00706691	0.00678284	0.00233299	0.0101063	0.0124818	0.0132438	0.204412	0.252526	0.194265	0.182746	0.222666	0.177615	0.227305	0.200374	0.210536	22.1159	36.0277	17.8114	25.3183	2.67083e-14
Chr2	529095	529096	AT2G02100	29801	-	0.282067	0.261771	0.260591	0.257724	0.257988	0.242389	0.233306	0.207131	0.234279	0.0469809	0.032691	0.0367624	0.0182661	0.061649	0.0403232	0.0358079	0.0267101	0.025076	0.144742	0.158605	0.129824	0.14439	2.69316e-14
Chr4	18096812	18096813	AT4G38770	35816	+	0.248371	0.234553	0.217827	0.232978	0.226538	0.230218	0.187733	0.190889	0.190402	0.0207182	0.0120443	0.0208657	0.021383	0.0281959	0.0319904	0.0164835	0.0165513	0.0283709	0.0765295	0.118262	0.107914	0.100902	2.86864e-14
Chr2	16131132	16131133	AT2G38540	42486	-	0.0033309	0.00584155	0.00384639	0.00385257	0.00333208	0.00589297	0.00409188	0.00444444	0.00451977	0.0649373	0.072346	0.0701158	0.071739	0.0775012	0.0844036	0.0679742	0.0576738	0.0637373	15.9307	17.8659	14.5055	16.1007	3.14696e-14
Chr1	16873342	16873343	AT1G44575	24556	-	0.0509532	0.0616555	0.0745361	0.0684104	0.0733203	0.0652618	0.0671948	0.0620582	0.0668114	0.00442744	0.00439297	0.00336134	0.00661371	0.00503814	0.00430511	0.00932434	0.0064554	0.00508695	0.0650927	0.0770896	0.106428	0.08287	3.16899e-14
Chr4	18096816	18096817	AT4G38770	3959	+	0.0248815	0.0263039	0.0259978	0.0273574	0.0237374	0.022509	0.0262253	0.0289278	0.0284822	0.000150404	0.000651042	0.000172444	0.0020838	0.00190565	0.00622339	0.00412088	0.0018056	0.00087745	0.0126179	0.138754	0.0813523	0.0775748	3.31005e-14
Chr1	19158747	19158748	AT1G51680	9242	+	0.66501	0.623503	0.693855	0.639019	0.644771	0.717658	0.606109	0.6	0.605442	0.123509	0.148668	0.123894	0.119674	0.0733216	0.0534979	0.159664	0.118497	0.215026	0.199797	0.123158	0.272246	0.1984	3.38253e-14
Chr4	17134589	17134590	AT4G36210	1754	-	0.00980392	0.00411523	0.0168539	0.003861	0.00793651	0.00790514	0.0188679	0.030303	0.0169492	0.485275	0.604167	0.546326	0.470588	0.66171	0.508314	0.617021	0.613636	0.55814	53.1558	83.2686	27.0538	54.4927	3.38541e-14
Chr1	28441557	28441558	AT1G75750	3257	+	0.0614234	0.079451	0.0870425	0.0660041	0.0664156	0.0762406	0.0693023	0.0764807	0.071191	0.00278354	0.00641261	0.000309741	0.00445525	0.000321337	0.00663527	0.00503356	0.00331236	0.00637394	0.0417077	0.0546911	0.0678415	0.0547468	3.4075e-14
Chr1	4761717	4761718	AT1G13930	103104	-	0.228534	0.236791	0.205738	0.205391	0.229077	0.242697	0.191523	0.188785	0.201394	0.019921	0.0319406	0.0324266	0.0322173	0.050614	0.0395189	0.0204965	0.0241505	0.0275564	0.125604	0.18068	0.124124	0.14347	3.64041e-14
Chr5	6695248	6695249	AT5G19820	2700	+	0.012959	0.0156951	0.00641026	0.0192837	0.0152144	0.00328947	0.0458167	0.02589	0.0591716	0.758398	0.680723	0.674312	0.647555	0.771341	0.503226	0.713287	0.676012	0.669145	60.2731	50.8665	15.7279	42.2892	3.70911e-14
Chr4	18163578	18163579	AT4G38970	10505	+	0.000583558	0.00192698	0.00105787	0.00247777	0.000461863	0.00134652	0.00223	0.00238952	0.00167672	0.0254587	0.0241413	0.0255014	0.0305336	0.0254936	0.0230931	0.0263629	0.0310365	0.030542	21.0461	18.4595	13.9673	17.8243	3.92889e-14
Chr1	10640675	10640676	AT1G30230	41819	-	0.386632	0.395487	0.450061	0.37097	0.377871	0.381667	0.430651	0.387459	0.444041	0.0975042	0.129768	0.137558	0.071495	0.116965	0.0922008	0.0991946	0.101512	0.103435	0.296085	0.248261	0.240971	0.261772	3.94983e-14
Chr3	20806696	20806697	AT3G56070	2497	+	0.120678	0.116214	0.104596	0.106725	0.120613	0.10366	0.102249	0.0964187	0.104478	0.0221043	0.00372208	0.00657895	0.0120968	0.0125755	0.0258202	0.00558659	0.00421941	0.00390625	0.0948947	0.152546	0.0452332	0.097558	4.02874e-14
Chr4	7522613	7522614	AT4G12800	29969	-	0.0414417	0.0353549	0.0346057	0.0321742	0.0309935	0.0323708	0.039717	0.0400401	0.037266	0.00426498	0.00231372	0.00306148	0.00346592	0.0030839	0.00563435	0.00406837	0.00439594	0.00423637	0.0865348	0.127531	0.108531	0.107533	4.12675e-14
Chr5	16342550	16342551	AT5G40810	2799	-	0.0011236	0.000430478	0.00075643	0.000280112	0.000270343	0.0152796	0.00193798	0.00941176	0.00477327	0.252009	0.26186	0.321945	0.25	0.290765	0.242604	0.221675	0.302752	0.286344	361.745	49.4862	50.2865	153.839	4.35907e-14
Chr4	14599322	14599323	AT4G29840	6183	+	0.0345141	0.0159214	0.000847458	0.0171106	0.019762	0.0273122	0.0212766	0.0283843	0.0210773	0.399109	0.348837	0.43472	0.331452	0.296354	0.370743	0.354545	0.401914	0.394531	23.0616	15.5574	16.2711	18.2967	4.85794e-14
Chr5	5212648	5212649	AT5G15970	244366	-	0.382168	0.382561	0.342975	0.341547	0.398213	0.38099	0.349522	0.342007	0.343521	0.0981837	0.122824	0.0892796	0.113207	0.148931	0.131509	0.113889	0.0900585	0.132597	0.280117	0.351235	0.325147	0.318833	5.16564e-14
Chr4	18096811	18096812	AT4G38770	15631	+	0.0958235	0.0979706	0.097978	0.102522	0.0950874	0.105723	0.126827	0.110341	0.125244	0.00315849	0.00325521	0.0012071	0.00403937	0.00641699	0.00906212	0.00549451	0.00993079	0.00848201	0.026119	0.0643468	0.0659671	0.0521443	5.32206e-14
Chr5	24683612	24683613	AT5G61410	12304	+	0.144521	0.179299	0.139904	0.135612	0.168587	0.138442	0.140319	0.134992	0.155983	0.00726885	0.0215698	0.00938673	0.0143486	0.0239051	0.0143468	0.0138335	0.0131553	0.0112489	0.0824313	0.118833	0.0886579	0.0966408	5.4597e-14
Chr3	16909495	16909496	AT3G46010	5204	+	0.032046	0.0265138	0.0155844	0.0378184	0.0673496	0.0279815	0.021398	0.0209677	0.0301659	0.267021	0.340909	0.27856	0.32156	0.370194	0.347671	0.348148	0.340376	0.331765	11.9563	7.80645	14.0668	11.2765	5.52154e-14
Chr5	15381038	15381039	AT5G38420	65676	+	0.133964	0.113378	0.138889	0.160978	0.145631	0.147242	0.152563	0.145246	0.153737	0.0278507	0.0215589	0.0147343	0.0208708	0.0217023	0.0290674	0.0245493	0.0322091	0.0288887	0.166077	0.15785	0.189675	0.171201	5.70433e-14
Chr4	13388226	13388227	AT4G26510	3192	-	0.697329	0.591398	0.526437	0.593588	0.634576	0.603255	0.553991	0.613636	0.586022	0.00152439	0.0648148	0.0723684	0.0407125	0.0839243	0.126679	0.123457	0.117647	0.117647	0.076416	0.137225	0.204574	0.139405	5.83503e-14
Chr1	18101572	18101573	AT1G48920	1967	-	0.0371869	0.0353096	0.0403853	0.030424	0.0320974	0.0374813	0.030303	0.0344828	0.0289474	0.000148258	0.000104932	0.000436395	0.00296995	0.00403183	0.000145815	0.00067981	0.000549149	0.000638978	0.00610892	0.071474	0.0199282	0.0325037	5.83669e-14
Chr3	2889467	2889468	AT3G09390	26079	+	0.00333107	0.00300687	0.0027326	0.00343258	0.00409479	0.00138648	0.002574	0.00607698	0.0060423	0.0917198	0.0863338	0.0693374	0.0872753	0.0906145	0.0854715	0.0699301	0.0902527	0.0694752	27.2741	29.5452	15.6301	24.1498	5.90493e-14
Chr1	3890764	3890765	AT1G11580	2393	-	0.812865	0.602493	0.6	0.73673	0.759259	0.585586	0.70137	0.621359	0.696154	0.0383065	0.0384615	0.0143885	0.00574713	0.00289017	0.0326087	0.0350877	0.0133333	0.0266667	0.0452309	0.0198148	0.0371927	0.0340795	5.95531e-14
Chr5	3827673	3827674	AT5G11880	5209	+	0.312885	0.312139	0.350401	0.280747	0.231579	0.296074	0.272468	0.280357	0.281377	0.0289389	0.0105217	0.00928382	0.0107839	0.0293243	0.00563154	0.027027	0.0183486	0.0239651	0.0499725	0.0565805	0.0831223	0.0632251	6.01031e-14
Chr4	12770352	12770353	AT4G24780	1926	+	0.00555556	0.000963391	0.00066313	0.000425351	0.00169707	0.0135056	0.00761421	0.00298507	0.011396	0.353029	0.341615	0.378968	0.284805	0.283835	0.310526	0.278788	0.296804	0.27	149.485	56.2558	38.4442	81.395	6.28499e-14
Chr2	16131112	16131113	AT2G38540	42775	-	0.0894874	0.0901145	0.0853405	0.0754002	0.0813075	0.0872757	0.0836976	0.0787654	0.0975989	0.0229702	0.0299017	0.0271024	0.0204479	0.0265235	0.021407	0.0197474	0.0168749	0.0246024	0.301855	0.280258	0.235424	0.272512	6.41535e-14
Chr1	5446543	5446544	AT1G15820	289	+	0.0553792	0.0598982	0.0532141	0.0563148	0.0601472	0.0726631	0.0656547	0.0626517	0.0654363	0.00680567	0.00645313	0.00861032	0.0139527	0.00918359	0.0105235	0.0108914	0.0104687	0.0112462	0.129794	0.177977	0.168297	0.158689	6.80333e-14
Chr1	5446543	5446544	AT1G15820	46301	+	0.0553792	0.0598982	0.0532141	0.0563148	0.0601472	0.0726631	0.0656547	0.0626517	0.0654363	0.00680567	0.00645313	0.00861032	0.0139527	0.00918359	0.0105235	0.0108914	0.0104687	0.0112462	0.129794	0.177977	0.168297	0.158689	6.80333e-14
Chr2	1968025	1968026	AT2G05380	20941	-	0.00184783	0.00206981	0.000816914	0.00123165	0.00473355	0.000103413	0.000813449	0.00141593	0.00121766	0.037312	0.0415058	0.0435828	0.0329203	0.0439451	0.0350775	0.031746	0.0408478	0.0380658	25.8526	18.4462	32.1029	25.4672	7.07504e-14
Chr1	19158774	19158775	AT1G51680	1666	+	0.0218688	0.0195337	0.00271887	0.00116822	0.000864304	0.0179415	0.0128617	0.00366972	0.00453515	0.11776	0.0981767	0.0985251	0.121111	0.107774	0.0987654	0.10084	0.115607	0.111399	7.12719	16.4038	15.5624	13.0311	7.09941e-14
Chr5	17702102	17702103	AT5G44000	1622	+	0.891892	0.830189	0.780405	0.77027	0.860963	0.876761	0.769841	0.8	0.845528	0.0601504	0.193548	0.285714	0.073903	0.0867052	0.136364	0.142857	0.205479	0.153846	0.215551	0.11841	0.207911	0.180624	7.26559e-14
Chr5	4762580	4762581	AT5G14740	33408	-	0.15267	0.138645	0.128214	0.161668	0.154937	0.149699	0.176907	0.17602	0.157163	0.0221092	0.0350148	0.0220604	0.0247854	0.0190759	0.0304052	0.0260766	0.0246334	0.0193707	0.188746	0.159266	0.137389	0.1618	7.62077e-14
Chr2	18841256	18841257	AT2G45740	4282	-	0.181278	0.157938	0.180253	0.178642	0.201471	0.201007	0.197505	0.157767	0.189333	0.0408104	0.00185874	0.0201465	0.0151784	0.0319274	0.00774383	0.0122951	0.0260586	0.00321543	0.120923	0.0943861	0.0763289	0.0972126	9.01996e-14
Chr3	5506914	5506915	AT3G16240	6008	-	0.0149581	0.00913453	0.0132077	0.0103803	0.00624914	0.00652753	0.0120195	0.0129337	0.0124722	0.122003	0.147294	0.132988	0.117331	0.122097	0.0990331	0.114746	0.109592	0.116532	10.785	14.6159	9.10797	11.503	9.23113e-14
Chr3	5506914	5506915	AT3G16240	22214	-	0.0149581	0.00913453	0.0132077	0.0103803	0.00624914	0.00652753	0.0120195	0.0129337	0.0124722	0.122003	0.147294	0.132988	0.117331	0.122097	0.0990331	0.114746	0.109592	0.116532	10.785	14.6159	9.10797	11.503	9.23113e-14
Chr1	2463108	2463109	AT1G07940	6135	+	0.00451759	0.00985698	0.00641026	0.00704919	0.0165591	0.00388555	0.0107239	0.00921758	0.0103964	0.0744242	0.0809659	0.0585027	0.0724061	0.0790195	0.0813931	0.0716643	0.0814121	0.0835598	10.2908	8.46803	7.80004	8.85296	1.01855e-13
Chr4	15926704	15926705	AT4G33010	49843	+	0.316064	0.297251	0.293859	0.268822	0.294118	0.298034	0.24054	0.232024	0.250199	0.0439576	0.0327273	0.0316212	0.0372976	0.0478521	0.0528361	0.0405418	0.0439837	0.0431198	0.119389	0.160267	0.176607	0.152088	1.0307e-13
Chr5	4490228	4490229	AT5G13930	34989	-	0.00921105	0.00251099	0.0035819	0.00663247	0.00380259	0.00944074	0.00190588	0.00288809	0.00311891	0.219025	0.306695	0.28595	0.244647	0.322807	0.271621	0.305907	0.244345	0.257055	53.0367	42.2159	102.024	65.759	1.03701e-13
Chr1	20414496	20414497	AT1G54690	2339	+	0.727689	0.61828	0.786207	0.730469	0.87194	0.686792	0.792148	0.760736	0.786624	0.00361011	0.155556	0.00746269	0.102679	0.11588	0.0780781	0.103448	0.0696203	0.0529412	0.0781495	0.129581	0.0966056	0.101445	1.04104e-13
Chr2	1525364	1525365	AT2G04378	6377	+	0.976285	0.920821	0.952191	0.940246	0.974046	0.944611	0.92766	0.917031	0.93401	0.540154	0.455172	0.576159	0.484603	0.504573	0.584856	0.586957	0.539823	0.476562	0.551534	0.550572	0.577012	0.559706	1.05019e-13
Chr5	23560476	23560477	AT5G58250	11493	-	0.327215	0.270009	0.315282	0.266133	0.284713	0.268277	0.304742	0.326296	0.312789	0.0417428	0.0238612	0.0104987	0.0619201	0.0339371	0.0374569	0.0798794	0.0568942	0.0558442	0.0833997	0.162752	0.204082	0.150078	1.07339e-13
Chr5	9285081	9285082	AT5G26742	18052	+	0.386987	0.402176	0.347026	0.348495	0.378334	0.314206	0.390432	0.363716	0.408173	0.0979518	0.0861552	0.0606754	0.0825859	0.10605	0.131604	0.096831	0.0942813	0.101765	0.215442	0.307618	0.251977	0.258345	1.08344e-13
Chr1	10324721	10324722	AT1G29520	326	-	0.030303	0.0102041	0.0222222	0.0344828	0.0144928	0.016129	0.0232558	0.0238095	0.0212766	0.982143	0.941176	0.977273	0.863158	0.633333	0.8	0.909091	0.952381	0.956522	46.2398	35.2739	41.2337	40.9158	1.08446e-13
Chr1	10324742	10324743	AT1G29520	485	-	0.969697	0.989796	0.977778	0.965517	0.985507	0.983871	0.976744	0.97619	0.978723	0.0178571	0.0588235	0.0227273	0.136842	0.366667	0.2	0.0909091	0.047619	0.0434783	0.0338436	0.239705	0.0620831	0.111877	1.08446e-13
Chr1	22701287	22701288	AT1G61520	379357	-	0.328943	0.364999	0.385077	0.296232	0.360726	0.352082	0.283962	0.314409	0.296066	0.0649832	0.0429085	0.0413975	0.0438897	0.0546388	0.0552763	0.0379351	0.0412884	0.0404783	0.138356	0.152427	0.133829	0.141537	1.08578e-13
Chr2	10286854	10286855	AT2G24200	2715	+	0.327571	0.355603	0.32013	0.256831	0.326797	0.277182	0.251166	0.292547	0.289169	0.0169492	0.0201005	0.0164671	0.032967	0.00683761	0.0134831	0.0174419	0.0308285	0.0318725	0.0533405	0.0619042	0.0962235	0.0704894	1.09364e-13
Chr3	19803720	19803721	AT3G53420	42736	+	0.0115614	0.0136152	0.0180401	0.012592	0.0126276	0.0120687	0.0171939	0.0178311	0.0186532	0.160288	0.129783	0.1158	0.132882	0.116407	0.142512	0.130696	0.154108	0.146971	9.39151	10.5073	8.04377	9.3142	1.09414e-13
Chr5	2759325	2759326	AT5G08530	1413	+	0.117109	0.092385	0.0979228	0.0948012	0.0835629	0.11466	0.0979644	0.1125	0.104839	0.0127199	0.00105374	0.0041841	0.0161404	0.0085883	0.00180505	0.00271003	0.00479616	0.00276243	0.058415	0.0905514	0.0325675	0.0605113	1.10165e-13
Chr5	771787	771788	AT5G03240	5282	+	0.000166113	4.80954e-05	0.000107078	5.01932e-05	5.7971e-05	5.67312e-05	0.0012987	0.00157978	0.00146413	0.0568397	0.0637527	0.0557805	0.0490819	0.0404641	0.0498653	0.052506	0.0464716	0.0547009	548.959	845.453	35.3885	476.6	1.11937e-13
Chr2	15774261	15774262	AT2G37600	3836	+	0.0203488	0.00091659	0.00319149	0.0075275	0.0176245	0.0447559	0.0165517	0.00701139	0.00983021	0.238938	0.303434	0.271019	0.347748	0.281111	0.280499	0.332979	0.330244	0.312284	33.2581	13.0079	29.2126	25.1596	1.13641e-13
Chr5	15384207	15384208	AT5G38430	109530	+	0.133711	0.138871	0.166946	0.1573	0.166491	0.159497	0.171904	0.159389	0.16785	0.0408227	0.0306469	0.0312868	0.0355791	0.0312129	0.0512761	0.0424354	0.0476241	0.0475194	0.233788	0.244302	0.27563	0.25124	1.14672e-13
Chr2	11270862	11270863	AT2G26500	45357	-	0.173292	0.151301	0.163256	0.129682	0.136893	0.132951	0.141879	0.153991	0.146223	0.0258739	0.0245902	0.0336791	0.0272982	0.034045	0.0303058	0.0222381	0.0366319	0.038118	0.172478	0.229394	0.219383	0.207085	1.1982e-13
Chr4	494775	494776	AT4G01150	36412	-	0.0278615	0.0214279	0.0253755	0.0188558	0.0213447	0.0218231	0.0274234	0.022942	0.0234408	0.0857723	0.0951794	0.085124	0.0810663	0.0951733	0.0831564	0.105952	0.0973971	0.0990463	3.56359	4.18222	4.09715	3.94765	1.21553e-13
Chr5	771785	771786	AT5G03240	13451	+	0.000498339	0.000673336	0.00256987	0.0015058	0.000985507	0.00317694	0.0012987	0.00157978	0.00146413	0.136794	0.125574	0.109087	0.114992	0.120863	0.146826	0.124105	0.0929432	0.11453	99.2783	67.513	76.3546	81.0486	1.22788e-13
Chr2	1823368	1823369	AT2G05100	25057	+	0.0156149	0.0113026	0.0128889	0.0155274	0.0120766	0.0119941	0.0200563	0.018584	0.0205585	0.0634182	0.0592732	0.0698572	0.0573421	0.070856	0.0669437	0.0700443	0.0675747	0.0748486	4.83713	4.92807	3.58905	4.45142	1.23401e-13
Chr3	9722514	9722515	AT3G26520	39099	+	0.106895	0.124101	0.11885	0.112656	0.132094	0.119423	0.101813	0.105653	0.115569	0.0112855	0.0151785	0.0337727	0.0176314	0.0324065	0.0180531	0.017314	0.0128287	0.0149005	0.17218	0.186974	0.139438	0.166197	1.24393e-13
Chr5	1028369	1028370	AT5G03850	19221	+	0.170365	0.145043	0.127237	0.136318	0.143631	0.146726	0.149043	0.147339	0.159438	0.0428454	0.0297601	0.020717	0.0343909	0.0445814	0.0448876	0.0366472	0.0378657	0.0358729	0.210829	0.290291	0.24217	0.247763	1.25687e-13
Chr5	15377371	15377372	AT5G38410	626346	+	0.350762	0.285635	0.368077	0.360487	0.356915	0.37266	0.350019	0.340506	0.366193	0.110164	0.120745	0.0922626	0.124294	0.139038	0.132709	0.130531	0.13408	0.124908	0.321732	0.363319	0.368611	0.351221	1.27236e-13
Chr5	18774133	18774134	AT5G46290	15911	+	0.186441	0.22175	0.226082	0.200639	0.129881	0.17043	0.206294	0.189048	0.229901	0.562796	0.580774	0.525078	0.524809	0.539316	0.507812	0.595447	0.497312	0.536785	2.6308	3.13791	2.60625	2.79166	1.28248e-13
Chr1	22701272	22701273	AT1G61520	98083	-	0.00958652	0.00635936	0.00713761	0.00447127	0.00458879	0.00570572	0.00572558	0.00535531	0.00580584	0.0695278	0.0778397	0.0751185	0.0817009	0.0878196	0.0790139	0.0686606	0.061271	0.0632056	9.63831	16.8318	11.4372	12.6358	1.29223e-13
Chr3	15989026	15989027	AT3G44310	12722	-	0.0504406	0.0507119	0.0640479	0.067883	0.0676351	0.0548569	0.0544085	0.0550026	0.0568356	0.00242265	0.00745407	0.00628016	0.00179519	0.00562928	0.00440447	0.00445712	0.00329539	0.00527868	0.0978016	0.062135	0.0783847	0.0794404	1.30842e-13
Chr4	16534916	16534917	AT4G34620	8020	+	0.0318063	0.0315609	0.0297303	0.029978	0.0305449	0.0318714	0.0265517	0.0228395	0.025782	0.00222009	0.0051006	0.00306382	0.00267147	0.00194972	0.0028533	0.00505561	0.00276571	0.00410678	0.111544	0.0808977	0.158675	0.117039	1.32335e-13
Chr1	22701306	22701307	AT1G61520	163015	-	0.105421	0.116481	0.110519	0.137385	0.124693	0.120698	0.128008	0.121341	0.128268	0.0415001	0.0413973	0.0325826	0.0365718	0.0383809	0.0472243	0.0305002	0.0332588	0.0335958	0.34739	0.319187	0.257814	0.30813	1.32672e-13
Chr4	18124998	18124999	AT4G38840	1395	+	0.0139969	0.0197327	0.000954198	0.00332566	0.00260417	0.000472813	0.00357995	0.00162602	0.00138122	0.155308	0.170455	0.180887	0.188679	0.214876	0.210983	0.2	0.162447	0.15942	14.6077	95.982	79.2247	63.2715	1.35694e-13
Chr4	6801944	6801945	AT4G11150	965	-	0.000403714	0.000235073	0.000430108	0.000189609	0.00194243	0.000270856	0.000832639	0.000992063	0.00116009	0.0617876	0.065678	0.0745033	0.0647343	0.0636583	0.0456125	0.0544355	0.059727	0.0600375	188.951	72.4147	58.3624	106.576	1.36384e-13
Chr5	26411327	26411328	AT5G66040	51757	-	0.771648	0.704706	0.674361	0.616278	0.601183	0.628596	0.701601	0.690317	0.727835	0.15664	0.141294	0.132075	0.159965	0.20201	0.213937	0.226531	0.201717	0.209226	0.199938	0.311969	0.30073	0.270879	1.38013e-13
Chr3	3027208	3027209	AT3G09860	9809	-	0.271533	0.288584	0.305085	0.278643	0.31994	0.227535	0.303178	0.284242	0.269949	0.0610329	0.0425039	0.0264731	0.0528516	0.0479314	0.0688312	0.0659341	0.0650289	0.0326409	0.150265	0.205315	0.190821	0.182134	1.41343e-13
Chr1	25048371	25048372	AT1G67090	69559	+	0.000370617	0.000108474	0.000273205	0.000261081	0.000234305	4.75335e-05	0.000369557	0.000334562	0.000326705	0.0301218	0.0346291	0.0296423	0.021584	0.0283887	0.0263729	0.0257061	0.0254822	0.0277103	125.473	140.62	76.5393	114.211	1.42497e-13
Chr4	14674080	14674081	AT4G30010	8806	-	0.606599	0.687801	0.674009	0.684145	0.677714	0.697507	0.566535	0.566225	0.581059	0.135211	0.192825	0.108434	0.0849195	0.0961761	0.132124	0.0857143	0.174157	0.129213	0.221738	0.152095	0.227028	0.200287	1.46217e-13
Chr5	15384227	15384228	AT5G38430	22160	+	0.00826303	0.00659533	0.00434319	0.00501166	0.00489551	0.00452153	0.00531368	0.00550416	0.00594786	0.0414432	0.0510229	0.0555948	0.0449522	0.0411154	0.0458728	0.0436706	0.054033	0.0516284	7.71088	9.1443	8.90699	8.58739	1.4659e-13
Chr2	13413195	13413196	AT2G31490	3290	-	0.133333	0.157653	0.166165	0.147843	0.130176	0.155773	0.161107	0.121688	0.155502	0.00708278	0.021483	0.019177	0.0166788	0.0135135	0.0319696	0.0234009	0.0222841	0.0213333	0.104435	0.143299	0.152906	0.133547	1.48521e-13
Chr4	12819531	12819532	AT4G24920	3315	+	0.0021254	0.0245161	0.00101937	0.0263756	0.029771	0.0249802	0.040493	0.0171429	0.0354223	0.363985	0.356877	0.335766	0.365254	0.315142	0.314867	0.35206	0.243902	0.310954	38.1994	12.268	9.7457	20.071	1.52721e-13
Chr1	10151309	10151310	AT1G29070	6859	-	0.0908834	0.0725438	0.0848612	0.0774301	0.0743234	0.0726328	0.0756312	0.0843724	0.0852067	0.0123077	0.0245098	0.016839	0.0186125	0.0251127	0.0130119	0.020999	0.0221576	0.0179272	0.216106	0.252855	0.249108	0.239356	1.53745e-13
Chr4	7804003	7804004	AT4G13430	17260	+	0.538415	0.51863	0.564409	0.526852	0.539079	0.491326	0.43654	0.45984	0.461916	0.139954	0.138961	0.0865237	0.0881733	0.10742	0.111969	0.157331	0.123746	0.151576	0.225377	0.197503	0.318526	0.247135	1.54834e-13
Chr2	9829492	9829493	AT2G23090	8934	+	0.163278	0.213813	0.189645	0.21134	0.180385	0.155648	0.183301	0.197358	0.175514	0.0319496	0.02528	0.0104676	0.0189582	0.019833	0.0322002	0.0225282	0.00821355	0.0325843	0.119451	0.129695	0.11386	0.121002	1.60637e-13
Chr3	16529326	16529327	AT3G45140	12105	-	0.56845	0.56765	0.536527	0.546594	0.526767	0.51624	0.597066	0.646729	0.660988	0.0287316	0.0622951	0.0830619	0.0869064	0.0919482	0.0691619	0.145833	0.154786	0.0875576	0.104081	0.156024	0.203791	0.154632	1.61589e-13
Chr5	22039437	22039438	AT5G54270	270	-	0.0182141	0.0165573	0.0184685	0.0134301	0.0146338	0.0141346	0.0160879	0.0168464	0.0135486	0.000912081	0.00173868	0.00117375	0.00167189	0.00131142	0.00126506	0.00125125	0.000971651	0.00108939	0.0718354	0.100676	0.0712583	0.0812566	1.64162e-13
Chr5	22039437	22039438	AT5G54270	424	-	0.0182141	0.0165573	0.0184685	0.0134301	0.0146338	0.0141346	0.0160879	0.0168464	0.0135486	0.000912081	0.00173868	0.00117375	0.00167189	0.00131142	0.00126506	0.00125125	0.000971651	0.00108939	0.0718354	0.100676	0.0712583	0.0812566	1.64162e-13
Chr5	22039437	22039438	AT5G54270	447	-	0.0182141	0.0165573	0.0184685	0.0134301	0.0146338	0.0141346	0.0160879	0.0168464	0.0135486	0.000912081	0.00173868	0.00117375	0.00167189	0.00131142	0.00126506	0.00125125	0.000971651	0.00108939	0.0718354	0.100676	0.0712583	0.0812566	1.64162e-13
Chr5	22039437	22039438	AT5G54270	450	-	0.0182141	0.0165573	0.0184685	0.0134301	0.0146338	0.0141346	0.0160879	0.0168464	0.0135486	0.000912081	0.00173868	0.00117375	0.00167189	0.00131142	0.00126506	0.00125125	0.000971651	0.00108939	0.0718354	0.100676	0.0712583	0.0812566	1.64162e-13
Chr5	22039437	22039438	AT5G54270	4721	-	0.0182141	0.0165573	0.0184685	0.0134301	0.0146338	0.0141346	0.0160879	0.0168464	0.0135486	0.000912081	0.00173868	0.00117375	0.00167189	0.00131142	0.00126506	0.00125125	0.000971651	0.00108939	0.0718354	0.100676	0.0712583	0.0812566	1.64162e-13
Chr5	22039437	22039438	AT5G54270	13649	-	0.0182141	0.0165573	0.0184685	0.0134301	0.0146338	0.0141346	0.0160879	0.0168464	0.0135486	0.000912081	0.00173868	0.00117375	0.00167189	0.00131142	0.00126506	0.00125125	0.000971651	0.00108939	0.0718354	0.100676	0.0712583	0.0812566	1.64162e-13
Chr5	15384226	15384227	AT5G38430	67505	+	0.0073385	0.00410479	0.0100579	0.00864433	0.00869115	0.00899461	0.0112178	0.00943571	0.00958994	0.124773	0.179491	0.153611	0.120609	0.15772	0.151758	0.169702	0.162807	0.157967	21.2953	16.3344	16.2176	17.9491	1.69302e-13
Chr4	16340061	16340062	AT4G34110	3917	-	0.0671016	0.0664419	0.0621217	0.073503	0.0669686	0.0556101	0.0631875	0.0538765	0.0555358	0.00516083	0.00574845	0.00706112	0.00243658	0.00634518	0.0141093	0.0110236	0.0063322	0.00461467	0.0918426	0.116743	0.127292	0.111959	1.70936e-13
Chr5	4889399	4889400	AT5G15090	2404	+	0.000730994	0.0131176	0.000732601	0.00950806	0.0123513	0.000878349	0.00821018	0.00704225	0.00842993	0.165345	0.153547	0.181908	0.200952	0.155383	0.187636	0.160088	0.130915	0.162287	34.3456	23.9237	19.1404	25.8032	1.73451e-13
Chr1	2463089	2463090	AT1G07940	9865	+	0.102614	0.101147	0.121533	0.117714	0.113876	0.0864535	0.103843	0.101393	0.0959498	0.0137307	0.00823864	0.00941993	0.0168682	0.0178898	0.0244571	0.00895804	0.0115274	0.00951087	0.096495	0.186186	0.099594	0.127425	1.73579e-13
Chr5	25628611	25628612	AT5G64040	11791	+	0.0322156	0.0270294	0.024315	0.0318059	0.0331547	0.0326756	0.0293005	0.0314609	0.0283792	0.00334079	0.00135155	0.00115645	0.00535917	0.00504019	0.00545999	0.00617553	0.00478251	0.00368394	0.0699953	0.162433	0.164257	0.132229	1.75106e-13
Chr2	13019201	13019202	AT2G30570	42977	+	0.0457568	0.0493022	0.0481523	0.0373143	0.041903	0.04712	0.0421882	0.0412182	0.0433711	0.0116435	0.0149546	0.014302	0.0145552	0.014758	0.0144835	0.0142536	0.015028	0.015278	0.285593	0.346665	0.351478	0.327912	1.82235e-13
Chr4	2720069	2720070	AT4G05320	7916	-	0.00228265	0.00175789	0.000415973	0.00149842	0.00234417	0.000171233	0.00233754	0.000765864	0.00115741	0.0488197	0.0425479	0.0377129	0.0456332	0.0555971	0.055431	0.0422829	0.0495274	0.0438068	28.9644	39.0304	31.8289	33.2746	1.86672e-13
Chr4	1562409	1562410	AT4G03520	4063	+	0.000807754	0.000438116	0.00171013	0.00259263	0.00645814	0.00507992	0.00217431	0.0049763	0.00476644	0.0707341	0.0589623	0.0626582	0.0538411	0.0622183	0.0453653	0.0630872	0.0647059	0.0557116	65.0725	11.4237	15.3985	30.6316	1.91711e-13
Chr5	15377352	15377353	AT5G38410	70228	+	0.0432731	0.0551516	0.0468308	0.044219	0.0528702	0.0424643	0.0423399	0.0415584	0.0417938	0.00675899	0.00632142	0.00624864	0.00773078	0.00971186	0.00602927	0.00650386	0.00717955	0.00831021	0.133069	0.168193	0.17498	0.158748	1.91758e-13
Chr1	25048320	25048321	AT1G67090	117736	+	0.00249208	0.00292879	0.00260998	0.00152526	0.00149861	0.00161398	0.0031387	0.00295202	0.00298295	0.0388498	0.0513689	0.0551251	0.0402978	0.0470285	0.0400963	0.0529179	0.0471025	0.0497176	18.0982	27.4745	16.5025	20.6917	1.93127e-13
Chr1	8643473	8643474	AT1G24360	420	-	0.122222	0.108941	0.124297	0.146272	0.117445	0.147874	0.101167	0.128725	0.129426	0.01465	0.00352734	0.00112613	0.0135841	0.00223547	0.00176367	0.00511509	0.00184162	0.00213675	0.0543056	0.0427202	0.0253076	0.0407778	2.01209e-13
Chr1	8643473	8643474	AT1G24360	457	-	0.122222	0.108941	0.124297	0.146272	0.117445	0.147874	0.101167	0.128725	0.129426	0.01465	0.00352734	0.00112613	0.0135841	0.00223547	0.00176367	0.00511509	0.00184162	0.00213675	0.0543056	0.0427202	0.0253076	0.0407778	2.01209e-13
Chr3	5802570	5802571	AT3G17020	4698	+	0.284814	0.224816	0.291408	0.218625	0.24556	0.231596	0.244514	0.244792	0.281356	0.0115017	0.0250313	0.0377834	0.0471186	0.0203439	0.0385751	0.0437956	0.0423387	0.0294118	0.0927751	0.152401	0.149931	0.131702	2.02251e-13
Chr3	21718324	21718325	AT3G58730	2066	+	0.000569801	0.00203193	0.00896649	0.000228624	0.00141683	0.00159025	0.000848896	0.00697906	0.00121065	0.0611392	0.0715871	0.0616921	0.0759234	0.0770381	0.0644956	0.0716783	0.0879433	0.0651596	16.8063	67.2056	24.869	36.2936	2.08751e-13
Chr3	9796987	9796988	AT3G26650	71590	-	0.318849	0.317786	0.321519	0.303145	0.330273	0.327639	0.271172	0.265008	0.291693	0.117073	0.110778	0.117291	0.126003	0.12888	0.128717	0.118312	0.113488	0.123962	0.360216	0.399143	0.429731	0.396363	2.11524e-13
Chr3	15989022	15989023	AT3G44310	25719	-	0.1468	0.111993	0.131039	0.124066	0.116248	0.117908	0.150993	0.149056	0.157799	0.00692185	0.00566929	0.00620357	0.00833289	0.00747377	0.0072265	0.00802282	0.00584182	0.00698649	0.0482123	0.0642986	0.0455416	0.0526841	2.32167e-13
Chr5	17579974	17579975	AT5G43750	10317	+	0.0558036	0.0394619	0.0977444	0.104948	0.0868377	0.169101	0.127067	0.124868	0.120393	0.408526	0.425641	0.415614	0.431488	0.488648	0.454175	0.45045	0.460695	0.440499	6.47522	3.80816	3.63025	4.63788	2.34344e-13
Chr2	15613419	15613420	AT2G37170	6419	+	0.00357782	0.000117096	0.0112398	0.00555005	0.000174611	0.000211327	0.00304414	0.00644122	0.00408163	0.131626	0.133387	0.100579	0.123043	0.119521	0.093128	0.120264	0.127786	0.142384	24.4792	56.552	28.7782	36.6032	2.38252e-13
Chr5	20551474	20551475	AT5G50460	5962	+	0.249864	0.27084	0.28527	0.25777	0.262039	0.228653	0.317857	0.255319	0.313283	0.011522	0.0603379	0.0202429	0.0334158	0.0340479	0.0296514	0.0328767	0.0454545	0.0369515	0.114275	0.129753	0.130049	0.124692	2.38846e-13
Chr1	448472	448473	AT1G02280	5114	+	0.531044	0.584602	0.680073	0.553212	0.474046	0.563773	0.548426	0.580531	0.584762	0.158313	0.0866142	0.133803	0.106405	0.160341	0.0993266	0.106195	0.116992	0.140805	0.210907	0.230085	0.212398	0.217797	2.41012e-13
Chr1	7042595	7042596	AT1G20340	35895	+	0.00857872	0.00586925	0.00893097	0.00883629	0.0103382	0.0142796	0.00748296	0.00638265	0.00640002	0.0469133	0.0415941	0.0414118	0.0352348	0.0381173	0.0446476	0.03969	0.0416786	0.045784	5.55711	3.52721	6.2743	5.11954	2.42407e-13
Chr4	9306676	9306677	AT4G16520	3443	+	0.0846325	0.0501608	0.0850816	0.0158924	0.0558591	0.0312139	0.0657673	0.0472441	0.0423729	0.308533	0.256198	0.267686	0.257143	0.28904	0.313573	0.268722	0.28863	0.300341	3.78587	8.34994	5.51982	5.88521	2.42641e-13
Chr4	18083429	18083430	AT4G38740	17572	+	0.306836	0.274264	0.251009	0.289221	0.290712	0.281156	0.246845	0.241056	0.254832	0.0487868	0.0863991	0.0517194	0.0650218	0.0790788	0.0509259	0.0322068	0.042042	0.0362225	0.224616	0.226488	0.148736	0.199947	2.42881e-13
Chr5	14561845	14561846	AT5G36910	2274	+	0.011236	0.00271739	0.0041841	0.0825472	0.00109409	0.00273224	0.0139373	0.0182482	0.00452489	0.672087	0.742857	0.538721	0.65679	0.802432	0.855046	0.666667	0.726829	0.749104	107.714	26.7937	58.365	64.2911	2.44551e-13
Chr2	16131128	16131129	AT2G38540	50977	-	0.0119019	0.0193072	0.015653	0.0234391	0.0196641	0.0193051	0.0225053	0.0177778	0.0216102	0.0920781	0.070891	0.0716891	0.0716411	0.0848195	0.0743987	0.0761687	0.0776461	0.0732349	5.00743	3.69918	3.66841	4.125	2.47781e-13
Chr1	29641999	29642000	AT1G78850	7466	+	0.0190174	0.00568862	0.0200329	0.0428571	0.00560538	0.0480769	0.00369686	0.0202475	0.00713267	0.525893	0.511787	0.56481	0.71298	0.559253	0.670688	0.670157	0.511312	0.562814	35.8186	20.1257	56.1278	37.3574	2.49222e-13
Chr1	24930552	24930553	AT1G66820	2103	-	0.237337	0.245136	0.201389	0.186232	0.185097	0.22775	0.231351	0.202263	0.253205	0.0078125	0.00295858	0.0028169	0.044164	0.00122249	0.00354359	0.00414938	0.00200803	0.00351494	0.0198695	0.0816755	0.0140828	0.0385426	2.50541e-13
Chr1	4392521	4392522	AT1G12900	26209	+	0.0109218	0.00248969	0.00285503	0.00617772	0.00210213	0.00298877	0.00528344	0.00989399	0.0085243	0.101308	0.138556	0.111123	0.088798	0.10959	0.111416	0.123701	0.125047	0.121442	21.5772	27.4926	15.6187	21.5628	2.51212e-13
Chr5	7139655	7139656	AT5G21020	15509	-	0.927136	0.920915	0.873606	0.923617	0.927738	0.94	0.930037	0.878941	0.917647	0.340023	0.396707	0.296552	0.365027	0.328304	0.437041	0.42872	0.499044	0.465856	0.379652	0.404955	0.511115	0.431907	2.56938e-13
Chr3	1168446	1168447	AT3G04400	65990	-	0.27408	0.269026	0.261817	0.284578	0.301743	0.34392	0.318544	0.316914	0.337647	0.0465165	0.0528987	0.0535878	0.0611387	0.0844197	0.0715859	0.0677092	0.0726289	0.0723005	0.190084	0.233428	0.218516	0.214009	2.57246e-13
Chr1	26620995	26620996	AT1G70600	3308	+	0.0269763	0.0317535	0.035368	0.0283315	0.0287885	0.0319742	0.0311927	0.0316508	0.0281899	0.00312726	0.0068122	0.00931373	0.00362663	0.00182873	0.00406377	0.00237772	0.00444321	0.00651466	0.204608	0.106843	0.146491	0.152648	2.64664e-13
Chr2	9426857	9426858	AT2G22170	1539	+	0.00377358	0.000582072	0.000581395	0.00623936	0.000533333	0.00028082	0.00100503	0.00403769	0.00142248	0.106394	0.087529	0.136462	0.102031	0.106191	0.098434	0.111898	0.106455	0.091314	66.9196	43.4756	47.8977	52.7643	2.66235e-13
Chr4	16615128	16615129	AT4G34870	7167	-	0.006222	0.00284177	0.0021692	0.00435205	0.00564281	0.00756644	0.00438135	0.0035603	0.00220216	0.0812558	0.066264	0.0923688	0.077297	0.0676985	0.0841015	0.0657718	0.0776109	0.0654206	21.3558	13.0456	20.5843	18.3285	2.6779e-13
Chr3	19803701	19803702	AT3G53420	20812	+	0.0970203	0.0994489	0.122545	0.136552	0.108056	0.111221	0.134532	0.127249	0.115277	0.00871371	0.00861355	0.00906645	0.0134113	0.0126522	0.00951511	0.0160721	0.0136078	0.01036	0.0827353	0.099988	0.10619	0.0963044	2.74776e-13
Chr2	13019174	13019175	AT2G30570	9039	+	0.000668215	0.000540037	0.00248869	0.000620218	0.000483068	0.000441003	0.000662518	0.000978381	0.00056164	0.010628	0.0143009	0.0127641	0.0112006	0.010436	0.0105395	0.011878	0.0102516	0.0112535	10.1957	20.8355	15.1567	15.396	2.80258e-13
Chr3	6453986	6453987	AT3G18740	8994	-	0.00216195	0.00225795	0.000179308	0.000934777	0.00269557	0.00563223	0.000364631	0.00345338	0.00208605	0.0990852	0.12066	0.117647	0.118995	0.136784	0.130596	0.0990502	0.102011	0.0936498	73.3588	41.7136	49.9166	54.9963	2.877e-13
Chr1	27673569	27673570	AT1G73600	13939	-	0.444566	0.485459	0.379252	0.433408	0.461234	0.431361	0.472002	0.437348	0.452671	0.0858257	0.130471	0.106439	0.147754	0.12096	0.131372	0.172313	0.153866	0.178403	0.2465	0.301723	0.370465	0.306229	2.92512e-13
Chr1	10474936	10474937	AT1G29920	120935	+	0.0203572	0.0132437	0.022613	0.0120082	0.013756	0.0148735	0.0204367	0.0197165	0.0215951	0.222356	0.30584	0.27532	0.213123	0.263093	0.302892	0.263886	0.227651	0.255608	14.2939	19.172	12.0998	15.1886	2.96643e-13
Chr5	11619117	11619118	AT5G30510	22337	+	0.0661584	0.0669525	0.0472864	0.0991656	0.0859311	0.0739508	0.104214	0.0967368	0.0952583	0.355055	0.355828	0.323236	0.272516	0.30582	0.305233	0.331199	0.307248	0.303984	5.73245	3.41084	3.18164	4.10831	3.02318e-13
Chr4	16312197	16312198	AT4G34050	13739	-	0.00829771	0.00367146	0.0156159	0.00848909	0.0140077	0.0238431	0.011535	0.0205399	0.0114865	0.190526	0.264716	0.220692	0.224193	0.274194	0.225918	0.258462	0.192669	0.226679	24.5036	15.6303	15.5599	18.5646	3.08209e-13
Chr2	16590967	16590968	AT2G39770	2242	-	0.346247	0.370968	0.349936	0.370333	0.419714	0.431013	0.324201	0.378571	0.351852	0.0784708	0.0342205	0.0789022	0.057377	0.0127389	0.0189983	0.010101	0.0258065	0.0794702	0.179537	0.072981	0.109402	0.12064	3.08247e-13
Chr1	12524367	12524368	AT1G34320	987	-	0.924242	0.966443	0.79	0.903614	0.987952	0.941176	0.84507	0.907407	0.86	0.0760234	0.06	0.0277778	0.178947	0.159574	0.295082	0.115385	0.195122	0.0333333	0.0611042	0.223671	0.131614	0.138797	3.08356e-13
Chr1	4392507	4392508	AT1G12900	210213	+	0.591525	0.591478	0.566036	0.562375	0.580548	0.594572	0.529557	0.513727	0.571958	0.307276	0.272747	0.308882	0.292058	0.328832	0.323545	0.348323	0.299789	0.308927	0.508225	0.543562	0.592505	0.548097	3.10094e-13
Chr3	1168459	1168460	AT3G04400	4856	-	0.00306115	0.00662389	0.00456963	0.00414624	0.00403063	0.00354225	0.00265869	0.00289762	0.0030448	0.0257846	0.022155	0.0257845	0.0263904	0.0306903	0.0269278	0.0322742	0.0286243	0.0256651	5.17193	7.1685	10.0642	7.46822	3.10602e-13
Chr5	15377350	15377351	AT5G38410	41898	+	0.0304219	0.0335912	0.0320524	0.0284073	0.0289054	0.0294128	0.024592	0.0248593	0.0238721	0.00289393	0.00303914	0.00284358	0.00362009	0.00528277	0.00330548	0.00301742	0.00321433	0.00351096	0.0913612	0.14077	0.132873	0.121668	3.12185e-13
Chr4	6477911	6477912	AT4G10480	9649	+	0.228794	0.208978	0.281785	0.203337	0.2342	0.249138	0.195817	0.195107	0.212492	0.0102923	0.00989583	0.0155317	0.0104268	0.026572	0.0217566	0.0134288	0.00965759	0.00775194	0.0496414	0.0855652	0.0511064	0.0621043	3.13544e-13
Chr5	20715508	20715509	AT5G50920	11691	+	0.230728	0.220246	0.229589	0.173502	0.194077	0.183165	0.204331	0.211296	0.208588	0.0350713	0.0494981	0.0412635	0.0517969	0.0443174	0.0421286	0.0608108	0.0546164	0.0638222	0.184895	0.251012	0.28716	0.241022	3.21932e-13
Chr1	25263778	25263779	AT1G67430	18152	-	0.233806	0.202614	0.24564	0.257932	0.24288	0.306777	0.235443	0.227348	0.251456	0.0322062	0.0299027	0.0272109	0.0268351	0.0266335	0.0567479	0.0330654	0.0259214	0.0328706	0.130956	0.136476	0.128607	0.132013	3.32046e-13
Chr1	29736884	29736885	AT1G79040	258	-	0.00129117	0.000969194	0.000943191	0.00112284	0.000845329	0.00116823	0.00137119	0.0014228	0.00131877	0.012226	0.0161741	0.0157195	0.0124433	0.0130099	0.0146178	0.0124204	0.0113168	0.0125027	13.7721	12.7761	8.81158	11.7866	3.32946e-13
Chr1	29736884	29736885	AT1G79040	333	-	0.00129117	0.000969194	0.000943191	0.00112284	0.000845329	0.00116823	0.00137119	0.0014228	0.00131877	0.012226	0.0161741	0.0157195	0.0124433	0.0130099	0.0146178	0.0124204	0.0113168	0.0125027	13.7721	12.7761	8.81158	11.7866	3.32946e-13
Chr1	29736884	29736885	AT1G79040	372	-	0.00129117	0.000969194	0.000943191	0.00112284	0.000845329	0.00116823	0.00137119	0.0014228	0.00131877	0.012226	0.0161741	0.0157195	0.0124433	0.0130099	0.0146178	0.0124204	0.0113168	0.0125027	13.7721	12.7761	8.81158	11.7866	3.32946e-13
Chr1	29736884	29736885	AT1G79040	410	-	0.00129117	0.000969194	0.000943191	0.00112284	0.000845329	0.00116823	0.00137119	0.0014228	0.00131877	0.012226	0.0161741	0.0157195	0.0124433	0.0130099	0.0146178	0.0124204	0.0113168	0.0125027	13.7721	12.7761	8.81158	11.7866	3.32946e-13
Chr1	29736884	29736885	AT1G79040	429	-	0.00129117	0.000969194	0.000943191	0.00112284	0.000845329	0.00116823	0.00137119	0.0014228	0.00131877	0.012226	0.0161741	0.0157195	0.0124433	0.0130099	0.0146178	0.0124204	0.0113168	0.0125027	13.7721	12.7761	8.81158	11.7866	3.32946e-13
Chr1	29736884	29736885	AT1G79040	553	-	0.00129117	0.000969194	0.000943191	0.00112284	0.000845329	0.00116823	0.00137119	0.0014228	0.00131877	0.012226	0.0161741	0.0157195	0.0124433	0.0130099	0.0146178	0.0124204	0.0113168	0.0125027	13.7721	12.7761	8.81158	11.7866	3.32946e-13
Chr1	29736884	29736885	AT1G79040	591	-	0.00129117	0.000969194	0.000943191	0.00112284	0.000845329	0.00116823	0.00137119	0.0014228	0.00131877	0.012226	0.0161741	0.0157195	0.0124433	0.0130099	0.0146178	0.0124204	0.0113168	0.0125027	13.7721	12.7761	8.81158	11.7866	3.32946e-13
Chr1	29736884	29736885	AT1G79040	798	-	0.00129117	0.000969194	0.000943191	0.00112284	0.000845329	0.00116823	0.00137119	0.0014228	0.00131877	0.012226	0.0161741	0.0157195	0.0124433	0.0130099	0.0146178	0.0124204	0.0113168	0.0125027	13.7721	12.7761	8.81158	11.7866	3.32946e-13
Chr1	29736884	29736885	AT1G79040	821	-	0.00129117	0.000969194	0.000943191	0.00112284	0.000845329	0.00116823	0.00137119	0.0014228	0.00131877	0.012226	0.0161741	0.0157195	0.0124433	0.0130099	0.0146178	0.0124204	0.0113168	0.0125027	13.7721	12.7761	8.81158	11.7866	3.32946e-13
Chr1	29736884	29736885	AT1G79040	869	-	0.00129117	0.000969194	0.000943191	0.00112284	0.000845329	0.00116823	0.00137119	0.0014228	0.00131877	0.012226	0.0161741	0.0157195	0.0124433	0.0130099	0.0146178	0.0124204	0.0113168	0.0125027	13.7721	12.7761	8.81158	11.7866	3.32946e-13
Chr1	29736884	29736885	AT1G79040	921	-	0.00129117	0.000969194	0.000943191	0.00112284	0.000845329	0.00116823	0.00137119	0.0014228	0.00131877	0.012226	0.0161741	0.0157195	0.0124433	0.0130099	0.0146178	0.0124204	0.0113168	0.0125027	13.7721	12.7761	8.81158	11.7866	3.32946e-13
Chr1	29736884	29736885	AT1G79040	1605	-	0.00129117	0.000969194	0.000943191	0.00112284	0.000845329	0.00116823	0.00137119	0.0014228	0.00131877	0.012226	0.0161741	0.0157195	0.0124433	0.0130099	0.0146178	0.0124204	0.0113168	0.0125027	13.7721	12.7761	8.81158	11.7866	3.32946e-13
Chr1	29736884	29736885	AT1G79040	28108	-	0.00129117	0.000969194	0.000943191	0.00112284	0.000845329	0.00116823	0.00137119	0.0014228	0.00131877	0.012226	0.0161741	0.0157195	0.0124433	0.0130099	0.0146178	0.0124204	0.0113168	0.0125027	13.7721	12.7761	8.81158	11.7866	3.32946e-13
Chr1	29736884	29736885	AT1G79040	41869	-	0.00129117	0.000969194	0.000943191	0.00112284	0.000845329	0.00116823	0.00137119	0.0014228	0.00131877	0.012226	0.0161741	0.0157195	0.0124433	0.0130099	0.0146178	0.0124204	0.0113168	0.0125027	13.7721	12.7761	8.81158	11.7866	3.32946e-13
Chr5	6851536	6851537	AT5G20290	12014	+	0.00461658	0.00405635	0.00274947	0.00432121	0.00287602	0.00593093	0.0027208	0.00409226	0.00545171	0.0711339	0.0689206	0.0816794	0.0820215	0.104587	0.0874746	0.0769442	0.0757101	0.0763252	19.4122	20.8775	18.6697	19.6531	3.34525e-13
Chr4	494789	494790	AT4G01150	164029	-	0.329771	0.361129	0.344605	0.313453	0.318165	0.312379	0.324234	0.320885	0.343922	0.152811	0.139317	0.123121	0.126797	0.174144	0.170488	0.164384	0.159828	0.159732	0.401012	0.499397	0.489305	0.463238	3.34828e-13
Chr4	6409577	6409578	AT4G10340	4565	-	0.00109129	0.00127821	0.000817066	0.000462072	0.00106114	0.000709337	0.00112266	0.00120447	0.00105135	0.00692425	0.00543844	0.00773294	0.00704754	0.00644349	0.00648068	0.00733883	0.00807359	0.0065241	6.30637	8.94572	6.49304	7.24837	3.38063e-13
Chr5	22039419	22039420	AT5G54270	4266	-	0.000586333	0.000717372	0.00112814	0.000607677	0.0007403	0.00143794	0.00105803	0.00120203	0.00104667	0.00626121	0.0091605	0.00766389	0.00735417	0.00864881	0.00838792	0.00879451	0.00877343	0.00927453	9.49304	8.75508	8.11751	8.78854	3.44929e-13
Chr5	22039419	22039420	AT5G54270	5273	-	0.000586333	0.000717372	0.00112814	0.000607677	0.0007403	0.00143794	0.00105803	0.00120203	0.00104667	0.00626121	0.0091605	0.00766389	0.00735417	0.00864881	0.00838792	0.00879451	0.00877343	0.00927453	9.49304	8.75508	8.11751	8.78854	3.44929e-13
Chr3	18166829	18166830	AT3G49010	2802	+	0.00179083	0.00117647	0.00625	0.000132873	0.000136593	0.000508475	0.00018315	0.00172244	0.00172244	0.0880956	0.0971548	0.0957854	0.093199	0.0951162	0.0597811	0.103014	0.0963756	0.0911681	30.49	318.914	80.0868	143.164	3.51005e-13
Chr1	520362	520363	AT1G02500	12739	-	0.0706026	0.058136	0.106284	0.0674473	0.0979499	0.0616851	0.0897855	0.0866248	0.0852941	0.247203	0.265206	0.265596	0.237569	0.213883	0.257806	0.263454	0.260454	0.242945	3.31035	3.12335	2.93022	3.12131	3.55885e-13
Chr1	8268624	8268625	AT1G23310	37755	+	0.0495638	0.0556534	0.0524968	0.0219571	0.0259044	0.0594092	0.0637685	0.0480272	0.062954	0.495357	0.457143	0.448173	0.437281	0.512165	0.477644	0.609761	0.580894	0.570776	8.88109	13.3036	10.0797	10.7548	3.57629e-13
Chr3	3419755	3419756	AT3G10920	9985	-	0.470202	0.454009	0.46057	0.469325	0.416287	0.430748	0.430315	0.393328	0.427192	0.207143	0.154922	0.15353	0.14806	0.221429	0.174678	0.198358	0.173767	0.1841	0.372329	0.413387	0.444683	0.410133	3.61379e-13
Chr4	8242560	8242561	AT4G14320	10693	+	0.219924	0.198047	0.20009	0.215831	0.181857	0.238353	0.223075	0.204537	0.224677	0.0263199	0.0321065	0.0373184	0.0280152	0.0817067	0.0280288	0.0214158	0.0275444	0.0283554	0.154912	0.216575	0.11853	0.163339	3.71935e-13
Chr1	19455657	19455658	AT1G52230	37690	-	0.123422	0.0979458	0.10619	0.0976046	0.115308	0.105156	0.0990884	0.0970501	0.09581	0.0193447	0.0145592	0.0175695	0.0264239	0.0295494	0.0344098	0.0201689	0.0258102	0.0208333	0.157143	0.284162	0.22885	0.223385	3.78753e-13
Chr3	5669539	5669540	AT3G16640	52616	+	0.0183279	0.0161146	0.0238463	0.018277	0.0215335	0.0199273	0.0229265	0.0228201	0.0236035	0.102246	0.1047	0.118561	0.0863623	0.124569	0.0948904	0.100251	0.108492	0.110741	5.58439	5.1194	4.60683	5.10354	3.80636e-13
Chr1	5204078	5204079	AT1G15120	4419	-	0.017316	0.0260333	0.00815348	0.0201878	0.0263769	0.0189717	0.0101523	0.0285714	0.0352221	0.243931	0.291452	0.302083	0.223787	0.222631	0.227881	0.226115	0.236842	0.227273	16.2606	10.2889	9.33427	11.9613	3.93999e-13
Chr4	15926737	15926738	AT4G33010	10985	+	0.00892468	0.00140176	0.00138651	0.0041437	0.000931966	0.000541576	0.00262789	0.00528097	0.00325215	0.0446806	0.0534545	0.047956	0.0428	0.0470838	0.0394975	0.040822	0.0400813	0.0372192	12.4726	23.0329	10.5835	15.363	3.99622e-13
Chr3	4731717	4731718	AT3G14210	11980	-	0.00221164	0.00404209	0.00387284	0.00191005	0.00227856	0.00182635	0.00441006	0.00408978	0.00399645	0.032646	0.0258398	0.0283582	0.0232488	0.0280076	0.023984	0.0328906	0.0282122	0.0286449	8.57586	12.5089	7.18195	9.42224	4.00076e-13
Chr1	28253505	28253506	AT1G75280	4276	-	0.0355191	0.0317919	0.0149254	0.061086	0.072093	0.0570652	0.0577617	0.0417633	0.0654628	0.526846	0.445701	0.428571	0.42301	0.582815	0.451197	0.551282	0.537705	0.543027	17.0377	7.6587	9.89172	11.5294	4.01089e-13
Chr1	2439632	2439633	AT1G07890	29487	-	0.00583694	0.00183655	0.00418683	0.00377887	0.00125402	0.00414228	0.001523	0.00169757	0.00252324	0.257447	0.312106	0.267696	0.239575	0.266432	0.241535	0.208834	0.206085	0.213237	70.5924	81.4744	109.362	87.143	4.10366e-13
Chr1	25263756	25263757	AT1G67430	8285	-	0.0862431	0.10038	0.0876223	0.0871947	0.0910666	0.107953	0.0883098	0.0915298	0.0932156	0.194984	0.212222	0.183874	0.187846	0.211559	0.211168	0.223881	0.18955	0.210494	2.1553	2.13327	2.28498	2.19118	4.27634e-13
Chr1	25263756	25263757	AT1G67430	11089	-	0.0862431	0.10038	0.0876223	0.0871947	0.0910666	0.107953	0.0883098	0.0915298	0.0932156	0.194984	0.212222	0.183874	0.187846	0.211559	0.211168	0.223881	0.18955	0.210494	2.1553	2.13327	2.28498	2.19118	4.27634e-13
Chr4	13750516	13750517	AT4G27520	57525	+	0.526935	0.490962	0.460432	0.441688	0.505334	0.474741	0.451244	0.425136	0.452771	0.202926	0.232031	0.187664	0.205514	0.231582	0.218561	0.189808	0.198289	0.179119	0.421165	0.461157	0.42675	0.436358	4.28087e-13
Chr3	23333533	23333534	AT3G63160	21931	+	0.00223589	0.00337794	0.0100439	0.00255343	0.0017316	0.00193206	0.00208638	0.00368272	0.00281294	0.102107	0.0845751	0.114481	0.116251	0.136967	0.128821	0.128004	0.128237	0.119316	19.2341	61.4498	43.7608	41.4816	4.33542e-13
Chr5	24683613	24683614	AT5G61410	20504	+	0.298533	0.229747	0.234845	0.261684	0.266781	0.206194	0.229896	0.212288	0.228395	0.0288212	0.037148	0.0290989	0.0284114	0.0304484	0.0428114	0.0324554	0.0327901	0.030303	0.124577	0.138392	0.142487	0.135152	4.35702e-13
Chr1	22701232	22701233	AT1G61520	35249	-	0.00205207	0.00191183	0.00206282	0.000365831	0.000832662	0.00139564	0.00140867	0.00166486	0.0018401	0.0267686	0.0308436	0.0237524	0.0247928	0.0271916	0.0356134	0.0288667	0.0303162	0.0332987	13.5006	33.7676	18.8214	22.0299	4.40277e-13
Chr4	12231614	12231615	AT4G23430	1206	-	0.776398	0.819444	0.80117	0.728571	0.590244	0.755814	0.72093	0.720588	0.809524	0.0714286	0.0972222	0.128205	0.00641026	0.0230769	0.0240964	0.0707071	0.204918	0.12931	0.123844	0.025828	0.179888	0.109853	4.50749e-13
Chr5	985688	985689	AT5G03760	1937	+	0.036	0.0321543	0.0521978	0.0237581	0.0283487	0.00320513	0.0460317	0.0479042	0.0262697	0.472036	0.462185	0.51087	0.349085	0.514061	0.4791	0.489712	0.42	0.378378	12.0072	24.2668	10.7157	15.6633	4.53464e-13
Chr1	14026913	14026914	AT1G36980	9517	-	0.0950704	0.065152	0.0653179	0.084406	0.0615486	0.0842681	0.101466	0.14433	0.137313	0.357429	0.397653	0.394709	0.391989	0.3855	0.343115	0.445148	0.398551	0.369524	5.09794	4.86747	3.16678	4.3774	4.6974e-13
Chr1	11689128	11689129	AT1G32400	4739	+	0.0337972	0.000540249	0.0113154	0.0138675	0.0178359	0.00113572	0.0133333	0.015625	0.00350877	0.285714	0.207849	0.242188	0.285055	0.313391	0.276626	0.25431	0.289157	0.32646	16.1162	26.6473	26.7941	23.1859	4.75723e-13
Chr3	9722613	9722614	AT3G26520	9986	+	0.00190789	0.000466839	0.00365173	0.00018571	0.00117756	0.00011309	0.000885921	0.00156781	0.00104666	0.0259913	0.0296311	0.030998	0.0273687	0.025689	0.0350824	0.0235143	0.0248328	0.0258214	14.3733	59.7008	21.1886	31.7542	4.76877e-13
Chr3	1622974	1622975	AT3G05590	8336	-	0.079973	0.0945451	0.0961838	0.10919	0.116713	0.10414	0.0909219	0.097941	0.106913	0.0170571	0.011872	0.0126457	0.0138611	0.0271018	0.00883366	0.0171429	0.0126951	0.0162092	0.153581	0.150879	0.155682	0.153381	4.94103e-13
Chr5	8008120	8008121	AT5G23740	51635	+	0.568701	0.590654	0.58147	0.478454	0.542175	0.572292	0.473277	0.475804	0.475579	0.0958904	0.103161	0.0957824	0.130316	0.15496	0.16281	0.0919593	0.0809785	0.08873	0.169364	0.281297	0.18367	0.211444	4.99968e-13
Chr1	7181450	7181451	AT1G20696	1416	-	0.00798403	0.00248139	0.000532198	0.0155902	0.00757054	0.0110145	0.00315457	0.0201005	0.00833333	0.0886974	0.116136	0.115761	0.0898415	0.0922535	0.086147	0.104167	0.0944882	0.0987654	29.1513	7.84902	9.41549	15.4719	5.05069e-13
Chr1	26563910	26563911	AT1G70490	4673	+	0.00276352	0.00518533	0.000288517	0.00673222	0.00525361	0.00138504	0.0015361	0.00621415	0.0105438	0.105219	0.132892	0.104076	0.126501	0.100876	0.138238	0.136752	0.147361	0.122634	41.5409	27.3441	22.2338	30.3729	5.12727e-13
Chr4	6477912	6477913	AT4G10480	5450	+	0.0978909	0.150929	0.119423	0.124019	0.125523	0.143538	0.12105	0.118043	0.114732	0.0125566	0.00833333	0.00238949	0.00945684	0.00567951	0.021488	0.00268577	0.00438982	0.00678295	0.0632176	0.0931729	0.0391677	0.0651861	5.18427e-13
Chr5	23500359	23500360	AT5G58070	278	+	0.234266	0.249445	0.245581	0.225026	0.232034	0.220783	0.214487	0.227427	0.216676	0.0999245	0.110787	0.0724554	0.0790427	0.112518	0.0810811	0.0918182	0.0906495	0.0666667	0.388277	0.40222	0.378284	0.389594	5.22471e-13
Chr5	23500359	23500360	AT5G58070	819	+	0.234266	0.249445	0.245581	0.225026	0.232034	0.220783	0.214487	0.227427	0.216676	0.0999245	0.110787	0.0724554	0.0790427	0.112518	0.0810811	0.0918182	0.0906495	0.0666667	0.388277	0.40222	0.378284	0.389594	5.22471e-13
Chr5	23500359	23500360	AT5G58070	10832	+	0.234266	0.249445	0.245581	0.225026	0.232034	0.220783	0.214487	0.227427	0.216676	0.0999245	0.110787	0.0724554	0.0790427	0.112518	0.0810811	0.0918182	0.0906495	0.0666667	0.388277	0.40222	0.378284	0.389594	5.22471e-13
Chr2	18309852	18309853	AT2G44310	1206	-	0.0262009	0.0181024	0.0359712	0.0113113	0.0318907	0.0144673	0.0318584	0.0234742	0.0282051	0.371528	0.234568	0.271186	0.311275	0.352273	0.31099	0.301205	0.309278	0.317647	10.9285	16.8987	11.1103	12.9792	5.28765e-13
Chr2	14522561	14522562	AT2G34420	15743	+	0.00276033	0.00427133	0.00270649	0.00430065	0.00391473	0.0026341	0.00425689	0.00524438	0.00463272	0.0241632	0.0222848	0.0181519	0.0248004	0.0202848	0.0227563	0.0183883	0.0201461	0.0218503	6.6337	6.25298	4.2723	5.71966	5.36256e-13
Chr4	7522624	7522625	AT4G12800	97838	-	0.0152753	0.0105465	0.0132386	0.0127963	0.0106885	0.0122914	0.0142049	0.0159951	0.0147291	0.103399	0.143556	0.148126	0.116032	0.135415	0.111669	0.141606	0.132813	0.149984	10.1146	10.1496	9.44603	9.90344	5.46171e-13
Chr1	18285582	18285583	AT1G49410	5406	+	0.0182119	0.0454078	0.013425	0.0376087	0.030137	0.0229732	0.0391823	0.0292135	0.0141414	0.239989	0.207965	0.206657	0.166424	0.20626	0.181419	0.185714	0.18018	0.196923	8.4965	6.10791	6.81896	7.14112	5.50097e-13
Chr5	22039448	22039449	AT5G54270	10633	-	0.0050122	0.00357037	0.00527114	0.00436458	0.0042877	0.00416521	0.0042901	0.0032114	0.00488448	0.0371561	0.0464253	0.0456554	0.0390341	0.0402922	0.0392399	0.0352853	0.0316644	0.0340655	9.32868	9.25034	8.15561	8.91154	5.72715e-13
Chr5	22039448	22039449	AT5G54270	36701	-	0.0050122	0.00357037	0.00527114	0.00436458	0.0042877	0.00416521	0.0042901	0.0032114	0.00488448	0.0371561	0.0464253	0.0456554	0.0390341	0.0402922	0.0392399	0.0352853	0.0316644	0.0340655	9.32868	9.25034	8.15561	8.91154	5.72715e-13
Chr4	2350593	2350594	AT4G04640	17017	+	0.0261141	0.0285748	0.0373134	0.0181542	0.018263	0.0205869	0.0243342	0.0205205	0.0251068	0.282599	0.269677	0.232611	0.217397	0.274447	0.23031	0.327586	0.269895	0.291704	8.53116	12.6685	12.7096	11.3031	5.80245e-13
Chr2	1933274	1933275	AT2G05310	8746	+	0.330645	0.391362	0.364537	0.378567	0.442951	0.39011	0.407045	0.420066	0.414379	0.0850374	0.131188	0.089725	0.0955782	0.112739	0.123585	0.14172	0.138065	0.139535	0.281581	0.27393	0.337755	0.297755	5.8417e-13
Chr2	1574663	1574664	AT2G04520	5818	+	0.293919	0.292769	0.265424	0.306334	0.325414	0.31688	0.288107	0.260997	0.275711	0.0432362	0.0420032	0.0463378	0.0737619	0.117311	0.0415964	0.0362694	0.0354839	0.0616883	0.154413	0.245269	0.161784	0.187155	5.96842e-13
Chr1	10479016	10479017	AT1G29930	20471	-	0.00159331	0.00151402	0.00084897	0.00144123	0.000704285	0.000708396	0.001747	0.0020968	0.00168159	0.0235848	0.0195978	0.0220799	0.017063	0.0148597	0.0181973	0.0201051	0.0196249	0.0203861	16.4959	17.5618	10.88	14.9792	5.99502e-13
Chr3	5669497	5669498	AT3G16640	60776	+	0.135019	0.155388	0.135801	0.143631	0.130459	0.125232	0.123644	0.120286	0.118739	0.0396484	0.0362571	0.0342933	0.0427987	0.0384668	0.0515884	0.0436812	0.0445538	0.0471343	0.258556	0.332699	0.373259	0.321505	6.13258e-13
Chr3	7642115	7642116	AT3G21690	685	-	0.0931436	0.10149	0.0698467	0.0967486	0.112236	0.0867993	0.101887	0.0858369	0.0861244	0.00739898	0.0020202	0.00503145	0.00097371	0.000873362	0.00295421	0.00568182	0.0124224	0.00531915	0.0546377	0.0162324	0.085534	0.0521347	6.14993e-13
Chr5	5908251	5908252	AT5G17870	1637	-	0.000105164	6.4512e-05	9.39761e-05	0.000153604	0.000396865	3.54447e-05	0.00129349	0.000311284	0.00016581	0.0101594	0.0158302	0.0127016	0.0134357	0.0125029	0.0139696	0.0144345	0.0158343	0.0116801	146.751	68.1128	23.6921	79.5187	6.21061e-13
Chr5	5229090	5229091	AT5G16010	2914	-	0.018598	0.00967458	0.000892061	0.00425661	0.0244776	0.00521221	0.00797448	0.00214592	0.0252632	0.204082	0.201426	0.216906	0.20108	0.217404	0.175489	0.14841	0.167614	0.171355	21.3414	17.4974	13.7742	17.5376	6.30011e-13
Chr1	19455637	19455638	AT1G52230	29258	-	0.0280672	0.0258335	0.0297586	0.0203802	0.0224217	0.0217251	0.0290659	0.0282996	0.0285353	0.11544	0.142356	0.162681	0.124635	0.123482	0.115853	0.132736	0.125532	0.126818	5.02608	5.64059	4.4829	5.04986	6.34826e-13
Chr3	23037806	23037807	AT3G62250	4860	-	0.000564919	0.00284155	0.000704325	0.0020873	0.00396544	0.000865364	0.00267237	0.00289263	0.00388817	0.0602426	0.0457049	0.0562533	0.0498713	0.050424	0.0701047	0.0588235	0.0527934	0.0481378	39.4573	24.6311	16.8996	26.996	6.47452e-13
Chr5	210384	210385	AT5G01530	117969	-	0.0420042	0.0476622	0.0497678	0.066642	0.0667574	0.0518941	0.058435	0.0510716	0.0546178	0.161587	0.157252	0.142804	0.164802	0.184903	0.153578	0.186108	0.167739	0.16709	3.31083	2.71614	3.17404	3.06701	6.59793e-13
Chr1	24655253	24655254	AT1G66200	6596	+	0.133303	0.166484	0.18732	0.212495	0.1814	0.197461	0.17942	0.193427	0.182312	0.0178455	0.0161197	0.00727273	0.0346964	0.0193034	0.0294564	0.0125224	0.0127681	0.0097137	0.0846589	0.141127	0.0630526	0.0962794	6.60063e-13
Chr4	8572486	8572487	AT4G15000	5405	-	0.071798	0.0954346	0.109066	0.087539	0.0818148	0.0772984	0.0873824	0.0767702	0.0983688	0.00636568	0.00231065	0.00100637	0.00212052	0.00276083	0.00849575	0.00534378	0.00189573	0.00517956	0.0350443	0.0542346	0.0473069	0.0455286	6.72478e-13
Chr3	464170	464171	AT3G02300	839	-	0.781513	0.838983	0.598639	0.721088	0.877358	0.599138	0.793478	0.84127	0.84058	0.00181488	0.0123457	0.00787402	0.0509804	0.0557769	0.0205761	0.0697674	0.025641	0.05	0.00992935	0.0579424	0.0587431	0.042205	6.8057e-13
Chr4	15926733	15926734	AT4G33010	15246	+	0.00783631	0.011915	0.0106027	0.00373673	0.00581108	0.00754041	0.0096356	0.00778605	0.00925056	0.06872	0.0583636	0.0685709	0.0583068	0.0515266	0.0641026	0.0541803	0.0504065	0.0539375	6.44576	10.1787	5.94343	7.52263	6.98558e-13
Chr4	11335698	11335699	AT4G21280	16492	-	0.00776079	0.0194918	0.0231648	0.0121028	0.0112146	0.0145478	0.0198929	0.0191505	0.0182319	0.0959648	0.11404	0.112549	0.115326	0.141943	0.12031	0.140898	0.127448	0.130862	6.39767	9.97168	6.96998	7.77977	7.02496e-13
Chr1	25048302	25048303	AT1G67090	310324	+	0.0298794	0.0260987	0.0276518	0.0141426	0.0160271	0.0173346	0.0236921	0.0246526	0.0234801	0.106674	0.122107	0.100424	0.0944026	0.106887	0.0989707	0.093413	0.0913488	0.0907454	3.93645	6.32069	3.83582	4.69765	7.10724e-13
Chr1	2439596	2439597	AT1G07890	7034	-	0.00357748	0.00166437	0.00409378	0.00457122	0.00081784	0.000630347	0.00131993	0.00104466	0.00371846	0.0547717	0.0661101	0.0698448	0.0518093	0.0609353	0.0633629	0.0501715	0.048116	0.0504812	20.4299	29.2566	24.4563	24.7143	7.20262e-13
Chr1	4761713	4761714	AT1G13930	22348	-	0.0431402	0.0563292	0.0533409	0.0538308	0.0398744	0.049109	0.0431711	0.0457944	0.0490416	0.0054429	0.00508146	0.0083756	0.0104665	0.00677837	0.00866675	0.00259815	0.00577046	0.0029606	0.123682	0.181436	0.0820916	0.12907	7.45164e-13
Chr1	20648482	20648483	AT1G55330	19060	+	0.235795	0.266434	0.228081	0.169221	0.220567	0.234109	0.232657	0.208414	0.231662	0.0251375	0.0334728	0.0260178	0.0250034	0.0493408	0.0507628	0.01619	0.0210066	0.0311111	0.11588	0.200525	0.101538	0.139314	7.46518e-13
Chr2	5539257	5539258	AT2G13360	33860	+	0.120667	0.113446	0.110278	0.130424	0.133293	0.115576	0.110222	0.0997717	0.115272	0.0402724	0.0355468	0.0388333	0.0445371	0.0489925	0.0378448	0.0399921	0.0369559	0.0342557	0.332914	0.346367	0.341886	0.340389	7.58003e-13
Chr1	27847146	27847147	AT1G74050	2330	+	0.00708427	0.00314735	0.00179856	0.00468698	0.00319396	0.00130208	0.0127868	0.00598205	0.0131707	0.126097	0.156032	0.163303	0.113291	0.151388	0.156829	0.160282	0.177496	0.176854	37.0262	45.9008	16.1127	33.0132	7.64376e-13
Chr2	13182075	13182076	AT2G30980	2655	+	0.907285	0.923333	0.883152	0.77665	0.645333	0.967153	0.821429	0.80758	0.872832	0.0870968	0.0903955	0.033557	0.0687831	0.0314136	0.0664336	0.201439	0.15894	0.108434	0.0777698	0.069745	0.187387	0.111634	7.68732e-13
Chr3	17337109	17337110	AT3G47070	23801	+	0.238136	0.229987	0.254391	0.226968	0.302362	0.302597	0.258236	0.246223	0.255462	0.06327	0.0626761	0.0716653	0.061007	0.0745648	0.0640484	0.0594221	0.0527515	0.0581106	0.273505	0.239949	0.224081	0.245845	7.82792e-13
Chr3	9271817	9271818	AT3G25530	14023	+	0.579742	0.746032	0.677338	0.675752	0.662861	0.686965	0.685714	0.696203	0.705275	0.29904	0.119458	0.124023	0.22467	0.236111	0.156104	0.177172	0.202786	0.190476	0.270839	0.304548	0.273302	0.282896	7.88736e-13
Chr3	22612766	22612767	AT3G61110	8892	-	0.195904	0.184655	0.15692	0.161171	0.184181	0.148512	0.194118	0.170441	0.188399	0.0249686	0.0361341	0.0305233	0.059067	0.0423729	0.0513196	0.0353478	0.0317988	0.0401766	0.170474	0.309315	0.194089	0.224626	8.01976e-13
Chr5	21749368	21749369	AT5G53540	1591	+	0.00780031	0.0122592	0.0015083	0.015625	0.0448878	0.00162602	0.00793651	0.00884956	0.0119048	0.4825	0.453431	0.37931	0.434322	0.507824	0.591398	0.457143	0.382353	0.438356	60.9817	24.6793	44.5387	43.3999	8.22342e-13
Chr5	19406243	19406244	AT5G47930	7537	+	0.0342038	0.0212256	0.0115453	0.0316176	0.0334897	0.0234005	0.0383687	0.0316857	0.0351549	0.129362	0.11959	0.100131	0.120585	0.129499	0.141273	0.120845	0.122799	0.129944	5.21217	4.42173	3.5509	4.39493	8.27087e-13
Chr1	1502378	1502379	AT1G05190	9800	+	0.203535	0.174607	0.208854	0.185148	0.248535	0.224415	0.197208	0.197013	0.216103	0.0537892	0.0385479	0.0566653	0.0587379	0.0595886	0.0510204	0.0426087	0.0412675	0.0482686	0.253839	0.257328	0.216516	0.242561	8.75461e-13
Chr1	916875	916876	AT1G03680	64330	+	0.50064	0.593487	0.602941	0.456884	0.49894	0.51967	0.539312	0.533199	0.56588	0.140516	0.129256	0.16061	0.184781	0.21509	0.179848	0.185022	0.172742	0.188679	0.253603	0.392899	0.333524	0.326675	8.84868e-13
Chr1	24840596	24840597	AT1G66580	7642	-	0.0460005	0.0316269	0.0315449	0.039777	0.0306698	0.0330724	0.0409906	0.0323864	0.0505481	0.153419	0.148259	0.158863	0.133829	0.147776	0.160501	0.157895	0.118915	0.131538	4.21849	4.27076	3.29512	3.92812	8.98089e-13
Chr1	27242947	27242948	AT1G72370	57218	+	0.301943	0.308606	0.279284	0.307377	0.321085	0.32332	0.264144	0.279244	0.281186	0.142035	0.104158	0.128549	0.107438	0.131467	0.14218	0.135242	0.134762	0.116234	0.421137	0.40039	0.468409	0.429979	8.98988e-13
Chr5	5267986	5267987	AT5G16120	623	-	0.00813008	0.00395257	0.0294118	0.0116279	0.01	0.01	0.0266667	0.0166667	0.0232558	0.575875	0.491228	0.772727	0.608247	0.696078	0.777778	0.708333	0.642857	0.6	44.3392	65.8312	29.3019	46.4908	9.02441e-13
Chr3	5669496	5669497	AT3G16640	88486	+	0.219994	0.197014	0.191306	0.188669	0.207068	0.200493	0.176232	0.173012	0.190139	0.0465365	0.0646982	0.0493149	0.0589464	0.08532	0.0746332	0.0744043	0.0672	0.0690357	0.263926	0.36714	0.39052	0.340529	9.11844e-13
Chr2	17711084	17711085	AT2G42540	10373	+	0.129501	0.108262	0.114809	0.11462	0.123087	0.117398	0.146006	0.117391	0.151613	0.0206866	0.0111978	0.00106724	0.0149442	0.0105985	0.0154315	0.00471698	0.015873	0.0253165	0.0934609	0.115386	0.110615	0.106488	9.34668e-13
Chr3	194992	194993	AT3G01500	40525	+	0.0980029	0.0737489	0.0670779	0.0697084	0.077901	0.0773627	0.0793423	0.0658303	0.0785005	0.0108753	0.0135352	0.00786359	0.00936253	0.0134526	0.0121868	0.0106313	0.0126085	0.0108242	0.135134	0.155584	0.152293	0.14767	9.4187e-13
Chr1	4089891	4089892	AT1G12090	50097	+	0.149807	0.172848	0.19438	0.209659	0.156137	0.169908	0.163028	0.145502	0.140659	0.0102896	0.0062568	0.00846781	0.0175096	0.0125417	0.0188153	0.00495979	0.0102488	0.00970485	0.0483802	0.0912195	0.055463	0.0650209	9.50615e-13
Chr1	29803930	29803931	AT1G79230	1762	-	0.197571	0.229651	0.189729	0.20639	0.225677	0.186322	0.229765	0.242857	0.268908	0.0144737	0.0201183	0.00517241	0.0246914	0.00862069	0.0410133	0.0375	0.0271739	0.0157068	0.0644532	0.120192	0.108399	0.0976811	9.66669e-13
Chr4	8047764	8047765	AT4G13930	3377	+	0.0379009	0.0196078	0.0275591	0.0143049	0.0150602	0.0143069	0.0139104	0.0170854	0.018664	0.345977	0.361702	0.351064	0.364829	0.318529	0.222222	0.340568	0.288646	0.327485	12.4459	20.736	19.265	17.4823	9.6794e-13
Chr1	5555019	5555020	AT1G16240	4621	+	0.536785	0.637232	0.575453	0.577203	0.705385	0.650564	0.543253	0.57732	0.527273	0.0198347	0.0395604	0.0228571	0.0488007	0.134021	0.163859	0.0675105	0.0276923	0.0227273	0.0470156	0.179334	0.0715663	0.0993054	9.69915e-13
Chr1	4089890	4089891	AT1G12090	109783	+	0.428589	0.40427	0.365481	0.333773	0.422052	0.39342	0.303461	0.309131	0.321716	0.024557	0.031556	0.0274804	0.0408322	0.0460209	0.0402506	0.0215818	0.020199	0.0238119	0.0697577	0.110597	0.0702045	0.0835199	9.74664e-13
Chr2	529045	529046	AT2G02100	21212	-	0.0373539	0.0227248	0.0305419	0.0244916	0.047531	0.0354822	0.0239077	0.0186757	0.0332922	0.117751	0.138862	0.146103	0.160414	0.131414	0.143914	0.121397	0.140717	0.129939	4.44397	4.05323	5.16705	4.55475	9.81889e-13
Chr1	29347017	29347018	AT1G78040	2102	-	0.021943	0.014018	0.01759	0.0185016	0.0205783	0.0184684	0.0200261	0.0228199	0.0200413	0.00150107	0.000552639	0.00144509	0.00235009	0.00205317	0.00208375	0.00119522	0.000985869	0.00201478	0.0653355	0.112723	0.0667204	0.0815929	9.99187e-13
Chr5	21355631	21355632	AT5G52650	7353	+	0.014859	0.023017	0.0132186	0.0184414	0.017597	0.00991326	0.0177694	0.0256213	0.0208855	0.140454	0.129617	0.115532	0.137778	0.0997442	0.122566	0.113984	0.103304	0.110201	7.54683	7.83623	5.09503	6.82603	1.0052e-12
Chr1	10474917	10474918	AT1G29920	398675	+	0.575347	0.492878	0.544599	0.52003	0.554529	0.534718	0.513324	0.518132	0.512045	0.228101	0.230509	0.15908	0.256708	0.294012	0.211488	0.25074	0.245459	0.232132	0.382987	0.473634	0.471869	0.44283	1.01275e-12
Chr1	18867144	18867145	AT1G50900	6528	-	0.221498	0.234171	0.281481	0.215385	0.287875	0.257908	0.255706	0.232438	0.25672	0.0296795	0.0675287	0.0374415	0.0520607	0.0568118	0.0547619	0.0666667	0.0590753	0.0753899	0.182662	0.214978	0.270025	0.222555	1.02176e-12
Chr1	7042589	7042590	AT1G20340	8127	+	0.00012881	0.000895309	0.000852071	0.0014243	0.000494867	0.000130766	0.000447232	0.00037627	0.000617414	0.00899425	0.00881202	0.00940278	0.0109835	0.0113424	0.0131667	0.0117687	0.00993297	0.0101137	14.5023	17.314	22.08	17.9654	1.02178e-12
Chr3	22747176	22747177	AT3G61470	41283	-	0.0227571	0.0146713	0.0174642	0.0162339	0.0165556	0.0158456	0.0219647	0.0204009	0.0195325	0.0889258	0.10386	0.105661	0.0728416	0.0828717	0.0963959	0.0844191	0.0990733	0.094172	5.43692	5.1837	4.48583	5.03548	1.02533e-12
Chr4	1562456	1562457	AT4G03520	50103	+	0.43336	0.433625	0.454681	0.400886	0.416083	0.391608	0.354593	0.3391	0.362011	0.0659434	0.072327	0.0746835	0.0899315	0.135678	0.111548	0.112752	0.0898396	0.0791199	0.161125	0.278971	0.266847	0.235648	1.02869e-12
Chr1	25048334	25048335	AT1G67090	197668	+	0.0084475	0.00909009	0.0086263	0.0040582	0.0050352	0.00608213	0.00839855	0.00900694	0.0101563	0.0762388	0.0765948	0.0758456	0.062971	0.0764532	0.0738832	0.0551408	0.060999	0.0583915	8.74026	14.056	6.33238	9.70955	1.0398e-12
Chr5	26318751	26318752	AT5G65780	1810	-	0.495192	0.538847	0.588589	0.600379	0.514132	0.412879	0.600985	0.652439	0.484663	0.00404858	0.04	0.046875	0.0677419	0.0308311	0.0110132	0.0434783	0.0384615	0.032967	0.0560348	0.0717474	0.0661111	0.0646311	1.05497e-12
Chr3	19955400	19955401	AT3G53890	12378	+	0.0996673	0.116193	0.113945	0.102404	0.131466	0.108553	0.106651	0.112082	0.0957171	0.0302852	0.0259713	0.0354682	0.0322413	0.0336615	0.026781	0.0179458	0.0366089	0.0282984	0.278118	0.27067	0.263486	0.270758	1.06072e-12
Chr4	11931667	11931668	AT4G22690	2318	-	0.0431548	0.00886525	0.0232919	0.0524241	0.0162369	0.0345489	0.0372671	0.0585938	0.0428016	0.254202	0.287081	0.293814	0.305017	0.23093	0.240237	0.300493	0.236842	0.239669	11.0885	7.52043	5.60357	8.07084	1.0667e-12
Chr5	506559	506560	AT5G02380	20734	+	0.0015216	0.00146822	0.00325719	0.00164785	0.00256569	0.00359648	0.0026965	0.00266966	0.00343014	0.0449105	0.0478864	0.0468115	0.0454894	0.0482037	0.0463097	0.0672758	0.0541053	0.0555304	22.348	17.9261	20.112	20.1287	1.07598e-12
Chr3	21995739	21995740	AT3G59540	15197	+	0.305593	0.29742	0.315581	0.410131	0.360545	0.350397	0.333333	0.329457	0.320463	0.074217	0.0615843	0.053975	0.0851303	0.102108	0.105151	0.0639907	0.090809	0.0666284	0.206594	0.260812	0.225199	0.230869	1.08185e-12
Chr1	26563911	26563912	AT1G70490	4165	+	0.00592183	0.0120991	0.00952106	0.00806094	0.00477601	0.0122922	0.00576037	0.00573614	0.00277469	0.110224	0.108961	0.113573	0.0755961	0.0926046	0.109536	0.101614	0.116569	0.124905	12.0819	11.0524	24.0406	15.725	1.08414e-12
Chr4	17787526	17787527	AT4G37830	23635	+	0.432432	0.482033	0.396821	0.413763	0.436992	0.38782	0.37699	0.357904	0.385819	0.1377	0.151904	0.155926	0.118057	0.151562	0.116091	0.123131	0.148736	0.127483	0.339765	0.311414	0.356336	0.335839	1.09008e-12
Chr1	22701244	22701245	AT1G61520	7969	-	0.000122511	0.00200239	1.26553e-05	5.08099e-06	0.000567308	0.000395091	0.000477132	0.000665945	0.000571066	0.00615618	0.00706057	0.00532275	0.00652969	0.00576371	0.00637464	0.00720964	0.00725398	0.00693207	8.6732	19.2955	12.4819	13.4835	1.11112e-12
Chr2	19245106	19245107	AT2G46820	10615	-	0.0599347	0.0476935	0.0582733	0.0646597	0.0484742	0.0509498	0.0531821	0.053184	0.0484386	0.00967008	0.00991536	0.0125601	0.0152984	0.0140379	0.013184	0.00769138	0.00995303	0.00849558	0.193763	0.259138	0.168858	0.207253	1.1256e-12
Chr5	25734649	25734650	AT5G64350	9082	+	0.199181	0.187971	0.181499	0.234764	0.178637	0.256947	0.23715	0.242158	0.237903	0.0223015	0.0125344	0.00974718	0.00985663	0.0177572	0.0214654	0.0192604	0.00993377	0.0172533	0.0784014	0.0732146	0.0647612	0.0721257	1.12756e-12
Chr2	19345333	19345334	AT2G47110	8041	-	0.0420736	0.018263	0.0329274	0.0277032	0.0241431	0.0341595	0.022101	0.0284822	0.0234051	0.147922	0.16684	0.178283	0.129271	0.159541	0.135757	0.132996	0.139139	0.144072	5.28655	4.93651	5.6253	5.28278	1.1278e-12
Chr4	18215022	18215023	AT4G39080	4013	-	0.291617	0.324843	0.321723	0.240873	0.260935	0.3181	0.328421	0.233766	0.344418	0.0028363	0.0244755	0.027833	0.0242981	0.00272162	0.0275229	0.00943396	0.0196078	0.00367647	0.0587783	0.0665228	0.0360888	0.0537966	1.16851e-12
Chr1	2049358	2049359	AT1G06680	14683	-	0.00221994	0.00699321	0.00219027	0.00573209	0.00651931	0.00767458	0.00390292	0.0042487	0.00255499	0.0294298	0.0305685	0.0239418	0.0264794	0.0316136	0.0346001	0.0294305	0.0277095	0.0286887	7.36096	4.65187	8.01642	6.67642	1.17191e-12
Chr3	7642116	7642117	AT3G21690	4115	-	0.492885	0.599716	0.437819	0.519429	0.49862	0.51085	0.479245	0.553648	0.564593	0.0756972	0.0585859	0.0465409	0.0311587	0.10393	0.1226	0.164773	0.124224	0.0744681	0.118153	0.168545	0.227523	0.171407	1.17202e-12
Chr1	24655251	24655252	AT1G66200	12001	+	0.353184	0.364985	0.286351	0.373458	0.382659	0.328162	0.261591	0.28216	0.318676	0.0332971	0.0397237	0.0166667	0.028005	0.0543433	0.0221682	0.0202743	0.0229826	0.0270961	0.0892839	0.0963926	0.0815757	0.0890841	1.1782e-12
Chr1	1141657	1141658	AT1G04270	13942	+	0.00717652	0.00715633	0.00852466	0.0102728	0.0134088	0.0123649	0.0099591	0.00862813	0.00835997	0.0971609	0.0887889	0.0974412	0.126036	0.128804	0.118495	0.10652	0.094773	0.0991713	12.3982	10.357	11.1501	11.3018	1.18784e-12
Chr5	22039422	22039423	AT5G54270	2597	-	0.00018914	0.00081632	0.000457092	0.000416584	0.000262882	0.000327797	0.00072468	0.000735571	0.000484571	0.00570051	0.00773323	0.00524735	0.00534897	0.00585675	0.00560569	0.00593451	0.00537266	0.00524084	12.7729	16.6902	8.50875	12.6573	1.22448e-12
Chr5	22039422	22039423	AT5G54270	4069	-	0.00018914	0.00081632	0.000457092	0.000416584	0.000262882	0.000327797	0.00072468	0.000735571	0.000484571	0.00570051	0.00773323	0.00524735	0.00534897	0.00585675	0.00560569	0.00593451	0.00537266	0.00524084	12.7729	16.6902	8.50875	12.6573	1.22448e-12
Chr1	19518106	19518107	AT1G52400	34530	-	0.624768	0.656506	0.686081	0.565182	0.557979	0.663558	0.624194	0.638432	0.622412	0.289912	0.27543	0.273548	0.264489	0.330189	0.276805	0.241877	0.239766	0.207317	0.426405	0.487756	0.365489	0.42655	1.23639e-12
Chr1	12024696	12024697	AT1G33140	6542	-	0.0722386	0.0868994	0.0695033	0.0886792	0.0724865	0.0776689	0.0722234	0.0835341	0.0753754	0.0123977	0.00594289	0.0056701	0.0208127	0.0101358	0.0258788	0.0178128	0.00999334	0.012242	0.105015	0.237935	0.173269	0.172073	1.26227e-12
Chr4	18433694	18433695	AT4G39730	32601	-	0.287645	0.268595	0.267283	0.308826	0.317651	0.301693	0.272826	0.302669	0.314013	0.0717472	0.100185	0.0877529	0.124467	0.136542	0.0855968	0.10034	0.0689655	0.0818792	0.315334	0.373429	0.282386	0.323716	1.27628e-12
Chr5	25611874	25611875	AT5G63980	1349	-	0.00869565	0.00107991	0.00138889	0.00221239	0.00094697	0.00125313	0.0121457	0.0189573	0.0161725	0.247037	0.247387	0.337719	0.230769	0.220481	0.311783	0.290323	0.267742	0.247024	74.5351	172.926	17.0297	88.1635	1.29304e-12
Chr3	15661924	15661925	AT3G43800	2491	-	0.648876	0.700246	0.710956	0.744086	0.623632	0.456716	0.575758	0.664474	0.637795	0.0827858	0.0181159	0.0851064	0.0898876	0.0127592	0.0305499	0.0506329	0.0520833	0.0405405	0.0902918	0.0730071	0.0762805	0.0798598	1.29508e-12
Chr3	19819354	19819355	AT3G53460	3337	+	0.00468553	9.24385e-05	0.000421763	0.0015625	0.00288258	0.0007694	0.00475895	0.00273973	0.00429062	0.0428124	0.0540881	0.0522193	0.0407688	0.048068	0.0448549	0.0415473	0.0428907	0.0339037	28.6784	25.6386	10.0381	21.4517	1.29673e-12
Chr5	17172736	17172737	AT5G42825	7301	-	0.959877	0.911139	0.873362	0.899666	0.968574	0.961919	0.842105	0.849624	0.845238	0.221018	0.121311	0.391003	0.0951239	0.256674	0.183486	0.196429	0.247368	0.296296	0.267213	0.189136	0.291724	0.249357	1.29943e-12
Chr1	2829231	2829232	AT1G08830	8288	-	0.00372695	0.000238209	0.0097629	0.0116942	0.000760842	0.000935454	0.00368696	0.00362021	0.00436602	0.23931	0.250113	0.317073	0.190546	0.201754	0.234735	0.244249	0.241225	0.226569	58.748	46.827	60.9981	55.5244	1.31806e-12
Chr2	13863730	13863731	AT2G32690	17243	+	0.102057	0.11594	0.102306	0.0902222	0.114922	0.11916	0.138508	0.135918	0.128558	0.00435245	0.00803832	0.00573824	0.00437463	0.00244927	0.00911703	0.0122156	0.0110343	0.0115393	0.0565995	0.0491541	0.0863291	0.0640276	1.31877e-12
Chr1	10640743	10640744	AT1G30230	3861	-	0.00013725	0.000954459	0.000153657	0.000165071	0.00200965	7.82105e-05	0.000570776	0.00036245	0.000363372	0.0430532	0.0383661	0.0458527	0.0599535	0.0496303	0.0417761	0.0394235	0.0442765	0.0396947	102.196	67.1836	95.1679	88.1827	1.32582e-12
Chr1	21072958	21072959	AT1G56280	4812	+	0.213333	0.16038	0.177114	0.179024	0.20049	0.167732	0.147338	0.144636	0.150992	0.0029248	0.011811	0.00851198	0.0153118	0.00980839	0.00740089	0.0107084	0.0174338	0.021418	0.0422053	0.059427	0.111883	0.0711716	1.3554e-12
Chr2	15320839	15320840	AT2G36530	17358	+	0.192598	0.208419	0.227257	0.20583	0.258319	0.222112	0.221404	0.200337	0.218516	0.0692639	0.0843442	0.0729268	0.0727525	0.098942	0.0711873	0.0714582	0.0721254	0.0636327	0.360567	0.353921	0.323645	0.346044	1.35613e-12
Chr5	693120	693121	AT5G02960	37511	+	0.230054	0.238995	0.253858	0.195023	0.243612	0.233979	0.197983	0.207613	0.207357	0.0612274	0.0748542	0.0628516	0.0633285	0.078406	0.0764924	0.0811183	0.0662133	0.0841401	0.275185	0.324446	0.377634	0.325755	1.36012e-12
Chr4	16534921	16534922	AT4G34620	16372	+	0.0491169	0.0687399	0.056649	0.0584802	0.0561886	0.0649927	0.0487067	0.0531202	0.0487406	0.00825807	0.00538396	0.00777163	0.0051255	0.0103386	0.0109107	0.00543478	0.00622284	0.00626824	0.12271	0.146803	0.119055	0.129523	1.37149e-12
Chr1	1141615	1141616	AT1G04270	4039	+	0.0312768	0.0279041	0.0221641	0.0238079	0.0290946	0.0256131	0.0280989	0.0256687	0.0299975	0.00398265	0.0047736	0.00476049	0.0022328	0.00592586	0.00616352	0.00548741	0.00712777	0.00690608	0.166165	0.182412	0.233048	0.193875	1.37291e-12
Chr3	960957	960958	AT3G03780	11136	-	0.00252343	0.00114228	0.00519781	0.00356902	0.00739988	0.00103166	0.00371183	0.00439713	0.00710395	0.136702	0.159965	0.138368	0.137671	0.169027	0.139272	0.113012	0.114527	0.112308	49.0815	37.1623	22.3394	36.1944	1.39789e-12
Chr3	19803726	19803727	AT3G53420	38012	+	0.00834327	0.0095811	0.0127028	0.00857666	0.00699931	0.00780654	0.0106313	0.0115092	0.0121246	0.132315	0.134587	0.139867	0.126638	0.124493	0.135604	0.10385	0.100527	0.09482	13.2813	16.5395	8.73185	12.8509	1.4018e-12
Chr2	16681536	16681537	AT2G39960	1833	+	0.0301508	0.100829	0.0401786	0.0671141	0.0548697	0.0515118	0.0821918	0.0837004	0.0784314	0.3753	0.329114	0.408654	0.369748	0.363	0.303665	0.328767	0.398844	0.423529	6.50316	5.97371	4.71154	5.72947	1.40286e-12
Chr3	210103	210104	AT3G01520	3830	-	0.415909	0.413793	0.346432	0.428571	0.376045	0.474952	0.436782	0.4	0.352941	0.0686179	0.110588	0.0114943	0.0352697	0.0740103	0.0886784	0.0534759	0.0588235	0.101911	0.162142	0.154707	0.180051	0.165633	1.41179e-12
Chr5	17004792	17004793	AT5G42530	44243	+	0.043665	0.0540447	0.0460434	0.0460428	0.0458956	0.0476724	0.0473353	0.0442913	0.0510762	0.0112564	0.00747986	0.0202088	0.0151156	0.0110366	0.00988822	0.0145455	0.0178855	0.0145094	0.270916	0.25815	0.328938	0.286001	1.43197e-12
Chr4	1441851	1441852	AT4G03280	16492	-	0.0282177	0.0180723	0.0214198	0.0231501	0.0179106	0.0135386	0.0250115	0.0334377	0.0228343	0.0880811	0.0859903	0.0919114	0.0903109	0.0763929	0.0889168	0.0981467	0.102446	0.105364	3.92828	4.68176	3.76407	4.1247	1.46116e-12
Chr1	21806111	21806112	AT1G58983	2755	+	0.0148883	0.0162022	0.014268	0.00807815	0.00837989	0.0035636	0.0143843	0.0150721	0.019954	0.140567	0.128705	0.128676	0.0973551	0.137277	0.125604	0.165226	0.127347	0.133439	8.77339	17.9923	8.62191	11.7959	1.50125e-12
Chr3	6453961	6453962	AT3G18740	9524	-	0.0674135	0.0706286	0.0767438	0.069083	0.0803994	0.055409	0.0625342	0.0582141	0.072751	0.0159406	0.0121528	0.0112641	0.01031	0.00911896	0.0127066	0.00814111	0.00384388	0.00737652	0.18324	0.156842	0.10006	0.146714	1.50688e-12
Chr1	22701245	22701246	AT1G61520	29473	-	0.00655436	0.00154959	0.00113898	0.00186472	0.00172023	0.00181126	0.00274919	0.00255279	0.00288706	0.0193716	0.0231141	0.02546	0.0212978	0.0258728	0.0227991	0.0266982	0.0285597	0.0268122	7.35109	12.9665	10.022	10.1132	1.51452e-12
Chr4	11572506	11572507	AT4G21790	1995	-	0.51046	0.344221	0.426877	0.414673	0.387863	0.387987	0.364706	0.433428	0.34359	0.0448598	0.0456989	0.00777202	0.014977	0.0597015	0.066512	0.0434783	0.0420168	0.021875	0.0767275	0.118595	0.0940421	0.096455	1.52815e-12
Chr4	10991642	10991643	AT4G20360	8026	-	0.0129272	0.0112028	0.0097739	0.0151856	0.0139614	0.0138103	0.0115138	0.0098673	0.010188	0.0649075	0.0477701	0.0560325	0.0657856	0.06047	0.0628405	0.0494244	0.0514552	0.056703	4.97613	4.40195	4.99167	4.78992	1.53578e-12
Chr1	21198283	21198284	AT1G56580	4352	+	0.00956106	0.00939368	0.0196822	0.0323542	0.0327371	0.0369504	0.0190476	0.03125	0.0216278	0.206719	0.190015	0.177768	0.213345	0.159791	0.174399	0.21421	0.236603	0.221296	14.8692	5.3658	9.34454	9.85985	1.54784e-12
Chr2	9101366	9101367	AT2G21240	3887	+	0.473684	0.412121	0.311721	0.314183	0.454756	0.308943	0.39	0.323529	0.407767	0.920345	0.87156	0.827751	0.826568	0.857385	0.90824	0.816667	0.835821	0.888889	2.18756	2.40489	2.26646	2.2863	1.57181e-12
Chr2	1648532	1648533	AT2G04700	2769	-	0.00265487	0.00863244	0.00822368	0.00355527	0.00201488	0.011697	0.00750469	0.00237342	0.00561798	0.123628	0.127168	0.129422	0.0997857	0.0839456	0.106188	0.126946	0.0978763	0.109972	19.4873	16.7902	21.6051	19.2942	1.60754e-12
Chr5	4490225	4490226	AT5G13930	7297	-	0.00160192	0.000627746	0.000325627	0.00150336	0.00109223	0.000410467	0.000146606	0.000902527	0.000194932	0.0567182	0.0456649	0.0621003	0.0684634	0.0470741	0.0711674	0.0517191	0.0618096	0.0569523	64.3696	62.1095	137.035	87.8382	1.61108e-12
Chr4	6021186	6021187	AT4G09510	1174	+	0.0393258	0.335385	0.163399	0.047619	0.0206186	0.103943	0.175258	0.151515	0.136364	0.942029	0.833333	0.952381	0.765714	0.831169	0.968421	0.95	0.907692	0.886076	5.06913	14.8989	5.92432	8.6308	1.63426e-12
Chr1	20968049	20968050	AT1G56070	24517	+	0.23214	0.277883	0.245929	0.254052	0.253778	0.256893	0.196399	0.188636	0.224552	0.0518027	0.0404848	0.0424951	0.0503329	0.0466132	0.0493664	0.041956	0.036678	0.0348635	0.178295	0.191327	0.186188	0.18527	1.63467e-12
Chr1	5446541	5446542	AT1G15820	281	+	0.0239097	0.02628	0.0285308	0.0306687	0.0309149	0.0268053	0.0235953	0.0225178	0.0240884	0.00611547	0.00434119	0.00515844	0.00655843	0.00665421	0.00519472	0.00574992	0.0062762	0.00508052	0.198361	0.208254	0.243679	0.216765	1.65768e-12
Chr1	5446541	5446542	AT1G15820	287	+	0.0239097	0.02628	0.0285308	0.0306687	0.0309149	0.0268053	0.0235953	0.0225178	0.0240884	0.00611547	0.00434119	0.00515844	0.00655843	0.00665421	0.00519472	0.00574992	0.0062762	0.00508052	0.198361	0.208254	0.243679	0.216765	1.65768e-12
Chr1	5446541	5446542	AT1G15820	531	+	0.0239097	0.02628	0.0285308	0.0306687	0.0309149	0.0268053	0.0235953	0.0225178	0.0240884	0.00611547	0.00434119	0.00515844	0.00655843	0.00665421	0.00519472	0.00574992	0.0062762	0.00508052	0.198361	0.208254	0.243679	0.216765	1.65768e-12
Chr1	5446541	5446542	AT1G15820	698	+	0.0239097	0.02628	0.0285308	0.0306687	0.0309149	0.0268053	0.0235953	0.0225178	0.0240884	0.00611547	0.00434119	0.00515844	0.00655843	0.00665421	0.00519472	0.00574992	0.0062762	0.00508052	0.198361	0.208254	0.243679	0.216765	1.65768e-12
Chr1	5446541	5446542	AT1G15820	793	+	0.0239097	0.02628	0.0285308	0.0306687	0.0309149	0.0268053	0.0235953	0.0225178	0.0240884	0.00611547	0.00434119	0.00515844	0.00655843	0.00665421	0.00519472	0.00574992	0.0062762	0.00508052	0.198361	0.208254	0.243679	0.216765	1.65768e-12
Chr1	5446541	5446542	AT1G15820	18512	+	0.0239097	0.02628	0.0285308	0.0306687	0.0309149	0.0268053	0.0235953	0.0225178	0.0240884	0.00611547	0.00434119	0.00515844	0.00655843	0.00665421	0.00519472	0.00574992	0.0062762	0.00508052	0.198361	0.208254	0.243679	0.216765	1.65768e-12
Chr5	25897397	25897398	AT5G64770	9404	+	0.0021692	0.00636943	0.00073046	0.00677644	0.00671363	0.00828974	0.00108696	0.00391134	0.0039267	0.126894	0.151862	0.122056	0.115493	0.148606	0.140497	0.112985	0.0923077	0.130053	43.2419	18.5767	37.5737	33.1307	1.66074e-12
Chr4	12766076	12766077	AT4G24770	9587	+	0.0867739	0.101279	0.0767737	0.0917043	0.0654384	0.0794594	0.0799305	0.083781	0.0745368	0.0101879	0.0139436	0.0130603	0.0118628	0.0145476	0.00858155	0.0162762	0.016295	0.0153998	0.140438	0.147894	0.201349	0.163227	1.68287e-12
Chr2	132820	132821	AT2G01250	1773	+	0.00186789	0.000239751	0.0101952	9.56938e-05	0.00236697	0.00188561	0.000197628	0.00139114	0.00205181	0.0350755	0.0405766	0.0359382	0.0363357	0.0350857	0.0375303	0.0303571	0.0288	0.0298805	9.07027	25.0563	24.457	19.5279	1.68853e-12
Chr3	22612763	22612764	AT3G61110	14396	-	0.278824	0.234031	0.27461	0.232899	0.267849	0.282219	0.241176	0.250309	0.236372	0.0804854	0.094471	0.0868459	0.0953725	0.123267	0.101573	0.0775371	0.0773612	0.0741722	0.332463	0.408973	0.314719	0.352051	1.71133e-12
Chr5	25750358	25750359	AT5G64400	40682	-	0.107308	0.0639143	0.0572222	0.0947142	0.109552	0.121527	0.0737117	0.0658049	0.0723601	0.303797	0.332088	0.408558	0.386721	0.383679	0.345092	0.41142	0.377278	0.340311	4.57198	3.42392	5.32861	4.4415	1.71509e-12
Chr5	885396	885397	AT5G03520	1918	-	0.0881226	0.140244	0.0825336	0.0535948	0.112344	0.187273	0.0609137	0.0873016	0.102639	0.675305	0.570248	0.705882	0.744	0.718519	0.659459	0.55303	0.564417	0.592593	6.27673	6.00767	6.81686	6.36709	1.74197e-12
Chr1	9742156	9742157	AT1G27950	7058	-	0.136431	0.111569	0.117978	0.120791	0.151861	0.113734	0.121882	0.147079	0.142703	0.0273786	0.0171298	0.0255946	0.0095057	0.0239037	0.0331868	0.0144404	0.0172621	0.0180824	0.191549	0.172357	0.120936	0.161614	1.76033e-12
Chr5	2818167	2818168	AT5G08670	987	+	0.00147638	0.000361141	0.00196335	0.000449438	0.000466636	0.000400802	0.00273973	0.00093985	0.000918274	0.0445812	0.0657627	0.0585198	0.0587269	0.0601695	0.080486	0.0611111	0.0618729	0.0578871	44.4277	151.406	39.3382	78.3905	1.76186e-12
Chr3	194970	194971	AT3G01500	41158	+	0.0718551	0.0714442	0.0645446	0.0718195	0.0810554	0.0600561	0.0616837	0.0684238	0.0606229	0.0186275	0.013179	0.0156444	0.0189737	0.0191282	0.0222505	0.023607	0.0209981	0.0202241	0.228301	0.283437	0.3399	0.283879	1.76813e-12
Chr1	11739341	11739342	AT1G32470	4221	+	0.0120879	0.0211545	0.00956799	0.0121297	0.01345	0.0186814	0.0194679	0.0164647	0.0233322	0.0681818	0.0783133	0.0664043	0.0691135	0.0610271	0.0658367	0.0843126	0.068641	0.0736424	4.97307	4.42775	3.82345	4.40809	1.8185e-12
Chr2	18911874	18911875	AT2G45960	20604	-	0.0308671	0.0297069	0.0215162	0.0178718	0.0251774	0.021626	0.018637	0.0160855	0.0160911	0.0747841	0.0895435	0.0867483	0.070985	0.0828854	0.085176	0.0802649	0.0722875	0.07208	3.05854	3.69611	4.42072	3.72512	1.81994e-12
Chr3	23242708	23242709	AT3G62870	12637	+	0.0560259	0.0489775	0.0353041	0.0456591	0.0426083	0.0339995	0.037217	0.0329976	0.042052	0.21885	0.20658	0.155048	0.226007	0.20722	0.18439	0.177347	0.185763	0.182472	4.13719	5.05139	4.85969	4.68275	1.83992e-12
Chr1	17011781	17011782	AT1G45000	1262	-	0.356725	0.408416	0.356502	0.445087	0.371859	0.440882	0.481081	0.3367	0.466667	0.0192837	0.0175439	0.0423077	0.0771812	0.0195122	0.0517241	0.0545455	0.0542169	0.0225564	0.070553	0.117995	0.102237	0.0969285	1.87955e-12
Chr3	363999	364000	AT3G02080	6244	+	0.0885841	0.0968698	0.0885776	0.0659221	0.0722908	0.107414	0.0781068	0.0839022	0.0873664	0.00550068	0.000476077	0.0071066	0.00751494	0.00425971	0.00541835	0.00516262	0.00313339	0.00238892	0.047744	0.0699964	0.0428468	0.053529	1.89858e-12
Chr5	15411492	15411493	AT5G38480	6729	-	0.288729	0.228618	0.232846	0.20638	0.269468	0.255914	0.239836	0.219222	0.236364	0.0292096	0.0577442	0.0494071	0.0735661	0.0734864	0.0644322	0.0462287	0.0521739	0.0430108	0.181768	0.289008	0.203349	0.224708	1.89996e-12
Chr1	2408264	2408265	AT1G07770	11955	+	0.14368	0.120038	0.131877	0.149179	0.143868	0.143769	0.116231	0.125182	0.112597	0.0164495	0.0195584	0.0226537	0.0384412	0.0324311	0.0331421	0.0203091	0.00885936	0.0111244	0.148287	0.238119	0.113818	0.166742	1.94572e-12
Chr1	1828502	1828503	AT1G06040	5262	+	0.0918758	0.065462	0.0904885	0.0729895	0.0859503	0.0971953	0.0854093	0.10113	0.0866707	0.00360718	0.00480769	0.00825472	0.0147629	0.0171953	0.0124459	0.00825688	0.00762829	0.00461437	0.0672632	0.173362	0.0750321	0.105219	1.96716e-12
Chr5	19836480	19836481	AT5G48930	5246	+	0.185112	0.19912	0.158657	0.153916	0.164578	0.206513	0.176	0.157988	0.186068	0.0184353	0.0262046	0.0155167	0.029099	0.0321951	0.0609514	0.0192771	0.0197585	0.0258964	0.110808	0.232846	0.124856	0.15617	1.99076e-12
Chr3	1755572	1755573	AT3G05880	25746	+	0.0132283	0.00816465	0.0134602	0.0153917	0.0117597	0.0110328	0.021021	0.0118577	0.00943396	0.190633	0.211337	0.197287	0.198071	0.184203	0.148229	0.229075	0.216028	0.253906	17.1937	13.8932	16.5201	15.869	2.01357e-12
Chr4	18292999	18293000	AT4G39330	2736	-	0.00643087	0.00504436	0.00542576	0.00249377	0.00789128	0.000523104	0.00506842	0.0113279	0.00794702	0.0556763	0.0487805	0.055127	0.0514203	0.0480811	0.0430536	0.0521148	0.064389	0.0622951	9.44228	13.0687	7.34488	9.95195	2.02044e-12
Chr1	18378638	18378639	AT1G49660	512	+	0.00662252	0.00518135	0.00398406	0.0104167	0.00591716	0.00568182	0.00662252	0.0353982	0.0212766	0.985714	0.847826	0.887324	0.970588	0.622222	0.944444	0.833333	0.657895	0.789474	172.338	115.248	36.0316	107.873	2.02478e-12
Chr1	18378696	18378697	AT1G49660	1545	+	0.993377	0.994819	0.996016	0.989583	0.994083	0.994318	0.993377	0.964602	0.978723	0.0142857	0.152174	0.112676	0.0294118	0.377778	0.0555556	0.166667	0.342105	0.210526	0.0935375	0.155389	0.244934	0.16462	2.02478e-12
Chr2	7150633	7150634	AT2G16500	6159	+	0.409857	0.427201	0.377193	0.334796	0.402973	0.367742	0.309979	0.318209	0.362898	0.0340254	0.0682303	0.0897436	0.0552061	0.103175	0.0869565	0.0384226	0.0690299	0.0502846	0.158122	0.221922	0.159156	0.179733	2.0396e-12
Chr5	24683614	24683615	AT5G61410	24809	+	0.263589	0.220427	0.248896	0.268547	0.256151	0.273488	0.22495	0.232328	0.207028	0.0624206	0.079988	0.0495932	0.0740296	0.0811813	0.0727259	0.0438947	0.0414294	0.0429293	0.261971	0.285569	0.193064	0.246868	2.05326e-12
Chr1	23084244	23084245	AT1G62380	351	-	0.24699	0.282697	0.278234	0.290168	0.35567	0.221507	0.291094	0.3081	0.316872	0.0323292	0.0322497	0.0296087	0.0395738	0.0105263	0.0413081	0.0376712	0.0263158	0.0463619	0.11658	0.105389	0.120459	0.114143	2.05659e-12
Chr1	23084244	23084245	AT1G62380	5631	-	0.24699	0.282697	0.278234	0.290168	0.35567	0.221507	0.291094	0.3081	0.316872	0.0323292	0.0322497	0.0296087	0.0395738	0.0105263	0.0413081	0.0376712	0.0263158	0.0463619	0.11658	0.105389	0.120459	0.114143	2.05659e-12
Chr4	18215705	18215706	AT4G39090	16992	+	0.255721	0.291542	0.309364	0.265228	0.333518	0.324649	0.28988	0.389978	0.36215	0.0273523	0.0350472	0.0214957	0.0359082	0.0324981	0.0423215	0.0333333	0.0355781	0.0255376	0.0979368	0.119914	0.0906415	0.102831	2.095e-12
Chr4	17775478	17775479	AT4G37800	10256	+	0.288749	0.38683	0.290288	0.3157	0.29228	0.230608	0.272775	0.291993	0.306	0.00430108	0.00449438	0.00246305	0.0115911	0.0387275	0.0484899	0.0026362	0.00513196	0.00965825	0.0116564	0.117827	0.0200127	0.0498321	2.13042e-12
Chr4	17344826	17344827	AT4G36810	3786	-	0.0536481	0.0284553	0.0458015	0.0267472	0.0912162	0.047352	0.0433996	0.0486381	0.0168421	0.336217	0.445813	0.388235	0.411111	0.332861	0.321509	0.365123	0.305687	0.350622	9.14949	6.44514	9.38128	8.3253	2.22989e-12
Chr1	18176771	18176772	AT1G49140	4794	+	0.272727	0.182338	0.227797	0.24081	0.295281	0.220775	0.2442	0.244367	0.288225	0.0128824	0.0274286	0.0156438	0.0320675	0.0139888	0.0225023	0.0202899	0.0104987	0.016	0.0819415	0.0905823	0.060233	0.0775856	2.25215e-12
Chr5	1789430	1789431	AT5G05950	2088	-	0.777778	0.811189	0.788009	0.828125	0.600832	0.793103	0.860759	0.866667	0.788618	0.0328767	0.142857	0.135135	0.0378788	0.0414201	0.201278	0.178571	0.214286	0.0714286	0.130783	0.126269	0.18453	0.147194	2.25642e-12
Chr2	15166464	15166465	AT2G36120	16682	-	0.354131	0.339044	0.359257	0.339654	0.443534	0.340601	0.287662	0.289408	0.308707	0.0064344	0.00964861	0.00127307	0.0706456	0.0141643	0.0190736	0.00312012	0.010596	0.00417827	0.0164914	0.0924404	0.0202019	0.0430446	2.27646e-12
Chr4	1229142	1229143	AT4G02770	8796	+	0.00139868	0.00194778	0.00235748	0.00245309	0.00659938	0.0020047	0.00293321	0.00394253	0.00321469	0.0397904	0.0277668	0.0319892	0.0292392	0.0386323	0.0391991	0.0407232	0.0389045	0.0338225	17.4522	9.68337	11.2434	12.793	2.30152e-12
Chr3	1362276	1362277	AT3G04920	6120	-	0.228841	0.203229	0.146583	0.1965	0.19046	0.19621	0.174528	0.161956	0.175279	0.0131446	0.0161431	0.0241636	0.0202972	0.0410517	0.0272156	0.0176511	0.0291439	0.0251497	0.0923719	0.151867	0.140582	0.128274	2.30269e-12
Chr1	24114971	24114972	AT1G64900	8112	-	0.530735	0.555249	0.602302	0.524268	0.532898	0.570476	0.520305	0.491857	0.617143	0.110698	0.145675	0.102497	0.149394	0.235277	0.202851	0.194969	0.193676	0.126761	0.212565	0.360965	0.316334	0.296621	2.31273e-12
Chr2	1933246	1933247	AT2G05310	3823	+	0.00100806	0.000664452	0.00110132	0.0106254	0.00942951	0.025641	0.00880626	0.00771775	0.0169935	0.158853	0.160891	0.167873	0.158163	0.199788	0.171583	0.140127	0.140645	0.122399	175.791	11.5882	12.0287	66.4694	2.32013e-12
Chr5	16609212	16609213	AT5G41520	7505	+	0.0821663	0.0777953	0.088904	0.0840997	0.0794323	0.0866732	0.095381	0.0926904	0.0932461	0.0256951	0.0255208	0.0322282	0.0310603	0.022193	0.032622	0.0339473	0.0387016	0.0406454	0.335298	0.34322	0.402727	0.360415	2.3209e-12
Chr2	9250194	9250195	AT2G21620	5027	-	0.658842	0.533606	0.57762	0.467925	0.605214	0.507463	0.559091	0.610619	0.679487	0.0904393	0.0480769	0.0202312	0.0778485	0.154215	0.0994336	0.0833333	0.0894737	0.102564	0.0896843	0.209729	0.148914	0.149442	2.32117e-12
Chr5	2204000	2204001	AT5G07090	57991	-	0.692447	0.721661	0.704518	0.594214	0.648444	0.662574	0.765777	0.725535	0.768595	0.287456	0.246727	0.254414	0.226944	0.266901	0.322271	0.317938	0.316425	0.296296	0.372221	0.428356	0.411813	0.40413	2.32704e-12
Chr5	2203984	2203985	AT5G07090	12949	-	0.0143356	0.0149195	0.0192668	0.0272534	0.0236451	0.0146658	0.025182	0.023318	0.0194215	0.220463	0.279091	0.206977	0.180278	0.242779	0.195311	0.195448	0.192633	0.218391	14.5611	9.43147	8.92901	10.9738	2.36599e-12
Chr1	16873341	16873342	AT1G44575	33386	-	0.112732	0.107511	0.0870117	0.0893884	0.0832422	0.0884054	0.111796	0.100523	0.125925	0.00501048	0.00499201	0.00296118	0.0070962	0.0102108	0.0107989	0.00846364	0.00856808	0.00626996	0.0421918	0.10767	0.0688901	0.0729174	2.3962e-12
Chr3	2955564	2955565	AT3G09630	14259	-	0.34824	0.401205	0.366393	0.302146	0.379811	0.36319	0.358808	0.345006	0.379363	0.0950643	0.137881	0.173155	0.0894777	0.13542	0.124219	0.12468	0.126761	0.135816	0.363942	0.334037	0.357519	0.351833	2.40365e-12
Chr4	7544389	7544390	AT4G12880	8173	+	0.418023	0.409353	0.404149	0.388275	0.35632	0.370321	0.33691	0.393564	0.404313	0.179153	0.11831	0.0595238	0.0812325	0.0711277	0.0895475	0.0810811	0.130584	0.0947867	0.289874	0.216974	0.270052	0.258967	2.47049e-12
Chr1	2640901	2640902	AT1G08380	137080	+	0.0112165	0.0193276	0.020081	0.0212953	0.0187815	0.0179421	0.0140653	0.0170932	0.0125533	0.0999439	0.078845	0.083312	0.0947139	0.0802573	0.10483	0.0744738	0.101511	0.0885771	5.17729	4.82258	6.05241	5.35076	2.52312e-12
Chr1	20715608	20715609	AT1G55490	12570	+	0.136658	0.0754561	0.0548582	0.135371	0.158659	0.132722	0.118583	0.105252	0.102706	0.367943	0.491617	0.394219	0.408845	0.384383	0.40231	0.417921	0.408129	0.412738	4.69629	2.80148	3.79367	3.76381	2.57512e-12
Chr5	5212645	5212646	AT5G15970	30360	-	0.0473507	0.0557262	0.0429061	0.0555989	0.0487565	0.0512922	0.0509554	0.0495663	0.0525672	0.0210249	0.00816104	0.0108583	0.0132463	0.00839374	0.0147519	0.0166667	0.0128655	0.00690608	0.274308	0.23381	0.23802	0.248713	2.57573e-12
Chr5	26521587	26521588	AT5G66410	768	-	0.981481	0.989899	0.98	0.985507	0.866667	0.99	0.981132	0.972222	0.981132	0.247059	0.333333	0.5	0.206522	0.319149	0.130435	0.28	0.315789	0.25	0.366063	0.230846	0.288224	0.295045	2.599e-12
Chr5	26521615	26521616	AT5G66410	346	-	0.0185185	0.010101	0.02	0.0144928	0.133333	0.01	0.0188679	0.0277778	0.0188679	0.752941	0.666667	0.5	0.793478	0.680851	0.869565	0.72	0.684211	0.75	39.4822	14.8511	32.8819	29.0717	2.599e-12
Chr1	4592496	4592497	AT1G13390	577	+	0.963636	0.75	0.957746	0.828571	0.953125	0.978723	0.945946	0.95122	0.941176	0.00358423	0.0222222	0.0238095	0.0192308	0.021978	0.0227273	0.142857	0.153846	0.333333	0.0185731	0.0231617	0.221973	0.0879028	2.60756e-12
Chr4	16312180	16312181	AT4G34050	2072	-	0.00377169	0.00115389	0.000145943	0.00156378	0.00461332	0.000234907	0.000887311	0.00176056	0.00135135	0.0349712	0.0285812	0.0380316	0.0354807	0.0279119	0.0368846	0.0307692	0.0319549	0.0242537	20.0303	15.639	21.7487	19.1393	2.63883e-12
Chr1	27992963	27992964	AT1G74470	2259	-	0.0200084	0.0138839	0.0166387	0.0142167	0.016276	0.0143148	0.0131346	0.0166477	0.0158782	3.11313e-05	0.000182949	0.00012276	0.000484094	0.0022898	0.00265225	0.00131861	0.00208117	0.00159582	0.00666601	0.121099	0.109407	0.0790575	2.63926e-12
Chr1	2936527	2936528	AT1G09100	404	+	0.195122	0.0163934	0.0208333	0.0135135	0.186992	0.011236	0.0357143	0.0434783	0.030303	0.642857	0.606061	0.781818	0.806452	0.752	0.802469	0.75	0.823529	0.666667	8.74003	11.15	20.4592	13.4498	2.71777e-12
Chr1	2936548	2936549	AT1G09100	613	+	0.804878	0.983607	0.979167	0.986486	0.813008	0.988764	0.964286	0.956522	0.969697	0.357143	0.393939	0.218182	0.193548	0.248	0.197531	0.25	0.176471	0.333333	0.350212	0.229204	0.262862	0.280759	2.71777e-12
Chr5	7167225	7167226	AT5G21090	4894	-	0.000485437	0.0075006	0.00101764	0.00135849	0.00585432	0.000179921	0.00528053	0.00974026	0.0104334	0.134397	0.0997732	0.142579	0.102523	0.0979417	0.0986723	0.117908	0.101283	0.122059	41.8439	40.4637	13.4064	31.9047	2.73973e-12
Chr5	21973104	21973105	AT5G54145	621	-	0.756757	0.693069	0.666667	0.779736	0.810606	0.942029	0.875	0.772727	0.842105	0.0694087	0.105263	0.0140845	0.153285	0.024	0.0268199	0.0555556	0.227273	0.148148	0.0891836	0.0805982	0.173095	0.114292	2.75147e-12
Chr4	1562422	1562423	AT4G03520	15369	+	0.0343296	0.0193866	0.0331338	0.0267185	0.0312403	0.0454301	0.0219243	0.0315166	0.0338418	0.144709	0.185535	0.143671	0.187376	0.195617	0.203325	0.165101	0.173797	0.198502	5.4567	5.671	6.157	5.76157	2.80031e-12
Chr4	8572489	8572490	AT4G15000	3669	-	0.054457	0.0597111	0.0448833	0.0723986	0.0525492	0.0518372	0.0601114	0.0663354	0.0598122	0.000195867	0.0012837	0.000670916	0.00247394	0.0116245	0.00116608	0.00106876	0.00221169	0.00207182	0.0135207	0.0863453	0.0287356	0.0428672	2.80485e-12
Chr3	19952920	19952921	AT3G53870	21892	-	0.250345	0.267147	0.268342	0.245699	0.255613	0.261236	0.232658	0.225352	0.2357	0.115563	0.0989972	0.105528	0.111632	0.149769	0.119132	0.117891	0.104566	0.101129	0.407323	0.499029	0.466457	0.457603	2.81524e-12
Chr1	24046699	24046700	AT1G64720	4210	+	0.005997	0.00352526	0.00237567	0.00127065	0.0075188	0.0132256	0.00847864	0.00750988	0.00904368	0.122766	0.196113	0.157294	0.19542	0.14095	0.145638	0.157664	0.173691	0.178435	40.0215	21.8945	20.3654	27.4271	2.82311e-12
Chr5	24290862	24290863	AT5G60390	14223	-	0.0230896	0.0176138	0.0257529	0.0249437	0.0309523	0.0272191	0.0189148	0.0183245	0.0184683	0.081435	0.071845	0.0687076	0.0663091	0.0826996	0.0736047	0.0698773	0.0689715	0.0643051	3.34036	2.67838	3.64679	3.22184	2.89138e-12
Chr4	13851912	13851913	AT4G27800	4097	+	0.367089	0.320251	0.319923	0.265333	0.258772	0.343724	0.33925	0.30531	0.3219	0.0759717	0.0640569	0.0590112	0.0945252	0.0565134	0.0692161	0.0744681	0.104034	0.0831557	0.197605	0.253799	0.270738	0.240714	2.89789e-12
Chr4	11646282	11646283	AT4G21960	3516	+	0.0288247	0.0244301	0.0339309	0.0361148	0.0382972	0.0378788	0.034059	0.0323699	0.0361352	0.0042595	0.0062148	0.00394425	0.00243013	0.00148647	0.00544121	0.00519273	0.00472739	0.00419558	0.165378	0.0833355	0.137628	0.12878	2.919e-12
Chr4	9700400	9700401	AT4G17340	20821	-	0.334943	0.329825	0.30599	0.275383	0.321251	0.334574	0.350291	0.353304	0.334604	0.126601	0.0887526	0.0958286	0.0863617	0.118889	0.101364	0.124438	0.130165	0.16233	0.320556	0.329266	0.401592	0.350472	2.92422e-12
Chr1	29486403	29486404	AT1G78380	24759	+	0.00937893	0.0158284	0.0185362	0.00803748	0.0111116	0.00785669	0.00729139	0.0103914	0.0130316	0.191013	0.142977	0.168209	0.10986	0.166483	0.14937	0.175482	0.150529	0.169224	11.4805	15.7638	16.1239	14.4561	2.92931e-12
Chr1	10474904	10474905	AT1G29920	8596	+	0.000324716	0.00233968	0.000633615	0.00167836	0.000585041	0.00234636	0.00105266	0.00121608	0.00134969	0.0186848	0.018004	0.0118206	0.0200475	0.0193432	0.0182224	0.0184056	0.0153077	0.0170922	14.7087	12.4981	14.0407	13.7492	2.94183e-12
Chr1	19455641	19455642	AT1G52230	59675	-	0.0667974	0.0442584	0.0739051	0.039379	0.0441156	0.0504667	0.0517241	0.0451675	0.0495756	0.239356	0.242923	0.236701	0.235275	0.291806	0.255434	0.212205	0.206629	0.20344	3.8872	5.84135	4.24855	4.65903	2.95067e-12
Chr1	24559358	24559359	AT1G65980	9623	+	0.0423174	0.0162447	0.00233645	0.00678314	0.0062751	0.00094399	0.000621504	0.00150038	0.00473186	0.117633	0.119963	0.095941	0.103589	0.120892	0.122395	0.126374	0.1046	0.122076	5.47692	24.7729	51.5119	27.2539	2.95301e-12
Chr3	9528330	9528331	AT3G26070	3764	-	0.268293	0.333787	0.313433	0.221987	0.287748	0.231564	0.277851	0.255526	0.272484	0.0096959	0.0025641	0.04	0.0232494	0.0303279	0.0311811	0.0327869	0.0517928	0.0489796	0.0570828	0.114338	0.165735	0.112385	2.96248e-12
Chr4	11931687	11931688	AT4G22690	5907	-	0.572917	0.414894	0.574534	0.577454	0.601242	0.507678	0.5	0.472656	0.583658	0.0919118	0.0598086	0.0927835	0.0595318	0.0971787	0.147929	0.0541872	0.109649	0.132231	0.156498	0.180648	0.190237	0.175794	2.98599e-12
Chr5	6695227	6695228	AT5G19820	2153	+	0.427646	0.533632	0.490385	0.428375	0.460581	0.4375	0.396414	0.349515	0.449704	0.0206718	0.0843373	0.00458716	0.0775717	0.0442073	0.106452	0.0734266	0.0623053	0.0297398	0.0754971	0.17206	0.138397	0.128651	3.00533e-12
Chr3	22741597	22741598	AT3G61460	2206	+	0.0265487	0.00190476	0.00350877	0.0165017	0.00526316	0.0176471	0.0472441	0.0116279	0.00917431	0.443702	0.581749	0.568966	0.371365	0.499006	0.552204	0.390698	0.478448	0.508475	49.8844	36.0951	20.2453	35.4083	3.03456e-12
Chr4	1229157	1229158	AT4G02770	287070	+	0.699516	0.702599	0.714273	0.670665	0.666788	0.676596	0.702166	0.702383	0.706718	0.447854	0.46787	0.417215	0.406938	0.447384	0.448584	0.501521	0.487598	0.499665	0.629817	0.646908	0.705161	0.660629	3.04322e-12
Chr3	5506934	5506935	AT3G16240	7725	-	0.138313	0.171272	0.169288	0.137624	0.144373	0.151765	0.149506	0.148927	0.166584	0.0547548	0.0443299	0.0533399	0.0501043	0.0609443	0.0495166	0.0679532	0.067641	0.0648065	0.318299	0.370168	0.430953	0.37314	3.08269e-12
Chr3	5506934	5506935	AT3G16240	36077	-	0.138313	0.171272	0.169288	0.137624	0.144373	0.151765	0.149506	0.148927	0.166584	0.0547548	0.0443299	0.0533399	0.0501043	0.0609443	0.0495166	0.0679532	0.067641	0.0648065	0.318299	0.370168	0.430953	0.37314	3.08269e-12
Chr4	8242561	8242562	AT4G14320	13651	+	0.302026	0.240198	0.313272	0.254507	0.301949	0.221061	0.241485	0.274149	0.269696	0.0521671	0.0501175	0.0766182	0.0493827	0.0564864	0.0630647	0.0392623	0.0275444	0.0349716	0.209122	0.217274	0.129599	0.185332	3.08341e-12
Chr2	10857141	10857142	AT2G25510	12255	-	0.000317158	0.000343171	0.00102775	0.00203153	0.00211254	0.00409494	0.00251467	0.00267431	0.00202737	0.0390926	0.0445915	0.0502128	0.046391	0.0412394	0.0423939	0.0507757	0.0337538	0.0327391	79.3191	15.7815	16.2504	37.117	3.14679e-12
Chr1	6224090	6224091	AT1G18080	6090	-	0.00894208	0.0160292	0.00365872	0.00991713	0.00886713	0.00947368	0.0105843	0.00816397	0.00622642	0.0842992	0.0642597	0.0776169	0.0603815	0.0554772	0.0649652	0.0740937	0.0733333	0.0654561	7.89995	6.39905	8.52395	7.60765	3.15298e-12
Chr2	1137634	1137635	AT2G03730	343	+	0.875	0.585366	0.957447	0.942308	0.875	0.882353	0.866667	0.727273	0.77551	0.0337349	0.0416667	0.0465116	0.0266667	0.0645161	0.0465116	0.142857	0.030303	0.125	0.0504229	0.0510043	0.125835	0.0757542	3.18908e-12
Chr5	26148347	26148348	AT5G65430	2287	+	0.195244	0.223145	0.201724	0.186467	0.209981	0.150495	0.212982	0.231436	0.215311	0.0267329	0.0378198	0.0542797	0.0264798	0.0405172	0.0580256	0.0388889	0.028481	0.0253165	0.19163	0.228584	0.140492	0.186902	3.25478e-12
Chr1	11214917	11214918	AT1G31330	204056	+	0.212936	0.202137	0.23216	0.227608	0.253137	0.224641	0.227255	0.233571	0.225188	0.397347	0.410918	0.356244	0.397979	0.430673	0.400518	0.368882	0.380393	0.377271	1.79921	1.74255	1.64216	1.72797	3.27246e-12
Chr3	15615411	15615412	AT3G43720	4877	+	0.0262594	0.00851064	0.0232658	0.00456491	0.0148578	0.00225938	0.0149371	0.0249406	0.0130486	0.211706	0.330306	0.247685	0.293832	0.333223	0.266236	0.232927	0.264544	0.275434	13.6071	41.1995	14.6034	23.1367	3.28421e-12
Chr1	6377331	6377332	AT1G18540	18233	+	0.477605	0.434745	0.391978	0.441586	0.424543	0.577164	0.426094	0.425338	0.450575	0.078827	0.0643699	0.0888632	0.0844687	0.130247	0.125346	0.114012	0.0981575	0.0937709	0.177916	0.235615	0.234976	0.216169	3.29668e-12
Chr1	21356500	21356501	AT1G57660	9750	-	0.043259	0.0507508	0.0450287	0.0533859	0.0605558	0.0532954	0.0596026	0.0523066	0.0527218	0.263882	0.249348	0.222143	0.170781	0.260014	0.211693	0.231996	0.223275	0.233516	5.28899	3.84178	4.18382	4.4382	3.30178e-12
Chr4	18555600	18555601	AT4G40030	3443	+	0.0151515	0.0142195	0.00440286	0.00335366	0.0203188	0.0010006	0.00806452	0.00209754	0.00380849	0.0845501	0.0871345	0.0997082	0.0884255	0.0818686	0.0989262	0.115114	0.080427	0.0812772	8.03559	10.9115	19.8144	12.9205	3.32166e-12
Chr1	29347019	29347020	AT1G78040	8775	-	0.0887772	0.0920682	0.0913007	0.0776522	0.0627416	0.0668555	0.092512	0.0831296	0.0975538	0.00803796	0.00718431	0.0050578	0.00989887	0.0102658	0.00853344	0.00278884	0.00525797	0.00940228	0.0745191	0.138472	0.0638704	0.092287	3.41274e-12
Chr5	588721	588722	AT5G02610	1870	-	0.063477	0.055988	0.0690748	0.0580815	0.048547	0.0547416	0.0471204	0.0653218	0.07277	0.00105042	0.000670691	0.000678887	0.00411449	0.00334448	0.00614787	0.00541126	0.00562324	0.00422833	0.0127294	0.0843208	0.0824073	0.0598191	3.41573e-12
Chr1	29463325	29463326	AT1G78300	6189	-	0.319343	0.179339	0.143454	0.146993	0.139706	0.116004	0.247059	0.204793	0.182524	0.653344	0.716146	0.579075	0.668651	0.673544	0.734777	0.700535	0.630682	0.691919	3.0345	5.15757	3.18917	3.79375	3.42988e-12
Chr5	1402091	1402092	AT5G04830	2952	+	0.360195	0.519351	0.42464	0.428144	0.378803	0.468856	0.360129	0.374603	0.352313	0.0314927	0.0601589	0.0160944	0.0520548	0.0465808	0.0546171	0.0532787	0.0516605	0.0352941	0.0826155	0.120123	0.129004	0.110581	3.46972e-12
Chr2	17591787	17591788	AT2G42210	3032	-	0.11982	0.112625	0.107591	0.119455	0.146529	0.119422	0.129794	0.136141	0.153846	0.00184356	0.00813008	0.00141243	0.0278373	0.00225352	0.0111111	0.00303951	0.0230947	0.0239234	0.0334849	0.106905	0.119247	0.0865458	3.51745e-12
Chr5	3790944	3790945	AT5G11770	16245	+	0.175172	0.134933	0.124372	0.113325	0.0936894	0.155088	0.148171	0.123656	0.119671	0.405878	0.543561	0.486153	0.392984	0.476233	0.423563	0.483013	0.471117	0.436183	3.30418	3.57021	3.55127	3.47522	3.52023e-12
Chr3	20339621	20339622	AT3G54890	6720	+	0.0146534	0.0148309	0.0157739	0.012217	0.0188379	0.0124517	0.0157342	0.015654	0.0165494	0.00027401	0.0019675	0.00281516	0.00219188	0.00137217	0.000833264	0.0020132	0.00167108	0.00278975	0.11173	0.101073	0.135051	0.115951	3.55679e-12
Chr1	1189187	1189188	AT1G04410	11085	+	0.14812	0.142951	0.158724	0.158091	0.148079	0.139151	0.11934	0.124181	0.126042	0.0255347	0.0554574	0.0286094	0.0399149	0.0373114	0.0352024	0.0247253	0.0355685	0.0336179	0.24367	0.252467	0.254116	0.250084	3.57139e-12
Chr1	21769819	21769820	AT1G58684	3640	+	0.135013	0.135314	0.154595	0.129658	0.133937	0.17265	0.121008	0.12381	0.103348	0.00288866	0.0120937	0.00854701	0.0109714	0.0201511	0.00723097	0.008	0.00573301	0.0088	0.0553735	0.0879173	0.0647192	0.0693367	3.58441e-12
Chr4	18215027	18215028	AT4G39080	4642	-	0.253837	0.295063	0.278643	0.306729	0.288972	0.268817	0.275789	0.314286	0.292162	0.0514587	0.0594406	0.0675944	0.116631	0.086703	0.116208	0.0377358	0.0588235	0.0404412	0.215691	0.369618	0.155288	0.246866	3.60894e-12
Chr2	18627009	18627010	AT2G45180	1026	-	0.000356483	0.000109228	7.08617e-05	0.000236273	0.000462979	0.00065368	5.50055e-05	0.000418439	0.000231321	0.00441211	0.00336092	0.00442478	0.00386063	0.00340499	0.00460946	0.00363927	0.00311306	0.00352873	22.7328	8.7773	14.5879	15.366	3.6354e-12
Chr3	18166820	18166821	AT3G49010	1073	+	0.00358166	0.00176471	0.000328947	0.000265745	0.00150253	0.000508475	0.00274725	0.00393701	0.00369094	0.0311118	0.0281055	0.0279146	0.0337531	0.0324931	0.0255403	0.034188	0.0378913	0.039886	15.3528	40.3148	10.7916	22.1531	3.64067e-12
Chr4	6101738	6101739	AT4G09650	4633	-	0.00159405	0.00516529	0.00576974	0.00874126	0.0154851	0.00715866	0.00379555	0.00301609	0.00421394	0.135149	0.112329	0.188762	0.145721	0.144705	0.132078	0.132057	0.140244	0.12191	34.8182	13.462	35.7542	28.0115	3.71543e-12
Chr5	4136600	4136601	AT5G13030	735	-	0.0116959	0.0146074	0.00129199	0.0246723	0.00303951	0.00251889	0.0128913	0.00575816	0.00446429	0.263378	0.255474	0.266312	0.228634	0.17548	0.197315	0.269129	0.293296	0.265823	28.4528	19.8946	35.8335	28.0603	3.7356e-12
Chr5	4136600	4136601	AT5G13030	2251	-	0.0116959	0.0146074	0.00129199	0.0246723	0.00303951	0.00251889	0.0128913	0.00575816	0.00446429	0.263378	0.255474	0.266312	0.228634	0.17548	0.197315	0.269129	0.293296	0.265823	28.4528	19.8946	35.8335	28.0603	3.7356e-12
Chr4	13134973	13134974	AT4G25830	511	-	0.0344828	0.0181818	0.016129	0.00671141	0.00740741	0.0045045	0.0212766	0.0645161	0.0810811	0.434783	0.45283	0.401235	0.461538	0.357955	0.538043	0.5	0.459459	0.574074	18.735	72.8944	9.18978	33.6064	3.80612e-12
Chr1	25048322	25048323	AT1G67090	41792	+	0.000971271	0.000976262	0.000621977	0.000699269	0.000525221	0.000920422	0.000880861	0.00131201	0.00100852	0.0178352	0.012509	0.0163912	0.0156703	0.0121042	0.0149019	0.0179441	0.0190329	0.017985	18.1884	19.8966	17.1681	18.4177	3.82028e-12
Chr4	11920838	11920839	AT4G22670	4299	-	0.4723	0.506739	0.424746	0.457232	0.539924	0.423729	0.505201	0.471223	0.518443	0.145482	0.0775578	0.134991	0.17154	0.216634	0.130354	0.149306	0.133562	0.147727	0.255047	0.364933	0.288049	0.302676	3.82187e-12
Chr3	23037766	23037767	AT3G62250	26797	-	0.237548	0.21865	0.226229	0.203819	0.20419	0.218216	0.263495	0.271567	0.256249	0.0550002	0.0541909	0.0421245	0.0439258	0.0829093	0.0599794	0.0695437	0.0609944	0.0701799	0.221732	0.298319	0.253652	0.257901	3.82706e-12
Chr4	7864797	7864798	AT4G13520	16537	-	0.127639	0.124982	0.0630327	0.0697941	0.0878564	0.128526	0.0867537	0.0795181	0.0876963	0.412624	0.492976	0.395647	0.338231	0.442158	0.410112	0.445525	0.363929	0.427835	4.12239	4.16002	4.87183	4.38475	3.82798e-12
Chr3	15989024	15989025	AT3G44310	42698	-	0.232723	0.255367	0.234369	0.202763	0.208086	0.213908	0.163715	0.166411	0.176791	0.00577975	0.0129134	0.00896071	0.0131558	0.00697073	0.0127123	0.0071314	0.0100359	0.0107126	0.0382774	0.0525626	0.0549991	0.048613	3.84637e-12
Chr5	16789494	16789495	AT5G41950	1176	-	0.0540541	0.0885167	0.0180995	0.235294	0.145228	0.0793201	0.136882	0.08125	0.0604027	0.804805	0.787879	0.591716	0.695122	0.633333	0.798122	0.774648	0.671642	0.683544	13.5955	4.62458	7.64656	8.62223	3.91366e-12
Chr1	20968051	20968052	AT1G56070	14583	+	0.123353	0.132994	0.128133	0.161538	0.144993	0.12342	0.16261	0.168885	0.163973	0.0237904	0.0179394	0.0249513	0.0320212	0.0273619	0.030095	0.03125	0.0309143	0.0217897	0.173432	0.208112	0.169444	0.183663	4.01762e-12
Chr2	10754656	10754657	AT2G25250	649	-	0.0131579	0.00632911	0.0252525	0.0956522	0.0343137	0.00636943	0.0442478	0.0493827	0.0526316	0.527273	0.604651	0.703704	0.567839	0.642857	0.527273	0.634146	0.756757	0.791304	41.0292	12.7478	14.9198	22.8989	4.03399e-12
Chr1	6377334	6377335	AT1G18540	6155	+	0.128104	0.180351	0.124702	0.154056	0.151355	0.1439	0.163776	0.173678	0.151469	0.0309389	0.029314	0.0265436	0.0343324	0.0268519	0.0189798	0.040691	0.039866	0.0348292	0.200381	0.178416	0.236001	0.204933	4.04163e-12
Chr5	15377331	15377332	AT5G38410	71207	+	0.00508928	0.0103981	0.00532203	0.00606754	0.00530979	0.00613931	0.00608938	0.00568113	0.00653059	0.0628023	0.0499331	0.0460769	0.0511996	0.0368472	0.0510226	0.0539539	0.0555921	0.0566991	7.63176	7.93927	9.08389	8.21831	4.04171e-12
Chr1	20802729	20802730	AT1G55670	9336	+	0.000233678	0.000492458	0.000916856	0.00112944	0.0011838	0.000959201	0.00167144	0.000977414	0.00111407	0.0130268	0.0161098	0.0122383	0.0125837	0.0114989	0.00965044	0.0111829	0.0110417	0.0117178	25.1827	10.3082	9.02023	14.837	4.04978e-12
Chr3	23037763	23037764	AT3G62250	10608	-	0.111006	0.091752	0.0969151	0.0834305	0.0732126	0.0894209	0.0935329	0.100902	0.0890576	0.0271891	0.0186095	0.0274725	0.0236046	0.0165688	0.0220525	0.0241891	0.0225525	0.0276159	0.244503	0.252885	0.262291	0.253227	4.09307e-12
Chr5	15377349	15377350	AT5G38410	15136	+	0.011657	0.00963387	0.0105238	0.0104925	0.0103056	0.00933559	0.00777477	0.00868525	0.00825074	0.00221415	0.00170192	0.00143085	0.00191093	0.00230741	0.00174507	0.00181358	0.00125148	0.00185458	0.168065	0.197899	0.199089	0.188351	4.10905e-12
Chr3	22097828	22097829	AT3G59810	1276	-	0.004	0.00226244	0.00578035	0.00112486	0.00125471	0.00506073	0.00881057	0.00549451	0.020979	0.299346	0.350467	0.295775	0.419003	0.357052	0.295102	0.42	0.429907	0.311321	78.519	143.967	32.9108	85.1323	4.25328e-12
Chr3	5064037	5064038	AT3G15030	1411	-	0.279597	0.263858	0.257764	0.274034	0.286458	0.355882	0.270677	0.280992	0.376682	0.0601719	0.0105263	0.0070922	0.0164512	0.00927152	0.016317	0.0136986	0.010101	0.029703	0.0970901	0.0458762	0.0576319	0.0668661	4.25923e-12
Chr3	2605466	2605467	AT3G08580	8599	+	0.0767953	0.068682	0.0727632	0.0822747	0.0814157	0.0578062	0.0622864	0.0595478	0.0667364	0.0137807	0.0131912	0.0149404	0.0145169	0.0172527	0.0134077	0.0134328	0.0118632	0.0125765	0.192046	0.203964	0.20084	0.19895	4.26163e-12
Chr4	14922454	14922455	AT4G30530	19071	-	0.515134	0.57495	0.549924	0.563015	0.61419	0.617127	0.68291	0.579218	0.650776	0.161055	0.2	0.123781	0.212121	0.208427	0.200609	0.199575	0.263245	0.228296	0.29563	0.346177	0.361292	0.334366	4.3571e-12
Chr1	4889587	4889588	AT1G14320	5871	-	0.0386545	0.0495851	0.0435063	0.0346976	0.0482657	0.045969	0.0346535	0.0466903	0.0413655	0.0088589	0.0047343	0.00490425	0.00463428	0.00994416	0.00749042	0.00449236	0.00743187	0.00452873	0.140402	0.171166	0.134081	0.14855	4.38285e-12
Chr3	17771038	17771039	AT3G48110	442	-	0.00775194	0.00490196	0.00613497	0.005	0.00340136	0.00333333	0.0097561	0.00746269	0.00609756	0.184659	0.247788	0.285714	0.258152	0.244493	0.225	0.178862	0.237624	0.288732	38.2227	62.0081	30.2456	43.4921	4.43091e-12
Chr5	24290826	24290827	AT5G60390	16532	-	0.0258097	0.0257718	0.0221761	0.0246222	0.0281197	0.0198951	0.0221628	0.0221303	0.0262471	0.079435	0.0835057	0.0884523	0.0882009	0.0976365	0.114586	0.087774	0.0830244	0.0852871	3.40837	4.13596	3.63035	3.72489	4.64301e-12
Chr2	15173201	15173202	AT2G36170	3384	-	0.000712251	0.00672235	0.0140121	0.00691612	0.0120038	0.00318134	0.00642148	0.00229885	0.0101818	0.0949086	0.126257	0.112207	0.132791	0.122996	0.117206	0.155955	0.15534	0.134468	15.5442	16.8765	23.5826	18.6678	4.66989e-12
Chr2	7159697	7159698	AT2G16510	4708	+	0.186597	0.210052	0.1475	0.19281	0.242792	0.17329	0.175875	0.178261	0.187858	0.0102089	0.0220207	0.0151659	0.0221424	0.0412204	0.0176605	0.00846262	0.0193843	0.0161105	0.0871003	0.133067	0.0811031	0.100423	4.68884e-12
Chr5	23470023	23470024	AT5G57990	429	+	0.0221843	0.00337838	0.0464646	0.0192308	0.0212766	0.0210526	0.0376812	0.040724	0.0512821	0.211957	0.203297	0.206897	0.238095	0.164773	0.181818	0.218978	0.190184	0.172414	8.63769	9.49783	4.48445	7.53999	4.71199e-12
Chr2	8864850	8864851	AT2G20580	6455	-	0.829832	0.822526	0.72069	0.733333	0.89557	0.874593	0.784355	0.730769	0.78882	0.292537	0.263048	0.230769	0.353169	0.364238	0.378173	0.289474	0.311828	0.346591	0.331369	0.43762	0.411422	0.39347	4.71805e-12
Chr5	17588570	17588571	AT5G43760	1994	-	0.0504386	0.0290298	0.0807754	0.0686845	0.0531108	0.0152672	0.0422535	0.0457627	0.0292758	0.433409	0.428571	0.402332	0.507937	0.428819	0.558376	0.439655	0.334365	0.447205	7.88993	10.9084	10.4118	9.73672	4.76336e-12
Chr2	16131111	16131112	AT2G38540	29291	-	0.0608904	0.0705711	0.0470617	0.0608965	0.0529727	0.057035	0.0578443	0.055679	0.0535311	0.0177174	0.0167068	0.0184497	0.0154461	0.0174046	0.0136063	0.0110156	0.0138844	0.0127017	0.296173	0.27183	0.225087	0.264363	4.7799e-12
Chr3	9407955	9407956	AT3G25770	7738	-	0.139857	0.150255	0.124869	0.120367	0.118976	0.144493	0.131868	0.119497	0.0846154	0.00748538	0.0137072	0.00222717	0.00850843	0.012791	0.00941591	0.00341297	0.00263852	0.00346021	0.0564357	0.0800221	0.0283103	0.0549227	4.82823e-12
Chr1	20802764	20802765	AT1G55670	2173	+	0.000887975	0.000291827	0.000458428	0.000272623	0.000246624	0.000338966	0.000499262	0.000316999	0.000380414	0.00300787	0.00273469	0.00206264	0.00275933	0.00220502	0.00287265	0.00257788	0.0024816	0.0027064	4.7644	9.13178	6.48955	6.79524	4.87196e-12
Chr2	9085344	9085345	AT2G21210	4740	+	0.466307	0.316797	0.371456	0.376369	0.331449	0.351575	0.405797	0.40327	0.452778	0.0433925	0.0045045	0.0111111	0.059751	0.0401423	0.0435955	0.0813953	0.0686275	0.055814	0.0511087	0.135444	0.163124	0.116559	4.92717e-12
Chr4	1110472	1110473	AT4G02520	7875	+	0.209448	0.240884	0.202652	0.215526	0.26019	0.204291	0.268741	0.238342	0.232975	0.0358949	0.0490229	0.0321628	0.0473354	0.0675406	0.0764706	0.022508	0.0474934	0.0684211	0.179301	0.281389	0.187043	0.215911	4.96736e-12
Chr5	7736615	7736616	AT5G23060	6863	+	0.115634	0.153556	0.162457	0.124309	0.118899	0.125989	0.143908	0.126137	0.131268	0.0226738	0.00160514	0.0134995	0.011115	0.0147933	0.0323356	0.0301308	0.0288046	0.0202801	0.0875215	0.157759	0.197391	0.147557	4.9808e-12
Chr5	22248076	22248077	AT5G54770	181964	-	0.257616	0.226517	0.253575	0.209596	0.242356	0.238132	0.196639	0.185914	0.198114	0.0576671	0.0490851	0.0374499	0.0571123	0.0685971	0.0642375	0.0579292	0.0440531	0.0495462	0.195473	0.275252	0.260956	0.243894	4.99942e-12
Chr5	16905225	16905226	AT5G42270	22790	-	0.0345338	0.0473245	0.0180676	0.0286299	0.0296637	0.0367466	0.0371687	0.0215746	0.0323232	0.443512	0.29788	0.300282	0.364435	0.38211	0.33124	0.450493	0.412097	0.370968	10.4245	11.3403	13.5457	11.7702	5.03272e-12
Chr1	6377350	6377351	AT1G18540	2426	+	0.0181016	0.011236	0.0138999	0.00847458	0.0152016	0.00573514	0.0132046	0.0152522	0.0114943	0.0887813	0.0725295	0.067513	0.0741144	0.082716	0.061289	0.0833013	0.079732	0.0937709	5.29225	7.41618	6.42798	6.3788	5.09211e-12
Chr5	21760578	21760579	AT5G53560	399	-	0.3016	0.332709	0.311923	0.27217	0.295503	0.277345	0.338824	0.334875	0.349665	0.0461045	0.0304038	0.0496429	0.0565063	0.0634485	0.0460476	0.116028	0.0806846	0.112319	0.133319	0.196448	0.301976	0.210581	5.09325e-12
Chr5	21760578	21760579	AT5G53560	21739	-	0.3016	0.332709	0.311923	0.27217	0.295503	0.277345	0.338824	0.334875	0.349665	0.0461045	0.0304038	0.0496429	0.0565063	0.0634485	0.0460476	0.116028	0.0806846	0.112319	0.133319	0.196448	0.301976	0.210581	5.09325e-12
Chr5	24369789	24369790	AT5G60620	2570	-	0.892193	0.776786	0.919028	0.853801	0.75	0.838855	0.816901	0.895652	0.852941	0.18732	0.239437	0.333333	0.0861244	0.33162	0.132812	0.30137	0.166667	0.189655	0.293697	0.225392	0.256361	0.258483	5.11349e-12
Chr3	417514	417515	AT3G02230	2318	-	0.000678887	0.000309598	0.000652316	0.00180995	0.0117096	0.000789266	0.00711744	0.00226244	0.00255754	0.346405	0.274597	0.252618	0.282189	0.243274	0.403974	0.292308	0.324138	0.318725	532.436	64.9554	78.3394	225.244	5.17206e-12
Chr5	9837323	9837324	AT5G27770	3052	-	0.0423911	0.0385616	0.0508567	0.0320461	0.043366	0.0392139	0.0465191	0.042205	0.0522357	0.00487201	0.00184729	0.00125431	0.00209389	0.00724524	0.000471298	0.00211977	0.00418994	0.00538117	0.0604935	0.0855864	0.0829377	0.0763392	5.19241e-12
Chr3	1362270	1362271	AT3G04920	4680	-	0.0290592	0.0305564	0.0203443	0.0392157	0.0322472	0.0275061	0.0243106	0.0251234	0.0222898	0.161577	0.192408	0.148699	0.163465	0.128921	0.157013	0.133062	0.140255	0.136527	6.28671	4.5408	5.7142	5.51391	5.19886e-12
Chr5	1028351	1028352	AT5G03850	9362	+	0.0170365	0.0115495	0.0181908	0.0125092	0.0161751	0.0132133	0.0110932	0.0055775	0.00726999	0.0762774	0.102338	0.0884525	0.0842273	0.107285	0.104101	0.079922	0.075043	0.0915613	5.70941	7.05563	10.2974	7.68747	5.26877e-12
Chr1	5102546	5102547	AT1G14810	2766	+	0.0692568	0.0465549	0.00744417	0.0847386	0.0489228	0.0192582	0.0718424	0.0621572	0.0742574	0.267023	0.348606	0.268817	0.319898	0.267505	0.30491	0.310588	0.266075	0.329646	7.17569	5.83517	4.35188	5.78758	5.33227e-12
Chr1	8268613	8268614	AT1G23310	9502	+	0.172879	0.200188	0.173976	0.143499	0.166592	0.141342	0.131788	0.136643	0.15064	0.0117616	0.0184874	0.0136092	0.027775	0.0214559	0.0290987	0.010823	0.01239	0.0122374	0.0801734	0.173513	0.0845928	0.11276	5.37019e-12
Chr4	359352	359353	AT4G00860	5441	+	0.00105597	0.00078534	0.0411141	0.0186809	0.0155026	0.00110865	0.0048216	0.0131926	0.00518135	0.205017	0.169834	0.257511	0.211141	0.278049	0.24561	0.254197	0.266667	0.266304	14.7214	20.8205	33.9361	23.1593	5.38763e-12
Chr4	18096809	18096810	AT4G38770	36600	+	0.199348	0.258099	0.229441	0.22106	0.258841	0.246991	0.184293	0.171142	0.191963	0.0161309	0.0110677	0.0101742	0.0127593	0.0298682	0.0308986	0.0157967	0.013241	0.0105294	0.0544088	0.101151	0.0722823	0.0759474	5.40821e-12
Chr5	6851531	6851532	AT5G20290	25087	+	0.0227831	0.013085	0.0211063	0.00697695	0.0125923	0.010995	0.0179294	0.0172991	0.0213201	0.173133	0.150644	0.138604	0.149113	0.149353	0.152112	0.193526	0.190957	0.208206	8.11559	14.742	10.4811	11.1129	5.48091e-12
Chr3	10281281	10281282	AT3G27740	1597	+	0.224522	0.191406	0.203957	0.184731	0.182295	0.254724	0.192946	0.162722	0.197411	0.0423529	0.00215983	0.00430108	0.00247934	0.00309119	0.00221976	0.0148515	0.04	0.004	0.0787465	0.0125296	0.106407	0.0658944	5.49026e-12
Chr2	1823357	1823358	AT2G05100	68823	+	0.119182	0.133217	0.111249	0.111932	0.127404	0.118557	0.102889	0.105974	0.0992778	0.0390154	0.0413251	0.0356469	0.0518068	0.0431656	0.0383154	0.0408973	0.0458241	0.0386242	0.318956	0.372423	0.406781	0.366053	5.52647e-12
Chr1	29406644	29406645	AT1G78150	2263	-	0.0365297	0.0544554	0.033033	0.106061	0.141284	0.00369004	0.0889831	0.0599078	0.04	0.620183	0.543478	0.562319	0.615955	0.428781	0.545977	0.536364	0.607692	0.44586	13.9172	6.33662	8.41711	9.55696	5.56632e-12
Chr1	8955050	8955051	AT1G25490	5704	-	0.828402	0.706642	0.589454	0.669572	0.768331	0.771074	0.7	0.629442	0.676647	0.0901639	0.207547	0.155979	0.210436	0.232384	0.217791	0.136095	0.132353	0.121212	0.213552	0.299058	0.194239	0.235616	5.59832e-12
Chr2	16131084	16131085	AT2G38540	61476	-	0.0202697	0.0181904	0.0153856	0.0118653	0.00937603	0.0198422	0.0183205	0.0211111	0.0213277	0.0895189	0.132701	0.115954	0.0944187	0.113143	0.0968502	0.123186	0.111823	0.128276	6.28043	7.40961	5.97909	6.55638	5.61828e-12
Chr1	10640658	10640659	AT1G30230	3440	-	0.000960747	0.00361331	0.0010756	0.00346649	0.00459348	7.82105e-05	0.00742009	0.00326205	0.00290698	0.0363145	0.0435568	0.0350335	0.0343919	0.0437998	0.0439382	0.0284019	0.0381569	0.0438931	20.3384	15.007	8.12797	14.4911	5.66625e-12
Chr3	6267643	6267644	AT3G18280	3590	-	0.509506	0.487665	0.470462	0.515604	0.702155	0.495495	0.606635	0.465839	0.514793	0.0360497	0.0183784	0.0179739	0.0346908	0.0505902	0.111288	0.0222222	0.0534351	0.00869565	0.0493325	0.114734	0.0531436	0.0724034	5.71857e-12
Chr4	11335720	11335721	AT4G21280	1638	-	0.0082173	0.00948047	0.008646	0.0114836	0.00766763	0.00942109	0.00982664	0.00816845	0.00911596	0.00124159	0.000613121	0.00150927	0.00135306	0.000659477	0.000958466	0.00178126	0.00163205	0.00267977	0.127696	0.103982	0.224745	0.152141	5.74319e-12
Chr5	4252836	4252837	AT5G13280	2419	-	0.624615	0.495868	0.564103	0.439166	0.570961	0.421846	0.458667	0.474522	0.483221	0.0499445	0.0690909	0.0361991	0.051186	0.00813008	0.0247525	0.0924855	0.102564	0.0852018	0.09215	0.0587083	0.19786	0.11624	5.76726e-12
Chr5	5908288	5908289	AT5G17870	12454	-	0.0104112	0.0159345	0.0141904	0.0117507	0.017462	0.0151703	0.0148752	0.0171206	0.0134306	0.0899386	0.0722465	0.105894	0.085074	0.0726877	0.0815305	0.104827	0.0852619	0.0941599	6.61336	5.39152	6.25735	6.08741	5.81685e-12
Chr1	27993017	27993018	AT1G74470	3563	-	0.005177	0.00137052	0.00151261	0.00365974	0.000878531	0.00273719	0.002842	0.00435112	0.00345647	0.0218853	0.0279912	0.0229561	0.0238243	0.0216157	0.0206059	0.0301632	0.0277984	0.027129	9.03617	9.07791	7.99004	8.70137	5.90966e-12
Chr4	13727328	13727329	AT4G27440	8223	-	0.00576593	0.00698568	0.0108192	0.0296043	0.0127055	0.00764601	0.00601202	0.0103189	0.0044484	0.187225	0.256226	0.278005	0.19266	0.212511	0.215927	0.237864	0.186927	0.183079	30.6081	12.4329	29.2535	24.0982	5.97484e-12
Chr1	25236837	25236838	AT1G67350	278	-	0.000517866	0.000191791	0.000485437	0.00306569	0.000362275	0.000262812	0.00077821	0.00107759	0.00104058	0.0543175	0.0532189	0.0703282	0.0724386	0.0624254	0.0445277	0.0666667	0.0646388	0.0772358	148.829	48.6054	72.0007	89.8116	6.06806e-12
Chr1	25236837	25236838	AT1G67350	1125	-	0.000517866	0.000191791	0.000485437	0.00306569	0.000362275	0.000262812	0.00077821	0.00107759	0.00104058	0.0543175	0.0532189	0.0703282	0.0724386	0.0624254	0.0445277	0.0666667	0.0646388	0.0772358	148.829	48.6054	72.0007	89.8116	6.06806e-12
Chr2	13642317	13642318	AT2G32080	2642	+	0.039548	0.103314	0.0157068	0.0831202	0.035443	0.0530303	0.183844	0.169355	0.147399	0.717887	0.575916	0.54067	0.655536	0.726343	0.601942	0.69697	0.618026	0.57868	11.569	11.5612	3.78283	8.97098	6.09719e-12
Chr4	14217400	14217401	AT4G28780	3580	-	0.320175	0.498721	0.518033	0.487004	0.450951	0.44957	0.417755	0.377301	0.419355	0.0246305	0.00793651	0.00787402	0.0584518	0.0565244	0.0467742	0.0255102	0.0867769	0.0311419	0.0302492	0.116575	0.118106	0.0883099	6.10237e-12
Chr2	13140219	13140220	AT2G30860	60090	-	0.034643	0.0373467	0.0344843	0.0314855	0.0350049	0.0534192	0.0479598	0.0395541	0.0343059	0.232055	0.275587	0.263843	0.210301	0.279091	0.263787	0.331479	0.311988	0.315521	7.24577	6.28123	7.87218	7.13306	6.14568e-12
Chr3	3481429	3481430	AT3G11120	5194	-	0.0345016	0.0163112	0.0390707	0.0348929	0.0399822	0.0224829	0.0378965	0.0307159	0.0359885	0.202003	0.270044	0.198492	0.249	0.206226	0.168193	0.233698	0.206071	0.225968	7.46009	6.40336	6.36454	6.74267	6.23929e-12
Chr1	12357985	12357986	AT1G34000	5474	+	0.232754	0.204697	0.164706	0.155445	0.176798	0.18444	0.166221	0.170832	0.180049	0.0281467	0.0164474	0.0261905	0.0379875	0.0430761	0.0339892	0.0352229	0.0397323	0.0391815	0.117551	0.222676	0.220724	0.186984	6.24023e-12
Chr1	12357985	12357986	AT1G34000	11051	+	0.232754	0.204697	0.164706	0.155445	0.176798	0.18444	0.166221	0.170832	0.180049	0.0281467	0.0164474	0.0261905	0.0379875	0.0430761	0.0339892	0.0352229	0.0397323	0.0391815	0.117551	0.222676	0.220724	0.186984	6.24023e-12
Chr4	16312186	16312187	AT4G34050	2562	-	0.000251446	0.000104899	0.000145943	7.44657e-05	8.38785e-05	0.000117454	0.00133097	0.000586854	0.000675676	0.0395372	0.0510378	0.0584787	0.0385852	0.0434615	0.0487403	0.0389744	0.0347744	0.0447761	296.75	474.213	45.7008	272.221	6.26669e-12
Chr4	7602660	7602661	AT4G13010	4418	-	0.103873	0.105832	0.0771144	0.0837838	0.077037	0.0882353	0.0972376	0.0796703	0.0835735	0.416959	0.467204	0.504769	0.359438	0.366274	0.356676	0.412371	0.403947	0.481858	4.84253	4.34596	4.98376	4.72408	6.30602e-12
Chr4	11792853	11792854	AT4G22310	660	-	0.0201884	0.00302115	0.0199275	0.0251811	0.052422	0.0377459	0.0266272	0.0300188	0.0232558	0.135029	0.181556	0.160194	0.173291	0.180531	0.177185	0.181347	0.215094	0.16777	11.0527	4.60348	7.06132	7.57249	6.31809e-12
Chr4	11792853	11792854	AT4G22310	1402	-	0.0201884	0.00302115	0.0199275	0.0251811	0.052422	0.0377459	0.0266272	0.0300188	0.0232558	0.135029	0.181556	0.160194	0.173291	0.180531	0.177185	0.181347	0.215094	0.16777	11.0527	4.60348	7.06132	7.57249	6.31809e-12
Chr1	27847147	27847148	AT1G74050	700	+	0.00149142	0.000286123	0.00059952	0.000669568	0.0029036	0.000434028	0.00488906	0.00498504	0.00390244	0.0435489	0.0407507	0.0357798	0.0531646	0.0502881	0.0439815	0.0524194	0.0419968	0.0342298	50.5158	36.7923	9.33805	32.2154	6.43603e-12
Chr3	15989025	15989026	AT3G44310	18369	-	0.0955473	0.0930449	0.126269	0.079039	0.08989	0.0962841	0.0849398	0.0797601	0.0797375	0.00342632	0.00577428	0.00413571	0.00388511	0.00457529	0.00664627	0.00303084	0.00629119	0.00558919	0.0423562	0.0569605	0.0610023	0.0534396	6.50997e-12
Chr1	22701264	22701265	AT1G61520	415774	-	0.0785911	0.0866866	0.0845377	0.0694622	0.072588	0.0730969	0.129871	0.122978	0.13198	0.259041	0.268327	0.271383	0.290519	0.311729	0.269705	0.310972	0.295771	0.297237	3.19736	4.05282	2.34905	3.19974	6.52341e-12
Chr1	24559365	24559366	AT1G65980	2125	+	0.000755668	0.000146349	0.000233645	0.000308325	0.000125502	0.000104888	0.000621504	0.000750188	0.000788644	0.0248035	0.0226957	0.0180812	0.0326367	0.0281088	0.0252261	0.0243328	0.0270951	0.0307018	57.7465	159.586	38.0171	85.1167	6.57474e-12
Chr1	22445160	22445161	AT1G60950	130921	-	0.125056	0.138706	0.133374	0.127786	0.123884	0.113234	0.156463	0.156781	0.146993	0.0458608	0.030381	0.0378452	0.0357529	0.0350114	0.0396677	0.0417994	0.0483042	0.046326	0.287275	0.302632	0.296433	0.295447	6.68893e-12
Chr5	16342567	16342568	AT5G40810	14025	-	0.67191	0.632372	0.709531	0.667227	0.656394	0.718466	0.591085	0.592941	0.625298	0.315559	0.347249	0.227332	0.277383	0.339314	0.317913	0.295567	0.247706	0.290749	0.442017	0.457674	0.460957	0.45355	6.71648e-12
Chr1	10640674	10640675	AT1G30230	20657	-	0.220148	0.220753	0.186232	0.194894	0.160714	0.181448	0.178082	0.17905	0.166061	0.0579451	0.0440081	0.0460244	0.048567	0.0560296	0.0629344	0.0267062	0.0431965	0.0374046	0.235959	0.311943	0.205101	0.251001	6.78773e-12
Chr1	4889596	4889597	AT1G14320	11381	-	0.018112	0.0150544	0.0170802	0.0174128	0.023707	0.0110381	0.0144014	0.00788022	0.0124498	0.0883505	0.0862802	0.0795189	0.0893356	0.0773199	0.0851392	0.0643905	0.0627581	0.0764223	5.05805	4.82754	5.86128	5.24896	6.79736e-12
Chr1	27992983	27992984	AT1G74470	26143	-	0.013852	0.0231796	0.0373109	0.0348144	0.0325981	0.0286296	0.0181274	0.0144722	0.0186865	0.179534	0.160629	0.181316	0.161272	0.163522	0.173212	0.128564	0.130519	0.134919	7.01456	5.1853	7.68245	6.62743	6.80387e-12
Chr5	20082666	20082667	AT5G49510	1065	-	0.00200803	0.0186608	0.0406977	0.0562278	0.000532765	0.00543478	0.0114943	0.0102564	0.0484848	0.195402	0.198953	0.216346	0.204614	0.240421	0.185113	0.205882	0.255102	0.185185	9.9517	10.1318	9.20004	9.76117	6.82016e-12
Chr1	3665039	3665040	AT1G10960	5843	-	0.0591793	0.0547625	0.063697	0.0601008	0.0523575	0.0598869	0.0475252	0.0464605	0.0479711	0.0119403	0.00661376	0.0168382	0.0157236	0.00682508	0.0130766	0.0117188	0.0109579	0.0136494	0.199237	0.206709	0.255895	0.220614	6.90078e-12
Chr3	17337110	17337111	AT3G47070	10633	+	0.127832	0.142948	0.130269	0.133565	0.11964	0.118271	0.114018	0.124162	0.112185	0.0309042	0.0288732	0.061309	0.0181918	0.0179569	0.024847	0.0221697	0.0252361	0.0234103	0.301924	0.164198	0.202121	0.222748	6.96155e-12
Chr2	4621555	4621556	AT2G11520	422	-	0.0697674	0.298507	0.0116279	0.0625	0.025641	0.0222222	0.122807	0.177778	0.0810811	0.9	0.828947	0.688889	0.952381	0.96	0.935252	0.777778	0.974359	0.866667	6.36435	25.8024	6.86151	13.0094	6.97099e-12
Chr2	4621576	4621577	AT2G11520	451	-	0.930233	0.701493	0.988372	0.9375	0.974359	0.977778	0.877193	0.822222	0.918919	0.1	0.171053	0.311111	0.047619	0.04	0.0647482	0.222222	0.025641	0.133333	0.222192	0.0527289	0.145587	0.140169	6.97099e-12
Chr5	4096955	4096956	AT5G12950	461	-	0.00669643	0.000880282	0.00258398	0.00120773	0.000981354	0.00094697	0.00719424	0.00666667	0.00909091	0.166981	0.159483	0.174194	0.159159	0.201702	0.133956	0.109375	0.145455	0.163934	49.2739	157.783	18.2453	75.1009	7.03444e-12
Chr5	4096955	4096956	AT5G12950	599	-	0.00669643	0.000880282	0.00258398	0.00120773	0.000981354	0.00094697	0.00719424	0.00666667	0.00909091	0.166981	0.159483	0.174194	0.159159	0.201702	0.133956	0.109375	0.145455	0.163934	49.2739	157.783	18.2453	75.1009	7.03444e-12
Chr4	7522615	7522616	AT4G12800	24804	-	0.030366	0.0303236	0.0259067	0.0227529	0.0264372	0.0247614	0.03065	0.0303594	0.0357143	0.00457413	0.00583688	0.00405824	0.00506717	0.00410674	0.00492922	0.00584009	0.00601283	0.00521399	0.167089	0.190708	0.17645	0.178082	7.06249e-12
Chr4	14956044	14956045	AT4G30660	3628	-	0.00734523	0.0053357	0.0153018	0.00252292	0.00562174	0.00645315	0.00645161	0.0105263	0.0280374	0.0958366	0.148148	0.129121	0.12598	0.13667	0.117104	0.131579	0.16	0.152941	13.3334	26.0145	9.87486	16.4076	7.06363e-12
Chr2	17459849	17459850	AT2G41840	14825	+	0.0483289	0.0612832	0.0528467	0.0551154	0.0556587	0.0514562	0.0629701	0.0525101	0.0680437	0.00943066	0.0154073	0.0087712	0.0139056	0.0161872	0.0124262	0.0193345	0.0132916	0.0175516	0.206878	0.26209	0.273412	0.24746	7.12711e-12
Chr2	15613406	15613407	AT2G37170	12386	+	0.240161	0.27822	0.254712	0.323489	0.277632	0.251691	0.325723	0.31723	0.295918	0.0678563	0.0839695	0.0369381	0.0381605	0.0304524	0.0872038	0.0593081	0.0742942	0.0496689	0.244167	0.182709	0.195204	0.20736	7.16899e-12
Chr5	24683621	24683622	AT5G61410	7476	+	0.00776531	0.00795229	0.00702529	0.00871594	0.00252732	0.00751339	0.0078769	0.00704691	0.00688509	0.0727393	0.0680048	0.0768148	0.0696279	0.077866	0.0826465	0.0526736	0.0579226	0.0576217	9.56602	12.2698	7.71327	9.84969	7.18277e-12
Chr1	27339130	27339131	AT1G72610	93888	+	0.338664	0.339576	0.334557	0.308293	0.339616	0.376633	0.261288	0.242424	0.261752	0.0382811	0.0414479	0.0471982	0.0374089	0.0487952	0.0480531	0.0296839	0.0309848	0.0270366	0.125323	0.131041	0.114578	0.123647	7.22122e-12
Chr1	15651134	15651135	AT1G41880	4475	+	0.0671785	0.0579223	0.0632077	0.0448613	0.0538639	0.0492087	0.0524233	0.0551876	0.0540958	0.00155631	0.0108696	0.000461042	0.00304358	0.0157751	0.00706392	0.00680787	0.00915751	0.00550459	0.0684351	0.17496	0.132771	0.125389	7.25612e-12
Chr4	18258587	18258588	AT4G39200	4259	-	0.00522217	0.00160567	0.00263213	0.00423707	0.00631077	0.0053934	0.00435053	0.00438068	0.00347181	0.0306475	0.0329151	0.0294899	0.0341823	0.0372431	0.0463169	0.0317938	0.0360922	0.0331716	9.83645	7.38602	8.28137	8.50128	7.29837e-12
Chr5	25750362	25750363	AT5G64400	9907	-	0.0155412	0.0194522	0.0101389	0.0158817	0.0234034	0.00515343	0.0172864	0.0191931	0.0185107	0.125316	0.106282	0.092985	0.0880802	0.0973499	0.0867458	0.0900439	0.0935601	0.114234	7.19183	6.12477	5.41621	6.24427	7.37037e-12
Chr4	8572488	8572489	AT4G15000	10061	-	0.166261	0.170493	0.139363	0.148009	0.17541	0.209636	0.131938	0.131429	0.145329	0.00793262	0.00256739	0.00536733	0.00318077	0.0185992	0.00716309	0.00427503	0.00126382	0.00517956	0.0333266	0.0542968	0.0262259	0.0379498	7.49898e-12
Chr1	25048317	25048318	AT1G67090	35401	+	0.00111185	0.00127999	0.000714983	0.000654992	0.000540946	0.00080807	0.00108842	0.00118737	0.0012571	0.0104159	0.0144899	0.0178873	0.0125908	0.0139962	0.0121149	0.0159722	0.0129752	0.0140344	13.7739	19.3122	12.1662	15.0841	7.57874e-12
Chr1	21680468	21680469	AT1G58360	8619	-	0.506831	0.393473	0.540044	0.543844	0.525957	0.55551	0.48227	0.439502	0.468041	0.178886	0.128637	0.106897	0.11779	0.161765	0.134801	0.179487	0.155756	0.14878	0.287722	0.254939	0.348266	0.296976	7.59987e-12
Chr4	10035564	10035565	AT4G18100	10938	+	0.0592733	0.0620031	0.0757111	0.0690048	0.05661	0.0621404	0.0722479	0.065666	0.0628823	0.00817017	0.0185515	0.015145	0.0135392	0.0220033	0.0114591	0.0170092	0.0262034	0.0192308	0.212535	0.250334	0.310979	0.257949	7.644e-12
Chr5	2818156	2818157	AT5G08670	5012	+	0.271654	0.187071	0.282068	0.226067	0.24965	0.228858	0.234932	0.232143	0.258035	0.0725611	0.0542373	0.0301205	0.0681725	0.0480226	0.063022	0.0648148	0.0702341	0.0448625	0.211826	0.254362	0.248116	0.238101	7.68574e-12
Chr4	5777440	5777441	AT4G09000	362	-	0.00334448	0.0120591	0.0128653	0.00684759	0.0054263	0.0029513	0.0149701	0.0111043	0.0126084	0.142225	0.128709	0.173218	0.109564	0.109154	0.137144	0.160494	0.124528	0.138651	15.7117	23.3732	10.9525	16.6792	7.68672e-12
Chr4	5777440	5777441	AT4G09000	6413	-	0.00334448	0.0120591	0.0128653	0.00684759	0.0054263	0.0029513	0.0149701	0.0111043	0.0126084	0.142225	0.128709	0.173218	0.109564	0.109154	0.137144	0.160494	0.124528	0.138651	15.7117	23.3732	10.9525	16.6792	7.68672e-12
Chr4	16710091	16710092	AT4G35100	4633	-	0.0657555	0.0823615	0.059396	0.0681898	0.0792683	0.0667491	0.0854154	0.0750766	0.079036	0.00717489	0.0112229	0.0144861	0.0133635	0.0247485	0.00614851	0.00934816	0.0147745	0.0155385	0.158467	0.206625	0.165581	0.176891	7.86018e-12
Chr1	3018108	3018109	AT1G09340	1550	-	0.00494234	0.00341515	0.00360604	0.00063012	0.000902364	0.00213362	0.00206911	0.00198192	0.00138332	0.0309491	0.0362077	0.0410736	0.028763	0.026266	0.0332397	0.0405235	0.0404911	0.0360436	9.04669	24.077	21.5405	18.2214	7.86787e-12
Chr3	23217031	23217032	AT3G62750	1607	-	0.277193	0.248629	0.268256	0.249462	0.229508	0.300346	0.260638	0.252941	0.181818	0.0557491	0.0209424	0.00719424	0.0111684	0.00141044	0.0454545	0.025974	0.0373832	0.0495868	0.105639	0.074467	0.162416	0.114174	7.87996e-12
Chr3	1622955	1622956	AT3G05590	10605	-	0.0268078	0.0389782	0.043419	0.03458	0.024206	0.0163632	0.0349265	0.0320905	0.0387537	0.125013	0.174026	0.176791	0.144327	0.17449	0.131906	0.172063	0.167945	0.171242	4.35723	5.9977	4.83357	5.06284	7.88467e-12
Chr5	7706888	7706889	AT5G23010	10624	-	0.50597	0.434766	0.476161	0.44	0.447574	0.484184	0.456548	0.411173	0.457842	0.108025	0.031746	0.0231959	0.143132	0.0614222	0.178848	0.158683	0.0735294	0.0988506	0.115017	0.279497	0.249752	0.214755	8.08466e-12
Chr3	18158810	18158811	AT3G48990	3683	+	0.250693	0.30878	0.264668	0.329187	0.290572	0.235723	0.264851	0.260388	0.220339	0.0528622	0.055205	0.0726257	0.045082	0.0759162	0.0407938	0.0347222	0.0526316	0.0384615	0.21925	0.189124	0.168749	0.192374	8.14976e-12
Chr2	12624589	12624590	AT2G29450	5261	+	0.169154	0.138607	0.197307	0.200579	0.193977	0.148331	0.173855	0.193712	0.187835	0.00763217	0.0192783	0.0220039	0.0195156	0.051253	0.027629	0.0120192	0.0387665	0.0346154	0.0968471	0.181249	0.153764	0.143953	8.16882e-12
Chr1	7042594	7042595	AT1G20340	48945	+	0.00878481	0.00622737	0.00785799	0.0117224	0.00924951	0.0123443	0.00986092	0.00957398	0.0100744	0.0544631	0.0482688	0.0581388	0.0570767	0.0624849	0.0553626	0.0738479	0.0681592	0.0723828	7.03409	5.25043	7.26516	6.51656	8.30762e-12
Chr3	22314734	22314735	AT3G60370	2198	+	0.0551724	0.212598	0.0860215	0.0830325	0.0847784	0.110381	0.0514706	0.185841	0.254386	0.680851	0.732026	0.550562	0.670588	0.639947	0.665746	0.725275	0.684932	0.759494	5.54969	7.10402	4.41267	5.6888	8.32523e-12
Chr5	15381026	15381027	AT5G38420	49018	+	0.0232302	0.0262973	0.0275399	0.0386569	0.0297459	0.0264982	0.0300404	0.0321698	0.0303434	0.150516	0.107794	0.131121	0.120559	0.10484	0.116107	0.103912	0.118284	0.112693	5.05313	3.59855	3.61833	4.09	8.47111e-12
Chr1	869052	869053	AT1G03475	8970	+	0.576271	0.58032	0.653153	0.535744	0.576675	0.520713	0.616706	0.577652	0.642857	0.185829	0.152975	0.217742	0.279294	0.291087	0.194747	0.235294	0.204846	0.246544	0.307527	0.468504	0.373764	0.383265	8.6544e-12
Chr5	24052118	24052119	AT5G59690	7530	-	0.00841599	0.00232808	0.00157445	0.00739704	0.00805501	0.000253936	0.00708818	0.00622483	0.00704846	0.252499	0.231431	0.236446	0.205655	0.172883	0.25082	0.186974	0.168912	0.170034	58.4791	40.0712	25.8292	41.4599	8.70977e-12
Chr1	19455666	19455667	AT1G52230	91260	-	0.224905	0.290711	0.226137	0.291267	0.267997	0.301403	0.215022	0.214965	0.219975	0.0202864	0.0248045	0.0274931	0.0382038	0.0388672	0.0300276	0.0436132	0.0369556	0.0367729	0.0978548	0.124437	0.180536	0.134276	8.8035e-12
Chr2	13140215	13140216	AT2G30860	57596	-	0.0613358	0.0552454	0.0572701	0.0661788	0.0684018	0.07477	0.0486305	0.046566	0.0436782	0.206629	0.224649	0.208141	0.239668	0.218732	0.232159	0.175727	0.183132	0.178978	3.67797	3.29857	3.87282	3.61645	8.85886e-12
Chr1	25446288	25446289	AT1G67865	23711	+	0.814371	0.669829	0.745614	0.683021	0.690111	0.655394	0.652273	0.645224	0.668724	0.180272	0.256831	0.151181	0.216507	0.307433	0.260014	0.122222	0.146226	0.13242	0.263826	0.386465	0.203878	0.284723	8.91461e-12
Chr4	7544414	7544415	AT4G12880	4274	+	0.0125156	0.00404157	0.0116183	0.0123195	0.0109749	0.0209716	0.0128755	0.00990099	0.0161725	0.317264	0.394366	0.403061	0.412885	0.486664	0.369025	0.310811	0.281787	0.379147	39.5625	28.658	24.9491	31.0565	9.13763e-12
Chr5	24127885	24127886	AT5G59910	7719	-	0.0390797	0.018913	0.0332168	0.0357815	0.0299424	0.0203549	0.0217468	0.0162732	0.0218736	0.166252	0.155343	0.15082	0.126274	0.141907	0.167868	0.119305	0.12263	0.133235	5.17944	5.06569	6.26393	5.50302	9.19112e-12
Chr3	4731780	4731781	AT3G14210	6987	-	0.000170126	0.00132413	8.06842e-05	0.00194462	0.000923145	0.00344977	0.000618956	0.00239401	0.00111012	0.0164011	0.0201278	0.0152239	0.0136526	0.0132821	0.0171865	0.0166561	0.0132194	0.0150943	32.8601	6.98392	10.9068	16.917	9.28504e-12
Chr1	9742125	9742126	AT1G27950	7228	-	0.104871	0.131821	0.130253	0.0994466	0.12122	0.130121	0.128311	0.13553	0.134054	0.0267318	0.0491054	0.0187995	0.0324922	0.0343278	0.0393407	0.038164	0.0240867	0.0306981	0.257905	0.302635	0.233602	0.264714	9.30015e-12
Chr5	26451053	26451054	AT5G66190	14238	+	0.351933	0.302511	0.321666	0.217729	0.286615	0.265874	0.3125	0.324192	0.309466	0.0252407	0.0240432	0.0584137	0.0233304	0.0637391	0.0432873	0.0764744	0.0614306	0.0573082	0.110333	0.169246	0.206322	0.161967	9.3264e-12
Chr5	8455486	8455487	AT5G24690	3581	+	0.0277228	0.00483092	0.00221484	0.0129096	0.0164218	0.00142248	0.0142096	0.0254958	0.0269058	0.578657	0.571875	0.478261	0.438315	0.473576	0.482895	0.397554	0.381313	0.361858	46.8468	45.3531	17.1251	36.4417	9.33719e-12
Chr4	6801924	6801925	AT4G11150	5593	-	0.144126	0.19464	0.219785	0.172165	0.211902	0.228061	0.174854	0.181548	0.201856	0.0167966	0.0222458	0.022351	0.02657	0.0515713	0.013901	0.0322581	0.0102389	0.0206379	0.109915	0.150365	0.113093	0.124458	9.48491e-12
Chr4	18096813	18096814	AT4G38770	16406	+	0.109449	0.103487	0.0896657	0.103775	0.122265	0.104854	0.0792491	0.0907674	0.0774483	0.00823463	0.00455729	0.00586308	0.0111884	0.0102283	0.0206354	0.0051511	0.00481493	0.00789705	0.0616488	0.127086	0.0721843	0.0869732	9.511e-12
Chr4	18083431	18083432	AT4G38740	5119	+	0.0794913	0.0673391	0.0936678	0.0917134	0.074742	0.0742091	0.0949721	0.083871	0.0939637	0.00428182	0.0111483	0.0123796	0.00798258	0.0103944	0.0252849	0.0131213	0.0226894	0.0135834	0.115634	0.181422	0.181059	0.159372	9.8167e-12
Chr3	3397563	3397564	AT3G10850	927	+	0.179515	0.172811	0.16469	0.148014	0.214844	0.141921	0.198413	0.199313	0.192308	0.00380228	0.0285171	0.00132275	0.0118343	0.0382609	0.00311042	0.010661	0.00452489	0.0350877	0.0650697	0.105404	0.0852047	0.085226	9.8174e-12
Chr4	7859904	7859905	AT4G13510	3168	-	0.0230627	0.0238402	0.0196344	0.021707	0.0215483	0.0261396	0.00952381	0.0162162	0.0366492	0.240463	0.147193	0.208208	0.176409	0.247675	0.214568	0.21519	0.188235	0.20625	8.95533	9.20316	9.77212	9.3102	9.82006e-12
Chr4	9605016	9605017	AT4G17090	3711	+	0.00106952	0.0181962	0.00136426	0.0128355	0.00751011	0.000816549	0.013296	0.0158311	0.0119157	0.140971	0.162409	0.1744	0.174369	0.155069	0.10792	0.177904	0.195429	0.180685	23.1595	20.667	13.4986	19.1084	9.86002e-12
Chr4	494778	494779	AT4G01150	13559	-	0.00548095	0.0041944	0.00784009	0.00417937	0.00558405	0.00260724	0.00405965	0.00515438	0.00466695	0.0363752	0.0395759	0.0323711	0.0363191	0.0399392	0.0401504	0.0278616	0.0299432	0.0285412	6.18438	9.41006	6.22046	7.27163	9.92465e-12
Chr3	22957094	22957095	AT3G61990	989	+	0.110169	0.128257	0.00634921	0.0217391	0.0102041	0.288136	0.105263	0.15	0.0526316	0.965368	0.990196	0.818182	0.986301	0.987805	0.875	0.666667	0.857143	0.888889	11.3318	8.90126	7.83611	9.3564	9.95339e-12
Chr3	22957077	22957078	AT3G61990	1247	+	0.889831	0.871743	0.993651	0.978261	0.989796	0.711864	0.894737	0.85	0.947368	0.034632	0.00980392	0.181818	0.0136986	0.0121951	0.125	0.333333	0.142857	0.111111	0.0821182	0.0563053	0.218157	0.11886	9.95339e-12
Chr5	2991169	2991170	AT5G09650	4021	+	0.125348	0.151724	0.145183	0.139695	0.0998834	0.156097	0.109566	0.148616	0.11875	0.00695559	0.0138705	0.000635728	0.0251329	0.00388314	0.0140351	0.00997899	0.0138185	0.00951475	0.0508267	0.108804	0.0883774	0.0826694	9.95784e-12
Chr1	19455668	19455669	AT1G52230	60829	-	0.164726	0.161543	0.141985	0.171876	0.182423	0.168995	0.144141	0.136142	0.136807	0.0468119	0.034241	0.0325362	0.0435805	0.063844	0.0416802	0.0298224	0.0297698	0.028104	0.24258	0.284935	0.210258	0.245924	1.00429e-11
Chr3	16915726	16915727	AT3G46040	5223	-	0.26881	0.214052	0.239362	0.281743	0.284169	0.267086	0.262379	0.209639	0.257282	0.0427807	0.0617165	0.0708661	0.0964169	0.0935094	0.0492	0.0644362	0.0604982	0.0695334	0.24281	0.287067	0.26665	0.265509	1.0184e-11
Chr1	2463113	2463114	AT1G07940	9503	+	0.0153813	0.0166216	0.0121664	0.00811036	0.00798234	0.0105087	0.0117962	0.0122186	0.0127789	0.106462	0.155966	0.137663	0.125159	0.114495	0.0921542	0.11504	0.112032	0.113111	9.05814	12.4733	9.24568	10.2591	1.02347e-11
Chr1	19847710	19847711	AT1G53210	5707	-	0.168442	0.161367	0.179396	0.202581	0.154835	0.173775	0.136364	0.144191	0.141684	0.0142734	0.0121279	0.0288936	0.0441484	0.0114802	0.0404398	0.0135685	0.01625	0.0196937	0.108591	0.180855	0.117261	0.135569	1.02392e-11
Chr3	3778035	3778036	AT3G11940	6918	+	0.0111567	0.0076673	0.00488003	0.00608549	0.00355402	0.00929422	0.00288962	0.00547405	0.00506842	0.0882962	0.102663	0.0748387	0.0690488	0.0884314	0.0712186	0.0712203	0.0708942	0.0656566	11.2132	12.0789	15.4683	12.9201	1.03288e-11
Chr1	3997829	3997830	AT1G11840	3447	-	0.0179886	0.00613497	0.0131435	0.0117417	0.0315934	0.0346821	0.0209391	0.0204271	0.00511945	0.123581	0.107939	0.108524	0.109301	0.103858	0.13778	0.119433	0.118211	0.0917431	9.12452	4.49824	7.08578	6.90285	1.03424e-11
Chr4	8877750	8877751	AT4G15545	3342	-	0.00104712	0.000377929	0.0029017	0.00625586	0.00200516	0.000730861	0.00277906	0.00305386	0.00444181	0.161116	0.171806	0.202507	0.175896	0.134569	0.12633	0.12696	0.132962	0.147808	123.749	48.5766	39.6828	70.6693	1.03666e-11
Chr1	22445106	22445107	AT1G60950	5313	-	0.00128291	0.00156293	0.00130233	0.000951893	0.000805412	0.00106981	0.00189623	0.00210647	0.00238219	0.00567931	0.00809524	0.00592703	0.00604336	0.0070066	0.00676399	0.00659691	0.00660696	0.00655463	4.74946	7.00854	3.09457	4.95086	1.04187e-11
Chr4	14465042	14465043	AT4G29390	14285	+	0.0915612	0.161373	0.0751403	0.0794451	0.0772	0.107013	0.109138	0.104077	0.108369	0.342072	0.365667	0.35969	0.299002	0.293776	0.362473	0.315968	0.324435	0.294507	3.25362	3.62307	2.9072	3.2613	1.04966e-11
Chr2	15833898	15833899	AT2G37760	324	-	0.0484848	0.0511727	0.0206298	0.0912281	0.0863309	0.0136986	0.0516129	0.0731707	0.0526316	0.263252	0.313814	0.277835	0.317542	0.381764	0.377525	0.32381	0.338462	0.339623	7.10715	5.63026	5.64717	6.1282	1.05575e-11
Chr2	15833898	15833899	AT2G37760	2378	-	0.0484848	0.0511727	0.0206298	0.0912281	0.0863309	0.0136986	0.0516129	0.0731707	0.0526316	0.263252	0.313814	0.277835	0.317542	0.381764	0.377525	0.32381	0.338462	0.339623	7.10715	5.63026	5.64717	6.1282	1.05575e-11
Chr2	19042303	19042304	AT2G46390	28945	+	0.571072	0.608423	0.64396	0.486849	0.579169	0.568474	0.643012	0.634664	0.661925	0.210968	0.211298	0.202176	0.169827	0.282029	0.259301	0.265802	0.19917	0.20711	0.34245	0.435094	0.346505	0.374683	1.06024e-11
Chr1	9540070	9540071	AT1G27470	614	+	0.0263158	0.0410959	0.0666667	0.0263158	0.09375	0.1	0.0526316	0.0666667	0.05	0.638889	0.627119	0.646154	0.65641	0.641221	0.804878	0.571429	0.52	0.46875	14.2615	9.55401	9.21556	11.0104	1.08558e-11
Chr1	20136919	20136920	AT1G53910	1527	-	0.0242215	0.0574489	0.0030581	0.0119454	0.0557325	0.00328947	0.0315789	0.0273973	0.0240385	0.375618	0.39726	0.327465	0.303493	0.438163	0.515306	0.433071	0.425373	0.39881	12.9867	17.7118	15.145	15.2812	1.09057e-11
Chr5	8468341	8468342	AT5G24735	4392	+	0.800781	0.798189	0.978972	0.75	0.8437	0.922764	0.756458	0.741135	0.761905	0.31391	0.187817	0.327922	0.286853	0.243169	0.237852	0.245161	0.328571	0.265625	0.321826	0.30514	0.37148	0.332815	1.09241e-11
Chr1	28920457	28920458	AT1G76960	8924	+	0.174825	0.161685	0.151892	0.132301	0.157083	0.172136	0.131313	0.127451	0.111111	0.0292786	0.00597015	0.00558659	0.0046329	0.0243693	0.011846	0.00970874	0.00840336	0.00719424	0.08361	0.0885081	0.0684186	0.0801789	1.11323e-11
Chr1	21072959	21072960	AT1G56280	4410	+	0.16	0.209445	0.122449	0.184707	0.146862	0.133986	0.172137	0.181992	0.164797	0.00358524	0.00541339	0.00725095	0.0108575	0.0150547	0.00505606	0.00988468	0.013947	0.0110783	0.0330347	0.066519	0.0672734	0.0556091	1.11444e-11
Chr4	5777433	5777434	AT4G09010	317	+	0.0800575	0.133309	0.110832	0.0900187	0.146831	0.118196	0.154181	0.144116	0.140278	0.266667	0.274747	0.289271	0.295577	0.283514	0.290042	0.289572	0.274396	0.277342	2.56227	2.44795	1.91828	2.3095	1.12238e-11
Chr4	5777433	5777434	AT4G09010	1013	+	0.0800575	0.133309	0.110832	0.0900187	0.146831	0.118196	0.154181	0.144116	0.140278	0.266667	0.274747	0.289271	0.295577	0.283514	0.290042	0.289572	0.274396	0.277342	2.56227	2.44795	1.91828	2.3095	1.12238e-11
Chr4	5777433	5777434	AT4G09010	8068	+	0.0800575	0.133309	0.110832	0.0900187	0.146831	0.118196	0.154181	0.144116	0.140278	0.266667	0.274747	0.289271	0.295577	0.283514	0.290042	0.289572	0.274396	0.277342	2.56227	2.44795	1.91828	2.3095	1.12238e-11
Chr3	194974	194975	AT3G01500	37558	+	0.0617665	0.059043	0.0657011	0.0636135	0.0652596	0.0585526	0.054557	0.0546123	0.0490551	0.0237026	0.0124666	0.0155616	0.022194	0.0237434	0.0220948	0.0214808	0.019512	0.0226927	0.277361	0.362982	0.402501	0.347615	1.12332e-11
Chr1	8981761	8981762	AT1G25560	322	+	0.846154	0.969231	0.875	0.859649	0.96	0.956522	0.769231	0.625	0.6	0.002849	0.0273973	0.00925926	0.0208333	0.0526316	0.0566038	0.030303	0.0526316	0.05	0.014684	0.0468518	0.0666596	0.0427318	1.13891e-11
Chr2	19554870	19554871	AT2G47710	8052	+	0.0512367	0.0987918	0.0931459	0.0637893	0.0936776	0.0453223	0.0963749	0.087886	0.0857814	0.346542	0.520988	0.403604	0.342767	0.38494	0.443074	0.434389	0.399444	0.395814	5.22725	5.77339	4.55354	5.18473	1.1529e-11
Chr2	14947389	14947390	AT2G35610	800	+	0.0375	0.0138889	0.0947712	0.10101	0.0042735	0.00268817	0.025641	0.0222222	0.0204082	0.767273	0.72807	0.675676	0.736111	0.958904	0.948454	0.6	0.942857	0.814815	14.8537	24.483	34.5338	24.6235	1.16149e-11
Chr4	6732603	6732604	AT4G11010	18079	+	0.411125	0.430794	0.299956	0.327378	0.377477	0.384877	0.345254	0.312931	0.370299	0.0953689	0.104987	0.0633977	0.101735	0.108884	0.108563	0.0872093	0.105426	0.106349	0.230983	0.292899	0.290705	0.271529	1.18234e-11
Chr2	18320726	18320727	AT2G44350	832	-	0.200262	0.223654	0.26988	0.18201	0.170977	0.223794	0.188908	0.187373	0.236025	0.00658044	0.0316456	0.0127681	0.0185484	0.0416157	0.00792952	0.0213904	0.0153846	0.0209205	0.0735002	0.118058	0.0942266	0.0952616	1.1984e-11
Chr2	18320726	18320727	AT2G44350	3719	-	0.200262	0.223654	0.26988	0.18201	0.170977	0.223794	0.188908	0.187373	0.236025	0.00658044	0.0316456	0.0127681	0.0185484	0.0416157	0.00792952	0.0213904	0.0153846	0.0209205	0.0735002	0.118058	0.0942266	0.0952616	1.1984e-11
Chr2	15446547	15446548	AT2G36830	2036	-	0.0231673	0.0164078	0.0221115	0.0173665	0.0248355	0.0253125	0.0195769	0.0187065	0.0195652	0.00216073	0.00156695	0.000957962	0.0029967	0.000656707	0.00333626	0.000865801	0.00231959	0.000538648	0.0759589	0.103528	0.0643756	0.0812876	1.20136e-11
Chr5	17980382	17980383	AT5G44580	14344	-	0.236842	0.240211	0.212926	0.184792	0.259486	0.245817	0.22112	0.20485	0.250653	0.0528458	0.0532494	0.100234	0.0716846	0.0702337	0.0464781	0.0660377	0.0614187	0.0651491	0.299037	0.273	0.284657	0.285565	1.20656e-11
Chr1	10051042	10051043	AT1G28600	4156	+	0.0769231	0.190632	0.102273	0.0921336	0.0911602	0.107122	0.0721649	0.0408163	0.0681818	0.375921	0.398721	0.408284	0.348134	0.427214	0.350982	0.421429	0.351351	0.393548	3.19859	3.87834	6.438	4.50498	1.21227e-11
Chr3	6823282	6823283	AT3G19640	1501	-	0.814286	0.988506	0.983333	0.853659	0.75076	0.989474	0.919643	0.916667	0.90411	0.245552	0.0634921	0.22	0.00892857	0.0157068	0.108108	0.0555556	0.230769	0.28	0.189885	0.0511754	0.206656	0.149239	1.21313e-11
Chr1	8500562	8500563	AT1G24020	9223	+	0.756228	0.535756	0.648852	0.533803	0.557203	0.641686	0.606272	0.574336	0.581643	0.133787	0.199501	0.171296	0.0461905	0.100904	0.0904486	0.127232	0.152941	0.143312	0.259983	0.137095	0.240309	0.212462	1.21351e-11
Chr1	2439675	2439676	AT1G07890	2108	-	0.000376577	0.000114784	9.30406e-05	0.00164564	0.0028897	0.000360198	0.00131993	0.00169757	0.00239044	0.0145503	0.0167945	0.0152652	0.0152211	0.0211995	0.0173424	0.0147942	0.0208739	0.0197535	79.7567	10.9821	10.2482	33.6623	1.22193e-11
Chr4	8385009	8385010	AT4G14615	1681	-	0.00403226	0.0110906	0.0250991	0.0229485	0.01315	0.0443071	0.00896861	0.019802	0.0120482	0.262338	0.219839	0.217666	0.287615	0.342702	0.241975	0.278146	0.221591	0.286624	17.3995	10.8486	19.2647	15.8376	1.22623e-11
Chr1	11534613	11534614	AT1G32060	250	-	0.0464938	0.0478023	0.0459942	0.0485526	0.0502562	0.0476137	0.0487426	0.0484133	0.0476579	0.0393696	0.0398209	0.04027	0.0385703	0.0387491	0.0379028	0.037723	0.0368914	0.0385199	0.851524	0.786915	0.781239	0.806559	1.23503e-11
Chr1	11534613	11534614	AT1G32060	252	-	0.0464938	0.0478023	0.0459942	0.0485526	0.0502562	0.0476137	0.0487426	0.0484133	0.0476579	0.0393696	0.0398209	0.04027	0.0385703	0.0387491	0.0379028	0.037723	0.0368914	0.0385199	0.851524	0.786915	0.781239	0.806559	1.23503e-11
Chr1	11534613	11534614	AT1G32060	256	-	0.0464938	0.0478023	0.0459942	0.0485526	0.0502562	0.0476137	0.0487426	0.0484133	0.0476579	0.0393696	0.0398209	0.04027	0.0385703	0.0387491	0.0379028	0.037723	0.0368914	0.0385199	0.851524	0.786915	0.781239	0.806559	1.23503e-11
Chr1	11534613	11534614	AT1G32060	292	-	0.0464938	0.0478023	0.0459942	0.0485526	0.0502562	0.0476137	0.0487426	0.0484133	0.0476579	0.0393696	0.0398209	0.04027	0.0385703	0.0387491	0.0379028	0.037723	0.0368914	0.0385199	0.851524	0.786915	0.781239	0.806559	1.23503e-11
Chr1	11534613	11534614	AT1G32060	296	-	0.0464938	0.0478023	0.0459942	0.0485526	0.0502562	0.0476137	0.0487426	0.0484133	0.0476579	0.0393696	0.0398209	0.04027	0.0385703	0.0387491	0.0379028	0.037723	0.0368914	0.0385199	0.851524	0.786915	0.781239	0.806559	1.23503e-11
Chr1	11534613	11534614	AT1G32060	309	-	0.0464938	0.0478023	0.0459942	0.0485526	0.0502562	0.0476137	0.0487426	0.0484133	0.0476579	0.0393696	0.0398209	0.04027	0.0385703	0.0387491	0.0379028	0.037723	0.0368914	0.0385199	0.851524	0.786915	0.781239	0.806559	1.23503e-11
Chr1	11534613	11534614	AT1G32060	349	-	0.0464938	0.0478023	0.0459942	0.0485526	0.0502562	0.0476137	0.0487426	0.0484133	0.0476579	0.0393696	0.0398209	0.04027	0.0385703	0.0387491	0.0379028	0.037723	0.0368914	0.0385199	0.851524	0.786915	0.781239	0.806559	1.23503e-11
Chr1	11534613	11534614	AT1G32060	379	-	0.0464938	0.0478023	0.0459942	0.0485526	0.0502562	0.0476137	0.0487426	0.0484133	0.0476579	0.0393696	0.0398209	0.04027	0.0385703	0.0387491	0.0379028	0.037723	0.0368914	0.0385199	0.851524	0.786915	0.781239	0.806559	1.23503e-11
Chr1	11534613	11534614	AT1G32060	470	-	0.0464938	0.0478023	0.0459942	0.0485526	0.0502562	0.0476137	0.0487426	0.0484133	0.0476579	0.0393696	0.0398209	0.04027	0.0385703	0.0387491	0.0379028	0.037723	0.0368914	0.0385199	0.851524	0.786915	0.781239	0.806559	1.23503e-11
Chr1	11534613	11534614	AT1G32060	824	-	0.0464938	0.0478023	0.0459942	0.0485526	0.0502562	0.0476137	0.0487426	0.0484133	0.0476579	0.0393696	0.0398209	0.04027	0.0385703	0.0387491	0.0379028	0.037723	0.0368914	0.0385199	0.851524	0.786915	0.781239	0.806559	1.23503e-11
Chr1	11534613	11534614	AT1G32060	832	-	0.0464938	0.0478023	0.0459942	0.0485526	0.0502562	0.0476137	0.0487426	0.0484133	0.0476579	0.0393696	0.0398209	0.04027	0.0385703	0.0387491	0.0379028	0.037723	0.0368914	0.0385199	0.851524	0.786915	0.781239	0.806559	1.23503e-11
Chr1	11534613	11534614	AT1G32060	933	-	0.0464938	0.0478023	0.0459942	0.0485526	0.0502562	0.0476137	0.0487426	0.0484133	0.0476579	0.0393696	0.0398209	0.04027	0.0385703	0.0387491	0.0379028	0.037723	0.0368914	0.0385199	0.851524	0.786915	0.781239	0.806559	1.23503e-11
Chr1	11534613	11534614	AT1G32060	989	-	0.0464938	0.0478023	0.0459942	0.0485526	0.0502562	0.0476137	0.0487426	0.0484133	0.0476579	0.0393696	0.0398209	0.04027	0.0385703	0.0387491	0.0379028	0.037723	0.0368914	0.0385199	0.851524	0.786915	0.781239	0.806559	1.23503e-11
Chr1	11534613	11534614	AT1G32060	1441	-	0.0464938	0.0478023	0.0459942	0.0485526	0.0502562	0.0476137	0.0487426	0.0484133	0.0476579	0.0393696	0.0398209	0.04027	0.0385703	0.0387491	0.0379028	0.037723	0.0368914	0.0385199	0.851524	0.786915	0.781239	0.806559	1.23503e-11
Chr1	11534613	11534614	AT1G32060	1730	-	0.0464938	0.0478023	0.0459942	0.0485526	0.0502562	0.0476137	0.0487426	0.0484133	0.0476579	0.0393696	0.0398209	0.04027	0.0385703	0.0387491	0.0379028	0.037723	0.0368914	0.0385199	0.851524	0.786915	0.781239	0.806559	1.23503e-11
Chr1	11534613	11534614	AT1G32060	4488	-	0.0464938	0.0478023	0.0459942	0.0485526	0.0502562	0.0476137	0.0487426	0.0484133	0.0476579	0.0393696	0.0398209	0.04027	0.0385703	0.0387491	0.0379028	0.037723	0.0368914	0.0385199	0.851524	0.786915	0.781239	0.806559	1.23503e-11
Chr5	24015504	24015505	AT5G59613	4575	+	0.0696756	0.0835464	0.0669358	0.0778626	0.0850855	0.0615655	0.0727716	0.0618906	0.0737284	0.0150937	0.0255009	0.0129527	0.0134029	0.00623319	0.0111382	0.0174825	0.0205392	0.0148964	0.243223	0.137071	0.253937	0.21141	1.24779e-11
Chr1	4378490	4378491	AT1G12840	4508	-	0.0251256	0.0556668	0.0374564	0.0449837	0.0290632	0.025763	0.040708	0.0557851	0.0417755	0.235242	0.228221	0.18216	0.194435	0.234646	0.206739	0.196825	0.180851	0.159898	5.45987	6.37031	3.8879	5.23936	1.24927e-11
Chr4	18096863	18096864	AT4G38770	31586	+	0.041173	0.0308319	0.0363733	0.0242763	0.0244943	0.0275496	0.0230725	0.0292742	0.0321888	0.243918	0.261393	0.201242	0.251851	0.276397	0.232995	0.195742	0.190491	0.183387	6.51933	9.97433	6.73822	7.74396	1.25491e-11
Chr5	21649544	21649545	AT5G53370	3489	+	0.860104	0.883162	0.941379	0.868009	0.974359	0.818182	0.87931	0.867647	0.883008	0.38961	0.371134	0.159091	0.298817	0.291566	0.097561	0.279279	0.346535	0.32	0.342628	0.258572	0.35963	0.320277	1.26173e-11
Chr1	20802760	20802761	AT1G55670	34771	+	0.00967425	0.00567239	0.00690055	0.00471248	0.00583883	0.00629611	0.0058609	0.00692115	0.00635835	0.0392331	0.0390811	0.0348242	0.046703	0.0368112	0.0427527	0.0405925	0.0508867	0.0529979	5.08551	7.49473	7.54828	6.70951	1.27612e-11
Chr4	5551367	5551368	AT4G08685	2254	-	0.143617	0.221851	0.21831	0.185286	0.177983	0.169421	0.175875	0.20022	0.160696	0.047476	0.00294985	0.0021978	0.0165485	0.0127155	0.0299834	0.0208817	0.0171306	0.0185567	0.0901432	0.111223	0.105384	0.10225	1.29615e-11
Chr4	5551367	5551368	AT4G08685	2341	-	0.143617	0.221851	0.21831	0.185286	0.177983	0.169421	0.175875	0.20022	0.160696	0.047476	0.00294985	0.0021978	0.0165485	0.0127155	0.0299834	0.0208817	0.0171306	0.0185567	0.0901432	0.111223	0.105384	0.10225	1.29615e-11
Chr1	22701325	22701326	AT1G61520	17693	-	0.00303216	0.00345136	0.00451796	0.00489299	0.00546721	0.00354042	0.00372617	0.00363495	0.00393401	0.0111046	0.0116685	0.0134453	0.011984	0.00970888	0.0126331	0.0114059	0.0109494	0.0108685	3.29215	2.46939	2.94142	2.90099	1.30543e-11
Chr1	20968050	20968051	AT1G56070	5566	+	0.0574926	0.0640751	0.0542262	0.0531593	0.0488291	0.0576291	0.048794	0.0478031	0.0509684	0.00690256	0.0111515	0.00779727	0.0141011	0.0130125	0.00712777	0.0164931	0.0204349	0.0180128	0.147055	0.214521	0.372314	0.24463	1.31376e-11
Chr2	9426864	9426865	AT2G22170	3335	+	0.000471698	0.0116414	0.000581395	0.000567215	0.0016	0.00589722	0.0040201	0.00807537	0.00284495	0.22461	0.309063	0.268592	0.187057	0.197018	0.237136	0.223796	0.207248	0.193764	63.1977	77.031	41.82	60.6829	1.32742e-11
Chr3	1083344	1083345	AT3G04120	5825	-	0.000903587	0.000317792	0.0015675	0.00219576	0.000198689	0.00239443	0.000641711	0.00207162	0.00118029	0.0432183	0.0730803	0.0697773	0.0515049	0.0699556	0.056068	0.0767778	0.0667759	0.0683577	66.7207	37.071	54.4253	52.739	1.33582e-11
Chr1	20705056	20705057	AT1G55450	1302	+	0.333333	0.257325	0.291545	0.270833	0.206847	0.28125	0.225352	0.223404	0.232877	0.00151515	0.0213675	0.0368852	0.0026455	0.00420168	0.0431925	0.0172414	0.016129	0.0103093	0.0677485	0.0659344	0.0640809	0.0659213	1.34716e-11
Chr1	27242958	27242959	AT1G72370	556	+	0.00407664	0.00379673	0.00391781	0.0030512	0.00320538	0.00435198	0.00365756	0.00374824	0.00441571	3.44412e-05	0.000108272	0.00123435	0.0008595	0.000431569	0.000377277	0.000414852	0.00036324	0.000192123	0.116788	0.157264	0.082072	0.118708	1.34853e-11
Chr5	25425814	25425815	AT5G63510	2486	-	0.0278293	0.0381232	0.0585106	0.0297937	0.0591631	0.0144753	0.02	0.0181818	0.1	0.398225	0.355556	0.408946	0.422662	0.315529	0.325843	0.284848	0.39759	0.318919	9.34194	10.2873	7.24667	8.95862	1.36938e-11
Chr2	13639044	13639045	AT2G32060	9550	+	0.226101	0.234409	0.254856	0.217391	0.216089	0.225468	0.212506	0.195965	0.214086	0.0769978	0.0612156	0.0595497	0.0954209	0.111922	0.0881356	0.05689	0.0663102	0.0952381	0.276451	0.448409	0.350872	0.358577	1.37284e-11
Chr5	3097552	3097553	AT5G09920	1743	-	0.0341463	0.007109	0.00787402	0.0395683	0.0075188	0.0285036	0.0755814	0.0315315	0.0833333	0.501923	0.656051	0.489796	0.541226	0.602911	0.705441	0.470238	0.47027	0.488889	33.5394	24.4683	7.50551	21.8377	1.37534e-11
Chr1	2637873	2637874	AT1G08360	7361	-	0.140493	0.122981	0.121861	0.115729	0.118775	0.0716591	0.104318	0.119681	0.121535	0.00560664	0.00480659	0.00669056	0.00509921	0.0133609	0.00505945	0.0130364	0.00955849	0.00971284	0.0443868	0.0768203	0.0935009	0.0715694	1.37682e-11
Chr1	27992962	27992963	AT1G74470	1726	-	0.0124528	0.0149565	0.0134454	0.0107446	0.0134554	0.00843351	0.0142868	0.0120129	0.0116656	3.11313e-05	0.00201244	0.00012276	0.000138313	0.000702204	0.00010201	0.000988957	0.000297309	0.00130567	0.0530253	0.0288821	0.0682713	0.0500596	1.37859e-11
Chr1	6377343	6377344	AT1G18540	6703	+	0.00905082	0.0164218	0.00913423	0.0196731	0.0345891	0.00860271	0.0159637	0.0157442	0.0130268	0.257466	0.228166	0.229083	0.251226	0.341975	0.23883	0.214971	0.21139	0.221031	20.6524	13.2352	14.4718	16.1198	1.39956e-11
Chr1	23687318	23687319	AT1G63830	894	-	0.103896	0.074129	0.112167	0.0778626	0.0777858	0.102578	0.0866142	0.0888889	0.1	0.00087184	0.00373134	0.00520833	0.00212766	0.00946586	0.0125683	0.015873	0.0151515	0.0135135	0.0338104	0.0935684	0.161661	0.0963465	1.41395e-11
Chr5	15377351	15377352	AT5G38410	61702	+	0.0494427	0.0528821	0.0485146	0.0424804	0.043434	0.0417918	0.0348802	0.0361096	0.0347931	0.00504982	0.00540968	0.00671955	0.00560224	0.00653648	0.00313928	0.00456521	0.00459755	0.00495498	0.11389	0.119634	0.133459	0.122328	1.42746e-11
Chr4	5187845	5187846	AT4G08230	6803	+	0.126225	0.120776	0.0751202	0.135747	0.137324	0.120342	0.0870871	0.0957447	0.0704846	0.496928	0.528594	0.525326	0.441322	0.512281	0.472575	0.524229	0.453532	0.339367	4.81447	3.62515	5.19953	4.54639	1.43699e-11
Chr3	17493432	17493433	AT3G47470	31962	+	0.0340714	0.0373989	0.0309726	0.0231874	0.0287584	0.0266311	0.0328499	0.0312292	0.0326431	0.00620971	0.00723327	0.00778696	0.00606784	0.00809739	0.00604933	0.00704455	0.006991	0.00752755	0.207237	0.257258	0.222939	0.229145	1.44422e-11
Chr5	6764512	6764513	AT5G20020	3899	-	0.0303498	0.0704659	0.0221429	0.0406791	0.0223464	0.0342052	0.0889831	0.0824742	0.0586011	0.202192	0.226354	0.219264	0.187809	0.196492	0.220285	0.210526	0.219895	0.214493	5.26852	6.21806	2.80326	4.76328	1.45045e-11
Chr4	2588109	2588110	AT4G05050	3129	+	0.00929924	0.00575144	0.000176991	0.0118622	0.00626889	0.0111417	0.00579566	0.00504439	0.00332226	0.0433618	0.0460472	0.044168	0.0479602	0.0403872	0.0342631	0.0501803	0.0544674	0.043713	8.77199	4.18856	10.4757	7.8121	1.45334e-11
Chr4	8572468	8572469	AT4G15000	11754	-	0.0789474	0.0686097	0.0823609	0.0581758	0.0592674	0.0652538	0.0683695	0.0785093	0.0677212	0.187249	0.161746	0.171754	0.141014	0.17524	0.167083	0.166014	0.195893	0.185428	2.26494	2.64557	2.55049	2.487	1.46013e-11
Chr2	17136808	17136809	AT2G41090	9032	-	0.124107	0.177524	0.134766	0.152495	0.155423	0.165129	0.201993	0.15013	0.196811	0.00261097	0.00735971	0.00410397	0.0201097	0.021474	0.00644648	0.0129683	0.0112782	0.0127443	0.0322519	0.101533	0.0673866	0.0670573	1.46723e-11
Chr2	12993699	12993700	AT2G30490	5381	+	0.158485	0.189545	0.142641	0.134328	0.118586	0.169535	0.130682	0.184898	0.169691	0.0041645	0.00617284	0.00806045	0.00554401	0.0197892	0.0248185	0.00795756	0.00534188	0.00783875	0.0374951	0.118717	0.0435596	0.0665904	1.47468e-11
Chr5	22039456	22039457	AT5G54270	3402	-	1.8914e-05	0.00013193	4.86268e-05	0.000145231	0.000229644	6.11888e-05	8.69616e-05	0.000215289	0.00013568	0.0028895	0.00210199	0.00217489	0.00317713	0.00347833	0.00289681	0.0033605	0.00257202	0.00297374	35.9269	21.9057	20.3371	26.0566	1.48106e-11
Chr1	21842335	21842336	AT1G59359	3757	+	0.14645	0.140918	0.152148	0.130385	0.140505	0.176214	0.117453	0.105763	0.111111	0.00363825	0.00674157	0.00638104	0.0138658	0.0184345	0.00690548	0.00312175	0.0128824	0.00486224	0.0381349	0.0876882	0.0624132	0.0627454	1.4855e-11
Chr2	13863728	13863729	AT2G32690	5023	+	0.0364528	0.0403751	0.0417406	0.0406667	0.0351759	0.0362221	0.0312959	0.0318258	0.02345	4.83606e-05	0.00154102	0.00129734	0.000397693	6.9979e-05	0.0055495	0.00233122	0.00102987	0.00269251	0.0243465	0.0536938	0.0699258	0.049322	1.49116e-11
Chr3	23223083	23223084	AT3G62790	2844	+	0.280374	0.222581	0.271429	0.224507	0.25958	0.271449	0.304	0.226351	0.258621	0.0647131	0.0576497	0.0879828	0.0433101	0.0579825	0.0890014	0.077821	0.0862745	0.0916335	0.27163	0.251867	0.324129	0.282542	1.49445e-11
Chr4	185972	185973	AT4G00430	5971	+	0.0222991	0.0139281	0.00820924	0.030767	0.0194743	0.00727187	0.0325086	0.0245262	0.0246492	0.116706	0.0887718	0.109838	0.126663	0.111469	0.104195	0.131183	0.112457	0.135194	7.09588	5.95214	4.63779	5.89527	1.49672e-11
Chr3	5468572	5468573	AT3G16140	14678	+	0.0414297	0.0439493	0.063893	0.0451828	0.0462781	0.0498357	0.0491619	0.0410557	0.0417012	0.00606391	0.00391886	0.00320183	0.0067268	0.00692001	0.00952107	0.00276847	0.00219619	0.00276207	0.0883259	0.163966	0.0585718	0.103621	1.50278e-11
Chr4	9557809	9557810	AT4G16980	7138	-	0.08	0.0942699	0.0961654	0.112945	0.0881646	0.088726	0.118076	0.124827	0.11148	0.01148	0.018598	0.0038583	0.0127065	0.00124922	0.0139343	0.003998	0.0106624	0.0109794	0.125488	0.096227	0.0723505	0.0980218	1.52469e-11
Chr5	19789113	19789114	AT5G48810	2983	+	0.00404624	0.0252336	0.00039984	0.0251651	0.0127483	0.00781929	0.00884244	0.011236	0.00614125	0.086072	0.109804	0.106346	0.0782748	0.103506	0.0945626	0.0800628	0.0827068	0.0933806	10.1828	6.04258	9.7694	8.66492	1.5312e-11
Chr1	4016873	4016874	AT1G11910	6575	+	0.208989	0.209515	0.166607	0.176471	0.148827	0.14209	0.149042	0.143546	0.14626	0.0166746	0.0142566	0.0199734	0.0112867	0.0127152	0.014914	0.00746269	0.00352609	0.00755858	0.0869998	0.0832624	0.0422637	0.070842	1.54035e-11
Chr1	21842369	21842370	AT1G59359	2648	+	0.0157791	0.0184228	0.00894988	0.00788462	0.00976263	0.00327332	0.0153677	0.0128814	0.0143369	0.130717	0.12809	0.112124	0.102329	0.134146	0.117393	0.172737	0.115942	0.123177	8.59597	16.9149	9.67115	11.7273	1.55156e-11
Chr5	24290796	24290797	AT5G60390	8503	-	0.0027834	0.00244121	0.00171686	0.00073499	0.000566514	0.00016397	0.00152847	0.00249025	0.00276021	0.0649355	0.0795561	0.0697048	0.0549976	0.057744	0.0665948	0.0483612	0.050263	0.0510533	30.8575	122.374	22.0798	58.4372	1.55373e-11
Chr1	2460694	2460695	AT1G07930	48076	-	0.558328	0.523119	0.499586	0.445599	0.495757	0.481794	0.526816	0.477076	0.560904	0.202674	0.244663	0.200469	0.218191	0.280752	0.225034	0.223708	0.253609	0.280992	0.409736	0.508714	0.484606	0.467685	1.56249e-11
Chr5	24052114	24052115	AT5G59690	4923	-	0.014728	0.000179083	0.00472335	0.00519792	0.00785855	0.0104114	0.00822229	0.00512633	0.0061674	0.11846	0.183877	0.12164	0.141373	0.144024	0.134742	0.183043	0.172762	0.172992	21.5979	17.9027	27.0956	22.1987	1.57716e-11
Chr4	10991622	10991623	AT4G20360	9953	-	0.0598811	0.0662776	0.0516957	0.0616048	0.0705766	0.0640124	0.0707277	0.0828173	0.0798562	0.0106157	0.00783728	0.00557313	0.00859031	0.0061867	0.00489104	0.0129898	0.0144569	0.014127	0.135089	0.100248	0.178121	0.137819	1.57869e-11
Chr1	28157594	28157595	AT1G74970	789	+	0.015352	0.0133534	0.0171195	0.0150118	0.013813	0.0194221	0.01576	0.0202293	0.0168129	0.00297436	0.000568828	0.000386548	0.00348685	0.00184332	0.00108944	0.00050025	0.00220653	0.0028436	0.0857555	0.133058	0.105117	0.107977	1.58446e-11
Chr1	21806077	21806078	AT1G58983	3690	+	0.144913	0.128645	0.163151	0.131693	0.127002	0.165844	0.127158	0.104194	0.107444	0.00534474	0.0117005	0.0110294	0.01435	0.0214844	0.0116747	0.00864553	0.00734694	0.00635425	0.0642866	0.111908	0.0659592	0.0807178	1.58888e-11
Chr5	2759323	2759324	AT5G08530	3799	+	0.279963	0.286432	0.231454	0.258628	0.246097	0.234555	0.209924	0.2	0.199597	0.0441137	0.0316122	0.0711297	0.034386	0.0381106	0.0550542	0.0189702	0.028777	0.0303867	0.184064	0.172534	0.128189	0.161596	1.59241e-11
Chr3	20067562	20067563	AT3G54210	8240	+	0.018191	0.0303831	0.037707	0.0140691	0.00577953	0.0070223	0.013697	0.0162147	0.0154567	0.116012	0.14149	0.150544	0.11956	0.114219	0.115768	0.111058	0.131631	0.156316	4.72927	13.0084	8.79478	8.84414	1.59796e-11
Chr3	17570471	17570472	AT3G47650	5057	-	0.00673534	0.000173822	0.00531263	0.00369503	0.00566504	0.0107574	0.00826709	0.00912698	0.00495719	0.107948	0.100692	0.0861965	0.0910089	0.109113	0.100829	0.0625301	0.0765784	0.0952577	24.1239	14.9597	10.4856	16.5231	1.59841e-11
Chr4	162968	162969	AT4G00360	953	-	0.000693963	0.000440723	0.00036245	0.000329056	0.00372706	0.000421408	0.000789889	0.00298211	0.0034642	0.0614689	0.0765697	0.0625	0.0561252	0.0700044	0.0552891	0.076175	0.0834575	0.0494234	133.948	40.5176	28.8903	67.7854	1.59907e-11
Chr5	693155	693156	AT5G02960	4748	+	0.00494469	0.0035244	0.00556539	0.0066855	0.00808431	0.00443473	0.00542951	0.0076129	0.00476839	0.0240675	0.0340418	0.039222	0.0365994	0.0438399	0.0375465	0.037212	0.0359699	0.0380215	6.93515	6.14364	6.24359	6.44079	1.60829e-11
Chr1	19455665	19455666	AT1G52230	11662	-	0.0310087	0.0330014	0.0388827	0.0335108	0.0391022	0.0275441	0.0353415	0.0450875	0.0330504	0.00258976	0.000808843	0.00178949	0.00475521	0.0060393	0.00577646	0.00517152	0.00601261	0.00587248	0.0504223	0.16545	0.150306	0.122059	1.6191e-11
Chr4	15573709	15573710	AT4G32260	32453	+	0.0593934	0.0528967	0.0496101	0.0612606	0.0497977	0.0637516	0.0501847	0.050995	0.0584889	0.395882	0.373158	0.353693	0.349126	0.372371	0.362942	0.284079	0.261186	0.269106	6.93472	6.20353	5.10038	6.07954	1.62321e-11
Chr1	26621001	26621002	AT1G70600	15547	+	0.058004	0.0471921	0.0446538	0.06342	0.0680651	0.0556996	0.0616208	0.0771618	0.0697329	0.138862	0.139495	0.118382	0.135049	0.124274	0.140877	0.132133	0.136073	0.14273	2.64758	2.138	1.97077	2.25212	1.62539e-11
Chr1	6560829	6560830	AT1G19000	1003	+	0.00675676	0.015412	0.0141612	0.00661765	0.00129618	0.00088968	0.0166271	0.0197368	0.013198	0.0693327	0.0792793	0.0818071	0.078253	0.0581128	0.0846626	0.066092	0.0765306	0.0882779	6.3424	25.1069	4.65883	12.036	1.63088e-11
Chr4	2671996	2671997	AT4G05180	15275	+	0.00385518	0.00899269	0.00272537	0.00341869	0.00268697	0.00858484	0.00227964	0.00294588	0.00329064	0.0727777	0.0714465	0.0707704	0.0736429	0.110895	0.0755217	0.0747211	0.0705995	0.0719106	13.8054	17.7026	25.5081	19.0054	1.63389e-11
Chr4	1562423	1562424	AT4G03520	9697	+	0.0129241	0.0179628	0.0117572	0.0209571	0.024821	0.0197415	0.0239174	0.021327	0.0233556	0.125687	0.121855	0.129114	0.133019	0.0907631	0.118814	0.125503	0.151872	0.155899	8.83257	5.22891	6.31595	6.79248	1.64485e-11
Chr2	9320252	9320253	AT2G21870	3845	+	0.00746269	0.0180608	0.0132336	0.0136986	0.00299401	0.00780142	0.022582	0.0201271	0.0170987	0.12078	0.0888545	0.121482	0.122432	0.117717	0.126501	0.153846	0.145276	0.144978	8.54338	14.9689	7.42545	10.3126	1.6576e-11
Chr1	4889566	4889567	AT1G14320	7989	-	0.00297946	0.00526656	0.00719734	0.00234732	0.0046373	0.00139723	0.00780078	0.00492514	0.00301205	0.0692357	0.068599	0.0477581	0.0575656	0.0690242	0.0679284	0.0853549	0.0825764	0.0735918	12.0177	23.2071	15.3465	16.8571	1.66667e-11
Chr4	14202803	14202804	AT4G28750	2572	+	0.00113461	0.00120017	0.000525171	0.000781074	0.00152665	0.000397326	0.00110586	0.00171052	0.000693588	0.00786361	0.00590319	0.00637471	0.00642131	0.0053206	0.00769769	0.00639659	0.00677833	0.00809938	7.04259	7.18641	6.0611	6.76337	1.69315e-11
Chr1	10472291	10472292	AT1G29910	25225	+	0.00470709	0.00200094	0.002675	0.002502	0.00173174	0.00159004	0.00457806	0.00383198	0.00541995	0.0420363	0.0505467	0.0419614	0.0289387	0.0399755	0.0452362	0.0525479	0.0465145	0.0513265	14.3391	19.6008	10.8741	14.938	1.71889e-11
Chr4	7925173	7925174	AT4G13615	2766	-	0.0884498	0.0975503	0.0929095	0.0820219	0.111111	0.0947969	0.0800915	0.0875551	0.1052	0.0187368	0.0205612	0.0224077	0.0390327	0.010551	0.0193993	0.013683	0.00970874	0.0139373	0.221239	0.239583	0.136813	0.199212	1.73034e-11
Chr2	17711106	17711107	AT2G42540	36019	+	0.0543503	0.0413105	0.0232945	0.0260703	0.0355435	0.0190707	0.0413223	0.0478261	0.0516129	0.274648	0.338649	0.273212	0.292162	0.354169	0.3051	0.216981	0.269841	0.244726	7.45246	11.792	5.19708	8.14718	1.74084e-11
Chr3	19917615	19917616	AT3G53750	1508	-	0.81	0.750973	0.967742	0.871324	0.61165	0.620192	0.835681	0.810056	0.784946	0.00584795	0.0333333	0.0967742	0.102041	0.162698	0.133333	0.125	0.12069	0.0227273	0.0537647	0.189273	0.110429	0.117822	1.75339e-11
Chr1	20401450	20401451	AT1G54630	502	+	0.00060241	0.00182482	0.000715308	0.00134892	0.00210526	0.000588582	0.0010989	0.00390625	0.00147275	0.0549055	0.0587326	0.0435897	0.0434258	0.0358974	0.0415	0.0454545	0.0395387	0.0566038	50.0322	29.8863	21.8585	33.9256	1.75625e-11
Chr3	6324551	6324552	AT3G18410	4923	-	0.0679561	0.0802686	0.0620205	0.0498879	0.0503527	0.045045	0.0865385	0.0826613	0.0896478	0.207045	0.22411	0.191791	0.2	0.245578	0.1987	0.222222	0.214286	0.183702	2.96295	4.43456	2.39604	3.26452	1.76206e-11
Chr5	13588485	13588486	AT5G35360	7149	-	0.480627	0.506657	0.439242	0.450607	0.448958	0.403122	0.334568	0.310136	0.383308	0.066823	0.0417457	0.0527295	0.043798	0.0457309	0.0641123	0.0485762	0.0586854	0.0625767	0.113071	0.117942	0.165211	0.132074	1.8247e-11
Chr1	5625620	5625621	AT1G16470	1472	-	0.0293501	0.0969101	0.00380228	0.0147541	0.0151934	0.010084	0.025788	0.0203252	0.0426357	0.393742	0.577181	0.349345	0.453258	0.39267	0.420722	0.386364	0.413793	0.391667	10.151	31.6413	13.4292	18.4072	1.82559e-11
Chr3	9796977	9796978	AT3G26650	11824	-	0.0416542	0.0523896	0.0546372	0.0573028	0.072628	0.065436	0.0645797	0.0662274	0.0640466	0.00484165	0.00513259	0.00969163	0.00944447	0.00348522	0.00666848	0.00842639	0.00729267	0.00926044	0.132269	0.100315	0.128196	0.12026	1.83054e-11
Chr4	16372492	16372493	AT4G34190	9374	+	0.217709	0.217308	0.272085	0.197483	0.242454	0.194328	0.198706	0.196896	0.208568	0.0592428	0.0567376	0.0881226	0.0540931	0.0490865	0.0482125	0.0450098	0.0574163	0.0608696	0.288647	0.238689	0.270281	0.265872	1.84118e-11
Chr5	17622363	17622364	AT5G43830	1461	+	0.00104822	0.000481696	0.00102881	0.000732601	0.000595238	0.000716332	0.00350877	0.00353357	0.00378788	0.204055	0.201592	0.178723	0.104596	0.181893	0.204053	0.221311	0.203947	0.187919	228.384	239.971	56.6173	174.991	1.85135e-11
Chr1	22445161	22445162	AT1G60950	257706	-	0.261156	0.244968	0.28253	0.227223	0.242141	0.246324	0.292707	0.2931	0.308005	0.0747598	0.0711429	0.0739342	0.0788394	0.0782115	0.0746061	0.11192	0.10116	0.110147	0.27875	0.323684	0.361628	0.321354	1.8528e-11
Chr1	25446306	25446307	AT1G67865	6808	+	0.00598802	0.0417457	0.0722394	0.021202	0.0285586	0.0352835	0.0560606	0.0633528	0.0812757	0.47619	0.459016	0.502362	0.40814	0.465358	0.350602	0.616667	0.518868	0.525114	11.9824	14.3937	8.27473	11.5503	1.86983e-11
Chr1	7146409	7146410	AT1G20620	33537	-	0.108125	0.108385	0.115636	0.0956971	0.107589	0.0851389	0.0777193	0.0967905	0.0944339	0.0211803	0.0231712	0.0226981	0.030281	0.0175163	0.0244506	0.0338078	0.0196668	0.0310718	0.201868	0.250491	0.314365	0.255575	1.87952e-11
Chr1	28178930	28178931	AT1G75040	3633	-	0.336449	0.265823	0.322222	0.317503	0.302588	0.352479	0.256098	0.217949	0.227273	0.00666667	0.010989	0.0285714	0.0157195	0.0180534	0.00821745	0.0322581	0.0181818	0.0243902	0.0500026	0.0431745	0.106699	0.0666254	1.90914e-11
Chr4	8242562	8242563	AT4G14320	9777	+	0.171169	0.21122	0.222771	0.150934	0.196761	0.216931	0.177662	0.202972	0.153814	0.0357762	0.0289742	0.0452444	0.0377493	0.0352392	0.0431495	0.015467	0.0294118	0.0212665	0.181761	0.20569	0.123764	0.170405	1.9301e-11
Chr3	20041180	20041181	AT3G54110	1017	-	0.00225734	0.00316456	0.0070922	0.0263653	0.0514706	0.0522088	0.0264901	0.0226244	0.0246305	0.269531	0.315476	0.316667	0.303125	0.366843	0.210375	0.369231	0.321212	0.296296	72.0527	6.76954	13.3804	30.7342	1.93017e-11
Chr1	28422113	28422114	AT1G75690	16294	+	0.361422	0.283005	0.393276	0.319233	0.377924	0.288471	0.345683	0.308756	0.345502	0.0844156	0.0592179	0.0574268	0.0860298	0.126891	0.104808	0.098467	0.0955711	0.107237	0.193755	0.322362	0.301293	0.27247	1.93563e-11
Chr1	22093603	22093604	AT1G60000	506	+	0.00170648	0.00179211	0.00123305	0.0206379	0.000862813	0.000660502	0.00753012	0.00101215	0.000983284	0.0522788	0.0677083	0.0810127	0.0743243	0.0751494	0.0619608	0.0658579	0.0799476	0.0591631	42.4799	9.54075	21.5178	24.5128	1.94822e-11
Chr2	13642293	13642294	AT2G32080	2160	+	0.384181	0.653021	0.481675	0.531969	0.498734	0.405303	0.487465	0.431452	0.479769	0.00120048	0.0314136	0.00956938	0.026362	0.00511509	0.0346741	0.0484848	0.055794	0.071066	0.0277728	0.0460661	0.125364	0.066401	1.95547e-11
Chr2	19368700	19368701	AT2G47170	5207	-	0.0174014	0.0198355	0.0087153	0.0222082	0.0154648	0.00814949	0.0185996	0.0188592	0.0156171	0.0825146	0.0636825	0.0849473	0.0795989	0.096226	0.072272	0.0800317	0.0885296	0.0660763	5.03011	5.41431	4.42079	4.95507	1.9592e-11
Chr2	15613404	15613405	AT2G37170	12809	+	0.274597	0.290515	0.230503	0.267592	0.261568	0.325232	0.251142	0.283414	0.238776	0.061625	0.0498192	0.0462839	0.101272	0.10984	0.0739336	0.0658979	0.0742942	0.0546358	0.198247	0.333624	0.251933	0.261268	1.96414e-11
Chr2	13788537	13788538	AT2G32480	2390	+	0.0608696	0.0296084	0.0426009	0.0216567	0.0420532	0.0178423	0.0156986	0.0311804	0.0187617	0.256368	0.25	0.332677	0.276137	0.241213	0.215712	0.268939	0.250729	0.199262	6.30487	8.98887	10.9525	8.74875	1.98039e-11
Chr1	28577970	28577971	AT1G76160	4796	+	0.2614	0.290368	0.37645	0.238625	0.224461	0.339389	0.292857	0.302005	0.272425	0.0265226	0.0195072	0.0311751	0.0149115	0.00315856	0.0115691	0.00813008	0.0417423	0.0253566	0.0831754	0.0369346	0.0867405	0.0689502	1.99922e-11
Chr1	26563929	26563930	AT1G70490	8714	+	0.134623	0.167851	0.127813	0.164231	0.196676	0.169668	0.138249	0.148662	0.147059	0.0319352	0.0229124	0.0296795	0.0377135	0.0423289	0.0292877	0.037037	0.0227273	0.0264951	0.196443	0.20606	0.198768	0.200424	2.00254e-11
Chr2	9829491	9829492	AT2G23090	16175	+	0.424342	0.335772	0.312426	0.281787	0.366334	0.382093	0.429224	0.377622	0.481164	0.0202374	0.02848	0.0160502	0.0189582	0.045929	0.0486308	0.0362954	0.0318275	0.0370787	0.0603872	0.110189	0.0816775	0.0840845	2.02444e-11
Chr5	172333	172334	AT5G01410	23066	+	0.0811765	0.074968	0.0532171	0.0743018	0.0821417	0.0794637	0.0540037	0.0546448	0.0508475	0.228774	0.181578	0.21222	0.222282	0.213847	0.242992	0.208382	0.179811	0.186135	2.97367	2.87876	3.60089	3.15111	2.03177e-11
Chr4	6101736	6101737	AT4G09650	2928	-	0.00371945	0.00206612	0.000786782	0.00463959	0.00608519	0.00104126	0.0027834	0.00368633	0.00291734	0.123476	0.0712329	0.107112	0.0911626	0.0852134	0.0909639	0.0899522	0.0945122	0.0724638	45.9228	22.7213	27.3704	32.0048	2.03557e-11
Chr4	14202774	14202775	AT4G28750	31773	+	0.0761002	0.0657094	0.0501538	0.0664972	0.0788079	0.0594821	0.0710144	0.0679113	0.0738286	0.0199895	0.00999001	0.00535475	0.0144156	0.0129908	0.0119897	0.0145815	0.0188225	0.0160346	0.184068	0.192376	0.232374	0.202939	2.07224e-11
Chr3	1008997	1008998	AT3G03920	6824	+	0.397672	0.35	0.400246	0.344782	0.403785	0.43897	0.301488	0.308531	0.315239	0.104332	0.0749574	0.0501792	0.0414887	0.0736127	0.0396873	0.057232	0.0732714	0.0906516	0.1999	0.130344	0.23902	0.189755	2.07245e-11
Chr2	15037671	15037672	AT2G35780	7089	+	0.807128	0.740081	0.802787	0.651899	0.773181	0.717617	0.713115	0.707373	0.796345	0.326904	0.347826	0.28	0.383136	0.403743	0.378407	0.324074	0.396552	0.423423	0.406269	0.543841	0.516074	0.488728	2.10221e-11
Chr3	8376511	8376512	AT3G23400	4126	+	0.133742	0.141201	0.151121	0.163954	0.178955	0.150631	0.163594	0.167832	0.168161	0.0324262	0.0167038	0.0295671	0.0428385	0.0757408	0.0450118	0.030086	0.031746	0.0411827	0.184707	0.331465	0.206199	0.24079	2.10862e-11
Chr2	15296770	15296771	AT2G36460	2925	+	0.0373333	0.107404	0.0788591	0.0243205	0.104824	0.0630705	0.0596659	0.0963455	0.0730897	0.379886	0.298725	0.334835	0.344468	0.28125	0.347826	0.298246	0.317757	0.272251	4.53249	5.06488	3.87713	4.4915	2.10974e-11
Chr5	23560475	23560476	AT5G58250	9927	-	0.234637	0.322779	0.253083	0.196265	0.229362	0.244123	0.281616	0.28	0.306626	0.0527002	0.0357918	0.0301837	0.0336829	0.0287893	0.0487925	0.0361718	0.0394913	0.037013	0.146423	0.166129	0.129775	0.147442	2.14185e-11
Chr1	21380278	21380279	AT1G57720	1297	-	0.156655	0.144952	0.104193	0.109291	0.128738	0.118132	0.134348	0.132793	0.125526	0.0075	0.0175725	0.0209154	0.0356902	0.0377609	0.00903305	0.00916784	0.00751445	0.0182927	0.113327	0.231593	0.0890702	0.144663	2.16148e-11
Chr1	21380278	21380279	AT1G57720	6236	-	0.156655	0.144952	0.104193	0.109291	0.128738	0.118132	0.134348	0.132793	0.125526	0.0075	0.0175725	0.0209154	0.0356902	0.0377609	0.00903305	0.00916784	0.00751445	0.0182927	0.113327	0.231593	0.0890702	0.144663	2.16148e-11
Chr4	13830591	13830592	AT4G27710	929	-	0.725926	0.603846	0.765957	0.759398	0.953488	0.701613	0.733333	0.714286	0.666667	0.003861	0.0147059	0.259259	0.00666667	0.0876777	0.010989	0.0166667	0.0136986	0.0392157	0.132568	0.0436254	0.0329099	0.069701	2.16688e-11
Chr4	14202794	14202795	AT4G28750	20276	+	0.0136154	0.012859	0.0113662	0.00861829	0.0105012	0.0104357	0.0115966	0.0139025	0.0112515	0.0585554	0.0535828	0.0399694	0.0435054	0.0503259	0.0471075	0.0628654	0.0514257	0.052044	4.0197	4.76868	4.52604	4.43814	2.16901e-11
Chr5	227987	227988	AT5G01600	859	+	0.0046225	0.00541516	0.000787402	0.000468384	0.000625782	0.00102775	0.0016835	0.00310078	0.00171233	0.0531178	0.0600601	0.0610194	0.0589124	0.072736	0.0710623	0.0927218	0.0641593	0.0616642	16.092	95.5319	33.6399	48.4213	2.17774e-11
Chr5	24612382	24612383	AT5G61170	2433	-	0.00692841	0.00509674	0.0063118	0.0103524	0.00814065	0.00962431	0.00525348	0.00558659	0.00621118	0.0353238	0.0338828	0.0430528	0.049654	0.0386589	0.047071	0.0488449	0.0518895	0.0457974	6.12203	4.81495	8.59361	6.5102	2.20116e-11
Chr1	22701346	22701347	AT1G61520	10201	-	0.0011026	0.00169046	0.00115164	0.00177327	0.0016516	0.00126224	0.00195397	0.00152612	0.00136421	0.00814584	0.00911681	0.00907636	0.00566393	0.00662413	0.00748509	0.00847696	0.00825768	0.00765003	6.67706	4.21863	5.03368	5.30979	2.22166e-11
Chr4	9280715	9280716	AT4G16450	15782	-	0.329558	0.413543	0.321154	0.385667	0.408983	0.330318	0.337235	0.323254	0.345455	0.122782	0.127322	0.149664	0.125235	0.169953	0.133605	0.140784	0.122706	0.133492	0.375632	0.381161	0.394637	0.38381	2.23014e-11
Chr1	13079764	13079765	AT1G35515	396	-	0.473469	0.393822	0.315315	0.361888	0.452135	0.369792	0.443038	0.461538	0.450704	0.0606695	0.0858586	0.0412371	0.00234192	0.0697674	0.0377358	0.0819672	0.0465116	0.122807	0.158772	0.0927891	0.185412	0.145658	2.23958e-11
Chr1	13079764	13079765	AT1G35515	1222	-	0.473469	0.393822	0.315315	0.361888	0.452135	0.369792	0.443038	0.461538	0.450704	0.0606695	0.0858586	0.0412371	0.00234192	0.0697674	0.0377358	0.0819672	0.0465116	0.122807	0.158772	0.0927891	0.185412	0.145658	2.23958e-11
Chr3	15866082	15866083	AT3G44100	7212	+	0.311874	0.23864	0.25517	0.213791	0.199936	0.240532	0.256579	0.184543	0.258427	0.0408675	0.0428305	0.0126166	0.0166425	0.0271868	0.0284325	0.0340557	0.0222717	0.0282353	0.119544	0.110448	0.120882	0.116958	2.24269e-11
Chr4	15159522	15159523	AT4G31180	3319	-	0.0694737	0.122449	0.120763	0.0789866	0.117547	0.00757576	0.117155	0.174129	0.218391	0.515234	0.566038	0.513761	0.48	0.586438	0.460481	0.507353	0.535294	0.46875	5.10108	7.48089	2.96541	5.18246	2.25228e-11
Chr4	18293022	18293023	AT4G39330	8005	-	0.123794	0.200383	0.188462	0.203129	0.172439	0.196164	0.228586	0.207678	0.229139	0.0019483	0.00170164	0.00357479	0.00105208	0.0416128	0.00811554	0.00528701	0.00262812	0.00196721	0.0140932	0.0888186	0.0148517	0.0392545	2.27322e-11
Chr5	26119955	26119956	AT5G65360	5383	+	0.458333	0.419355	0.477759	0.352	0.373706	0.318693	0.40411	0.369349	0.369253	0.0789474	0.035313	0.0357143	0.0351171	0.0205066	0.139179	0.0290859	0.0519802	0.0332569	0.110646	0.186522	0.100045	0.132404	2.27389e-11
Chr1	26695321	26695322	AT1G70780	3508	+	0.473529	0.499025	0.450704	0.4787	0.544008	0.696356	0.478088	0.485849	0.528	0.00991501	0.0249554	0.0352505	0.0574074	0.0439147	0.0706714	0.120968	0.117647	0.0827586	0.0492679	0.100051	0.215407	0.121575	2.28209e-11
Chr1	22701284	22701285	AT1G61520	2922	-	0.00220521	0.00223383	0.00242983	0.00236266	0.00273132	0.00313507	0.00193125	0.00216432	0.0026967	0.00042583	0.000272513	0.000307673	0.000478449	0.000364459	0.000571487	0.000366115	0.000342169	0.000371361	0.146461	0.171878	0.158952	0.159097	2.28619e-11
Chr5	15377336	15377337	AT5G38410	32878	+	0.00324121	0.00229268	0.00233027	0.00283996	0.00418849	0.00359364	0.00287249	0.00282335	0.00257023	0.0309496	0.0248298	0.0226943	0.0227453	0.019263	0.0213056	0.018683	0.0229219	0.0215329	9.97866	5.96058	7.63818	7.85914	2.28998e-11
Chr4	16567898	16567899	AT4G34720	5353	+	0.0440705	0.0438725	0.0457484	0.0650142	0.0326036	0.0486577	0.0585284	0.0509915	0.0470588	0.175711	0.2263	0.25895	0.187279	0.192869	0.193995	0.20678	0.17623	0.22325	4.94393	3.92508	3.87191	4.24697	2.30447e-11
Chr5	210335	210336	AT5G01530	80620	-	0.136945	0.146407	0.124382	0.114598	0.114336	0.136864	0.108822	0.115254	0.111499	0.0167544	0.0335089	0.0387086	0.0309274	0.0351423	0.0322335	0.0397199	0.0453946	0.0464451	0.21821	0.268736	0.392042	0.292996	2.33258e-11
Chr4	12009422	12009423	AT4G22890	9596	-	0.14183	0.147958	0.130081	0.161572	0.136908	0.135451	0.170117	0.183138	0.182758	0.0199355	0.04508	0.0237094	0.0137944	0.0195293	0.0380535	0.037173	0.0343884	0.0338363	0.211315	0.16449	0.196633	0.190813	2.36083e-11
Chr1	25048314	25048315	AT1G67090	60929	+	0.0061599	0.00780287	0.00688825	0.00367345	0.003914	0.00451785	0.00731013	0.00766869	0.00791903	0.0159933	0.0207261	0.0180955	0.0171614	0.0193311	0.0192719	0.0209198	0.0192095	0.0196417	2.62889	4.60661	2.61033	3.28194	2.36479e-11
Chr4	10991626	10991627	AT4G20360	10163	-	0.0805349	0.0631918	0.085139	0.0788982	0.0724454	0.0739036	0.0567183	0.058047	0.0607536	0.00746133	0.0123157	0.00482	0.0147577	0.00908048	0.0144255	0.00887105	0.0110329	0.00993765	0.107474	0.169874	0.170019	0.149122	2.36826e-11
Chr5	8064078	8064079	AT5G23900	2294	+	0.00094518	0.000397772	0.000681663	0.000320821	0.0243341	0.000312793	0.00508259	0.00479846	0.00429185	0.133673	0.120301	0.173881	0.135113	0.0998521	0.166463	0.167748	0.153333	0.137238	211.326	16.0779	32.3377	86.5806	2.37431e-11
Chr5	506527	506528	AT5G02380	4452	+	0.007193	0.00856886	0.00903816	0.00672376	0.00592429	0.00765894	0.0097533	0.00878179	0.00823233	0.000478122	0.000694006	0.0011033	0.000558641	0.000156506	0.00140065	0.00159909	0.000541956	0.00136104	0.0917511	0.104191	0.130834	0.108925	2.37731e-11
Chr5	26396497	26396498	AT5G65990	449	-	0.258065	0.284452	0.241379	0.205882	0.257692	0.252083	0.219457	0.193333	0.212903	0.0384123	0.0621118	0.00613497	0.0226415	0.00413223	0.0237467	0.0515464	0.0166667	0.0652174	0.136063	0.070593	0.213252	0.139969	2.38981e-11
Chr5	26396497	26396498	AT5G65990	985	-	0.258065	0.284452	0.241379	0.205882	0.257692	0.252083	0.219457	0.193333	0.212903	0.0384123	0.0621118	0.00613497	0.0226415	0.00413223	0.0237467	0.0515464	0.0166667	0.0652174	0.136063	0.070593	0.213252	0.139969	2.38981e-11
Chr5	21632566	21632567	AT5G53300	4687	+	0.12627	0.146519	0.0932132	0.121124	0.122954	0.111592	0.0915152	0.105922	0.094162	0.00138596	0.00362319	0.0125868	0.0108296	0.0190217	0.00789507	0.00920245	0.010453	0.00379267	0.048076	0.106128	0.0804122	0.0782053	2.39049e-11
Chr5	17357524	17357525	AT5G43260	3901	+	0.0223642	0.000630517	0.000676133	0.016178	0.00918318	0.000770218	0.008	0.00243902	0.00512821	0.184044	0.148783	0.183386	0.126746	0.133467	0.151044	0.165877	0.171429	0.109929	21.8079	15.7381	28.7292	22.0917	2.4027e-11
Chr5	15846099	15846100	AT5G39570	1471	-	0.000885217	0.00412746	0.000440529	0.00827283	0.00195695	0.000283768	0.00643382	0.00326797	0.00224215	0.0264619	0.03188	0.0336431	0.0297945	0.0357502	0.0370225	0.0395387	0.0324594	0.0432503	16.8681	9.75571	9.64911	12.091	2.40422e-11
Chr2	15320859	15320860	AT2G36530	17100	+	0.0378622	0.0207174	0.0271888	0.0351271	0.00756303	0.0250099	0.0262641	0.0283788	0.032419	0.26863	0.228486	0.204195	0.202502	0.221395	0.188361	0.149148	0.195122	0.217076	8.17679	9.04369	6.44768	7.88939	2.40712e-11
Chr3	17650284	17650285	AT3G47836	12380	+	0.026506	0.0181566	0.0178501	0.0109962	0.0116648	0.0093764	0.0363289	0.0184332	0.0366748	0.213323	0.210819	0.292168	0.213082	0.278551	0.204386	0.275862	0.194737	0.275072	11.4586	21.7252	8.15503	13.7796	2.41534e-11
Chr4	7544387	7544388	AT4G12880	5468	+	0.197747	0.237298	0.216598	0.255098	0.253338	0.262809	0.255365	0.262376	0.247978	0.0677524	0.107042	0.0952381	0.092437	0.0655124	0.0560867	0.0990991	0.103093	0.0663507	0.414388	0.27752	0.350706	0.347538	2.41651e-11
Chr1	2640892	2640893	AT1G08380	21248	+	0.00206154	0.00101403	0.00278222	0.0023409	0.00282696	0.00152095	0.00151355	0.00162433	0.0014219	0.0128155	0.0147381	0.0127414	0.0121263	0.0176025	0.0162378	0.018791	0.0164895	0.0174052	6.87889	6.87215	11.5544	8.43516	2.43621e-11
Chr5	22308293	22308294	AT5G54940	3608	+	0.00982801	0.0039359	0.00613732	0.00372517	0.006189	0.0102239	0.00436137	0.00291758	0.00811688	0.0826065	0.102564	0.091654	0.0851469	0.112663	0.0711168	0.108356	0.0799717	0.117061	13.9099	13.3542	19.8358	15.7	2.43669e-11
Chr4	15640651	15640652	AT4G32410	2558	+	0.17228	0.204253	0.190431	0.161125	0.199095	0.249057	0.184673	0.193955	0.186798	0.0377668	0.0415755	0.0160584	0.0451585	0.0447059	0.0599078	0.0416667	0.0602837	0.0416667	0.168266	0.24582	0.253998	0.222695	2.44321e-11
Chr5	6775775	6775776	AT5G20050	658	-	0.0522648	0.00215517	0.00288184	0.00190476	0.00299401	0.00221239	0.0136986	0.0142857	0.0136986	0.385027	0.405204	0.338192	0.238938	0.343284	0.360577	0.34375	0.446429	0.293103	19.6926	132.58	25.9886	59.4204	2.45124e-11
Chr1	3009820	3009821	AT1G09310	43132	-	0.253522	0.298896	0.271961	0.239585	0.228571	0.264631	0.263676	0.300263	0.260975	0.0851848	0.0915128	0.104863	0.113634	0.116727	0.123122	0.119736	0.125936	0.128062	0.341543	0.482383	0.453058	0.425661	2.46966e-11
Chr3	9722603	9722604	AT3G26520	1890	+	0.000476973	0.000638013	0.00155537	0.000789266	0.000991633	2.82725e-05	0.00122666	0.000958105	0.000348888	0.00477661	0.00428958	0.00476892	0.00503134	0.0054626	0.00474232	0.00526439	0.00494823	0.00351689	5.18101	8.42167	5.41886	6.34051	2.50958e-11
Chr1	5066642	5066643	AT1G14720	1923	+	0.238095	0.340936	0.366366	0.350365	0.352192	0.25222	0.287037	0.254072	0.290735	0.000603136	0.00447094	0.00264901	0.00897436	0.0480864	0.0106383	0.0380623	0.0255591	0.0369318	0.00816913	0.0709055	0.12088	0.0666515	2.50976e-11
Chr3	9526369	9526370	AT3G26060	7527	-	0.00810682	0.000643363	0.0141509	0.00841026	0.00587904	0.00470141	0.00649847	0.00320197	0.00538688	0.123318	0.0947368	0.114875	0.105584	0.134038	0.0915765	0.095456	0.0817875	0.0870417	14.5377	17.4401	17.517	16.4983	2.5894e-11
Chr3	368862	368863	AT3G02090	876	-	0.0632754	0.0791367	0.106042	0.100997	0.0826245	0.0944032	0.0866013	0.0891473	0.0752475	0.0137243	0.00350877	0.00316456	0.02019	0.00117096	0.00257732	0.00588235	0.0122699	0.00520833	0.0820981	0.0861014	0.0930717	0.0870904	2.61422e-11
Chr5	2828643	2828644	AT5G08690	7351	-	0.263175	0.170419	0.220141	0.200319	0.183589	0.187803	0.18662	0.195396	0.223661	0.0326604	0.0493992	0.0544933	0.0470263	0.054868	0.03386	0.0292553	0.0360861	0.0497199	0.208881	0.237453	0.189971	0.212102	2.62338e-11
Chr3	21995740	21995741	AT3G59540	7234	+	0.140479	0.133891	0.177402	0.183007	0.192481	0.208344	0.187432	0.167442	0.173745	0.0319326	0.0116712	0.03749	0.0426274	0.037738	0.0258679	0.0285049	0.0390754	0.0470994	0.179502	0.181959	0.216942	0.192801	2.63615e-11
Chr2	14892137	14892138	AT2G35370	13059	-	0.090955	0.0548885	0.0618193	0.0646624	0.077574	0.0679043	0.0670671	0.0666667	0.0650177	0.227876	0.217801	0.175297	0.184649	0.253361	0.250945	0.222098	0.235728	0.223714	2.99029	3.27854	3.42911	3.23265	2.64111e-11
Chr5	3465663	3465664	AT5G10960	3624	-	0.00622084	0.0216718	0.0806023	0.012933	0.0425532	0.0115048	0.0392749	0.06	0.0357143	0.430732	0.399329	0.565097	0.442431	0.473282	0.401334	0.346591	0.351759	0.38172	12.8592	19.66	8.00116	13.5068	2.64692e-11
Chr1	5555042	5555043	AT1G16240	4348	+	0.027248	0.0167064	0.00201207	0.00404204	0.0169231	0.00161031	0.0276817	0.0103093	0.00363636	0.586777	0.624176	0.657143	0.523573	0.467599	0.331547	0.603376	0.606154	0.587662	40.6404	58.5911	43.1734	47.4683	2.6515e-11
Chr2	19368709	19368710	AT2G47170	2740	-	0.000290023	0.000362845	0.00500323	0.000860783	0.0058347	0.00337504	0.00291758	0.00321987	0.00806045	0.0373011	0.0521458	0.0496092	0.0471117	0.0665876	0.0509512	0.0530903	0.0569669	0.0647139	24.5852	16.3497	12.3096	17.7482	2.65247e-11
Chr2	9128209	9128210	AT2G21330	19969	+	0.000479501	0.00733969	0.0140874	0.0148946	0.0120422	0.0109584	0.00444629	0.00591687	0.00452065	0.0560073	0.0413177	0.0420907	0.0585054	0.0496013	0.0585826	0.0556755	0.0541644	0.0542401	6.36409	4.39869	11.0241	7.26228	2.66942e-11
Chr1	993094	993095	AT1G03900	1049	-	0.00138889	0.000817661	0.0021645	0.0056899	0.000927644	0.000785546	0.00772201	0.00480769	0.00337838	0.118003	0.101404	0.0593607	0.110641	0.0915423	0.113115	0.107843	0.0957447	0.0902256	63.7759	42.5901	18.4694	41.6118	2.67907e-11
Chr5	5908301	5908302	AT5G17870	21525	-	0.143443	0.130379	0.116061	0.143082	0.146608	0.154503	0.107748	0.0961868	0.117725	0.00881852	0.00690468	0.00799201	0.0186293	0.0288111	0.0211707	0.0104117	0.0167044	0.0109614	0.0608266	0.154462	0.118378	0.111222	2.72561e-11
Chr2	12993700	12993701	AT2G30490	2709	+	0.092767	0.0935089	0.0670363	0.0629353	0.0779798	0.0697074	0.101562	0.101646	0.0800427	0.000607323	0.00251486	0.00176322	0.00600601	0.0008604	0.0018731	0.00132626	0.0042735	0.0055991	0.0192861	0.0414937	0.0395369	0.0334389	2.74244e-11
Chr5	25393065	25393066	AT5G63400	6081	+	0.172589	0.227789	0.244186	0.0816171	0.19589	0.136209	0.212928	0.235931	0.25	0.549197	0.590278	0.556586	0.551813	0.672176	0.657922	0.662069	0.67374	0.658482	2.63133	4.54881	2.85364	3.34459	2.74455e-11
Chr3	18166814	18166815	AT3G49010	28145	+	0.482629	0.519559	0.417434	0.479006	0.513728	0.534237	0.414835	0.392963	0.444636	0.157033	0.16551	0.159278	0.130982	0.201654	0.117878	0.106613	0.101318	0.116809	0.339401	0.295038	0.259287	0.297909	2.74468e-11
Chr5	26959629	26959630	AT5G67600	10089	+	0.286442	0.294562	0.314584	0.242084	0.290715	0.306784	0.254037	0.239189	0.27907	0.106638	0.129156	0.111111	0.109712	0.0862576	0.101246	0.135397	0.118012	0.112416	0.387349	0.354003	0.473685	0.405012	2.74503e-11
Chr1	20804608	20804609	AT1G55680	883	+	0.0318471	0.0182927	0.0035461	0.0117371	0.00668151	0.0799031	0.0295858	0.0535714	0.0119048	0.519751	0.443548	0.558559	0.37931	0.579787	0.389961	0.53125	0.632184	0.5	28.3474	13.7209	17.4984	19.8556	2.74948e-11
Chr1	29736967	29736968	AT1G79040	5784	-	0.000155328	3.02015e-05	4.72987e-05	4.88192e-05	0.000213869	0.00020929	7.66025e-05	8.31505e-05	0.000102628	0.00127347	0.00101226	0.00113674	0.000942976	0.000881248	0.000780634	0.000942875	0.000878319	0.000964562	14.6995	5.51903	10.6172	10.2786	2.8296e-11
Chr4	7522572	7522573	AT4G12800	3081	-	0.000599935	0.000328973	0.000689262	0.000479223	0.00034658	0.000240704	0.000302233	0.000397265	0.000369458	0.00409634	0.00347058	0.00388025	0.0029391	0.00446051	0.00439705	0.00285442	0.00328432	0.00355746	7.07415	11.061	9.07072	9.06863	2.83633e-11
Chr3	18166833	18166834	AT3G49010	506	+	0.000179083	0.000882353	0.000328947	0.000531491	0.000136593	0.000169492	0.0003663	0.000246063	0.000492126	0.0171934	0.0142262	0.0125889	0.0191436	0.0177235	0.0137525	0.0112461	0.0185338	0.014245	31.6521	60.4358	39.8599	43.9826	2.8585e-11
Chr1	4889594	4889595	AT1G14320	47520	-	0.161361	0.154121	0.154474	0.157526	0.169829	0.16145	0.153165	0.151694	0.155221	0.258237	0.271594	0.228398	0.242379	0.261633	0.246498	0.266846	0.290118	0.255873	1.6134	1.53539	1.76673	1.63851	2.86104e-11
Chr5	20733834	20733835	AT5G50950	345	-	0.00367647	0.0208768	0.0663415	0.0616264	0.0652786	0.0820236	0.0778443	0.0359408	0.0484171	0.248744	0.26087	0.195876	0.215631	0.260481	0.24504	0.266409	0.258427	0.273016	7.76161	3.45167	4.91887	5.37738	2.87436e-11
Chr5	20733834	20733835	AT5G50950	2163	-	0.00367647	0.0208768	0.0663415	0.0616264	0.0652786	0.0820236	0.0778443	0.0359408	0.0484171	0.248744	0.26087	0.195876	0.215631	0.260481	0.24504	0.266409	0.258427	0.273016	7.76161	3.45167	4.91887	5.37738	2.87436e-11
Chr2	13413209	13413210	AT2G31490	1783	-	0.00151515	0.00636267	0.000602047	0.00691472	0.0128091	0.0040311	0.00650936	0.00588813	0.0107656	0.0712705	0.0637561	0.0763084	0.0652647	0.0958231	0.0549966	0.0764431	0.0640669	0.0733333	24.922	9.09643	9.23209	14.4168	2.89026e-11
Chr5	21243442	21243443	AT5G52310	7600	-	0.0891806	0.0379747	0.0537694	0.0418502	0.057	0.0756041	0.0577778	0.0241935	0.0738255	0.356997	0.37223	0.332344	0.240912	0.321121	0.306262	0.308642	0.285714	0.25974	5.86748	4.97721	5.48212	5.44227	2.90679e-11
Chr3	5174415	5174416	AT3G15356	2177	+	0.869565	0.747449	0.946429	0.721498	0.935484	0.796296	0.867521	0.888158	0.863095	0.270677	0.246964	0.0868347	0.314607	0.348485	0.297158	0.244444	0.316456	0.290323	0.235806	0.391415	0.325046	0.317422	2.9825e-11
Chr5	1921370	1921371	AT5G06290	5033	-	0.0373281	0.0331918	0.0119119	0.0315654	0.0209588	0.0243337	0.0318139	0.0289107	0.0282903	0.262621	0.20839	0.189286	0.145217	0.226464	0.201675	0.207106	0.245196	0.226073	8.01021	7.45995	7.62091	7.69703	2.98592e-11
Chr1	4889588	4889589	AT1G14320	1993	-	0.013486	0.0131664	0.0170802	0.0127609	0.0201107	0.0164874	0.0151515	0.0141844	0.0140562	0.00146513	0.00299517	0.000467071	0.00156337	0.00244616	0.00131511	0.00119796	0.0030278	0.00113218	0.11267	0.107876	0.123477	0.114675	2.99412e-11
Chr3	4820941	4820942	AT3G14415	10264	-	0.0232181	0.0293943	0.0217774	0.0236553	0.0248914	0.0254753	0.0191785	0.0190122	0.0214653	0.0664866	0.0681572	0.0756914	0.0698981	0.0744255	0.0641626	0.0562567	0.0556962	0.0598955	2.82747	2.81654	2.88065	2.84156	3.00217e-11
Chr4	9918187	9918188	AT4G17830	268	-	0.00571429	0.0610687	0.00330033	0.0217984	0.00194932	0.0107759	0.00735294	0.046875	0.0507246	0.361644	0.266968	0.318777	0.266359	0.332052	0.287714	0.271845	0.268817	0.213333	13.518	25.6673	7.18415	15.4565	3.00787e-11
Chr4	9918187	9918188	AT4G17830	1426	-	0.00571429	0.0610687	0.00330033	0.0217984	0.00194932	0.0107759	0.00735294	0.046875	0.0507246	0.361644	0.266968	0.318777	0.266359	0.332052	0.287714	0.271845	0.268817	0.213333	13.518	25.6673	7.18415	15.4565	3.00787e-11
Chr3	5506933	5506934	AT3G16240	382	-	0.0277224	0.0291336	0.0280594	0.0257807	0.0296375	0.018466	0.0274431	0.0302476	0.0299662	0.00553783	0.00850515	0.00590971	0.00581285	0.000970672	0.00331729	0.00461963	0.00603582	0.00546055	0.234972	0.136711	0.183853	0.185179	3.02024e-11
Chr3	5506933	5506934	AT3G16240	6449	-	0.0277224	0.0291336	0.0280594	0.0257807	0.0296375	0.018466	0.0274431	0.0302476	0.0299662	0.00553783	0.00850515	0.00590971	0.00581285	0.000970672	0.00331729	0.00461963	0.00603582	0.00546055	0.234972	0.136711	0.183853	0.185179	3.02024e-11
Chr1	27339151	27339152	AT1G72610	36279	+	0.0471062	0.0547207	0.0472897	0.063424	0.0522806	0.0549993	0.060757	0.0736829	0.0637218	0.105111	0.117436	0.115485	0.110281	0.106137	0.115621	0.104395	0.115587	0.117088	2.2669	1.94512	1.70098	1.971	3.02738e-11
Chr1	8545500	8545501	AT1G24148	2181	-	0.22	0.27561	0.343164	0.273523	0.230556	0.294686	0.333333	0.25	0.227848	0.0176406	0.00714286	0.0173267	0.0519591	0.02526	0.0245245	0.0136986	0.031746	0.0133333	0.0502045	0.127376	0.0724597	0.0833468	3.02762e-11
Chr2	10633636	10633637	AT2G25010	560	-	0.031746	0.0181818	0.00917431	0.0142857	0.0181818	0.259109	0.0208333	0.230769	0.233333	0.8	0.95	0.924242	0.975904	0.963768	0.869565	0.8125	0.709677	0.789474	45.2478	9.63464	4.76692	19.8831	3.03472e-11
Chr2	10633657	10633658	AT2G25010	687	-	0.968254	0.981818	0.990826	0.985714	0.981818	0.740891	0.979167	0.769231	0.766667	0.2	0.05	0.0757576	0.0240964	0.0362319	0.130435	0.1875	0.290323	0.210526	0.110768	0.0704333	0.27369	0.151631	3.03472e-11
Chr3	18425650	18425651	AT3G49680	4591	-	0.255072	0.323259	0.193623	0.210908	0.186077	0.241239	0.216257	0.226254	0.218038	0.0136086	0.0168472	0.0013089	0.00928715	0.00797872	0.00606729	0.0153173	0.0107198	0.0160142	0.0411484	0.0365595	0.0636612	0.047123	3.06698e-11
Chr2	14522566	14522567	AT2G34420	9851	+	0.00132708	0.00240551	0.00240366	0.00115787	0.000978681	0.00175882	0.00184038	0.00133362	0.00162591	0.0129421	0.0134055	0.0148434	0.018006	0.0160452	0.0146666	0.0123409	0.0119836	0.0107083	6.71272	12.5066	7.29864	8.83932	3.09239e-11
Chr3	5669450	5669451	AT3G16640	24053	+	0.0104731	0.0106017	0.00882029	0.00727202	0.0101774	0.0129629	0.00485269	0.00744655	0.00635982	0.0543855	0.0499349	0.0454312	0.0476988	0.045458	0.0424711	0.0421485	0.0410462	0.0322043	5.00924	4.45963	6.18461	5.21783	3.10514e-11
Chr1	18927611	18927612	AT1G51060	2721	-	0.193493	0.213879	0.180229	0.16635	0.193756	0.203864	0.191272	0.179211	0.196862	0.000563063	0.0221566	0.037037	0.043956	0.0931326	0.0466179	0.0194986	0.0282609	0.0317848	0.101696	0.325738	0.140204	0.189213	3.13409e-11
Chr2	15053276	15053277	AT2G35830	9654	-	0.357798	0.220831	0.279612	0.249177	0.29407	0.332727	0.263804	0.262456	0.29383	0.0497667	0.0840868	0.0454765	0.0417457	0.0504704	0.0478792	0.0485232	0.0395713	0.0450623	0.208951	0.159931	0.162369	0.177084	3.13478e-11
Chr4	12332620	12332621	AT4G23670	6969	+	0.00219897	0.00157159	0.00177182	0.00348795	0.00528514	0.000657599	0.00125874	0.00209724	0.00252525	0.0381482	0.0276994	0.0385962	0.0326093	0.0225132	0.0283642	0.0373741	0.0306271	0.0313653	18.8446	8.85266	16.8955	14.8643	3.17066e-11
Chr1	7146398	7146399	AT1G20620	3820	-	6.29366e-05	0.000119838	6.21697e-05	0.000160956	0.000478771	3.3539e-05	0.000181587	0.000252717	0.000237869	0.0158268	0.0142799	0.0107081	0.0126591	0.0132437	0.0194668	0.0131673	0.0117454	0.0131129	166.629	67.3874	56.5711	96.8625	3.17967e-11
Chr4	1933666	1933667	AT4G04020	11648	-	0.0114504	0.0187449	0.0152035	0.0164437	0.0181019	0.0133248	0.00566802	0.0222672	0.0212314	0.203155	0.180556	0.177723	0.21328	0.215756	0.163925	0.134686	0.14307	0.154624	12.3667	12.3868	8.79419	11.1826	3.19031e-11
Chr5	26148357	26148358	AT5G65430	2012	+	0.0150188	0.0106825	0.0224138	0.0157356	0.0155541	0.0277228	0.030426	0.0148515	0.0207337	0.175775	0.204672	0.159708	0.147975	0.190517	0.152977	0.168519	0.121835	0.135624	11.2263	8.32821	6.45312	8.66921	3.19261e-11
Chr2	11716494	11716495	AT2G27385	4273	+	0.0828811	0.109999	0.0787572	0.103676	0.110513	0.100909	0.0772798	0.0693241	0.0862944	0.00242611	0.00357508	0.0108303	0.00430436	0.0127417	0.0117904	0.00670017	0.0060024	0.00496278	0.0619632	0.0915158	0.0758501	0.076443	3.19284e-11
Chr5	22248059	22248060	AT5G54770	7638	-	0.000752162	0.000554679	0.000893693	0.00152835	0.00116682	0.000840905	0.00155434	0.00136415	0.00110514	0.0092993	0.0134067	0.01002	0.0097338	0.0107695	0.0122215	0.0147043	0.013729	0.0135679	14.8719	9.25457	10.4386	11.5217	3.21732e-11
Chr4	15926713	15926714	AT4G33010	11222	+	0.0407053	0.0551359	0.0568469	0.0620445	0.0523546	0.0472005	0.0482364	0.0505755	0.0501554	0.0125438	0.0110909	0.0166841	0.0132245	0.0193747	0.020202	0.014199	0.0136585	0.0128603	0.26406	0.326741	0.273334	0.288045	3.2343e-11
Chr1	25048326	25048327	AT1G67090	55356	+	0.000996831	0.000567678	0.000354585	0.000274822	0.000423007	0.000408356	0.000931485	0.000872486	0.000923295	0.0240227	0.0237586	0.0247813	0.0160997	0.0208324	0.0169736	0.0280813	0.0256971	0.0269855	37.8109	48.7312	29.6135	38.7185	3.23575e-11
Chr5	506514	506515	AT5G02380	5825	+	0.00235156	0.00101257	0.000927544	0.000972827	0.00094998	0.0011351	0.00160643	0.0016861	0.00121961	0.0136347	0.00984227	0.00996123	0.0150993	0.0103294	0.0125175	0.0117647	0.0149941	0.0125215	7.79142	12.4092	8.7055	9.63537	3.29193e-11
Chr4	16710124	16710125	AT4G35100	16398	-	0.054366	0.0350765	0.0276846	0.0224956	0.0564827	0.0173053	0.0189538	0.0194076	0.0216197	0.207586	0.278638	0.268222	0.202714	0.194769	0.214883	0.210965	0.195956	0.192422	6.44126	6.36001	9.99221	7.59783	3.30073e-11
Chr4	10035565	10035566	AT4G18100	31674	+	0.237179	0.1957	0.235064	0.151247	0.165669	0.186737	0.206471	0.205206	0.218008	0.0357747	0.0427427	0.0415774	0.0389634	0.0582587	0.0367624	0.0450035	0.044147	0.0390921	0.179798	0.266026	0.203661	0.216495	3.30269e-11
Chr4	18433692	18433693	AT4G39730	19236	-	0.217951	0.144298	0.18833	0.186303	0.168773	0.210117	0.179891	0.1875	0.161146	0.0503717	0.0452447	0.0645161	0.0591412	0.0293006	0.04307	0.0544218	0.0485313	0.0550336	0.290844	0.232685	0.298913	0.274147	3.30295e-11
Chr2	15619432	15619433	AT2G37190	1691	+	0.00384094	0.0117002	0.014541	0.00344998	0.000205381	0.00236686	0.00577367	0.00850891	0.00493624	0.0520307	0.0757684	0.0479643	0.0659735	0.0497436	0.0609402	0.0570125	0.0609319	0.054951	5.84278	29.3342	8.99615	14.7244	3.30788e-11
Chr2	9085345	9085346	AT2G21210	4727	+	0.247978	0.371628	0.327032	0.357783	0.39129	0.369818	0.275362	0.367847	0.316667	0.0262985	0.0990991	0.0111111	0.039834	0.0345528	0.0669663	0.0465116	0.0539216	0.027907	0.144204	0.126333	0.133705	0.134747	3.31462e-11
Chr4	15926739	15926740	AT4G33010	5963	+	0.000217675	0.00194689	8.15594e-05	0.00221984	0.00224768	0.000333278	0.00227751	0.00203114	0.00274626	0.0299678	0.0201818	0.0209644	0.026324	0.0169194	0.0249935	0.0205511	0.0221951	0.0248884	31.6608	14.2137	9.5869	18.4871	3.31491e-11
Chr3	19506829	19506830	AT3G52590	10115	-	0.0206028	0.0182486	0.0223642	0.0201412	0.0329597	0.010664	0.0225861	0.0231046	0.0216976	0.0864164	0.0758413	0.100731	0.0816312	0.104423	0.0793693	0.0761976	0.0808344	0.0785914	4.29611	4.16254	3.4965	3.98505	3.32373e-11
Chr4	18124981	18124982	AT4G38840	4803	+	0.275272	0.313176	0.350191	0.296239	0.273438	0.371631	0.256563	0.274797	0.266575	0.0393185	0.00568182	0.0614334	0.0923535	0.0523416	0.0686416	0.0575342	0.0548523	0.0410628	0.113392	0.226639	0.192308	0.177446	3.33101e-11
Chr4	1441853	1441854	AT4G03280	38426	-	0.174201	0.182069	0.177021	0.170055	0.152517	0.148956	0.188079	0.190097	0.187147	0.0800085	0.0674396	0.0596372	0.0814453	0.0689823	0.0685104	0.0725659	0.0913481	0.0917931	0.388315	0.464316	0.452321	0.434984	3.35621e-11
Chr1	25048290	25048291	AT1G67090	8408	+	0.000255598	0.0002061	0.0005871	0.000323679	0.000182412	0.00045589	0.000420181	0.000688805	0.00053267	0.00265786	0.00293467	0.00197286	0.00337348	0.00280919	0.00343086	0.00299366	0.00271789	0.00277979	7.21339	9.99348	5.17243	7.45977	3.40952e-11
Chr5	18565074	18565075	AT5G45775	1486	+	0.030525	0.0185185	0.0316456	0.0258704	0.0317181	0.0339211	0.0387423	0.0321375	0.0319635	0.00199278	0.000375516	0.00122349	0.000154967	0.000109975	0.000409054	0.00103627	0.000888099	0.000791766	0.0445139	0.0073653	0.0264104	0.0260965	3.41958e-11
Chr2	19245123	19245124	AT2G46820	23394	-	0.0186567	0.0169643	0.0183851	0.0140551	0.0169073	0.0181497	0.00930517	0.00979009	0.00762952	0.129827	0.129867	0.144053	0.147657	0.156944	0.154021	0.10804	0.0979647	0.109263	7.47595	9.33828	11.7968	9.53701	3.42525e-11
Chr1	17717144	17717145	AT1G48030	10296	+	0.308844	0.274274	0.260441	0.273493	0.234861	0.249061	0.314844	0.312974	0.312269	0.0398443	0.073501	0.0752622	0.0633328	0.0244197	0.0377406	0.0959302	0.103235	0.0813367	0.223585	0.165686	0.298378	0.229217	3.43001e-11
Chr1	11534615	11534616	AT1G32060	5701	-	0.0288347	0.0333662	0.0334994	0.0291228	0.020463	0.0246307	0.0305152	0.0261391	0.032623	0.00683054	0.00247408	0.00238217	0.00296694	0.00283247	0.00110611	0.00584852	0.00438464	0.00447376	0.122119	0.0930457	0.164733	0.126632	3.4408e-11
Chr4	15926720	15926721	AT4G33010	122833	+	0.262952	0.253719	0.22698	0.17866	0.189134	0.213423	0.22302	0.221327	0.228229	0.385099	0.388545	0.363033	0.364394	0.395728	0.372701	0.407286	0.394797	0.396323	1.52851	1.94905	1.78182	1.75313	3.45291e-11
Chr3	7376643	7376644	AT3G21055	55853	+	0.158467	0.187887	0.182255	0.128059	0.133639	0.160278	0.144864	0.148063	0.151933	0.0453641	0.036731	0.0504515	0.0442198	0.0525372	0.0411482	0.0527495	0.0446065	0.0458289	0.250746	0.326808	0.321865	0.299806	3.47672e-11
Chr4	10687312	10687313	AT4G19640	1502	+	0.0965251	0.038961	0.0521739	0.0222222	0.0676533	0.00277778	0.0193237	0.011236	0.0344828	0.311688	0.328185	0.389151	0.334081	0.3769	0.389262	0.296703	0.25	0.305556	5.48345	11.8748	13.1031	10.1538	3.48038e-11
Chr4	11646273	11646274	AT4G21960	38660	+	0.342919	0.346789	0.352574	0.358487	0.354593	0.329354	0.262054	0.245747	0.266904	0.0850808	0.0772966	0.0577176	0.0636695	0.0814935	0.0809084	0.06431	0.0680744	0.0632564	0.211166	0.216869	0.252535	0.226857	3.48269e-11
Chr5	5212626	5212627	AT5G15970	116769	-	0.0206307	0.0260139	0.0362806	0.0242928	0.0220828	0.0335312	0.0254777	0.0210657	0.0195599	0.178588	0.221844	0.216477	0.168023	0.190609	0.17641	0.231944	0.149708	0.151934	7.43934	6.69583	8.072	7.40239	3.4857e-11
Chr3	2605488	2605489	AT3G08580	46405	+	0.173718	0.192553	0.149154	0.151954	0.165754	0.175867	0.182665	0.167945	0.189331	0.357331	0.398135	0.343772	0.30846	0.382835	0.361009	0.356716	0.321354	0.317471	2.13269	2.132	1.8438	2.03616	3.4868e-11
Chr1	9172922	9172923	AT1G26550	1740	-	0.0733083	0.0947368	0.0958084	0.118588	0.109264	0.110648	0.0905861	0.083691	0.0883534	0.0239808	0.00518135	0.00203046	0.0208967	0.0113805	0.00236566	0.00617284	0.00511509	0.00274725	0.118219	0.102342	0.0534408	0.0913341	3.52639e-11
Chr4	8100428	8100429	AT4G14040	419	+	0.000383289	0.000321543	0.000449843	0.000194099	0.000206697	0.000178603	0.000290613	0.000455581	0.000404367	0.0303393	0.0238429	0.0176027	0.0244066	0.0213437	0.0168609	0.0218579	0.0271985	0.0218531	62.169	108.062	61.6305	77.2872	3.5414e-11
Chr5	4514399	4514400	AT5G13980	641	-	0.00531915	0.0166667	0.00578035	0.166667	0.0666667	0.2	0.0443975	0.0201005	0.0309278	0.6	0.89011	0.857143	0.882353	0.583333	0.866667	0.758794	0.811765	0.796512	84.5364	5.38235	24.8053	38.2414	3.54795e-11
Chr2	19245087	19245088	AT2G46820	1956	-	0.00186567	0.00126488	0.00225782	0.00190266	0.00136822	0.000499885	0.0012905	0.00229317	0.000975869	0.011845	0.0135429	0.00992402	0.0142571	0.0102009	0.0108336	0.00901334	0.0101767	0.0123894	6.55336	9.35928	6.92601	7.61288	3.55616e-11
Chr4	6801923	6801924	AT4G11150	4662	-	0.163101	0.20945	0.131183	0.163633	0.170581	0.126761	0.153206	0.140873	0.164733	0.0253949	0.0264831	0.0115894	0.00772947	0.0358582	0.00651607	0.00604839	0.00511945	0.00938086	0.125994	0.108691	0.0447868	0.0931572	3.58896e-11
Chr2	13019204	13019205	AT2G30570	26878	+	0.0391383	0.0345094	0.0344268	0.021233	0.0294114	0.0345253	0.0351371	0.0343065	0.0327311	0.00377139	0.00637411	0.00507489	0.00707238	0.00551454	0.00528078	0.00729959	0.00586362	0.00614846	0.140832	0.20979	0.189006	0.179876	3.5922e-11
Chr3	9722589	9722590	AT3G26520	23468	+	0.00969845	0.0152501	0.0126458	0.0108408	0.00704473	0.0102629	0.0196266	0.0228203	0.0187527	0.0543708	0.0675774	0.0542357	0.0557134	0.071063	0.058291	0.0559195	0.0528727	0.0543267	4.68645	6.57469	2.66536	4.64217	3.60467e-11
Chr3	10940451	10940452	AT3G28920	706	+	0.235294	0.141935	0.225	0.245203	0.252199	0.220657	0.232558	0.295699	0.21097	0.00932401	0.00555556	0.00757576	0.00340136	0.003663	0.00996678	0.00925926	0.031746	0.00961538	0.037287	0.0237183	0.0684778	0.043161	3.62366e-11
Chr4	11646262	11646263	AT4G21960	13385	+	0.0187428	0.0139787	0.0126653	0.0252804	0.0176991	0.0226507	0.0117537	0.0110652	0.0134926	0.129642	0.149544	0.115304	0.130012	0.161588	0.147859	0.11464	0.110621	0.0992416	8.69172	6.69599	8.93662	8.10811	3.64916e-11
Chr5	6178399	6178400	AT5G18580	524	-	0.0184615	0.0266904	0.0943683	0.143713	0.0104712	0.00409836	0.0042735	0.0210526	0.00970874	0.350649	0.313433	0.326007	0.410256	0.391447	0.436047	0.342105	0.392857	0.369863	7.09638	7.8199	31.535	15.4838	3.66034e-11
Chr4	9472606	9472607	AT4G16830	1742	-	0.00105374	0.000284495	0.00217155	0.0062461	0.0108622	0.000292654	0.00583942	0.00829187	0.00189394	0.0840405	0.0624152	0.0946209	0.105487	0.111647	0.107613	0.111437	0.0995146	0.0787402	68.6869	18.6626	18.0772	35.1423	3.66673e-11
Chr3	9797023	9797024	AT3G26650	6597	-	0.00389571	0.00985383	0.00280191	0.00632307	0.0025256	0.00376544	0.0039426	0.00432666	0.00556249	0.0424463	0.036142	0.0265419	0.0313664	0.0296427	0.0408638	0.0327465	0.0330882	0.033146	6.35172	8.0761	7.15605	7.19462	3.70606e-11
Chr1	6224048	6224049	AT1G18080	12694	-	0.117623	0.119704	0.121177	0.109836	0.121728	0.104696	0.105408	0.106653	0.0971698	0.0290298	0.0385889	0.0461506	0.0462443	0.0419428	0.0639883	0.0428685	0.0486022	0.0439189	0.317346	0.452552	0.437827	0.402575	3.7256e-11
Chr5	4197656	4197657	AT5G13180	2790	-	0.486711	0.390476	0.528846	0.344529	0.447132	0.368653	0.377778	0.338912	0.387205	0.0346154	0.0728745	0.0412979	0.0649895	0.0207715	0.0736301	0.00534759	0.0241546	0.0212766	0.105821	0.137369	0.0459996	0.0963965	3.72624e-11
Chr1	3665064	3665065	AT1G10960	901	-	0.000863931	0.000234028	0.00451904	4.06636e-05	4.56871e-05	6.21234e-05	0.00049249	0.000470884	0.000901713	0.0191734	0.0185185	0.0168382	0.0173736	0.0108696	0.0164745	0.0202415	0.0151997	0.0172414	9.70803	301.181	28.2467	113.045	3.72695e-11
Chr3	3908961	3908962	AT3G12260	992	+	0.000697837	0.000343879	0.00059988	0.00380606	0.00134026	0.000209074	0.0040107	0.00168634	0.0032	0.0327126	0.0323529	0.0528634	0.0427107	0.0335836	0.0387476	0.0343008	0.0458333	0.041958	71.838	21.4815	13.7228	35.6808	3.7326e-11
Chr5	210389	210390	AT5G01530	10402	-	0.00110654	0.00187517	0.00102382	0.00165839	0.00140086	0.00151715	0.00189806	0.00117664	0.0016492	0.022546	0.0225586	0.0144775	0.01385	0.0165024	0.0212847	0.0190237	0.0175996	0.0196576	14.875	11.2833	11.9141	12.6908	3.78234e-11
Chr3	9722564	9722565	AT3G26520	22024	+	0.0262865	0.0147521	0.0134235	0.0100283	0.0138002	0.019395	0.0126073	0.0125425	0.0134322	0.0505304	0.0494951	0.0501171	0.0520917	0.051747	0.0588658	0.0486664	0.0450838	0.0428505	2.75683	3.76426	3.54053	3.35387	3.79561e-11
Chr5	2873771	2873772	AT5G09230	498	-	0.833333	0.733333	0.909091	0.846154	0.972973	0.979592	0.764706	0.789474	0.923077	0.0325203	0.205882	0.0151515	0.10241	0.342756	0.217391	0.0416667	0.116667	0.133333	0.102415	0.236736	0.117738	0.152296	3.84052e-11
Chr5	4490220	4490221	AT5G13930	11012	-	0.0020024	0.0282486	0.00227939	0.00274142	0.00262945	0.00446383	0.00205248	0.00126354	0.00292398	0.0793103	0.0549213	0.0880957	0.0944121	0.0862987	0.0849723	0.07464	0.0899527	0.0782453	6.83445	27.0149	38.9163	24.2552	3.84366e-11
Chr3	5952253	5952254	AT3G17390	814	+	0.00020012	0.00118589	0.000268817	0.000763359	0.000298983	0.00147651	0.000820793	0.000319183	0.00168464	0.0255833	0.0310345	0.0275142	0.0191436	0.0209891	0.0256479	0.0192484	0.0214168	0.0193966	50.8404	25.9096	21.2637	32.6712	3.86449e-11
Chr4	12009424	12009425	AT4G22890	20126	-	0.374701	0.338382	0.318747	0.273944	0.272485	0.313344	0.321391	0.303041	0.276719	0.0460785	0.133301	0.101721	0.0616087	0.0950958	0.0494191	0.0651675	0.0578351	0.0452675	0.272429	0.239742	0.186728	0.232966	3.88216e-11
Chr5	7303659	7303660	AT5G22060	419	+	0.0681818	0.112676	0.0909091	0.2	0.166667	0.0526316	0.129032	0.128571	0.100775	0.977778	0.931034	0.683544	0.933333	0.95	0.933333	0.68	0.683544	0.776316	9.5389	6.71757	5.97094	7.40914	3.88226e-11
Chr5	7303660	7303661	AT5G22060	707	+	0.931818	0.887324	0.909091	0.8	0.833333	0.947368	0.870968	0.871429	0.899225	0.0222222	0.0689655	0.316456	0.0666667	0.05	0.0666667	0.32	0.316456	0.223684	0.149417	0.0710401	0.325611	0.182022	3.88226e-11
Chr3	15989021	15989022	AT3G44310	4625	-	0.0150742	0.0234392	0.0177629	0.0233996	0.0170953	0.0197747	0.0223114	0.0197805	0.0206675	0.00391085	0.0024147	0.00528452	0.00388511	0.0029943	0.00308577	0.00445712	0.00419413	0.00527868	0.206305	0.165344	0.221958	0.197869	3.94258e-11
Chr5	3465687	3465688	AT5G10960	4145	-	0.377916	0.28483	0.348096	0.344111	0.399728	0.349747	0.365559	0.272	0.350649	0.0671506	0.057047	0.0415512	0.119403	0.0814249	0.0539188	0.130682	0.0703518	0.0860215	0.163971	0.232946	0.29048	0.229133	3.94867e-11
Chr5	7960511	7960512	AT5G23630	544	+	0.0103093	0.0045045	0.00990099	0.0136986	0.00763359	0.00763359	0.0116279	0.0338983	0.0178571	0.895288	0.698113	0.770833	0.555556	0.8375	0.820513	0.809524	0.484848	0.677419	95.6608	76.4201	31.109	67.7299	3.99046e-11
Chr2	19531562	19531563	AT2G47610	7114	-	0.250392	0.240319	0.293327	0.223881	0.303331	0.337337	0.240358	0.228422	0.231916	0.0128342	0.0331016	0.0187019	0.0592857	0.0317136	0.0623917	0.0253731	0.0327381	0.0277136	0.0824421	0.177423	0.122485	0.12745	3.99827e-11
Chr2	19554854	19554855	AT2G47710	3816	+	0.189929	0.179815	0.202988	0.245002	0.19861	0.158022	0.16534	0.165083	0.180964	0.0340187	0.0395062	0.0234234	0.0314465	0.0545278	0.0421485	0.010181	0.0296571	0.0136488	0.169273	0.212958	0.104592	0.162274	4.06369e-11
Chr1	7914957	7914958	AT1G22410	7055	-	0.0243519	0.0329912	0.0148567	0.00910689	0.00988495	0.0459023	0.0491803	0.0300601	0.0329114	0.273711	0.222617	0.295016	0.21826	0.163574	0.239915	0.257511	0.267361	0.238411	10.9605	9.58097	6.8058	9.11575	4.08568e-11
Chr1	29863256	29863257	AT1G79390	582	+	0.262903	0.271907	0.391304	0.242775	0.327148	0.299845	0.292929	0.314136	0.29	0.0136286	0.0666667	0.00719424	0.0264901	0.0436975	0.0117647	0.0862069	0.0151515	0.0169492	0.0944694	0.0942231	0.131883	0.106858	4.10016e-11
Chr1	29863256	29863257	AT1G79390	1110	+	0.262903	0.271907	0.391304	0.242775	0.327148	0.299845	0.292929	0.314136	0.29	0.0136286	0.0666667	0.00719424	0.0264901	0.0436975	0.0117647	0.0862069	0.0151515	0.0169492	0.0944694	0.0942231	0.131883	0.106858	4.10016e-11
Chr2	11863867	11863868	AT2G27840	1481	-	0.0553672	0.040619	0.0829016	0.0502513	0.0417423	0.0576071	0.105263	0.0798319	0.0785714	0.286119	0.349112	0.254181	0.258348	0.296389	0.267016	0.279762	0.238318	0.327044	4.9719	5.49297	3.20527	4.55672	4.10397e-11
Chr3	20339628	20339629	AT3G54890	4351	+	0.00922154	0.0112043	0.00875684	0.0132404	0.00875564	0.010848	0.00982544	0.0128793	0.00875631	0.000376764	0.000801574	0.00123404	0.00132426	0.000561342	0.000361081	0.00127418	0.00136376	0.00120954	0.0826648	0.0684046	0.122293	0.091121	4.14136e-11
Chr5	1666602	1666603	AT5G05590	1974	+	0.651515	0.411765	0.547619	0.610169	0.530387	0.675152	0.577778	0.727273	0.627119	0.039604	0.0648148	0.0330579	0.0662021	0.0802139	0.0298954	0.142857	0.0571429	0.125	0.0853416	0.0971034	0.168205	0.116883	4.16936e-11
Chr2	17708924	17708925	AT2G42520	342	-	0.0833333	0.0149254	0.0128205	0.153846	0.0769231	0.133333	0.0550459	0.153846	0.142857	0.685185	0.803571	0.666667	0.6	0.9	0.8	0.56	0.769231	0.733333	19.4044	6.3169	5.86374	10.5283	4.18483e-11
Chr4	8047779	8047780	AT4G13930	3996	+	0.246356	0.277415	0.205512	0.275369	0.28238	0.207696	0.295209	0.275377	0.317289	0.0252874	0.037234	0.037234	0.0459318	0.0377268	0.0882353	0.048414	0.0369357	0.0570175	0.136786	0.224567	0.160346	0.1739	4.18581e-11
Chr3	22457060	22457061	AT3G60750	1944	-	0.00223714	0.00156799	0.00158455	0.00111527	0.000393056	0.00137625	0.000429185	0.000994805	0.00111371	0.0136645	0.0152985	0.00951102	0.00913523	0.0113256	0.01186	0.0133454	0.0114482	0.0113047	7.13846	11.2047	14.2248	10.856	4.20132e-11
Chr1	3665005	3665006	AT1G10960	1262	-	0.000431965	0.000468055	0.000215193	8.13273e-05	0.000137061	0.00142884	0.00049249	0.000156961	0.000721371	0.0146958	0.0238095	0.0252572	0.0209648	0.0252781	0.0241969	0.0259233	0.0233298	0.0316092	57.1752	42.7626	58.9882	52.9753	4.22159e-11
Chr2	8989299	8989300	AT2G20890	4197	-	0.0234375	0.0339884	0.0197206	0.0278768	0.0257335	0.015852	0.0263772	0.0308123	0.0224719	0.0733526	0.0747608	0.0766227	0.0671514	0.0598929	0.0635851	0.0628272	0.066474	0.0630749	2.91311	2.74435	2.41492	2.69079	4.23413e-11
Chr5	20675677	20675678	AT5G50810	4718	+	0.375353	0.371267	0.286713	0.275131	0.289781	0.337728	0.329268	0.345725	0.355685	0.0300752	0.102	0.0428571	0.0495156	0.105978	0.107659	0.0671141	0.0458015	0.10559	0.169289	0.291537	0.212002	0.224276	4.24599e-11
Chr1	29736911	29736912	AT1G79040	15171	-	0.000368905	0.000384383	0.000261534	0.000581137	0.000400419	0.000279654	0.000413654	0.00043885	0.000549061	0.00257692	0.00198581	0.00251475	0.00221365	0.00297529	0.00190614	0.00289952	0.0027363	0.00275938	6.97411	5.62562	5.98987	6.19653	4.25826e-11
Chr1	29484227	29484228	AT1G78370	882	+	0.00233987	0.000501316	0.000219202	0.000845755	0.000104264	0.00021263	0.00271985	0.00203252	0.00144928	0.0682116	0.0608974	0.0625698	0.0766528	0.0470961	0.0497018	0.0420168	0.0538922	0.0588235	62.6323	149.186	24.9502	78.9227	4.30191e-11
Chr4	69276	69277	AT4G00165	12901	+	0.300464	0.254588	0.3264	0.268081	0.315765	0.325727	0.223744	0.214599	0.24564	0.00931356	0.0421456	0.0034965	0.0500243	0.0286109	0.0536994	0.0301624	0.0399113	0.0350109	0.0623467	0.145491	0.153637	0.120491	4.30604e-11
Chr5	23083902	23083903	AT5G57040	8002	+	0.262245	0.338606	0.267857	0.277982	0.338783	0.361399	0.351935	0.296804	0.316687	0.0801223	0.0930233	0.121586	0.11234	0.0884894	0.0996425	0.126335	0.0905797	0.0947547	0.339276	0.307179	0.32283	0.323095	4.31113e-11
Chr2	7159698	7159699	AT2G16510	4341	+	0.185283	0.236605	0.2375	0.207379	0.153944	0.181473	0.177716	0.157609	0.16953	0.00830959	0.0233161	0.00189573	0.010772	0.0391998	0.00768751	0.00282087	0.018244	0.027618	0.0508372	0.106227	0.0964293	0.0844977	4.34763e-11
Chr4	13826400	13826401	AT4G27700	1133	+	0.107459	0.132565	0.0956211	0.1139	0.0732323	0.130181	0.109748	0.0962099	0.104952	0.00142045	0.00193798	0.00156495	0.0025413	0.00538922	0.0213333	0.0133111	0.00774194	0.00449438	0.0146684	0.0922238	0.0821701	0.0630208	4.35025e-11
Chr3	5356658	5356659	AT3G15840	33467	+	0.234313	0.267126	0.215837	0.309956	0.328012	0.312227	0.23301	0.198847	0.220126	0.552024	0.573781	0.595886	0.526114	0.599607	0.565286	0.529304	0.570153	0.506156	2.40032	1.77964	2.46266	2.21421	4.35256e-11
Chr5	26570230	26570231	AT5G66570	3553	-	0.0100888	0.0108152	0.010485	0.0082465	0.00737439	0.0100713	0.00940065	0.00968863	0.00792676	0.00122282	0.00204456	0.00329787	0.00155395	0.00125187	0.00194501	0.00275315	0.0021855	0.00253516	0.209157	0.184913	0.276644	0.223571	4.35564e-11
Chr5	18565115	18565116	AT5G45775	637	+	0.0021978	0.000154321	0.00532978	0.000175392	0.000961153	0.000367377	0.00168445	0.000747384	0.000761035	0.012953	0.0142696	0.0183524	0.0165814	0.0163862	0.0134988	0.0176166	0.0142096	0.0126683	5.93278	30.8968	13.9356	16.9217	4.39832e-11
Chr5	23350030	23350031	AT5G57655	604	-	0.00206612	0.000706215	0.00250627	0.00813008	0.0102041	0.002331	0.004	0.00460829	0.00540541	0.113004	0.0899654	0.0831947	0.0869565	0.105437	0.0904059	0.0970874	0.0583942	0.0763359	54.2122	13.6848	16.5422	28.1464	4.40788e-11
Chr2	8864835	8864836	AT2G20580	1394	-	0.00105042	0.000853242	0.000862069	0.00175439	0.00158228	0.00162866	0.00211416	0.00213675	0.00621118	0.338308	0.438413	0.346154	0.301423	0.207947	0.30203	0.394737	0.354839	0.340909	405.996	163.413	104.232	224.547	4.4118e-11
Chr3	3014812	3014813	AT3G09820	37321	-	0.612565	0.560838	0.602572	0.540348	0.64471	0.57512	0.526915	0.526246	0.57687	0.273191	0.324879	0.245859	0.250329	0.342422	0.265803	0.322709	0.258224	0.233577	0.475191	0.487766	0.49969	0.487549	4.41294e-11
Chr2	10609901	10609902	AT2G24940	9466	-	0.197101	0.231334	0.158371	0.218016	0.198022	0.189192	0.173129	0.201563	0.142332	0.0441379	0.0151339	0.0198276	0.0364833	0.0545194	0.0197417	0.0255009	0.0277108	0.0269179	0.134796	0.182979	0.154982	0.157586	4.42291e-11
Chr1	6848090	6848091	AT1G19800	1088	-	0.438095	0.385375	0.421965	0.29078	0.297199	0.378168	0.280423	0.357664	0.331034	0.0133136	0.0882353	0.00609756	0.0141844	0.0104895	0.0158501	0.0176991	0.0479452	0.015748	0.0864328	0.041944	0.0839857	0.0707875	4.43171e-11
Chr1	11534553	11534554	AT1G32060	7795	-	0.00836035	0.00466446	0.0114985	0.00307018	0.00265064	0.00483119	0.00223415	0.00417006	0.0027304	0.0297759	0.0314562	0.0255799	0.0307331	0.0382847	0.0367967	0.0387952	0.0357575	0.0379891	3.53997	10.0279	12.3204	8.62942	4.44362e-11
Chr5	26148349	26148350	AT5G65430	2767	+	0.279099	0.230267	0.239655	0.2738	0.250162	0.185149	0.279919	0.274752	0.261563	0.0430565	0.0266963	0.00313152	0.0202492	0.103448	0.0271289	0.0203704	0.0363924	0.039783	0.0973062	0.212698	0.118282	0.142762	4.45561e-11
Chr4	7522619	7522620	AT4G12800	11893	-	0.00941437	0.00845654	0.00577554	0.00608715	0.00690388	0.006499	0.00488906	0.00823802	0.00568966	0.0471396	0.0373876	0.0332847	0.054297	0.039837	0.0529575	0.0400604	0.0443131	0.0455138	4.98222	7.54701	6.90275	6.47733	4.4994e-11
Chr4	7522619	7522620	AT4G12800	27396	-	0.00941437	0.00845654	0.00577554	0.00608715	0.00690388	0.006499	0.00488906	0.00823802	0.00568966	0.0471396	0.0373876	0.0332847	0.054297	0.039837	0.0529575	0.0400604	0.0443131	0.0455138	4.98222	7.54701	6.90275	6.47733	4.4994e-11
Chr5	23483114	23483115	AT5G58005	925	-	0.0795455	0.0714286	0.0131579	0.00684932	0.0183486	0.00938967	0.165138	0.0958904	0.108108	0.576142	0.642857	0.517241	0.598592	0.512903	0.437173	0.545455	0.706667	0.53125	10.5783	44.7752	4.8312	20.0616	4.51599e-11
Chr5	3258579	3258580	AT5G10360	10907	+	0.242624	0.244048	0.227411	0.164011	0.17009	0.212544	0.247893	0.232819	0.231991	0.0405241	0.0368925	0.0435518	0.0369735	0.0586368	0.071003	0.0444039	0.0406593	0.0443483	0.169404	0.304792	0.181579	0.218592	4.52467e-11
Chr5	15826137	15826138	AT5G39530	1706	+	0.00458716	0.0486425	0.0093985	0.00879121	0.0234522	0.000830565	0.0371353	0.015	0.0241546	0.239324	0.257282	0.266949	0.366766	0.277569	0.278205	0.359155	0.275779	0.372973	12.1919	27.8933	13.2115	17.7656	4.5396e-11
Chr1	4016896	4016897	AT1G11910	20088	+	0.115541	0.0838316	0.152842	0.0839428	0.11365	0.0894776	0.206078	0.229245	0.187258	0.467365	0.480652	0.557923	0.439052	0.474961	0.475335	0.446828	0.490832	0.513228	4.27563	4.83974	2.33044	3.81527	4.54602e-11
Chr1	4761751	4761752	AT1G13930	28300	-	0.00363682	0.00533576	0.00393532	0.0025705	0.00327444	0.0029922	0.00431711	0.0046729	0.00572567	0.0978477	0.085901	0.102659	0.0647914	0.0692572	0.0597135	0.0946882	0.0837786	0.0806194	22.1885	21.9259	17.6061	20.5735	4.58837e-11
Chr3	9979890	9979891	AT3G27060	2086	+	0.000441891	0.000493583	0.000409836	0.000410846	0.000587544	0.000848176	0.00167785	0.00214362	0.00126743	0.187168	0.224561	0.236943	0.15932	0.183978	0.168469	0.287671	0.225806	0.236052	482.172	277.145	147.287	302.202	4.58946e-11
Chr2	13140177	13140178	AT2G30860	5076	-	0.00115221	0.00149601	0.000218255	0.000747431	0.000200985	0.000225041	0.00078256	0.000898957	0.000530504	0.0194468	0.0174123	0.0267798	0.0198218	0.0295284	0.0289155	0.0252845	0.0210855	0.0261297	22.2012	66.6967	32.7753	40.5577	4.61435e-11
Chr5	21760554	21760555	AT5G53560	4516	-	0.00851393	0.0115271	0.00837809	0.00333378	0.00466054	0.000329128	0.00168067	0.00277521	0.00460637	0.115358	0.0831354	0.0892857	0.103326	0.0910518	0.112378	0.0766962	0.0709046	0.076087	10.1263	36.8544	24.6835	23.8881	4.62871e-11
Chr5	6581703	6581704	AT5G19510	37717	+	0.232053	0.308245	0.230284	0.261631	0.328984	0.304977	0.244414	0.250876	0.247837	0.0475002	0.0528129	0.0533077	0.078881	0.0505177	0.0676111	0.0806202	0.0531385	0.0856618	0.199357	0.219977	0.295267	0.2382	4.63473e-11
Chr1	29486445	29486446	AT1G78380	11574	+	0.101567	0.100799	0.0883581	0.0780726	0.0698558	0.0646135	0.0785849	0.0907516	0.079904	0.011909	0.0143081	0.0130408	0.0120201	0.0083666	0.022796	0.00790905	0.0156801	0.0157611	0.135035	0.203173	0.157881	0.165363	4.64004e-11
Chr5	506566	506567	AT5G02380	6084	+	0.00259363	0.000784741	0.0017688	0.00131696	0.000852738	0.00191175	0.00263913	0.0024589	0.00373504	0.0135935	0.0127445	0.0156669	0.0100077	0.0146546	0.0105364	0.0122216	0.0148135	0.0137011	8.16076	8.62408	4.61178	7.13221	4.64248e-11
Chr4	10991621	10991622	AT4G20360	24599	-	0.16627	0.140001	0.181465	0.153341	0.156269	0.131695	0.205037	0.198095	0.208705	0.0193509	0.0138085	0.01446	0.0195301	0.019558	0.0256934	0.024501	0.0272969	0.0290335	0.0976336	0.146795	0.132113	0.125514	4.66209e-11
Chr3	15989059	15989060	AT3G44310	24235	-	0.0062616	0.013034	0.00994722	0.013049	0.0142771	0.01747	0.0131128	0.0127616	0.0121491	0.111684	0.104147	0.103929	0.122287	0.119197	0.128864	0.0823676	0.0862792	0.0827511	10.9347	8.26741	6.61163	8.60457	4.69313e-11
Chr1	6712057	6712058	AT1G19400	1141	+	0.219807	0.238095	0.328652	0.259398	0.253033	0.238806	0.265176	0.212121	0.192	0.0010923	0.0201729	0.00462963	0.00888889	0.0216263	0.0216942	0.00666667	0.0479042	0.0544218	0.0329219	0.0694979	0.162846	0.0884221	4.78228e-11
Chr1	27242967	27242968	AT1G72370	8392	+	0.0101916	0.00550039	0.000959463	0.00585162	0.00453444	0.00928776	0.00457195	0.00577854	0.0041003	0.0663337	0.0568428	0.0410862	0.0662961	0.0759022	0.0652689	0.0659614	0.0510352	0.0570605	9.86477	10.5454	12.0448	10.8183	4.78877e-11
Chr4	69289	69290	AT4G00165	7121	+	0.00232019	0.0192941	0.0448	0.0148251	0.0200015	0.025641	0.0353881	0.020438	0.0188953	0.22663	0.218391	0.141608	0.212239	0.262198	0.213695	0.269142	0.21286	0.221007	8.83287	11.3802	9.40839	9.87381	4.78896e-11
Chr1	27339121	27339122	AT1G72610	30238	+	0.0427546	0.0336827	0.0232919	0.0438178	0.0415222	0.0470138	0.0329239	0.0374073	0.0343232	0.112098	0.117436	0.0939948	0.101963	0.113188	0.0852782	0.105705	0.0941668	0.105734	3.24407	2.26989	2.92015	2.81137	4.79457e-11
Chr4	6732563	6732564	AT4G11010	1951	+	0.000418235	0.00020475	0.000441112	0.00139082	0.00194753	0.00246566	0.00130039	0.000862069	0.00096432	0.052394	0.0636483	0.0737989	0.0534947	0.0623007	0.0573394	0.0581395	0.048062	0.0857143	178.406	29.8302	61.3781	89.8714	4.82307e-11
Chr1	4889586	4889587	AT1G14320	3678	-	0.0288537	0.0329905	0.0229885	0.0231317	0.0277765	0.0257091	0.0271527	0.0248227	0.0345382	0.00218065	0.00241546	0.0068893	0.00720268	0.00228663	0.00611813	0.00299491	0.00247729	0.00283046	0.135389	0.203706	0.0959694	0.145022	4.84409e-11
Chr1	3890740	3890741	AT1G11580	1113	-	0.00292398	0.00138504	0.00289855	0.00212314	0.0162037	0.012012	0.00273973	0.00485437	0.00769231	0.689516	0.723077	0.741007	0.798851	0.543353	0.407609	0.824561	0.76	0.706667	298.797	57.6756	149.887	168.786	4.847e-11
Chr1	5446549	5446550	AT1G15820	375	+	0.00208342	0.00228376	0.0028585	0.00187261	0.00212857	0.00215801	0.00272104	0.00278452	0.0028645	8.02555e-05	0.000234659	0.000426638	6.42983e-05	0.000447506	3.35143e-05	0.000334652	0.000326363	0.000369941	0.102627	0.0885373	0.123172	0.104779	4.87359e-11
Chr1	5446549	5446550	AT1G15820	1261	+	0.00208342	0.00228376	0.0028585	0.00187261	0.00212857	0.00215801	0.00272104	0.00278452	0.0028645	8.02555e-05	0.000234659	0.000426638	6.42983e-05	0.000447506	3.35143e-05	0.000334652	0.000326363	0.000369941	0.102627	0.0885373	0.123172	0.104779	4.87359e-11
Chr5	6975171	6975172	AT5G20630	8289	+	0.0339337	0.024024	0.0199515	0.020138	0.0233764	0.0197382	0.0221559	0.0230896	0.0227613	0.114026	0.0947503	0.128114	0.0822745	0.09011	0.1008	0.0865155	0.0988506	0.101456	4.32413	4.31894	4.21755	4.28687	4.88766e-11
Chr5	19789079	19789080	AT5G48810	556	+	0.0271676	0.0336449	0.0383846	0.0349813	0.0519868	0.0366638	0.0401929	0.0326864	0.0348004	0.000142268	0.000784314	0.000571755	0.000266241	0.00168427	0.0035461	0.00156986	0.00125313	0.00118203	0.0151046	0.0444596	0.0371939	0.0322527	4.88859e-11
Chr5	19789079	19789080	AT5G48810	602	+	0.0271676	0.0336449	0.0383846	0.0349813	0.0519868	0.0366638	0.0401929	0.0326864	0.0348004	0.000142268	0.000784314	0.000571755	0.000266241	0.00168427	0.0035461	0.00156986	0.00125313	0.00118203	0.0151046	0.0444596	0.0371939	0.0322527	4.88859e-11
Chr3	1009000	1009001	AT3G03920	3371	+	0.14951	0.165873	0.200739	0.202734	0.189905	0.152856	0.200672	0.198204	0.151079	0.0132626	0.0315162	0.0663082	0.0359976	0.0249151	0.0150331	0.0332986	0.0340557	0.0406043	0.215234	0.139223	0.196305	0.183587	4.90357e-11
Chr3	6454005	6454006	AT3G18740	2158	-	0.0161164	0.0132767	0.0164963	0.0188162	0.014413	0.0172011	0.0218778	0.0214603	0.0166884	0.000362286	0.000578704	0.00375469	0.00221952	0.000274254	0.000882405	0.00135685	0.0017741	0.000320718	0.102326	0.0669474	0.0575024	0.0755919	4.92333e-11
Chr2	15296744	15296745	AT2G36460	2957	+	0.382	0.305527	0.312919	0.356223	0.233766	0.262241	0.28401	0.265781	0.285714	0.0535793	0.0473588	0.0435435	0.039666	0.076087	0.0222694	0.0292398	0.0420561	0.052356	0.144417	0.161954	0.147997	0.151456	4.9426e-11
Chr1	7146413	7146414	AT1G20620	80841	-	0.196992	0.224971	0.224619	0.192306	0.215677	0.246193	0.25513	0.263584	0.270932	0.0721873	0.0576586	0.0831008	0.0770341	0.0771463	0.0845904	0.0807829	0.0887736	0.086374	0.329342	0.364994	0.324108	0.339482	4.95082e-11
Chr5	25628570	25628571	AT5G64040	15840	+	0.00658954	0.00568354	0.00993677	0.00428741	0.0045011	0.00422584	0.00374935	0.0040312	0.00398459	0.0492362	0.0642739	0.0545184	0.0513469	0.0546383	0.0554635	0.0366173	0.0406513	0.0442708	7.56549	12.4054	10.3305	10.1005	4.96618e-11
Chr5	16669215	16669216	AT5G41685	12633	+	0.376642	0.401264	0.448661	0.379817	0.359284	0.428096	0.393519	0.330808	0.421365	0.14897	0.154248	0.149886	0.130574	0.183392	0.187184	0.180995	0.122977	0.0996785	0.369408	0.429362	0.352321	0.383697	4.97721e-11
Chr2	17363757	17363758	AT2G41640	4864	-	0.964286	0.975904	0.982759	0.965271	0.963836	0.952314	0.869565	0.826087	0.823529	0.372385	0.333333	0.52518	0.403101	0.37133	0.309023	0.30303	0.375	0.514286	0.421115	0.376014	0.473295	0.423475	4.98891e-11
Chr3	11976880	11976881	AT3G30390	2915	+	0.00172117	0.00344265	0.002	0.00413003	0.0018315	0.000585823	0.0141011	0.00294118	0.00877193	0.0662842	0.0858442	0.0840149	0.0734101	0.0514706	0.0835576	0.0964567	0.0677233	0.0807453	32.9633	31.8355	9.48802	24.7623	5.00452e-11
Chr4	18521546	18521547	AT4G39940	9358	-	0.353135	0.431203	0.448606	0.432903	0.415837	0.369995	0.43484	0.393145	0.395833	0.201657	0.205128	0.143541	0.192253	0.199194	0.235981	0.195556	0.211111	0.209877	0.446351	0.514819	0.503786	0.488319	5.01936e-11
Chr3	7437982	7437983	AT3G21200	5941	-	0.097166	0.0800395	0.032491	0.123418	0.158814	0.0663342	0.137457	0.173729	0.117271	0.493121	0.585448	0.449378	0.379202	0.545592	0.518494	0.469178	0.489011	0.528678	7.28647	4.14064	3.47029	4.9658	5.02937e-11
Chr5	22248146	22248147	AT5G54770	3390	-	0.00419957	0.0058588	0.00427696	0.00477609	0.00566315	0.00551425	0.0043111	0.00557353	0.00338908	1.14102e-05	0.00017468	0.000793253	0.000196722	0.000323025	0.000241869	0.000221951	0.000462257	0.000374287	0.0683168	0.0477397	0.0797436	0.0652667	5.08516e-11
Chr1	6560799	6560800	AT1G19000	4321	+	0.410473	0.356846	0.275599	0.340441	0.398574	0.317616	0.365796	0.314693	0.404061	0.0243729	0.0036036	0.0525031	0.0400364	0.0655926	0.0957055	0.114943	0.067602	0.0665702	0.0771677	0.190544	0.229694	0.165802	5.09607e-11
Chr5	23560465	23560466	AT5G58250	2674	-	0.00638468	0.00234535	0.000536193	0.00990854	0.00914598	0.0209187	0.00907494	0.00481481	0.00770416	0.092095	0.123644	0.0800525	0.0786608	0.113823	0.10276	0.110776	0.0930388	0.0805195	31.9215	7.38603	13.1673	17.4916	5.10616e-11
Chr4	18328688	18328689	AT4G39400	733	-	0.0361446	0.00833333	0.0149254	0.0120482	0.00854701	0.0147059	0.0128205	0.0151515	0.0105263	0.547445	0.710843	0.534884	0.830189	0.94012	0.650794	0.623188	0.678161	0.640625	30.1864	68.5844	50.4431	49.7379	5.11351e-11
Chr4	10991645	10991646	AT4G20360	3395	-	0.00193165	0.00536661	0.00588789	0.00531737	0.0040675	0.00734059	0.00334638	0.00340252	0.00337104	0.0321504	0.0195932	0.0224431	0.0276799	0.0222522	0.026003	0.0236561	0.0268214	0.0255261	5.62611	4.54009	7.51029	5.89216	5.17042e-11
Chr5	24683626	24683627	AT5G61410	13152	+	0.00560828	0.000124254	0.000602168	0.000892183	0.000148666	0.000326669	0.0021982	0.00440432	0.00498575	0.153103	0.139904	0.127034	0.087978	0.140464	0.133013	0.177707	0.169841	0.169192	66.3079	264.315	44.5916	125.071	5.18997e-11
Chr4	9256194	9256195	AT4G16380	1793	-	0.0151515	0.0373444	0.0645756	0.0345013	0.0531228	0.0192484	0.0397554	0.0411985	0.0564516	0.358929	0.375796	0.250896	0.273913	0.26341	0.331892	0.333333	0.380645	0.392405	8.41896	8.1332	8.05196	8.20137	5.20142e-11
Chr3	15615400	15615401	AT3G43720	20573	+	0.814577	0.850213	0.838001	0.803138	0.840551	0.885224	0.624214	0.602138	0.648873	0.196264	0.199773	0.203704	0.11899	0.183538	0.176978	0.0890244	0.0911087	0.115385	0.239629	0.189609	0.157591	0.19561	5.27031e-11
Chr5	3258578	3258579	AT5G10360	5880	+	0.123024	0.141611	0.125153	0.107879	0.0910709	0.0947735	0.105192	0.109653	0.121224	0.0288255	0.0344094	0.022833	0.0296412	0.0226689	0.0340119	0.0249392	0.0186813	0.0205516	0.220807	0.293889	0.19095	0.235215	5.28362e-11
Chr4	11470954	11470955	AT4G21570	2224	+	0.288026	0.286765	0.303173	0.336066	0.326816	0.214331	0.242308	0.321951	0.326923	0.044955	0.0176991	0.036036	0.0349099	0.0472245	0.0373085	0.0126582	0.0619469	0.0990099	0.112408	0.136162	0.194814	0.147795	5.29617e-11
Chr1	24686290	24686291	AT1G66240	6094	+	0.30333	0.288142	0.297181	0.234703	0.194626	0.297221	0.292035	0.306375	0.313576	0.0115921	0.0405454	0.0741294	0.0203417	0.0370169	0.0315849	0.046	0.0702703	0.0759312	0.142088	0.122419	0.210751	0.158419	5.36837e-11
Chr1	15651135	15651136	AT1G41880	14076	+	0.172892	0.21288	0.225654	0.13816	0.147199	0.166843	0.191395	0.186061	0.208346	0.0073571	0.0194099	0.00829876	0.00961773	0.0400445	0.0211918	0.0302572	0.0250305	0.0262997	0.0573508	0.156686	0.139275	0.117771	5.39693e-11
Chr3	364006	364007	AT3G02080	5441	+	0.0718674	0.0719858	0.102782	0.0638281	0.0674211	0.0616405	0.0906971	0.0784983	0.0782527	0.00260247	0.00714116	0.00583756	0.0117848	0.00606686	0.0107107	0.00206505	0.00760967	0.00382226	0.0631752	0.148076	0.0545447	0.0885986	5.41666e-11
Chr5	693107	693108	AT5G02960	24939	+	0.0631076	0.0574544	0.0578042	0.0609202	0.0579616	0.0500937	0.0402366	0.0380645	0.0404632	0.162897	0.168328	0.157531	0.136888	0.144784	0.177501	0.138019	0.133321	0.133779	2.74018	2.71739	3.41113	2.95623	5.42201e-11
Chr4	6851308	6851309	AT4G11260	1620	+	0.0578662	0.0622407	0.0378251	0.112219	0.0342466	0.0967742	0.0470914	0.0538117	0.0565217	0.33494	0.326139	0.338658	0.337995	0.331852	0.434286	0.276596	0.298507	0.289855	6.33018	4.53927	5.49442	5.45462	5.43995e-11
Chr1	2439665	2439666	AT1G07890	3592	-	0.00696667	0.010101	0.00362858	0.00847199	0.0045799	0.00423233	0.00649812	0.00417864	0.00730412	0.0202822	0.0241724	0.0265223	0.0305572	0.0227442	0.0262074	0.0248714	0.0233504	0.0270133	3.42945	4.60008	4.18417	4.07124	5.46836e-11
Chr1	19592672	19592673	AT1G52600	1147	-	0.233169	0.321881	0.293506	0.353053	0.225291	0.276316	0.211823	0.297297	0.242236	0.0364742	0.0289389	0.012987	0.0279503	0.0217628	0.0159652	0.0320513	0.025	0.0215827	0.0923923	0.0768472	0.104656	0.0912986	5.47415e-11
Chr5	6581705	6581706	AT5G19510	17643	+	0.11419	0.132306	0.142132	0.138422	0.119092	0.116432	0.162791	0.160334	0.153585	0.0307141	0.0243398	0.0240697	0.0306105	0.0418217	0.0198719	0.0360465	0.0438393	0.0408088	0.203597	0.246838	0.253183	0.234539	5.54127e-11
Chr2	18046088	18046089	AT2G43460	4946	+	0.0122688	0.00696367	0.0103178	0.0192238	0.0163489	0.0111375	0.0102691	0.0115512	0.0126697	0.0748984	0.055491	0.0667557	0.064878	0.0703846	0.0743628	0.0557823	0.05162	0.0527859	6.6715	4.48779	4.64449	5.26793	5.55661e-11
Chr4	5551347	5551348	AT4G08685	380	-	0.0151976	0.0019084	0.0119177	0.0173968	0.00270697	0.027129	0.0322284	0.0385039	0.035824	0.202524	0.246313	0.33956	0.232861	0.335688	0.243785	0.287703	0.308351	0.307216	27.164	17.1985	8.47694	17.6131	5.57169e-11
Chr4	5551347	5551348	AT4G08685	4643	-	0.0151976	0.0019084	0.0119177	0.0173968	0.00270697	0.027129	0.0322284	0.0385039	0.035824	0.202524	0.246313	0.33956	0.232861	0.335688	0.243785	0.287703	0.308351	0.307216	27.164	17.1985	8.47694	17.6131	5.57169e-11
Chr5	17800821	17800822	AT5G44190	20365	-	0.403882	0.516089	0.510498	0.451338	0.495869	0.44816	0.530369	0.52623	0.520995	0.115072	0.109121	0.188513	0.204709	0.203931	0.202029	0.12619	0.19403	0.215859	0.28851	0.43764	0.339808	0.35532	5.58436e-11
Chr2	16131110	16131111	AT2G38540	15283	-	0.0351369	0.0283272	0.0294136	0.0319213	0.0291009	0.0328365	0.0382219	0.0414815	0.035452	0.00795425	0.00602047	0.00804491	0.00855504	0.00284852	0.00950062	0.00953788	0.0108939	0.00789564	0.237082	0.22272	0.245993	0.235265	5.66078e-11
Chr1	30219933	30219934	AT1G80380	3801	-	0.031586	0.000301932	0.00745033	0.00912606	0.00902708	0.00232522	0.0052592	0.00771208	0.00943865	0.109472	0.118122	0.0815888	0.113081	0.0833996	0.0920267	0.0772325	0.0977496	0.104328	7.8596	14.0884	12.4637	11.4706	5.68627e-11
Chr3	1826101	1826102	AT3G06050	2758	+	0.725926	0.491256	0.572062	0.479508	0.565714	0.43617	0.586035	0.589674	0.450425	0.0824499	0.0469484	0.0623377	0.0315534	0.124113	0.0257069	0.036036	0.0175439	0.0238095	0.10716	0.122435	0.0475911	0.0923953	5.69689e-11
Chr5	2579175	2579176	AT5G08050	1432	-	0.00146628	0.000520833	0.000683527	0.00375184	0.00451051	0.00189753	0.00242836	0.000662691	0.00132275	0.0282691	0.0295359	0.0422103	0.0459156	0.0382506	0.0413836	0.033389	0.0296296	0.032097	37.45	12.3574	21.5496	23.7857	5.70335e-11
Chr3	9491129	9491130	AT3G25920	5952	+	0.0125257	0.00455561	0.00269505	0.00851762	0.0059036	0.0101767	0.010785	0.0132934	0.00946494	0.0847143	0.0850042	0.0967673	0.0628644	0.0823852	0.0814678	0.0642481	0.059754	0.0679438	13.4749	9.21693	5.72233	9.4714	5.73914e-11
Chr2	1799346	1799347	AT2G05070	29922	+	0.0561001	0.0741682	0.0592796	0.0601232	0.0519336	0.0551166	0.0620516	0.0622038	0.0575856	0.0212808	0.0254964	0.0157198	0.0197821	0.0173512	0.017766	0.0238855	0.0273868	0.0245851	0.329716	0.328397	0.417163	0.358425	5.74006e-11
Chr4	6386084	6386085	AT4G10300	10195	-	0.287234	0.190072	0.209551	0.249929	0.287607	0.313407	0.282664	0.264276	0.319149	0.00874261	0.019958	0.00383982	0.0251513	0.0368879	0.0483349	0.0338836	0.0456274	0.0394644	0.0473758	0.129708	0.137371	0.104818	5.75722e-11
Chr4	5777458	5777459	AT4G09000	1728	-	0.254849	0.258138	0.225381	0.211333	0.247603	0.223414	0.196108	0.179519	0.215918	0.0751743	0.0934242	0.0750697	0.0679069	0.0899213	0.0716737	0.0816714	0.0745283	0.0550807	0.330009	0.336341	0.357167	0.341172	5.78784e-11
Chr4	5777458	5777459	AT4G09000	16420	-	0.254849	0.258138	0.225381	0.211333	0.247603	0.223414	0.196108	0.179519	0.215918	0.0751743	0.0934242	0.0750697	0.0679069	0.0899213	0.0716737	0.0816714	0.0745283	0.0550807	0.330009	0.336341	0.357167	0.341172	5.78784e-11
Chr1	6712056	6712057	AT1G19400	1808	+	0.355072	0.437729	0.400281	0.357143	0.357019	0.245439	0.322684	0.415584	0.38	0.0595303	0.0778098	0.0740741	0.0222222	0.0320069	0.0640496	0.0666667	0.0718563	0.0272109	0.1772	0.123258	0.148206	0.149555	5.87625e-11
Chr2	11716490	11716491	AT2G27385	7136	+	0.132708	0.163068	0.124037	0.121437	0.132855	0.166036	0.119011	0.142114	0.160745	0.0296868	0.0250255	0.0292419	0.0248542	0.0549209	0.0253275	0.040201	0.0312125	0.0198511	0.19998	0.250049	0.216334	0.222121	5.91986e-11
Chr4	6324666	6324667	AT4G10140	292	-	0.047619	0.025641	0.0192308	0.0333333	0.0106383	0.0344828	0.0526316	0.04	0.0833333	0.632124	0.64	0.538462	0.424242	0.422222	0.720588	0.5625	0.5	0.6	19.5758	19.9741	9.44791	16.3326	5.9279e-11
Chr4	7522646	7522647	AT4G12800	62255	-	0.0644238	0.0577831	0.0676903	0.0527196	0.0591543	0.0507264	0.0673802	0.0551571	0.0599754	0.0228426	0.0235579	0.0147734	0.0196171	0.0255633	0.0235419	0.0282161	0.0231418	0.0245492	0.322142	0.422645	0.415901	0.386896	5.96778e-11
Chr5	6146539	6146540	AT5G18520	723	-	0.132597	0.152563	0.0968379	0.123958	0.162005	0.148699	0.148338	0.101818	0.149306	0.00424178	0.0162866	0.00520833	0.00172117	0.0126582	0.00175439	0.00840336	0.0281124	0.00995025	0.0673742	0.037118	0.116322	0.0736047	5.97087e-11
Chr4	16710097	16710098	AT4G35100	5491	-	0.114958	0.105138	0.0880872	0.0885764	0.0872914	0.0630408	0.0931692	0.100272	0.0971115	0.00310164	0.0108359	0.00640439	0.00185033	0.0291751	0.00867098	0.00783224	0.00602644	0.00681141	0.0660059	0.166157	0.0711405	0.101101	5.9895e-11
Chr5	17004817	17004818	AT5G42530	291172	+	0.104868	0.0926728	0.0686749	0.0375192	0.0420246	0.0397815	0.0479974	0.0505906	0.0541773	0.328769	0.438928	0.276365	0.276101	0.352378	0.328931	0.366545	0.368442	0.372279	3.92187	8.02352	7.24816	6.39785	5.99505e-11
Chr4	18163546	18163547	AT4G38970	16680	+	0.0269166	0.0321631	0.0368052	0.0382486	0.0473575	0.0397494	0.0351799	0.03456	0.0375368	0.00641254	0.00562643	0.00440871	0.00636542	0.00720628	0.00723397	0.00970389	0.00810245	0.00840862	0.171536	0.165973	0.244368	0.193959	6.00338e-11
Chr3	19506856	19506857	AT3G52590	1451	-	0.000941841	0.00177587	0.00537322	0.00197647	0.00187575	0.0011122	0.00183512	0.00136916	0.00156223	0.0105898	0.0155701	0.0132006	0.0135448	0.0158861	0.0154997	0.0181186	0.0143416	0.0142257	4.86477	9.05052	9.79458	7.90329	6.10248e-11
Chr2	16131113	16131114	AT2G38540	13046	-	0.0247786	0.0236024	0.0217414	0.0226298	0.0254284	0.026496	0.0208314	0.0204938	0.025565	0.00813593	0.00752559	0.0123713	0.0075762	0.008662	0.0074622	0.00617947	0.00405853	0.00652249	0.399769	0.317895	0.250567	0.322744	6.13471e-11
Chr1	21623724	21623725	AT1G58290	2356	+	0.00271739	0.00654397	0.00242229	0.00498688	0.00413301	0.011155	0.00451005	0.000814553	0.00104357	0.0768425	0.0784543	0.069873	0.111879	0.109733	0.0826299	0.080608	0.0815025	0.0702087	19.2722	15.0058	36.4813	23.5865	6.14996e-11
Chr1	1766563	1766564	AT1G05850	8862	+	0.0139573	0.00567732	0.00702133	0.0144786	0.0107332	0.0131729	0.0177062	0.00961052	0.0104338	0.124373	0.127796	0.0974049	0.100591	0.142333	0.0968022	0.133919	0.0845948	0.111617	13.1143	8.85057	8.74505	10.2366	6.21616e-11
Chr5	24380911	24380912	AT5G60670	9157	+	0.595238	0.558969	0.511198	0.624721	0.62574	0.641011	0.473892	0.49082	0.471748	0.213097	0.133333	0.127517	0.211139	0.179392	0.124928	0.123162	0.115806	0.125612	0.284583	0.272517	0.253804	0.270302	6.23082e-11
Chr2	10857104	10857105	AT2G25510	88278	-	0.157628	0.136239	0.207605	0.178585	0.160346	0.137343	0.161442	0.147087	0.151884	0.0277952	0.0287687	0.0323404	0.0357453	0.0352644	0.0477257	0.045134	0.0531879	0.0431118	0.177287	0.249301	0.307189	0.244592	6.23258e-11
Chr5	22039458	22039459	AT5G54270	34781	-	0.00355582	0.00270457	0.00530032	0.00304603	0.00342351	0.00151661	0.00192765	0.00238612	0.00228718	0.0311453	0.0226288	0.019902	0.0298306	0.0246914	0.0340604	0.0232375	0.0257487	0.0270286	6.37297	11.092	11.5158	9.66025	6.26597e-11
Chr3	9797022	9797023	AT3G26650	649	-	0.00029967	8.21153e-05	0.000140095	0.000790384	0.00153584	0.0002296	0.000354834	0.000737499	0.000311915	0.00353112	0.00342173	0.00264317	0.00314816	0.00341184	0.00302408	0.00308283	0.00331485	0.00344872	18.3874	3.7499	7.01186	9.71638	6.26728e-11
Chr4	10991643	10991644	AT4G20360	10109	-	0.020951	0.0262964	0.0122468	0.0143713	0.0187435	0.0146812	0.0134422	0.0142225	0.0146078	0.0578708	0.0789326	0.0652207	0.0840675	0.0900564	0.0668029	0.0723413	0.0695263	0.0681021	3.3957	5.04074	4.96704	4.46783	6.3117e-11
Chr4	12332619	12332620	AT4G23670	2634	+	0.0011374	0.00145372	0.000555864	0.000503416	0.000424116	0.000449936	0.000699301	0.000571973	0.000541126	0.0130868	0.0103873	0.0109024	0.0144994	0.0104084	0.00899578	0.0113747	0.00802139	0.0100158	10.9236	24.613	16.2282	17.2549	6.31215e-11
Chr2	81065	81066	AT2G01090	1630	-	0.196098	0.252451	0.164349	0.212318	0.19883	0.173077	0.176471	0.195946	0.256944	0.00415512	0.0144928	0.0128	0.0275862	0.0413609	0.0437838	0.0267857	0.0102041	0.0229885	0.0513102	0.192958	0.0953003	0.11319	6.37069e-11
Chr2	15320842	15320843	AT2G36530	13998	+	0.251278	0.242313	0.173735	0.18565	0.208571	0.166336	0.16053	0.194718	0.186409	0.035923	0.0275439	0.0394499	0.031696	0.0406544	0.0218239	0.0265891	0.0320557	0.0302054	0.154223	0.168001	0.164034	0.162086	6.39156e-11
Chr1	25048362	25048363	AT1G67090	34193	+	0.000370617	0.000748468	0.00038365	0.000235125	0.000412	0.000149082	0.00062774	0.000715045	0.000809659	0.0128601	0.0170455	0.0144348	0.0109813	0.0107791	0.0131839	0.0164562	0.0170905	0.018208	29.5065	43.8884	24.0446	32.4798	6.40654e-11
Chr1	28441556	28441557	AT1G75750	5898	+	0.105394	0.151825	0.106166	0.113405	0.115029	0.103516	0.166512	0.125934	0.12841	0.00645543	0.0163063	0.00309741	0.00567031	0.0122108	0.0139127	0.0167785	0.00662471	0.00637394	0.0711619	0.0957788	0.0707538	0.0792315	6.47528e-11
Chr3	5064036	5064037	AT3G15030	1213	-	0.171285	0.252772	0.251553	0.221024	0.2625	0.289706	0.263158	0.293388	0.219731	0.0544413	0.0526316	0.0070922	0.0152761	0.00264901	0.0512821	0.0136986	0.030303	0.00990099	0.168981	0.089504	0.0694374	0.109307	6.52092e-11
Chr5	9079531	9079532	AT5G26000	27516	+	0.327277	0.398144	0.356527	0.346548	0.345156	0.353982	0.386292	0.362449	0.396962	0.111729	0.185363	0.143478	0.135175	0.18223	0.209075	0.188295	0.147517	0.142294	0.4072	0.503478	0.417304	0.442661	6.59509e-11
Chr5	7016451	7016452	AT5G20720	21753	-	0.425175	0.387625	0.323572	0.250633	0.300874	0.345768	0.37884	0.351763	0.384139	0.0267045	0.0658233	0.0373643	0.0322794	0.0242994	0.0391259	0.0831931	0.0766261	0.0926223	0.114304	0.106662	0.226457	0.149141	6.65338e-11
Chr4	10483825	10483826	AT4G19170	2103	-	0.0226537	0.0501818	0.0511152	0.0212379	0.00646353	0.00754885	0.0357569	0.0285714	0.0327635	0.130497	0.122807	0.142857	0.104478	0.141623	0.136877	0.146283	0.137462	0.128114	3.19612	10.8645	4.24195	6.10087	6.68075e-11
Chr3	20339566	20339567	AT3G54890	12624	+	0.00350545	0.00124493	0.000309292	0.00230267	0.00181304	0.00336446	0.0014181	0.000860598	0.00151776	0.0322647	0.0405524	0.0249508	0.0336088	0.050053	0.0380246	0.0420733	0.0367062	0.0395638	19.323	16.2679	31.172	22.2543	6.83691e-11
Chr5	16492362	16492363	AT5G41210	2397	+	0.0791667	0.0487805	0.10177	0.0596421	0.0338235	0.0318352	0.0336449	0.0414508	0.0643275	0.377315	0.309524	0.450909	0.506098	0.46315	0.522075	0.41841	0.354015	0.430921	4.95282	11.9019	8.63089	8.49521	6.86029e-11
Chr1	2768619	2768620	AT1G08680	1039	-	0.874251	0.636612	0.919355	0.668571	0.929688	0.635135	0.596154	0.821918	0.622642	0.0447761	0.0555556	0.0714286	0.0309859	0.005	0.0196078	0.0243902	0.0606061	0.030303	0.0706769	0.0248921	0.0564995	0.0506895	6.86565e-11
Chr1	8268631	8268632	AT1G23310	8557	+	0.0321174	0.0138546	0.00896287	0.00656985	0.00424297	0.018443	0.0104224	0.0139069	0.0167762	0.118146	0.146218	0.121178	0.108192	0.10364	0.0890703	0.0953645	0.107739	0.132237	7.01819	10.2852	8.15807	8.48716	6.87421e-11
Chr5	210390	210391	AT5G01530	9310	-	0.000265569	0.000700612	0.00102382	0.00198585	0.0016125	0.00369393	0.000860455	0.000644348	0.00139051	0.0180575	0.0137626	0.0121325	0.0162623	0.014835	0.0138056	0.019285	0.0198093	0.0145015	22.0867	6.1576	18.5113	15.5852	6.89056e-11
Chr4	11283760	11283761	AT4G21150	2128	-	0.170247	0.21753	0.149025	0.190209	0.228466	0.171523	0.17907	0.146974	0.206406	0.00972973	0.00270636	0.00265252	0.0111176	0.0411664	0.0437788	0.0157068	0.030888	0.0215827	0.0281083	0.162763	0.128045	0.106306	6.92046e-11
Chr5	23427828	23427829	AT5G57815	2568	-	0.00436681	0.0532787	0.00306748	0.0353149	0.0440341	0.048218	0.0119522	0.0681818	0.0360825	0.312258	0.268571	0.226351	0.31224	0.315868	0.345808	0.356757	0.228426	0.326203	13.295	7.63455	7.84214	9.59057	6.97547e-11
Chr5	7241210	7241211	AT5G21920	5212	+	0.574018	0.419876	0.425926	0.500942	0.555007	0.606765	0.469461	0.424242	0.508527	0.159473	0.049505	0.130909	0.0617203	0.0913851	0.0683716	0.146214	0.0926829	0.0751708	0.239388	0.133202	0.223977	0.198856	6.98177e-11
Chr3	5669474	5669475	AT3G16640	30268	+	0.0136269	0.0106017	0.00970232	0.00930819	0.0114675	0.0120479	0.00638772	0.00552486	0.00721217	0.063041	0.0589991	0.0681102	0.0566927	0.0557762	0.0686097	0.0479309	0.0478154	0.0436177	5.60404	5.51672	7.2871	6.13595	7.02959e-11
Chr2	19559451	19559452	AT2G47730	7583	-	0.183642	0.210814	0.260613	0.218016	0.254066	0.322852	0.240453	0.220222	0.212312	0.0274471	0.0230279	0.0192537	0.00896722	0.0537423	0.0139127	0.0194057	0.0238569	0.0234253	0.106445	0.0963882	0.0990924	0.100642	7.10509e-11
Chr5	22039459	22039460	AT5G54270	38488	-	0.00480415	0.00177282	0.00204232	0.0029887	0.00353833	0.00266608	0.00434808	0.00367786	0.00401225	0.0274858	0.0275853	0.0228536	0.0298521	0.0359584	0.036311	0.0386458	0.03758	0.0374809	9.04074	11.1085	9.4455	9.8649	7.11487e-11
Chr2	13142570	13142571	AT2G30870	6845	-	0.313355	0.236415	0.203149	0.244295	0.35385	0.301125	0.229592	0.254098	0.237392	0.0286372	0.0203686	0.00313283	0.00786812	0.0243638	0.00985083	0.00691244	0.0216998	0.023569	0.0692487	0.0467966	0.0723652	0.0628035	7.15035e-11
Chr2	7201562	7201563	AT2G16600	59401	-	0.290553	0.294292	0.34251	0.340161	0.356799	0.356994	0.295404	0.287977	0.284946	0.131122	0.103814	0.0850778	0.108484	0.148753	0.124653	0.0613772	0.0803308	0.0757396	0.345082	0.36234	0.250422	0.319281	7.21803e-11
Chr5	24290843	24290844	AT5G60390	93887	-	0.383666	0.406322	0.345447	0.324866	0.340475	0.331657	0.347382	0.331156	0.367861	0.191588	0.184503	0.173414	0.17923	0.226832	0.200998	0.197768	0.195879	0.204298	0.483959	0.608887	0.571431	0.554759	7.22108e-11
Chr1	1189186	1189187	AT1G04410	13882	+	0.174706	0.175611	0.123747	0.197614	0.195001	0.201396	0.174631	0.173167	0.171181	0.0252114	0.0583297	0.0432468	0.0362679	0.0498102	0.0657035	0.043956	0.0303207	0.0448239	0.267449	0.255519	0.229491	0.25082	7.23788e-11
Chr2	8516835	8516836	AT2G19760	5670	+	0.0708479	0.0749129	0.101051	0.0654206	0.045953	0.0745367	0.0413793	0.0554245	0.0890841	0.258058	0.241176	0.243791	0.195241	0.255283	0.224023	0.250497	0.189964	0.212914	3.0105	3.62835	3.51489	3.38458	7.35392e-11
Chr4	12884428	12884429	AT4G25100	40661	+	0.0234939	0.0304082	0.0232592	0.0238519	0.0295142	0.0298568	0.0206266	0.0161469	0.019257	0.117114	0.112145	0.0932528	0.0889626	0.0966351	0.0955131	0.0872483	0.0755102	0.084223	4.17971	3.37781	4.40799	3.9885	7.37675e-11
Chr4	11646278	11646279	AT4G21960	8979	+	0.0988565	0.0823045	0.0897694	0.0676677	0.0897162	0.0740741	0.0663817	0.0698596	0.0649814	0.00939275	0.00873956	0.00578491	0.00899149	0.00970577	0.0243672	0.00599161	0.0110306	0.00935937	0.0882781	0.186057	0.131106	0.135147	7.41892e-11
Chr1	10377809	10377810	AT1G29670	5881	-	0.0737439	0.0416069	0.0223684	0.0220521	0.0441176	0.0429032	0.0640913	0.0475113	0.0594406	0.215293	0.282463	0.320412	0.245634	0.253172	0.348401	0.257235	0.287879	0.242798	5.94084	7.76735	4.60651	6.1049	7.46909e-11
Chr5	8455456	8455457	AT5G24690	1423	+	0.168317	0.177536	0.197121	0.19861	0.168539	0.241821	0.184725	0.164306	0.183857	0.0390782	0.059375	0.0567108	0.0320963	0.0665752	0.0171053	0.0244648	0.0378788	0.0268949	0.285767	0.190119	0.167462	0.214449	7.52136e-11
Chr2	9320221	9320222	AT2G21870	10951	+	0.0990879	0.0811787	0.0701956	0.0929016	0.0792262	0.109645	0.10098	0.090572	0.0943188	0.294549	0.243344	0.22052	0.303687	0.301378	0.222548	0.258413	0.255793	0.28559	3.02805	2.93716	2.79775	2.92099	7.52696e-11
Chr5	815721	815722	AT5G03350	15823	+	0.742765	0.694497	0.653153	0.57954	0.600142	0.733432	0.502538	0.527559	0.596026	0.15736	0.227666	0.0541237	0.09023	0.0751643	0.0917912	0.0434783	0.034632	0.0502513	0.210078	0.134433	0.0789371	0.141149	7.53905e-11
Chr2	5539343	5539344	AT2G13360	1922	+	0.000219394	0.00057385	7.72798e-05	0.000691292	0.00176486	3.03509e-05	0.00135575	0.0019447	0.00168994	0.00643271	0.00741189	0.00884078	0.00606662	0.00668854	0.00875076	0.00908463	0.00761977	0.00781813	26.0595	8.64907	4.91395	13.2075	7.63705e-11
Chr1	23249178	23249179	AT1G62780	6246	+	0.660976	0.598333	0.39255	0.523004	0.570248	0.517073	0.488645	0.474074	0.531225	0.0812854	0.0616246	0.0826613	0.104478	0.136193	0.164668	0.0855615	0.10315	0.145425	0.136556	0.251713	0.22366	0.203976	7.67953e-11
Chr2	10217697	10217698	AT2G24020	1298	+	0.00112108	0.00237812	0.00129534	0.0098832	0.000617284	0.00833333	0.00456919	0.00625489	0.00233645	0.150899	0.132265	0.134387	0.132397	0.158213	0.0780059	0.149533	0.149784	0.174622	87.089	19.572	36.0122	47.5577	7.71113e-11
Chr1	28528098	28528099	AT1G76010	562	+	0.0179283	0.0102041	0.0025413	0.0174051	0.0204842	0.0172973	0.00979519	0.00835322	0.015448	0.0745098	0.100457	0.0649718	0.0870337	0.0950745	0.06639	0.0736196	0.0810811	0.0822785	7.82229	4.50288	7.05371	6.45962	7.7267e-11
Chr2	13679559	13679560	AT2G32230	1595	+	0.00344828	0.00127551	0.00340136	0.00139276	0.000965251	0.00142653	0.00148368	0.00204499	0.00373832	0.283251	0.314159	0.296482	0.327402	0.496957	0.427861	0.316294	0.359773	0.323462	110.016	330.878	137.544	192.812	7.79085e-11
Chr1	2457275	2457276	AT1G07920	29308	-	0.101519	0.0942937	0.129135	0.123203	0.104377	0.0991344	0.101199	0.0912378	0.0971031	0.24782	0.283563	0.242957	0.250957	0.329737	0.267148	0.323636	0.302051	0.309442	2.38297	2.59506	3.2297	2.73591	7.79243e-11
Chr4	16141598	16141599	AT4G33580	1428	-	0.324675	0.475694	0.367521	0.279029	0.309748	0.319347	0.303823	0.447099	0.414861	0.0265577	0.00431034	0.0031746	0.00873362	0.00134228	0.00323625	0.0140187	0.00865801	0.00892857	0.0291488	0.0146589	0.0271108	0.0236395	7.84001e-11
Chr5	5939391	5939392	AT5G17920	13451	-	0.0159677	0.0183587	0.0155526	0.0133823	0.0189168	0.02957	0.030333	0.0311104	0.0269836	0.0889016	0.108549	0.106325	0.0973039	0.107984	0.0939429	0.138824	0.12	0.125251	6.09025	4.83651	4.34341	5.09006	7.85543e-11
Chr5	15629773	15629774	AT5G39040	1238	-	0.0120482	0.0273632	0.00512821	0.00980392	0.00943396	0.0888158	0.0819672	0.0181818	0.0133333	0.595142	0.515385	0.592593	0.454082	0.457143	0.659574	0.435897	0.483333	0.707317	38.2383	14.5372	14.333	22.3695	7.86225e-11
Chr5	23206932	23206933	AT5G57290	7866	+	0.0917266	0.127411	0.0909594	0.112518	0.123855	0.144955	0.139905	0.147533	0.147364	0.0026764	0.00364317	0.00244765	0.00876232	0.0235512	0.00895255	0.00687548	0.00774487	0.0102138	0.0282725	0.108217	0.057116	0.064535	7.86433e-11
Chr4	16615187	16615188	AT4G34870	3141	-	0.00111996	0.000725558	0.000120511	0.00122533	0.000828664	0.000553642	0.000175254	0.000667557	0.000440432	0.0341351	0.0428336	0.0367749	0.0418085	0.0284895	0.0310068	0.0536913	0.0447067	0.0429214	57.8545	38.8492	110.127	68.9435	7.87076e-11
Chr4	12222368	12222369	AT4G23400	22186	-	0.63097	0.582423	0.537196	0.537621	0.523065	0.562122	0.568901	0.494305	0.5798	0.330583	0.253086	0.277551	0.292447	0.331253	0.276917	0.298335	0.216799	0.238095	0.491961	0.554975	0.458446	0.501794	7.87724e-11
Chr5	19134013	19134014	AT5G47110	2721	+	0.00272851	0.00140845	0.000674764	0.00721884	0.00059577	0.00238436	0.00721501	0.00776398	0.00182482	0.121408	0.134361	0.147599	0.126293	0.12786	0.0793981	0.130827	0.107285	0.085752	83.8302	32.7045	19.2732	45.2693	7.90575e-11
Chr1	10472260	10472261	AT1G29910	7275	+	0.000596095	7.41091e-05	0.000428904	0.000660101	0.000582717	0.000728397	0.000586216	0.000884304	0.000454821	0.0130264	0.0123519	0.00819936	0.0160838	0.0141148	0.0104005	0.0135078	0.0116184	0.0106032	30.55	20.596	18.5574	23.2345	7.94269e-11
Chr1	1766643	1766644	AT1G05850	8341	+	0.0853859	0.11381	0.133405	0.11415	0.116724	0.0926167	0.113883	0.128983	0.0917079	0.020153	0.0328617	0.0156417	0.0179563	0.0263619	0.014737	0.0192097	0.0235975	0.0250569	0.206422	0.182557	0.202837	0.197272	7.97518e-11
Chr2	11513549	11513550	AT2G26975	3136	-	0.26484	0.443655	0.415584	0.406994	0.478531	0.471067	0.519048	0.524476	0.5	0.0137858	0.0529801	0.0143369	0.0456942	0.0114416	0.0660955	0.00990099	0.0314961	0.0535714	0.0721505	0.0908389	0.0615271	0.0748388	8.00189e-11
Chr4	13393105	13393106	AT4G26530	9896	-	0.165341	0.165741	0.14015	0.147194	0.176739	0.182702	0.116054	0.121072	0.117001	0.0197621	0.0140439	0.00910581	0.0165847	0.0274312	0.0148667	0.0145516	0.0113135	0.00784437	0.091063	0.116223	0.0951905	0.100826	8.04757e-11
Chr3	23446265	23446266	AT3G63490	1033	-	0.148425	0.106942	0.132812	0.126754	0.172161	0.130292	0.165754	0.153647	0.157591	0.022282	0.0282686	0.0278382	0.0283316	0.0304483	0.038777	0.0408662	0.0420168	0.0390811	0.201939	0.227295	0.255694	0.228309	8.08999e-11
Chr3	23446265	23446266	AT3G63490	4754	-	0.148425	0.106942	0.132812	0.126754	0.172161	0.130292	0.165754	0.153647	0.157591	0.022282	0.0282686	0.0278382	0.0283316	0.0304483	0.038777	0.0408662	0.0420168	0.0390811	0.201939	0.227295	0.255694	0.228309	8.08999e-11
Chr1	21380277	21380278	AT1G57720	4180	-	0.0951251	0.0645541	0.092362	0.0703546	0.0571262	0.0800287	0.0860043	0.0722085	0.0665901	0.00508333	0.0138946	0.00394059	0.0126263	0.0117006	0.00205297	0.00705219	0.00520231	0.00304878	0.0909315	0.127126	0.0680742	0.0953772	8.09589e-11
Chr5	19623521	19623522	AT5G48412	2677	+	0.794393	0.911927	0.967568	0.939236	0.869565	0.796339	0.791209	0.804348	0.603175	0.088565	0.212121	0.254237	0.174274	0.255556	0.181185	0.25641	0.203125	0.0727273	0.207534	0.234542	0.242077	0.228051	8.09724e-11
Chr3	15989060	15989061	AT3G44310	25981	-	0.00834879	0.0084885	0.0168494	0.0147204	0.0156655	0.018039	0.0131128	0.0153139	0.0143835	0.0963176	0.115066	0.0980317	0.120787	0.162099	0.110718	0.14138	0.118035	0.139264	9.18509	8.12814	9.3127	8.87531	8.10876e-11
Chr1	29486444	29486445	AT1G78380	26064	+	0.159671	0.176222	0.182358	0.17012	0.16986	0.144626	0.227113	0.206443	0.220508	0.0367772	0.0347781	0.0448498	0.0348692	0.0462074	0.0464228	0.0484429	0.0454724	0.0373289	0.224611	0.263099	0.20066	0.229457	8.11808e-11
Chr2	9526212	9526213	AT2G22430	3346	+	0.307099	0.2976	0.345501	0.356851	0.269314	0.271709	0.277778	0.218045	0.267123	0.038961	0.0609524	0.0540541	0.0855397	0.0376085	0.0647025	0.0520833	0.0830325	0.0730769	0.162037	0.209217	0.27288	0.214711	8.12667e-11
Chr3	17514981	17514982	AT3G47520	2312	-	0.192623	0.197183	0.266286	0.172353	0.190229	0.14741	0.166851	0.19296	0.184697	0.000791139	0.0157576	0.0414747	0.0133399	0.0287908	0.00768492	0.0120724	0.0145455	0.0153846	0.0884379	0.0976792	0.0771386	0.0877519	8.17331e-11
Chr2	13371956	13371957	AT2G31360	2619	+	0.0127984	0.00436477	0.0046225	0.000525155	0.00356386	0.00400878	0.0134933	0.00222222	0.00616016	0.0690321	0.0554583	0.0886203	0.0832941	0.0557417	0.0617418	0.0716253	0.0644444	0.0607595	9.78214	24.7941	8.99765	14.5246	8.17459e-11
Chr2	12624610	12624611	AT2G29450	2206	+	0.00310945	0.000350018	0.00569653	0.00186104	0.00088574	0.000224065	0.00199071	0.00507099	0.00178891	0.0577066	0.0781018	0.0546169	0.0616036	0.0940986	0.066958	0.0913462	0.0722467	0.0778846	20.7979	74.9484	27.2837	41.01	8.17506e-11
Chr4	15669386	15669387	AT4G32470	15349	+	0.0707119	0.0749705	0.100398	0.0863721	0.0555851	0.050477	0.0505992	0.042077	0.0481696	0.441392	0.422819	0.319256	0.38427	0.376944	0.346678	0.297254	0.28125	0.328748	4.80928	5.75725	6.44146	5.66933	8.20849e-11
Chr2	17050942	17050943	AT2G40840	6897	-	0.522863	0.34388	0.44795	0.362761	0.442026	0.415687	0.407595	0.3	0.359756	0.0307366	0.0179856	0.00224719	0.0376733	0.0861111	0.0708955	0.0198675	0.0628019	0.0458716	0.0387691	0.159512	0.12043	0.106237	8.31174e-11
Chr4	7990571	7990572	AT4G13770	3739	+	0.0692568	0.0652874	0.0525529	0.0401422	0.0688923	0.0489544	0.0591978	0.0545529	0.0711656	0.00943789	0.00211119	0.00429185	0.000454718	0.00130459	0.00769231	0.00438322	0.00387785	0.00163577	0.0846669	0.0598246	0.0535206	0.066004	8.47688e-11
Chr3	22775758	22775759	AT3G61540	558	-	0.15	0.431373	0.0625	0.138889	0.0465116	0.136364	0.108108	0.142857	0.23913	0.716763	0.952381	0.857143	0.980392	0.99	0.946429	0.842105	0.870968	0.818182	3.92358	9.06509	5.16482	6.05116	8.53304e-11
Chr3	22775789	22775790	AT3G61540	377	-	0.85	0.568627	0.9375	0.861111	0.953488	0.863636	0.891892	0.857143	0.76087	0.283237	0.047619	0.142857	0.0196078	0.01	0.0535714	0.157895	0.129032	0.181818	0.201056	0.0310575	0.186758	0.139624	8.53304e-11
Chr3	7792651	7792652	AT3G22110	4073	+	0.213052	0.19774	0.207439	0.225149	0.229063	0.207203	0.220395	0.247209	0.186782	0.106124	0.0402194	0.0848057	0.0688477	0.0532151	0.0305445	0.0707965	0.0611511	0.0868056	0.373887	0.230728	0.334288	0.312968	8.56093e-11
Chr2	15613405	15613406	AT2G37170	9891	+	0.253578	0.225293	0.222895	0.202379	0.254584	0.197168	0.181126	0.172303	0.232653	0.0413126	0.0562475	0.0293725	0.0550391	0.0480549	0.0848341	0.0362438	0.038633	0.0496689	0.180876	0.287295	0.212506	0.226892	8.63394e-11
Chr5	2818193	2818194	AT5G08670	310	+	0.0162402	0.0122788	0.0150524	0.0152809	0.0181988	0.0148297	0.0219178	0.0178571	0.0174472	0.00298452	0.0020339	0.000860585	0.00410678	0.00282486	0.000759301	0.00185185	0.00167224	0.00144718	0.134928	0.159202	0.0868767	0.127002	8.70399e-11
Chr5	15377355	15377356	AT5G38410	42521	+	0.022461	0.0264237	0.018161	0.0248381	0.0258072	0.025269	0.0296628	0.0312893	0.0269824	0.0075116	0.00619985	0.00644787	0.0061047	0.00610072	0.00641245	0.00575342	0.00649453	0.00726259	0.30068	0.245249	0.221876	0.255935	8.79644e-11
Chr1	19323474	19323475	AT1G51980	1857	+	0.010279	0.0262726	0.0582857	0.0111016	0.0196216	0.000967118	0.0149477	0.0268041	0.0199203	0.306402	0.251142	0.160448	0.273986	0.215984	0.256098	0.259843	0.239748	0.294479	7.57077	23.5424	12.8756	14.663	8.80527e-11
Chr2	10063173	10063174	AT2G23670	3148	+	0.107117	0.0807055	0.107775	0.0717449	0.0889902	0.0836835	0.112433	0.113304	0.100536	0.0159551	0.0229601	0.0209534	0.0123848	0.0173679	0.00681947	0.0134318	0.0154374	0.0215698	0.202534	0.149629	0.154591	0.168918	8.81446e-11
Chr1	23249196	23249197	AT1G62780	2870	+	0.0097561	0.00833333	0.00286533	0.026387	0.00649351	0.0282927	0.0234432	0.0320988	0.0283861	0.190926	0.215686	0.191532	0.183123	0.254477	0.263789	0.311052	0.237008	0.237745	28.5446	11.4656	9.36284	16.4577	8.82692e-11
Chr1	10474898	10474899	AT1G29920	15311	+	0.00162358	0.00125146	0.00080258	0.00143859	0.00201014	0.00131237	0.00144365	0.00143538	0.00161554	0.0389642	0.0310357	0.0187138	0.034734	0.0365936	0.0320784	0.0321002	0.0266354	0.0288152	24.1226	21.7189	19.4792	21.7736	8.84098e-11
Chr2	10847406	10847407	AT2G25490	1058	+	0.0609756	0.0319489	0.00266667	0.00286533	0.0258176	0.142209	0.0330579	0.0544218	0.0643564	0.347551	0.458333	0.581921	0.406091	0.556322	0.547619	0.4375	0.514286	0.479592	14.5181	8.8362	9.42713	10.9272	8.85823e-11
Chr1	21072967	21072968	AT1G56280	3513	+	0.138788	0.105489	0.159621	0.0919659	0.143302	0.133786	0.115244	0.098659	0.123382	0.000754788	0.00935039	0.00409836	0.00988307	0.00440998	0.0152414	0.0164745	0.0111576	0.0110783	0.0351662	0.0800276	0.11477	0.0766547	8.87984e-11
Chr5	21710012	21710013	AT5G53460	2068	-	0.0123457	0.00382555	0.00182815	0.00787402	0.00793651	0.00429185	0.00856531	0.0151057	0.013468	0.325515	0.4	0.308892	0.298311	0.334983	0.509615	0.345361	0.279817	0.373737	57.469	56.8545	26.8966	47.0734	8.89059e-11
Chr3	5468521	5468522	AT3G16140	106114	+	0.267587	0.268368	0.296789	0.289445	0.284573	0.286611	0.335552	0.339798	0.321162	0.119645	0.11065	0.132647	0.0918066	0.0894457	0.10546	0.136966	0.152757	0.150204	0.435838	0.333143	0.441468	0.403483	8.89517e-11
Chr1	29863224	29863225	AT1G79390	366	+	0.0290323	0.0154639	0.00197628	0.00924855	0.004811	0.00463679	0.00673401	0.0052356	0.005	0.293015	0.274074	0.366906	0.240618	0.263866	0.196078	0.224138	0.333333	0.271186	20.0978	37.4706	48.8319	35.4668	8.90344e-11
Chr4	13235726	13235727	AT4G26110	1084	-	0.202503	0.241245	0.258348	0.212963	0.319767	0.179028	0.224872	0.228381	0.208081	0.0313901	0.0123457	0.00217391	0.0212766	0.026455	0.0128205	0.0166113	0.0379404	0.0342466	0.0653895	0.085074	0.134271	0.0949116	8.9062e-11
Chr1	2206901	2206902	AT1G07180	7422	-	0.61165	0.742627	0.624638	0.620798	0.71547	0.743878	0.740958	0.713514	0.745973	0.213821	0.249315	0.282958	0.254325	0.41944	0.294915	0.256345	0.207392	0.271949	0.377022	0.465679	0.334335	0.392345	8.95437e-11
Chr5	25667376	25667377	AT5G64140	2483	+	0.0135939	0.0113788	0.00865672	0.00572246	0.00386006	0.0125451	0.00887346	0.0109489	0.00639318	0.0495276	0.0437307	0.0490566	0.0337603	0.0387004	0.0369617	0.0428189	0.038858	0.0495673	4.23185	4.94505	5.00635	4.72775	8.98616e-11
Chr4	16710162	16710163	AT4G35100	1229	-	0.00015186	0.00273324	0.00033557	0.000702988	0.000320924	0.000412031	0.000738462	0.000170242	0.000177211	0.0186846	0.0210913	0.0126563	0.0117188	0.0205231	0.016869	0.0159171	0.0163297	0.0174542	16.2799	34.2011	45.7689	32.0833	9.06436e-11
Chr1	10182737	10182738	AT1G29150	677	-	0.00147059	0.000662691	0.000990099	0.00069979	0.000669792	0.00226757	0.00260417	0.00347222	0.00641026	0.0816419	0.0890302	0.119857	0.0770563	0.0921409	0.0891089	0.0891473	0.0689655	0.0607029	93.0176	71.0187	17.524	60.5201	9.12445e-11
Chr5	20715509	20715510	AT5G50920	7160	+	0.124554	0.145828	0.101766	0.14143	0.137996	0.146384	0.122249	0.107111	0.123616	0.0264965	0.0311526	0.0343254	0.022261	0.0285919	0.0580192	0.0341812	0.029909	0.0329867	0.247145	0.255682	0.275024	0.259284	9.13082e-11
Chr3	17453545	17453546	AT3G47370	599	+	0.000307503	0.00325651	0.000374672	0.00156522	0.000163345	0.000176741	0.00170721	0.000557724	0.000555864	0.0222178	0.0200297	0.0270669	0.0209302	0.0206072	0.0166363	0.0152672	0.0168895	0.0242326	17.5984	30.5325	19.9905	22.7071	9.16893e-11
Chr4	16298264	16298265	AT4G34020	1380	+	0.921053	0.919028	0.584906	0.630769	0.667808	0.80037	0.931034	0.837838	0.839286	0.121212	0.0857143	0.00900901	0.190789	0.129293	0.05	0.0625	0.0634921	0.0487805	0.089046	0.176318	0.06701	0.110791	9.27705e-11
Chr5	23725792	23725793	AT5G58740	1687	+	0.010322	0.0364267	0.016329	0.00792254	0.0467495	0.0143737	0.016	0.0233918	0.022779	0.179554	0.195868	0.17322	0.269294	0.175635	0.197279	0.205882	0.175966	0.159292	8.69787	9.3012	8.70408	8.90105	9.32506e-11
Chr1	16873309	16873310	AT1G44575	35584	-	0.0149447	0.0203213	0.0143257	0.00722944	0.0105935	0.00766694	0.0143046	0.0139539	0.0147044	0.0939965	0.122804	0.0821929	0.0681612	0.0866794	0.082723	0.102568	0.095892	0.103395	6.02909	9.31993	7.02594	7.45832	9.42671e-11
Chr5	5939394	5939395	AT5G17920	2480	-	9.61908e-05	0.00071582	8.27267e-05	0.000400015	0.000511266	0.000283238	0.000371425	0.000165481	0.00128493	0.0248642	0.0214104	0.024672	0.0234039	0.0261696	0.0194286	0.0133877	0.02	0.0168173	79.2932	57.7656	27.5573	54.872	9.46198e-11
Chr3	15866066	15866067	AT3G44100	6211	+	0.0591321	0.0303875	0.0696787	0.0483384	0.0331624	0.0229937	0.0473684	0.0488959	0.0385233	0.134637	0.159218	0.194734	0.148818	0.17169	0.186058	0.185759	0.193764	0.162353	3.06906	4.84778	4.02022	3.97902	9.46748e-11
Chr4	15573689	15573690	AT4G32260	12249	+	0.132898	0.13602	0.121785	0.144752	0.136197	0.139789	0.184228	0.182007	0.190344	0.0228538	0.0170957	0.00596591	0.0190996	0.0232186	0.0263595	0.0245248	0.0258276	0.0176211	0.11752	0.163231	0.122128	0.134293	9.53452e-11
Chr5	2991208	2991209	AT5G09650	5460	+	0.0206128	0.0146045	0.00203528	0.0231472	0.0114652	0.0181508	0.0268123	0.0374593	0.0352679	0.199572	0.200793	0.20979	0.152006	0.129623	0.163743	0.216912	0.206817	0.219791	16.3789	8.44095	6.46497	10.4283	9.53608e-11
Chr1	10474918	10474919	AT1G29920	217433	+	0.249981	0.334541	0.293392	0.274751	0.283235	0.286229	0.29237	0.286258	0.288875	0.149623	0.0824478	0.0870331	0.122491	0.122903	0.135649	0.0656977	0.132718	0.096677	0.36348	0.451357	0.340163	0.385	9.60634e-11
Chr3	19139556	19139557	AT3G51610	1670	+	0.511013	0.555556	0.367589	0.458078	0.576596	0.443396	0.541284	0.598837	0.471698	0.0704607	0.106557	0.117284	0.0959821	0.14746	0.109589	0.10989	0.0731707	0.16	0.205209	0.238846	0.212841	0.218965	9.60957e-11
Chr4	820397	820398	AT4G01897	778	+	0.00719424	0.0228137	0.015873	0.0633484	0.0603015	0.0720339	0.0322581	0.011236	0.08	0.345588	0.30303	0.442478	0.357143	0.396476	0.298305	0.256757	0.365079	0.352941	23.781	5.37563	7.89332	12.35	9.68315e-11
Chr3	23037821	23037822	AT3G62250	2222	-	0.00291875	0.00142077	0.000140865	0.0020873	0.00390625	0.00411048	0.000668092	0.00153139	0.000925754	0.0251011	0.023969	0.0204082	0.0321235	0.0207436	0.0236829	0.0189665	0.0233214	0.0192551	15.5072	7.57619	19.6922	14.2585	9.73868e-11
Chr4	15900310	15900311	AT4G32930	286	-	0.00181818	0.00110988	0.00166667	0.001321	0.0014245	0.00187266	0.0019802	0.00187266	0.00231481	0.2207	0.185484	0.195719	0.143149	0.138277	0.210667	0.135484	0.161111	0.135484	130.999	106.556	70.0554	102.537	9.74708e-11
Chr4	15900310	15900311	AT4G32930	304	-	0.00181818	0.00110988	0.00166667	0.001321	0.0014245	0.00187266	0.0019802	0.00187266	0.00231481	0.2207	0.185484	0.195719	0.143149	0.138277	0.210667	0.135484	0.161111	0.135484	130.999	106.556	70.0554	102.537	9.74708e-11
Chr5	5939403	5939404	AT5G17920	8196	-	0.0062524	0.00753716	0.00761085	0.00349104	0.0046014	0.00679771	0.00631423	0.00711567	0.00738837	0.0964537	0.0687229	0.0704915	0.0686748	0.056058	0.0566857	0.0608265	0.0742857	0.05999	11.0123	12.1838	9.37168	10.8559	9.81671e-11
Chr1	17613151	17613152	AT1G47830	1929	+	0.0192308	0.0517241	0.0947631	0.0542373	0.015625	0.00164745	0.0603015	0.0229885	0.0405405	0.544226	0.363158	0.410256	0.45686	0.434911	0.428571	0.351648	0.333333	0.525253	7.9511	18.4638	9.77331	12.0627	9.84475e-11
Chr5	21414957	21414958	AT5G52840	696	-	0.19281	0.216728	0.176982	0.14311	0.186306	0.164216	0.188458	0.193594	0.208967	0.0194286	0.0253239	0.0302521	0.0222699	0.0547106	0.0493606	0.0750383	0.0537125	0.0505952	0.127881	0.255942	0.303452	0.229092	9.88041e-11
Chr5	21414957	21414958	AT5G52840	6119	-	0.19281	0.216728	0.176982	0.14311	0.186306	0.164216	0.188458	0.193594	0.208967	0.0194286	0.0253239	0.0302521	0.0222699	0.0547106	0.0493606	0.0750383	0.0537125	0.0505952	0.127881	0.255942	0.303452	0.229092	9.88041e-11
Chr4	6175149	6175150	AT4G09800	2320	-	0.0569027	0.0462291	0.0724987	0.0534836	0.0477612	0.0471655	0.0386041	0.0486111	0.0495733	0.000531703	0.00122499	0.00208044	0.00974859	0.00183885	0.000689061	0.00346021	0.00172811	0.00384369	0.0218478	0.0827201	0.066029	0.0568656	9.93551e-11
Chr1	2685617	2685618	AT1G08480	1726	-	0.0284918	0.047114	0.0426734	0.04993	0.0386915	0.0490571	0.0348525	0.0360134	0.0328767	0.00104721	0.000339905	0.0037594	0.00289203	0.00178518	0.00238883	0.00162338	0.00141844	0.0034642	0.0435116	0.0513227	0.0627131	0.0525158	9.97607e-11
Chr5	21296676	21296677	AT5G52470	13624	-	0.454913	0.465143	0.510417	0.403654	0.491501	0.48413	0.508055	0.531865	0.50631	0.15012	0.1755	0.21964	0.0969529	0.154356	0.190522	0.241641	0.215252	0.232962	0.381175	0.320333	0.446153	0.382554	1.00596e-10
Chr5	9831810	9831811	AT5G27760	4048	-	0.0223642	0.0449438	0.136634	0.0372683	0.0594291	0.0253233	0.0681004	0.0555556	0.0813397	0.28236	0.300242	0.304651	0.282623	0.23932	0.360136	0.335616	0.339207	0.319018	4.35052	7.22894	4.84811	5.47586	1.00703e-10
Chr2	7052852	7052853	AT2G16280	952	-	0.00632911	0.0092688	0.00121951	0.00649351	0.0237288	0.00101112	0.0199307	0.0250313	0.0248619	0.124488	0.107477	0.166667	0.124413	0.0993117	0.153061	0.125887	0.1198	0.122628	23.7035	12.0635	5.27491	13.6806	1.01345e-10
Chr4	6801921	6801922	AT4G11150	2323	-	0.0682277	0.0782793	0.083871	0.10182	0.0671022	0.097779	0.0582848	0.0813492	0.0777262	0.0111978	0.0105932	0.0124172	0.0111111	0.00322321	0.00651607	0.00201613	0.00170648	0.00375235	0.148487	0.0781788	0.0343897	0.0870186	1.01956e-10
Chr1	6773315	6773316	AT1G19570	5685	+	0.0274958	0.0188317	0.0181941	0.027401	0.0300303	0.0345012	0.0268843	0.0236899	0.035791	0.119906	0.1	0.116775	0.125278	0.108241	0.163048	0.147854	0.131285	0.136247	5.21812	4.31368	4.80964	4.78048	1.0264e-10
Chr5	23206930	23206931	AT5G57290	7759	+	0.0949006	0.106454	0.0830258	0.133546	0.121425	0.148961	0.115829	0.114314	0.116279	0.0080292	0.0073848	0.00571118	0.0232202	0.0254068	0.0172337	0.00662083	0.00751708	0.0109264	0.0742849	0.163049	0.0723519	0.103228	1.02692e-10
Chr5	15381015	15381016	AT5G38420	9379	+	0.00137728	0.000842263	0.00339044	0.00193345	0.00154915	0.00224091	0.00179345	0.00204192	0.00163321	0.0332482	0.0257048	0.0191249	0.0210073	0.0311444	0.0278533	0.0329202	0.0251052	0.0318185	13.9177	13.9783	16.4291	14.775	1.03124e-10
Chr5	19836407	19836408	AT5G48930	11107	+	0.0895916	0.118553	0.131449	0.0900705	0.093494	0.171723	0.0981818	0.130627	0.12099	0.334233	0.354184	0.387587	0.285674	0.399512	0.319623	0.304819	0.375412	0.364542	3.16851	2.82816	2.98679	2.99449	1.03132e-10
Chr3	1367744	1367745	AT3G04940	1132	-	0.462046	0.369018	0.380282	0.35743	0.217073	0.333333	0.38785	0.34375	0.306667	0.0452899	0.0247525	0.00395257	0.00497512	0.004158	0.035514	0.0162602	0.0150376	0.0143885	0.0610849	0.0491797	0.0440024	0.0514223	1.03548e-10
Chr5	26148348	26148349	AT5G65430	2296	+	0.246558	0.236795	0.305172	0.20535	0.176928	0.20198	0.239351	0.204208	0.258373	0.00638751	0.0133482	0.0240084	0.0233645	0.00862069	0.0489827	0.0407407	0.0443038	0.0361664	0.0554757	0.138582	0.172682	0.122247	1.03632e-10
Chr5	2993464	2993465	AT5G09660	19097	+	0.0481311	0.0644528	0.0572045	0.0620306	0.0685622	0.0590578	0.0513411	0.0496929	0.0548546	0.141051	0.105285	0.124888	0.115587	0.136286	0.146879	0.140072	0.135256	0.134763	2.18639	2.10256	2.63067	2.30654	1.0381e-10
Chr1	24686292	24686293	AT1G66240	1590	+	0.0772201	0.0753602	0.0891065	0.0675799	0.0646333	0.0555817	0.0643604	0.0599429	0.0592734	0.00662408	0.016864	0.00746269	0.00895037	0.010343	0.0186125	0.014	0.0135135	0.00573066	0.128062	0.201847	0.181091	0.170333	1.04335e-10
Chr2	15320858	15320859	AT2G36530	16845	+	0.0233747	0.0237921	0.0239398	0.0144993	0.017479	0.0214371	0.035837	0.0356842	0.0321072	0.17957	0.238048	0.213224	0.230491	0.254212	0.246298	0.339842	0.278049	0.27789	8.87177	13.6852	8.64416	10.4004	1.04355e-10
Chr2	19245111	19245112	AT2G46820	19061	-	0.125466	0.141667	0.124288	0.09679	0.113489	0.103861	0.0849012	0.0897866	0.088538	0.0101051	0.00918984	0.0117848	0.0110132	0.0136636	0.0130371	0.00757121	0.00771639	0.00955752	0.0794022	0.120054	0.0943871	0.0979479	1.05022e-10
Chr3	39057	39058	AT3G01120	7272	+	0.177528	0.177834	0.163869	0.157931	0.163562	0.114573	0.202871	0.21476	0.219298	0.0105715	0.0259459	0.00401808	0.0109477	0.0151837	0.022873	0.00757576	0.015625	0.010181	0.0780683	0.112379	0.0524104	0.0809525	1.0512e-10
Chr4	13107383	13107384	AT4G25740	2964	+	0.0610125	0.0463499	0.0648363	0.0510532	0.0710122	0.0442763	0.0586081	0.052191	0.0589901	0.0156768	0.0131505	0.0119332	0.0134595	0.010046	0.00677523	0.00945776	0.0138889	0.00918422	0.236706	0.182039	0.191596	0.203447	1.05421e-10
Chr2	2027097	2027098	AT2G05520	62720	-	0.131049	0.150404	0.153909	0.172585	0.146153	0.141382	0.181132	0.185897	0.154018	0.0503107	0.0439653	0.0464609	0.0591985	0.0506088	0.0662926	0.0628987	0.0664979	0.0640438	0.323264	0.382727	0.371252	0.359081	1.05503e-10
Chr5	8189233	8189234	AT5G24165	7411	-	0.10659	0.123406	0.110699	0.0961845	0.0684957	0.0811392	0.0909447	0.0889868	0.0914697	0.0238269	0.00369276	0.01	0.0114831	0.0116598	0.00993098	0.00821918	0.00659341	0.0110294	0.110127	0.134545	0.095217	0.113296	1.06604e-10
Chr3	4821001	4821002	AT3G14415	10636	-	0.0774838	0.0865167	0.0703368	0.125639	0.123744	0.107674	0.100475	0.0943377	0.096375	0.00749306	0.0039071	0.00277888	0.00504149	0.00604255	0.00219166	0.00832438	0.00561365	0.00455606	0.0605069	0.0371809	0.0635126	0.0537335	1.07228e-10
Chr4	6386059	6386060	AT4G10300	7940	-	0.0715667	0.0568519	0.041573	0.0302516	0.0204764	0.0191858	0.0528724	0.0537849	0.0583391	0.170224	0.218487	0.24136	0.186838	0.213274	0.218779	0.265856	0.221166	0.260747	3.70648	8.8522	4.53203	5.69691	1.07407e-10
Chr1	29924125	29924126	AT1G79550	7345	+	0.170033	0.162406	0.134075	0.25067	0.22354	0.216713	0.201083	0.203214	0.175515	0.010414	0.00475221	0.0118285	0.00304878	0.0325628	0.014974	0.0153153	0.0118243	0.015873	0.0578646	0.0732144	0.0741839	0.068421	1.07516e-10
Chr1	2439599	2439600	AT1G07890	6540	-	0.00291847	0.00189394	0.000930406	0.000365698	0.00196282	0.000180099	0.000913798	0.00143641	0.00292165	0.0507545	0.0540724	0.0615726	0.0535325	0.061681	0.0645739	0.0418096	0.0424553	0.0349485	28.9752	71.6681	22.6132	41.0855	1.07866e-10
Chr3	20943286	20943287	AT3G56490	2129	-	0.0903035	0.106926	0.0945378	0.0920121	0.0748228	0.0651387	0.0794473	0.0623557	0.0754912	0.00648298	0.00736498	0.004971	0.0032557	0.000247586	0.00884956	0.0118694	0.013253	0.0122249	0.0644999	0.053251	0.171875	0.0965419	1.08105e-10
Chr3	2416275	2416276	AT3G07568	388	+	0.070028	0.128	0.109375	0.106443	0.112684	0.107332	0.0933063	0.0808081	0.102102	0.298317	0.248276	0.239612	0.298077	0.230716	0.278641	0.258065	0.223529	0.266212	2.55757	2.47331	2.70732	2.5794	1.08389e-10
Chr3	2416275	2416276	AT3G07568	2958	+	0.070028	0.128	0.109375	0.106443	0.112684	0.107332	0.0933063	0.0808081	0.102102	0.298317	0.248276	0.239612	0.298077	0.230716	0.278641	0.258065	0.223529	0.266212	2.55757	2.47331	2.70732	2.5794	1.08389e-10
Chr5	22308295	22308296	AT5G54940	2403	+	0.0004095	0.000281136	0.000383583	0.00682947	0.00119019	0.000528821	0.00311526	0.00291758	0.000811688	0.0461002	0.0610953	0.0743551	0.0503264	0.069997	0.0601512	0.077135	0.079264	0.0834371	169.007	21.1119	35.0405	75.0532	1.09395e-10
Chr5	5576143	5576144	AT5G16970	1557	+	0.000352113	0.000414852	0.000414938	0.000210084	0.000582411	0.000301114	0.00350263	0.00192678	0.00197239	0.0971109	0.0820707	0.0809129	0.112376	0.0789801	0.0899705	0.137795	0.0934844	0.0821918	220.064	257.246	42.3507	173.22	1.09744e-10
Chr5	15423410	15423411	AT5G38520	6060	-	0.0470348	0.0107585	0.0245684	0.0469118	0.0446813	0.0372173	0.0343392	0.0318119	0.020854	0.268085	0.244037	0.156021	0.182214	0.208076	0.224308	0.188088	0.2	0.202703	8.11231	4.77134	6.79029	6.55798	1.09807e-10
Chr5	6090103	6090104	AT5G18380	9696	+	0.0615477	0.0794232	0.0736248	0.051104	0.0575	0.0582734	0.0653726	0.0654984	0.0543492	0.0206528	0.0151671	0.0198078	0.00900574	0.00760069	0.00889707	0.0120404	0.0112261	0.0112984	0.259221	0.152828	0.186615	0.199555	1.10209e-10
Chr4	14922425	14922426	AT4G30530	1687	-	0.0116414	0.00366422	0.0167258	0.00437489	0.000882457	0.00496722	0.00411805	0.00617284	0.00776053	0.106694	0.0918919	0.0915229	0.0741533	0.109948	0.0755396	0.118896	0.0711921	0.0916399	9.05698	25.3938	15.607	16.6859	1.10237e-10
Chr5	25714323	25714324	AT5G64290	3440	+	0.036961	0.0938834	0.0627401	0.0734619	0.050905	0.113095	0.122122	0.131643	0.167712	0.345262	0.373469	0.37377	0.325843	0.441263	0.448198	0.391641	0.359354	0.376252	5.64354	5.11788	2.67452	4.47865	1.10718e-10
Chr2	1968036	1968037	AT2G05380	89184	-	0.179498	0.188716	0.201695	0.1712	0.202168	0.24364	0.146963	0.144425	0.168341	0.0263348	0.0352193	0.0357602	0.0345364	0.0317599	0.0330668	0.0234645	0.0342967	0.0246914	0.170754	0.16104	0.17935	0.170382	1.11107e-10
Chr1	21842336	21842337	AT1G59359	1272	+	0.0364892	0.0442793	0.0369928	0.0505769	0.0564701	0.0480087	0.0373216	0.0522034	0.0351254	0.00727651	0.00524345	0.000911577	0.00388242	0.00113443	0.00172637	0.00104058	0.00483092	0.00567261	0.114057	0.043489	0.0926119	0.083386	1.12121e-10
Chr4	8100566	8100567	AT4G14040	3115	+	0.0709084	0.0729904	0.0895187	0.0910326	0.0938404	0.113235	0.0912525	0.103872	0.0978569	0.000399202	0.00140252	0.00251467	0.0140421	0.00703371	0.005455	0.0131148	0.0145059	0.0323427	0.0184922	0.0889975	0.204666	0.104052	1.12372e-10
Chr3	17570481	17570482	AT3G47650	1797	-	0.000396197	0.000173822	0.000408664	0.00234319	0.00438841	0.00021732	0.00190779	0.0031746	0.00450653	0.0367052	0.0440529	0.0295359	0.0358668	0.0363131	0.0295941	0.0505051	0.0317719	0.0342268	112.696	14.646	12.1498	46.4974	1.12388e-10
Chr3	6847024	6847025	AT3G19710	2583	+	0.151465	0.133871	0.0890136	0.13478	0.147165	0.125939	0.113283	0.0947712	0.127522	0.0289855	0.0058309	0.00192678	0.0219547	0.00803213	0.00480934	0.00664452	0.0102041	0.00491159	0.0981521	0.0853089	0.0648442	0.0827684	1.12452e-10
Chr3	20430124	20430125	AT3G55120	1429	+	0.00514139	0.0524194	0.0324324	0.00686499	0.0881503	0.0749064	0.0917722	0.0842105	0.0677291	0.360082	0.465753	0.350318	0.372168	0.377179	0.550117	0.393805	0.465385	0.403922	13.0694	7.64743	5.18281	8.6332	1.13266e-10
Chr1	20441039	20441040	AT1G54780	3146	-	0.0345631	0.00842105	0.0516391	0.0333097	0.024458	0.0225396	0.0232857	0.0452744	0.0356891	0.0979167	0.104899	0.112599	0.0966091	0.102966	0.11706	0.0942867	0.103358	0.104091	3.33337	3.9428	2.89437	3.39018	1.13937e-10
Chr3	19506812	19506813	AT3G52590	22949	-	0.215328	0.146846	0.208394	0.145929	0.167835	0.157475	0.189864	0.192709	0.188335	0.0430742	0.0570902	0.0519903	0.0433145	0.0538209	0.0557857	0.0553487	0.0519339	0.0520056	0.266672	0.324508	0.279008	0.290063	1.14731e-10
Chr5	8008108	8008109	AT5G23740	6514	+	0.00641628	0.0138492	0.00589826	0.0140562	0.00657212	0.00559827	0.00967352	0.0121761	0.017846	0.0901603	0.0824713	0.0677966	0.0853646	0.12544	0.0927152	0.106285	0.0965837	0.0845248	9.18935	11.573	7.23993	9.33408	1.15075e-10
Chr2	14043570	14043571	AT2G33120	3734	+	0.320911	0.266386	0.349133	0.295256	0.39967	0.228601	0.307692	0.290323	0.325123	0.0482151	0.0474684	0.0606936	0.0852601	0.0653789	0.0669694	0.0535714	0.0818713	0.0543478	0.166993	0.235628	0.205593	0.202738	1.15105e-10
Chr3	21674780	21674781	AT3G58610	28489	-	0.0666588	0.0938534	0.0736532	0.0675899	0.0901865	0.0826776	0.06602	0.0570523	0.0625981	0.175187	0.177989	0.150256	0.168808	0.179117	0.217109	0.17522	0.180614	0.179161	2.1499	2.34986	2.88142	2.4604	1.15187e-10
Chr1	24559362	24559363	AT1G65980	10367	+	0.0279597	0.00424411	0.000233645	0.000719424	0.000376506	0.00377596	0.00248602	0.00225056	0.00236593	0.0969425	0.107457	0.102399	0.158186	0.145733	0.118857	0.146782	0.15564	0.147661	9.45815	86.7787	63.3695	53.2021	1.15738e-10
Chr5	4342085	4342086	AT5G13510	2864	-	0.0794552	0.04965	0.0451927	0.066164	0.0570035	0.07335	0.0704762	0.0720851	0.0660167	0.000267738	0.00963524	0.00876289	0.00556793	0.000438084	0.00504117	0.00952381	0.00632911	0.0084108	0.107092	0.0562148	0.116329	0.0932119	1.16419e-10
Chr3	23456032	23456033	AT3G63520	2009	-	0.000849618	0.00424547	0.00412655	0.00210896	0.020095	0.000285307	0.00748441	0.00411765	0.00219419	0.0650266	0.0715232	0.0616934	0.06508	0.0647536	0.0701553	0.0392314	0.0538411	0.0688976	21.4976	8.89264	11.7402	14.0435	1.1658e-10
Chr2	19345327	19345328	AT2G47110	4769	-	0.020849	0.0183944	0.0234551	0.0176959	0.0268377	0.0247855	0.0261194	0.0218494	0.0302001	0.0950179	0.0764033	0.0827878	0.0791721	0.058607	0.0704748	0.089297	0.088973	0.0835418	4.05447	3.00428	3.34931	3.46935	1.181e-10
Chr3	10319297	10319298	AT3G27830	36562	-	0.112778	0.137365	0.11675	0.110564	0.119656	0.119773	0.117664	0.12434	0.127471	0.287269	0.242885	0.232945	0.242657	0.320091	0.253634	0.297414	0.270242	0.291439	2.07989	2.33257	2.32517	2.24588	1.18885e-10
Chr3	22975401	22975402	AT3G62030	2325	-	0.000147885	0.000165577	0.000107365	0.000702432	0.000119019	3.59971e-05	0.000297722	0.000337306	0.000802519	0.0199676	0.0143019	0.0170068	0.0210886	0.0131927	0.0179604	0.0227949	0.021403	0.0248545	121.847	60.9269	48.0349	76.9361	1.18951e-10
Chr1	23915159	23915160	AT1G64390	995	-	0.0924528	0.137353	0.124174	0.105869	0.108216	0.0983405	0.114607	0.120112	0.0886427	0.0027933	0.0120482	0.04	0.0132653	0.00202293	0.00712251	0.00757576	0.0251572	0.00729927	0.154928	0.0717314	0.1238	0.11682	1.19281e-10
Chr2	13413208	13413209	AT2G31490	4052	-	0.0212121	0.0413574	0.000602047	0.0332565	0.0160858	0.0141088	0.0341741	0.0215898	0.0239234	0.156707	0.171171	0.118258	0.150834	0.163636	0.147552	0.207488	0.196379	0.173333	7.06229	7.28154	7.24331	7.19572	1.19299e-10
Chr3	19823400	19823401	AT3G53470	4213	-	0.646707	0.555988	0.309524	0.565217	0.600579	0.482327	0.496241	0.531609	0.516923	0.0488534	0.029316	0.0391198	0.0822454	0.0838488	0.0429967	0.0427807	0.0531561	0.0529595	0.077561	0.126866	0.0963872	0.100271	1.19406e-10
Chr5	8648132	8648133	AT5G25100	968	+	0.336283	0.329412	0.272727	0.340067	0.251462	0.433875	0.353791	0.378641	0.349593	0.0584112	0.0930233	0.00877193	0.00914634	0.00581395	0.0116279	0.0636364	0.0530973	0.0291262	0.170719	0.0259295	0.134803	0.110484	1.19488e-10
Chr2	1417224	1417225	AT2G04170	395	+	0.888889	0.990991	0.5	0.991228	0.984127	0.981818	0.923077	0.875	0.833333	0.0196078	0.0625	0.0178571	0.00952381	0.216495	0.0263158	0.0625	0.0434783	0.117647	0.0420042	0.0853296	0.0849831	0.0707723	1.19607e-10
Chr2	1417249	1417250	AT2G04170	389	+	0.111111	0.00900901	0.5	0.00877193	0.015873	0.0181818	0.0769231	0.125	0.166667	0.980392	0.9375	0.982143	0.990476	0.783505	0.973684	0.9375	0.956522	0.882353	4.67657	64.1577	7.53243	25.4556	1.19607e-10
Chr2	17058121	17058122	AT2G40890	831	+	0.00460829	0.00130492	0.00612089	0.00117994	0.00827068	0.00387347	0.00375235	0.00227273	0.00288184	0.181203	0.141657	0.148681	0.148202	0.16242	0.175325	0.166667	0.211321	0.252427	39.1837	36.4714	70.7781	48.8111	1.1982e-10
Chr4	1229135	1229136	AT4G02770	3103	+	0.00139868	0.0014304	8.57265e-05	0.00175221	0.00125594	0.000890977	0.00116576	0.00144559	0.00116474	0.0124931	0.00942086	0.0117248	0.0166146	0.0133586	0.0114547	0.0123352	0.0120331	0.00916338	11.5407	10.6249	8.87999	10.3485	1.20361e-10
Chr4	18163575	18163576	AT4G38970	33755	+	0.0125465	0.00578095	0.00471636	0.00461054	0.00554236	0.00563744	0.00525197	0.00618759	0.00600373	0.0696355	0.111155	0.103605	0.0990724	0.0948398	0.0899538	0.0735496	0.0683902	0.0709868	12.3415	17.9772	12.2068	14.1752	1.20677e-10
Chr3	18890943	18890944	AT3G50820	5146	+	0.00609408	0.00362319	0.00718133	0.0109641	0.00725013	0.0202725	0.00879534	0.00932043	0.00793071	0.08122	0.0990348	0.0784124	0.0723751	0.0574584	0.0774194	0.0993946	0.0993924	0.0959879	15.307	5.38505	11.3173	10.6698	1.21327e-10
Chr1	5165711	5165712	AT1G14980	1912	+	0.000258799	0.00029994	0.000405351	0.0208381	0.00332019	0.000257268	0.00434783	0.00215054	0.00326797	0.0958323	0.0663601	0.070568	0.0886623	0.0586818	0.0606717	0.0672478	0.0718816	0.0671414	241.43	8.51981	21.1206	90.3568	1.21551e-10
Chr1	5414934	5414935	AT1G15750	1377	+	0.792593	0.677686	0.719424	0.914634	0.918919	0.942308	0.835938	0.795455	0.922652	0.0855482	0.111588	0.186782	0.0892857	0.0986395	0.0196078	0.286713	0.283951	0.274112	0.175329	0.0747635	0.33076	0.193617	1.21596e-10
Chr3	19823378	19823379	AT3G53470	5101	-	0.0299401	0.0652386	0.285714	0.0502249	0.149059	0.121502	0.12782	0.137931	0.12	0.596211	0.723127	0.638142	0.535248	0.56701	0.513355	0.657754	0.667774	0.679128	5.13919	5.03641	5.19677	5.12412	1.21612e-10
Chr5	22184490	22184491	AT5G54600	2096	-	0.00665927	0.00119617	0.000594177	0.00487409	0.00697425	0.00105597	0.00783156	0.00978717	0.00883074	0.0813679	0.0930636	0.0860215	0.0643821	0.0617021	0.0586477	0.0930698	0.0994687	0.0843072	30.8242	14.3155	10.467	18.5356	1.22215e-10
Chr3	19640545	19640546	AT3G52960	10085	-	0.174971	0.188457	0.136842	0.151274	0.171139	0.146266	0.175481	0.159871	0.205847	0.0313787	0.0455564	0.0569967	0.0385428	0.0368792	0.0552351	0.0550029	0.0577025	0.0648482	0.267719	0.278777	0.328074	0.291524	1.2223e-10
Chr1	10640729	10640730	AT1G30230	3327	-	0.00013725	6.81756e-05	0.000153657	0.000495213	5.74185e-05	7.82105e-05	0.000856164	0.00036245	0.00145349	0.0357737	0.0570977	0.0324575	0.0422928	0.0477816	0.0386873	0.0457821	0.0359971	0.0312977	349.026	204.111	42.3176	198.485	1.22292e-10
Chr4	162970	162971	AT4G00360	858	-	0.000693963	0.000440723	0.00036245	0.000329056	0.000286697	0.000421408	0.000789889	0.000994036	0.00115473	0.0580791	0.0474732	0.0571289	0.0539665	0.0438635	0.0643777	0.0421394	0.0581222	0.0313015	108.662	156.396	44.7698	103.276	1.22871e-10
Chr2	13383446	13383447	AT2G31390	905	+	0.0252951	0.0406043	0.0015456	0.026616	0.0228013	0.00183486	0.0183486	0.0531401	0.0653266	0.590431	0.574879	0.786885	0.649485	0.843575	0.554896	0.463415	0.6	0.541667	28.945	39.9585	11.7317	26.8784	1.23333e-10
Chr2	13383424	13383425	AT2G31390	321	+	0.487352	0.479698	0.499227	0.486692	0.488599	0.499083	0.490826	0.47343	0.467337	0.204785	0.21256	0.106557	0.175258	0.0782123	0.222552	0.268293	0.2	0.229167	0.357301	0.322864	0.487191	0.389119	1.23333e-10
Chr2	13383424	13383425	AT2G31390	3405	+	0.487352	0.479698	0.499227	0.486692	0.488599	0.499083	0.490826	0.47343	0.467337	0.204785	0.21256	0.106557	0.175258	0.0782123	0.222552	0.268293	0.2	0.229167	0.357301	0.322864	0.487191	0.389119	1.23333e-10
Chr1	458102	458103	AT1G02305	2788	-	0.0141079	0.0166305	0.0114007	0.0219033	0.0121717	0.00297974	0.0141026	0.0135922	0.0137457	0.163983	0.171651	0.1618	0.136165	0.21115	0.119459	0.202797	0.175	0.214286	11.8046	12.5969	14.2875	12.8963	1.23445e-10
Chr1	21784314	21784315	AT1G58807	897	-	0.541667	0.803653	0.786408	0.982143	0.97351	0.792453	0.757895	0.833333	0.741935	0.130282	0.0434783	0.0851064	0.0875	0.2	0.0322581	0.155556	0.166667	0.0526316	0.121435	0.116356	0.160663	0.132818	1.23476e-10
Chr5	7577936	7577937	AT5G22760	367	-	0.0163934	0.0526316	0.0714286	0.25	0.111111	0.0103093	0.037037	0.0384615	0.0769231	0.979381	0.977273	0.965517	0.826087	0.620438	0.97619	0.833333	0.8	0.642857	20.8052	6.52284	14.9335	14.0872	1.23639e-10
Chr5	7577866	7577867	AT5G22760	332	-	0.983607	0.947368	0.928571	0.75	0.888889	0.989691	0.962963	0.961538	0.923077	0.0206186	0.0227273	0.0344828	0.173913	0.379562	0.0238095	0.166667	0.2	0.357143	0.0272171	0.219618	0.254184	0.167007	1.23639e-10
Chr1	8004274	8004275	AT1G22630	545	-	0.00283688	0.0102506	0.00455235	0.0188062	0.0130829	0.0290339	0.022293	0.0217597	0.011396	0.161479	0.122995	0.101523	0.120311	0.10659	0.150998	0.101863	0.123679	0.130966	21.8821	6.2029	6.4295	11.5048	1.23714e-10
Chr1	8004274	8004275	AT1G22630	1416	-	0.00283688	0.0102506	0.00455235	0.0188062	0.0130829	0.0290339	0.022293	0.0217597	0.011396	0.161479	0.122995	0.101523	0.120311	0.10659	0.150998	0.101863	0.123679	0.130966	21.8821	6.2029	6.4295	11.5048	1.23714e-10
Chr5	9874448	9874449	AT5G27850	1160	-	0.00294827	0.00259011	0.00020938	9.83478e-05	0.00015824	0.000217462	0.00207125	0.000350631	0.00280998	0.0235911	0.0161411	0.0155745	0.0262147	0.022968	0.0190123	0.0221304	0.0186117	0.0173866	9.6223	143.856	11.1105	54.863	1.23854e-10
Chr1	16127225	16127226	AT1G42960	4007	-	0.00978916	0.0274417	0.0146022	0.0186412	0.0111154	0.0276049	0.0146199	0.0315204	0.018479	0.163363	0.108696	0.160766	0.14972	0.168813	0.124829	0.145146	0.199817	0.14433	8.35035	7.72928	7.57193	7.88385	1.24134e-10
Chr2	16476029	16476030	AT2G39460	10643	-	0.0186461	0.0255498	0.0154489	0.0278218	0.0281828	0.0272028	0.0304927	0.0345039	0.0262172	0.0963548	0.0931814	0.104512	0.0979752	0.0866805	0.121337	0.0790419	0.0854013	0.0842445	4.92998	3.67747	2.72643	3.77796	1.24431e-10
Chr4	979244	979245	AT4G02230	1275	+	0.0554505	0.00634921	0.0520521	0.0316206	0.0464286	0.0316901	0.0431985	0.0443038	0.0492197	0.170124	0.224456	0.181967	0.198347	0.248705	0.162996	0.195971	0.172932	0.219828	5.06402	5.55906	4.30604	4.97637	1.24675e-10
Chr2	15613462	15613463	AT2G37170	2291	+	0.000447227	0.00409836	0.00224797	0.000198216	0.000174611	0.000211327	0.0106545	0.00644122	0.00408163	0.0412317	0.0466051	0.0535158	0.034002	0.0399578	0.0381517	0.0461285	0.0371471	0.0562914	20.8069	191.921	6.59039	73.106	1.24722e-10
Chr2	11864438	11864439	AT2G27860	4204	+	0.0310881	0.0488359	0.0102975	0.0403701	0.0336391	0.0313577	0.0670996	0.0365854	0.0760563	0.258044	0.233449	0.287	0.196108	0.235172	0.278378	0.194093	0.301887	0.252874	8.62869	6.73512	4.16628	6.51003	1.24763e-10
Chr4	16615144	16615145	AT4G34870	7651	-	0.00335988	0.00931132	0.00301277	0.0179152	0.00785258	0.0107653	0.00806169	0.00689809	0.00638626	0.0558873	0.0708402	0.0650898	0.0878533	0.0979077	0.0738657	0.0765101	0.0647353	0.0685358	12.2301	7.10662	9.82764	9.72147	1.2562e-10
Chr1	17331899	17331900	AT1G47278	688	-	0.357576	0.424107	0.431579	0.387931	0.443262	0.306931	0.60396	0.406667	0.44086	0.0120482	0.0172414	0.01	0.034965	0.00540541	0.0361446	0.0277778	0.0454545	0.0285714	0.0323834	0.0672291	0.0701375	0.0565833	1.25979e-10
Chr1	3502075	3502076	AT1G10590	1689	+	0.0017094	0.000457666	0.000893655	0.000978474	0.00140056	0.00287356	0.00157978	0.0123203	0.0162791	0.12283	0.190039	0.152401	0.136132	0.0930678	0.153234	0.115987	0.144772	0.141772	152.013	72.8085	13.3381	79.3866	1.26776e-10
Chr1	2640917	2640918	AT1G08380	305479	+	0.294844	0.243171	0.297337	0.213823	0.2442	0.252641	0.312832	0.306752	0.316982	0.0563519	0.0909336	0.0836473	0.0499654	0.0649482	0.0612243	0.0982213	0.0849109	0.0897095	0.27645	0.247849	0.291322	0.271874	1.26825e-10
Chr4	1441875	1441876	AT4G03280	20146	-	0.00734236	0.0114812	0.00648338	0.00819272	0.0109679	0.00830287	0.00610517	0.00768355	0.00651287	0.148732	0.0846377	0.11326	0.132432	0.152969	0.100943	0.107935	0.113337	0.105151	13.697	14.0675	16.0787	14.6144	1.28296e-10
Chr3	18036976	18036977	AT3G48680	868	-	0.517857	0.496575	0.452555	0.324771	0.637333	0.399399	0.45679	0.453125	0.485714	0.0176917	0.00657895	0.097561	0.00753012	0.0557851	0.0523952	0.00952381	0.0247934	0.0202703	0.0830488	0.0849873	0.0391132	0.0690498	1.2892e-10
Chr5	210333	210334	AT5G01530	16119	-	0.0259372	0.0272414	0.0320631	0.0281927	0.0226657	0.0259706	0.0216885	0.0264743	0.0203725	0.00427134	0.00335089	0.00587935	0.00598085	0.00366814	0.00582386	0.00595798	0.00810203	0.0093857	0.158392	0.201394	0.342097	0.233961	1.2902e-10
Chr2	15446511	15446512	AT2G36830	3562	-	0.00463346	0.00246941	0.000181242	0.00216001	0.00120471	0.000206633	0.00236817	0.000597015	0.00241546	0.0193703	0.0294872	0.0189338	0.0203776	0.0168007	0.0220369	0.0242424	0.0265464	0.0226232	9.30675	16.5806	13.6437	13.177	1.29066e-10
Chr4	4645326	4645327	AT4G07825	1601	-	0.958333	0.985816	0.967742	0.953237	0.988142	0.732057	0.72549	0.829268	0.923077	0.184514	0.266667	0.00990099	0.29955	0.192	0.214689	0.12	0.2	0.333333	0.158344	0.264169	0.263671	0.228728	1.29175e-10
Chr5	17004797	17004798	AT5G42530	88684	+	0.14388	0.0867833	0.111909	0.0935356	0.101012	0.102255	0.100132	0.0844488	0.0997811	0.0109818	0.00953477	0.0155246	0.0169953	0.0191744	0.0209007	0.0203636	0.0135135	0.0129821	0.105208	0.192284	0.164787	0.154093	1.29431e-10
Chr4	9247385	9247386	AT4G16370	1961	+	0.113765	0.159737	0.108566	0.113231	0.170732	0.164059	0.132265	0.104167	0.139738	0.00373768	0.00371287	0.00125	0.00245499	0.000733138	0.0171625	0.00643087	0.0154799	0.00369004	0.0227723	0.0454232	0.0680566	0.0454174	1.29471e-10
Chr2	17058048	17058049	AT2G40880	1234	-	0.149137	0.12398	0.0839092	0.0998744	0.0926769	0.0902831	0.114014	0.138817	0.124031	0.000580889	0.003861	0.00110619	0.00322581	0.000944882	0.00284775	0.00190114	0.00454545	0.00451807	0.0155397	0.0248147	0.0290946	0.0231497	1.29639e-10
Chr3	20789924	20789925	AT3G56010	7991	-	0.586626	0.518286	0.619512	0.585401	0.629899	0.66915	0.534137	0.558867	0.52807	0.303268	0.218579	0.276712	0.162414	0.252879	0.255155	0.25261	0.205189	0.303263	0.463088	0.355779	0.46948	0.429449	1.29951e-10
Chr3	20556270	20556271	AT3G55440	7490	-	0.120757	0.112079	0.0902356	0.0809301	0.100722	0.118784	0.127735	0.124515	0.132241	0.0178816	0.0160235	0.00788002	0.0227841	0.0229472	0.0304495	0.0202312	0.0193822	0.0285888	0.129337	0.253567	0.177383	0.186762	1.30326e-10
Chr3	417525	417526	AT3G02230	1173	-	0.00543109	0.000309598	0.000652316	0.000904977	0.00078064	0.000789266	0.00177936	0.00226244	0.00255754	0.138793	0.168157	0.151832	0.182403	0.186099	0.16777	0.0974359	0.110345	0.143426	71.7632	216.686	53.2184	113.889	1.31731e-10
Chr4	2451519	2451520	AT4G04840	1302	-	0.00225734	0.000761615	0.00101729	0.00405051	0.00232386	0.00024063	0.00227964	0.00587084	0.00188324	0.0168591	0.0213675	0.0124095	0.0171172	0.016797	0.0194689	0.01973	0.0212766	0.0196262	12.5454	8.07001	6.0429	8.88609	1.32284e-10
Chr4	9773552	9773553	AT4G17530	294	+	0.196602	0.212444	0.182497	0.18602	0.211846	0.188546	0.208522	0.19787	0.212357	0.096333	0.0788288	0.0866858	0.0632118	0.0418446	0.053021	0.106638	0.0898268	0.095941	0.442652	0.269567	0.472575	0.394932	1.32565e-10
Chr4	9773552	9773553	AT4G17530	632	+	0.196602	0.212444	0.182497	0.18602	0.211846	0.188546	0.208522	0.19787	0.212357	0.096333	0.0788288	0.0866858	0.0632118	0.0418446	0.053021	0.106638	0.0898268	0.095941	0.442652	0.269567	0.472575	0.394932	1.32565e-10
Chr4	9773552	9773553	AT4G17530	5456	+	0.196602	0.212444	0.182497	0.18602	0.211846	0.188546	0.208522	0.19787	0.212357	0.096333	0.0788288	0.0866858	0.0632118	0.0418446	0.053021	0.106638	0.0898268	0.095941	0.442652	0.269567	0.472575	0.394932	1.32565e-10
Chr2	15774245	15774246	AT2G37600	1082	+	0.105378	0.091659	0.0765957	0.0920672	0.0685824	0.073689	0.0668966	0.057844	0.0679178	0.000884956	0.00700771	0.00890208	0.000900901	0.00148736	0.000462107	0.00106383	0.00084246	0.0017301	0.061377	0.0121635	0.0188748	0.0308051	1.32637e-10
Chr4	6801920	6801921	AT4G11150	1605	-	0.0375454	0.0540668	0.0653763	0.0623815	0.0621579	0.0631094	0.0491257	0.0585317	0.0452436	0.00039992	0.00105932	0.000827815	0.00241546	0.0136986	0.00477845	0.00201613	0.0102389	0.00187617	0.0145683	0.111339	0.0924206	0.0727758	1.34143e-10
Chr2	5539301	5539302	AT2G13360	15087	+	0.0173322	0.0166858	0.0204791	0.0134111	0.0115645	0.0140524	0.0193872	0.020969	0.017522	0.0598575	0.0497655	0.040899	0.0423788	0.0495676	0.04425	0.0501629	0.0513382	0.0528752	2.76202	3.48971	2.66726	2.973	1.34361e-10
Chr3	18741574	18741575	AT3G50500	2667	+	0.135876	0.129808	0.156675	0.114988	0.160688	0.166066	0.14557	0.113636	0.136364	0.038499	0.0321285	0.00914634	0.0154896	0.0162196	0.053907	0.0272727	0.0186335	0.0316456	0.188877	0.193815	0.196051	0.192915	1.36402e-10
Chr5	20715525	20715526	AT5G50920	9647	+	0.0576374	0.0525765	0.0616676	0.0541535	0.0270951	0.0357936	0.0441844	0.0425293	0.0589831	0.108181	0.126861	0.125251	0.137058	0.134739	0.105691	0.127981	0.126138	0.12621	2.09617	3.22523	2.61041	2.64394	1.3665e-10
Chr3	19952903	19952904	AT3G53870	4469	-	0.0177464	0.0148031	0.00790434	0.0135534	0.0195988	0.0194207	0.0240506	0.0230746	0.0233399	0.0673977	0.0721144	0.0689813	0.0637556	0.0494093	0.0790085	0.0793839	0.0770741	0.0713552	5.15386	3.65537	3.23299	4.01407	1.36704e-10
Chr3	647554	647555	AT3G02900	727	-	0.0759494	0.0813008	0.0833333	0.030303	0.159091	0.0833333	0.0772358	0.121212	0.135714	0.894737	0.844262	0.962963	0.894737	0.454545	0.78125	0.875	0.857143	0.84507	11.2309	7.81195	7.71246	8.91843	1.37132e-10
Chr1	24634596	24634597	AT1G66150	1712	-	0.117647	0.143056	0.111111	0.127371	0.0391459	0.00214592	0.150327	0.0795455	0.115108	0.660256	0.634615	0.545455	0.462085	0.608752	0.469613	0.686275	0.697183	0.698413	4.94959	9.1333	6.03475	6.70588	1.37262e-10
Chr3	2117374	2117375	AT3G06700	3868	+	0.00515919	0.00256794	0.00295042	0.00384961	0.00278655	9.11826e-05	0.00131733	0.00137147	0.000196232	0.0565231	0.0935263	0.102906	0.0636801	0.0835339	0.0836971	0.0654637	0.0751399	0.0655424	23.6904	34.3243	71.4535	43.1561	1.38028e-10
Chr5	19133995	19133996	AT5G47110	17667	+	0.824011	0.614085	0.738192	0.835106	0.89574	0.833095	0.698413	0.72205	0.684307	0.275269	0.256608	0.2869	0.284691	0.298475	0.373611	0.228571	0.245033	0.244063	0.376226	0.373166	0.340972	0.363455	1.391e-10
Chr1	9494030	9494031	AT1G27330	2746	-	0.0512563	0.0186079	0.0371661	0.0352889	0.0352403	0.0387551	0.0546318	0.0190476	0.0584416	0.198302	0.256293	0.299475	0.291976	0.254325	0.26769	0.177215	0.243542	0.221453	7.04539	7.44838	4.86078	6.45152	1.40009e-10
Chr3	23446243	23446244	AT3G63490	412	-	0.00309757	0.000350631	0.000279018	0.000452694	0.0125589	0.00119261	0.00609851	0.00636056	0.00512492	0.0568575	0.0512367	0.0695955	0.047744	0.0369326	0.0507084	0.0523926	0.0635854	0.0620525	47.6735	9.53136	10.1246	22.4431	1.40536e-10
Chr3	23446243	23446244	AT3G63490	1045	-	0.00309757	0.000350631	0.000279018	0.000452694	0.0125589	0.00119261	0.00609851	0.00636056	0.00512492	0.0568575	0.0512367	0.0695955	0.047744	0.0369326	0.0507084	0.0523926	0.0635854	0.0620525	47.6735	9.53136	10.1246	22.4431	1.40536e-10
Chr4	10991644	10991645	AT4G20360	11080	-	0.00817236	0.00986114	0.0115403	0.0177246	0.0224812	0.0230171	0.0108332	0.0112283	0.012735	0.0917804	0.0675499	0.0727519	0.10279	0.0926508	0.0827761	0.0752983	0.069241	0.0693687	7.84757	4.40058	6.14739	6.13185	1.40576e-10
Chr2	12624620	12624621	AT2G29450	1309	+	0.00124378	0.000350018	0.0015536	0.00082713	0.00336581	0.000672194	0.00398142	0.00811359	0.00268336	0.0370439	0.0489372	0.0420432	0.0418528	0.0318513	0.0525796	0.03125	0.0334802	0.0413462	40.6763	25.9569	7.17781	24.6037	1.42651e-10
Chr2	19245121	19245122	AT2G46820	11895	-	0.00676306	0.0109375	0.00451564	0.0079482	0.0101395	0.00411444	0.00679209	0.00714412	0.0057665	0.0651141	0.070133	0.0502403	0.0732879	0.0594273	0.0769739	0.0829227	0.0891299	0.0910914	8.3492	9.44454	13.3557	10.3832	1.42791e-10
Chr1	8004292	8004293	AT1G22630	5029	-	0.205674	0.273349	0.224583	0.280458	0.240859	0.25	0.291401	0.30842	0.272555	0.07393	0.0409982	0.0862944	0.103326	0.0875045	0.0985814	0.0782609	0.0782241	0.0788013	0.285988	0.375218	0.269707	0.310305	1.43425e-10
Chr1	916927	916928	AT1G03680	5028	+	0.000426439	0.000510856	0.000272331	0.000974583	0.000182789	0.00141475	0.00153563	0.00134816	0.00152323	0.0845394	0.0743572	0.0771646	0.052491	0.069662	0.0479188	0.0774072	0.056524	0.0524109	195.152	66.1212	42.283	101.186	1.43942e-10
Chr1	27345575	27345576	AT1G72630	1143	-	0.881579	0.688259	0.761905	0.601064	0.675192	0.910714	0.655738	0.625	0.666667	0.117647	0.174312	0.156863	0.037037	0.158163	0.0340314	0.025	0.108696	0.180328	0.192483	0.104817	0.161252	0.152851	1.4823e-10
Chr1	29736882	29736883	AT1G79040	149762	-	0.00231537	0.00319587	0.00205332	0.00172651	0.00159309	0.00177986	0.00295686	0.00272549	0.0028428	0.0285203	0.0357611	0.0387931	0.0232922	0.0226427	0.0234605	0.0302358	0.0302795	0.0309514	13.626	13.6084	10.729	12.6545	1.48296e-10
Chr3	22612775	22612776	AT3G61110	12463	-	0.103733	0.0682819	0.0780966	0.0719734	0.0508701	0.0772947	0.0871972	0.0819267	0.0880942	0.217464	0.301698	0.257267	0.228932	0.252696	0.232071	0.322691	0.289511	0.281678	3.10433	3.56603	3.47518	3.38185	1.48638e-10
Chr4	17854473	17854474	AT4G37980	3228	-	0.0690506	0.105839	0.120287	0.108978	0.115094	0.132334	0.111421	0.107981	0.126476	0.00779397	0.0125725	0.02687	0.0103169	0.0165234	0.00710591	0.0285036	0.0225225	0.00694444	0.160028	0.0952459	0.167604	0.140959	1.49708e-10
Chr5	25371909	25371910	AT5G63310	12907	+	0.096686	0.133368	0.128191	0.185593	0.129649	0.0606417	0.122589	0.13916	0.145524	0.421351	0.396658	0.375	0.305785	0.412216	0.345042	0.429245	0.442384	0.41435	3.33014	2.82812	3.15754	3.10527	1.50894e-10
Chr4	16534926	16534927	AT4G34620	7318	+	0.00541834	0.00819591	0.0041133	0.00422907	0.00814807	0.00816873	0.00696625	0.00795697	0.00594398	0.0238492	0.0174743	0.0272007	0.0253168	0.0244741	0.0211934	0.0267947	0.0282497	0.0256133	3.86541	3.45492	3.86529	3.72854	1.51293e-10
Chr5	18110478	18110479	AT5G44860	437	+	0.0151515	0.0133779	0.0357143	0.0128866	0.0020284	0.00304878	0.0123457	0.0123457	0.0606061	0.449153	0.444444	0.442105	0.574257	0.564706	0.373626	0.636364	0.625	0.4	20.7912	84.2022	19.4773	41.4902	1.51512e-10
Chr4	17344785	17344786	AT4G36810	662	-	0.0879828	0.096206	0.0793893	0.112166	0.0886824	0.0866044	0.0976492	0.0564202	0.0673684	0.000576701	0.00246305	0.00147059	0.000584795	0.000472813	0.000563063	0.0163488	0.00236967	0.00207469	0.017112	0.00563805	0.0939005	0.0388835	1.52064e-10
Chr5	22039431	22039432	AT5G54270	13864	-	0.00885173	0.00784162	0.0130709	0.00819791	0.0116726	0.00841346	0.00979767	0.00997506	0.00932315	0.00118122	0.00153108	0.0013291	0.00118806	0.00157465	0.0013934	0.0016445	0.00177183	0.0010305	0.13578	0.146943	0.152834	0.145186	1.52147e-10
Chr2	11270844	11270845	AT2G26500	42913	-	0.0391404	0.0390225	0.0420374	0.0378547	0.04067	0.0469992	0.0610978	0.0553111	0.0593662	0.130736	0.145082	0.12593	0.114486	0.137036	0.12852	0.167498	0.14869	0.160146	3.34232	3.02764	2.70991	3.02662	1.5232e-10
Chr2	15169462	15169463	AT2G36145	278	-	0.00398406	0.00238663	0.002457	0.0011655	0.000857633	0.00050813	0.0149254	0.0025974	0.0112867	0.115942	0.112782	0.0930233	0.0920635	0.135802	0.106796	0.104938	0.0724638	0.0784314	36.4475	132.211	8.88019	59.1797	1.52666e-10
Chr1	13079743	13079744	AT1G35515	2888	-	0.00408163	0.0501931	0.147147	0.148601	0.0206186	0.135417	0.0168776	0.032967	0.028169	0.526499	0.60101	0.775773	0.71897	0.438188	0.645553	0.688525	0.656977	0.608187	9.44924	5.91758	25.0429	13.4699	1.52816e-10
Chr1	5328868	5328869	AT1G15500	5677	-	0.226686	0.203494	0.305315	0.278312	0.325687	0.199796	0.23261	0.228148	0.246235	0.0261044	0.0269627	0.0224066	0.036961	0.0543583	0.0412037	0.0284314	0.0362976	0.0299184	0.102616	0.164872	0.133873	0.133787	1.53368e-10
Chr5	427207	427208	AT5G02160	6041	-	0.000599161	0.00207039	0.00752508	0.00353838	0.00424213	0.000448967	0.00705219	0.00426985	0.00465477	0.139466	0.177356	0.155481	0.123098	0.118818	0.106776	0.166951	0.173884	0.197578	46.3286	42.3711	33.6996	40.7998	1.53668e-10
Chr3	22457059	22457060	AT3G60750	1697	-	0.000203376	0.00242326	0.00309364	0.00118087	6.55093e-05	0.00083918	0.00214592	0.000884271	0.00111371	0.0107231	0.00951493	0.00816829	0.0106865	0.00908821	0.00838878	0.00701199	0.00801374	0.00963677	4.96589	13.504	5.95151	8.14048	1.5383e-10
Chr1	19475058	19475059	AT1G52300	5770	+	0.0630578	0.0773619	0.0887608	0.0631489	0.0790616	0.0576184	0.0673569	0.0750882	0.0778397	0.0213824	0.0225144	0.02263	0.0153124	0.0183959	0.0126511	0.0264571	0.0215607	0.0235315	0.290281	0.231995	0.324804	0.28236	1.54233e-10
Chr1	5446558	5446559	AT1G15820	24249	+	0.0387515	0.0327282	0.0355619	0.0252245	0.0275903	0.0320505	0.0265884	0.0263839	0.0287054	0.0050561	0.00512339	0.00760191	0.00424369	0.0107596	0.00707152	0.00593246	0.00461929	0.00557378	0.166117	0.260116	0.197429	0.207887	1.54355e-10
Chr4	9226141	9226142	AT4G16330	542	+	0.0196078	0.278107	0.0131579	0.037037	0.182482	0.00806452	0.117647	0.0952381	0.046875	0.682927	0.8	0.948718	0.855072	0.6	0.972067	0.78125	0.931818	0.878049	7.82201	10.6648	9.97504	9.48729	1.55921e-10
Chr5	4786005	4786006	AT5G14800	2242	+	0.0168878	0.0164547	0.00348432	0.0456592	0.0151007	0.0035443	0.0168856	0.0141509	0.0197044	0.251724	0.277027	0.281984	0.19666	0.23069	0.219849	0.228296	0.209719	0.144092	22.0148	10.0647	11.4721	14.5172	1.56299e-10
Chr3	9526270	9526271	AT3G26060	7631	-	0.134001	0.158696	0.154572	0.076	0.128856	0.125138	0.139144	0.136453	0.125857	0.00682868	0.00594966	0.00589102	0.0140198	0.0107051	0.0115038	0.0271331	0.0168634	0.0179121	0.0417408	0.109786	0.154211	0.101913	1.56613e-10
Chr3	3014843	3014844	AT3G09820	547	-	0.00241643	0.00254669	0.000214362	0.000216053	0.00159272	0.00466169	0.0010352	0.000664452	0.00138504	0.0119345	0.0134916	0.00988085	0.00855939	0.0127479	0.0109048	0.0119522	0.0115132	0.0113544	6.81933	4.97832	11.2879	7.69519	1.57885e-10
Chr4	11335702	11335703	AT4G21280	3449	-	0.000228258	7.58438e-05	0.000163132	0.000450336	0.000182563	0.00219714	0.000798913	0.00108913	0.000529998	0.0302638	0.0242183	0.0286762	0.0302634	0.0263015	0.0360566	0.019772	0.0221068	0.020396	177.98	32.7279	25.7543	78.8207	1.58186e-10
Chr3	194987	194988	AT3G01500	5448	+	0.00967676	0.00779192	0.00837097	0.0106235	0.00879744	0.0105674	0.0120157	0.0127861	0.0107018	0.00158947	0.000178094	8.27746e-05	0.00149204	0.00133544	0.000721868	0.00196271	0.00263675	0.00180403	0.0716086	0.118357	0.180362	0.123443	1.60135e-10
Chr3	2615445	2615446	AT3G08610	15151	+	0.291585	0.237183	0.21541	0.248196	0.267872	0.270897	0.259439	0.258862	0.303001	0.0589266	0.0743754	0.062292	0.101784	0.119356	0.0760336	0.108629	0.107203	0.116945	0.262832	0.377619	0.405182	0.348545	1.60868e-10
Chr1	1193884	1193885	AT1G04420	5832	-	0.538806	0.442231	0.417178	0.449572	0.55006	0.437968	0.410628	0.391935	0.431208	0.042811	0.180305	0.0511232	0.0845938	0.161179	0.0993228	0.101266	0.132605	0.128205	0.196135	0.24005	0.293471	0.243219	1.6097e-10
Chr3	23037744	23037745	AT3G62250	5589	-	0.00611995	0.00919764	0.00478941	0.00632329	0.00994318	0.0178121	0.00895243	0.00816743	0.0111091	0.0562886	0.0665476	0.0766614	0.0541308	0.0539465	0.0444483	0.0714678	0.0566376	0.0585255	9.9218	4.47571	6.61134	7.00295	1.61142e-10
Chr1	5402425	5402426	AT1G15690	11973	-	0.118639	0.206099	0.126257	0.164843	0.167461	0.156494	0.177901	0.183166	0.170155	0.0219584	0.0261097	0.03227	0.0393162	0.0340657	0.0309598	0.0271493	0.03125	0.0385533	0.178135	0.213466	0.182509	0.19137	1.61291e-10
Chr3	19660585	19660586	AT3G53020	5728	+	0.0921502	0.110946	0.123071	0.0991254	0.0942096	0.110672	0.124465	0.133499	0.129815	0.0448932	0.0204951	0.0220141	0.025648	0.0256888	0.0246065	0.0247469	0.0420656	0.025601	0.267968	0.249808	0.238314	0.25203	1.6218e-10
Chr5	4762539	4762540	AT5G14740	27443	-	0.0490659	0.0143036	0.0118844	0.00805218	0.00828751	0.0103834	0.0156463	0.0172684	0.0158945	0.0953976	0.141395	0.133558	0.10582	0.127067	0.105042	0.149402	0.13534	0.141986	4.92134	12.6456	8.74277	8.7699	1.62226e-10
Chr3	1168526	1168527	AT3G04400	13164	-	0.000355948	0.000724488	0.00119859	0.00166893	0.00188936	0.00161011	0.0020771	0.000965873	0.00108743	0.110379	0.0916455	0.096348	0.0602776	0.0752725	0.0839657	0.0707037	0.0635147	0.070266	130.921	42.4727	49.5071	74.3003	1.62321e-10
Chr4	16534917	16534918	AT4G34620	13559	+	0.0512279	0.050927	0.0723211	0.047511	0.0555889	0.0447048	0.043796	0.0414057	0.0439854	0.00502884	0.00302257	0.00276491	0.00528082	0.00702925	0.00314042	0.00594034	0.00444488	0.00572787	0.0619932	0.104533	0.124727	0.0970843	1.63314e-10
Chr3	4820940	4820941	AT3G14415	9294	-	0.0153888	0.0182078	0.0151495	0.020724	0.0239839	0.0248478	0.0157841	0.0146725	0.0166466	0.0628732	0.0653354	0.0590181	0.0595526	0.0625532	0.0792019	0.0555854	0.0520638	0.0536726	3.84086	2.89419	3.42486	3.38664	1.63476e-10
Chr1	1234203	1234204	AT1G04530	1318	+	0.00625	0.0747664	0.0033557	0.0281426	0.0212014	0.057554	0.0389908	0.0658915	0.0436364	0.304448	0.296053	0.26361	0.224022	0.262463	0.218487	0.340909	0.338983	0.314286	10.2417	6.59482	6.69396	7.84348	1.64256e-10
Chr3	19506815	19506816	AT3G52590	24437	-	0.189428	0.209737	0.204909	0.160988	0.181993	0.175466	0.159514	0.1465	0.16386	0.0478105	0.0698142	0.0674249	0.0504853	0.0780608	0.0471005	0.0466617	0.0373751	0.0380131	0.306336	0.338794	0.25975	0.301627	1.64345e-10
Chr3	1615363	1615364	AT3G05560	1650	-	0.00220618	0.000139509	0.000258933	0.00288968	0.00143617	0.000134499	0.00574218	0.00407609	0.00455754	0.0434355	0.0436822	0.0477569	0.0359734	0.0357602	0.0226663	0.0374359	0.0351906	0.0376729	51.7828	21.1642	7.67257	26.8732	1.66062e-10
Chr1	28157591	28157592	AT1G74970	689	+	0.0158814	0.0156103	0.018236	0.014539	0.011339	0.0150008	0.0165226	0.0121376	0.0182749	0.000102564	0.00455063	0.000386548	0.00319628	0.000460829	0.000326833	0.00050025	0.00308914	0.000947867	0.101347	0.0974574	0.0966711	0.0984917	1.66866e-10
Chr2	18742630	18742631	AT2G45470	1315	+	0.0613065	0.060355	0.045689	0.0888012	0.0841667	0.0701493	0.0883932	0.0781499	0.0742574	0.000437445	0.00193424	0.0010661	0.00361129	0.000292912	0.00461538	0.00498008	0.00392773	0.005	0.0205424	0.0350432	0.0577565	0.0377807	1.67855e-10
Chr5	506510	506511	AT5G02380	14118	+	0.00262821	0.00201248	0.000194137	0.00174712	0.00221413	0.00215072	0.00401606	0.0024589	0.00251544	0.0304844	0.0367823	0.0273619	0.0314595	0.0394394	0.0232811	0.041462	0.0404661	0.0417385	19.5723	15.4091	13.7554	16.2456	1.68176e-10
Chr4	10991596	10991597	AT4G20360	3685	-	0.000148588	6.70826e-05	0.000117758	9.58084e-05	0.00230858	6.22084e-05	0.00102093	0.00122491	0.00149824	0.0317865	0.0436649	0.0305769	0.0208517	0.0304845	0.0331847	0.0360123	0.040993	0.0408223	317.994	34.2662	31.4704	127.91	1.68863e-10
Chr5	4530722	4530723	AT5G14040	3992	+	0.134225	0.179031	0.174696	0.159858	0.150831	0.174216	0.154135	0.157073	0.151759	0.0503067	0.0506122	0.0559512	0.0399202	0.0545977	0.0889101	0.047532	0.0557229	0.0801887	0.321488	0.378276	0.396234	0.365333	1.69483e-10
Chr4	7522622	7522623	AT4G12800	20533	-	0.00175366	0.00116108	0.0015449	0.00174355	0.00182532	0.00168493	0.00298677	0.00234177	0.00211823	0.0268757	0.0182994	0.0224983	0.0313665	0.0196339	0.0262293	0.0271662	0.0331211	0.0294645	15.1747	14.6998	12.0524	13.9756	1.69608e-10
Chr2	15981577	15981578	AT2G38140	5933	-	0.0333784	0.0234219	0.0153918	0.0459805	0.0388809	0.0218351	0.0315617	0.0285212	0.0325769	0.11347	0.129737	0.167076	0.133047	0.142552	0.108719	0.136076	0.113444	0.11519	5.68321	3.60198	3.93601	4.40707	1.70009e-10
Chr1	7914939	7914940	AT1G22410	2277	-	0.000392773	0.00439883	0.0120269	0.0063908	0.000162048	0.00440159	0.0114754	0.00400802	0.0101266	0.0855253	0.056899	0.0727492	0.092455	0.0603841	0.076669	0.0987124	0.0694444	0.0695364	12.7939	20.9512	9.28127	14.3421	1.70032e-10
Chr5	23560459	23560460	AT5G58250	6859	-	0.0335196	0.0557021	0.0487936	0.0481453	0.0445421	0.0498167	0.0685012	0.0585185	0.0558552	0.2455	0.212581	0.190289	0.148044	0.244614	0.181124	0.217031	0.223561	0.232468	4.69781	4.02642	3.68044	4.13489	1.72132e-10
Chr5	6851521	6851522	AT5G20290	59062	+	0.2168	0.275352	0.244137	0.282004	0.275904	0.245084	0.299707	0.290644	0.30403	0.128076	0.0919963	0.115158	0.125937	0.128648	0.108574	0.123851	0.13171	0.125127	0.455297	0.452257	0.425645	0.4444	1.72621e-10
Chr1	22445146	22445147	AT1G60950	5075	-	0.000446229	0.00118508	0.000383039	0.00156235	0.000356683	0.00036934	0.000877006	0.00132406	0.00119109	0.00637971	0.00628571	0.00821004	0.00790159	0.00534941	0.00571975	0.00733621	0.00900504	0.00773742	10.3634	8.29008	7.09832	8.58393	1.72947e-10
Chr2	16450686	16450687	AT2G39390	17380	+	0.650964	0.676046	0.719392	0.552522	0.624037	0.624528	0.700793	0.701707	0.71919	0.328185	0.321429	0.242843	0.208382	0.232166	0.27719	0.354883	0.319396	0.35528	0.43611	0.398503	0.485254	0.439956	1.73121e-10
Chr2	1648554	1648555	AT2G04700	2661	-	0.0699115	0.102681	0.0849781	0.0848416	0.0959392	0.0782796	0.0681676	0.0656646	0.0666132	0.00548876	0.00693642	0.00949094	0.010955	0.0198384	0.0194651	0.00718563	0.0129271	0.0111836	0.0850879	0.194003	0.156134	0.145075	1.73656e-10
Chr4	11335704	11335705	AT4G21280	13220	-	0.0155216	0.000682594	0.00277325	0.00242056	0.000782411	6.65801e-05	0.00375489	0.00272282	0.00349799	0.100776	0.111281	0.0780509	0.105133	0.117426	0.09822	0.134841	0.140208	0.150811	15.287	98.1109	42.6898	52.0292	1.74212e-10
Chr5	24612397	24612398	AT5G61170	4200	-	0.0499932	0.0447381	0.0608037	0.0523495	0.0546586	0.0387505	0.0493827	0.051676	0.0526123	0.0114142	0.0084707	0.00670953	0.0218424	0.0142548	0.0141656	0.0112211	0.0169205	0.0177802	0.170986	0.344835	0.298832	0.271551	1.74395e-10
Chr3	22975295	22975296	AT3G62030	14830	-	0.019373	0.0164749	0.0151385	0.042585	0.0355074	0.0275738	0.0199474	0.0204632	0.017285	0.0850273	0.103519	0.0797101	0.105877	0.0846567	0.0909141	0.0790636	0.0838648	0.0835258	5.26133	2.66355	4.27162	4.0655	1.74482e-10
Chr1	29463342	29463343	AT1G78300	1985	-	0.209854	0.163083	0.233983	0.265776	0.297794	0.180451	0.223529	0.239651	0.209709	0.0334358	0.0390625	0.0291971	0.00595238	0.00121359	0.0202977	0.00802139	0.0265152	0.0227273	0.16756	0.0369125	0.0851014	0.0965245	1.75531e-10
Chr5	23579791	23579792	AT5G58330	7559	+	0.0165994	0.0338563	0.0394444	0.0311649	0.0126154	0.0196798	0.0460606	0.0408942	0.0542099	0.128488	0.130534	0.124348	0.117961	0.129983	0.097134	0.148055	0.137911	0.13642	4.2644	5.43772	2.99215	4.23142	1.75643e-10
Chr5	4436640	4436641	AT5G13740	1145	-	0.0720721	0.00571429	0.0103093	0.0135135	0.011236	0.0078125	0.0714286	0.05	0.15	0.605769	0.507042	0.478088	0.594059	0.380665	0.693642	0.611111	0.530612	0.477273	18.0588	51.2366	5.96472	25.0867	1.76348e-10
Chr2	18425994	18425995	AT2G44670	1879	-	0.00326797	0.01566	0.100962	0.0198544	0.0213018	0.00129366	0.0214168	0.0147874	0.0327511	0.425181	0.297436	0.492891	0.330275	0.366366	0.357713	0.281337	0.37732	0.3382	10.1386	24.8377	14.4566	16.4776	1.77271e-10
Chr2	9220586	9220587	AT2G21530	1065	-	0.0276339	0.0439024	0.0153374	0.0368352	0.0206356	0.0130454	0.00798722	0.0301811	0.023166	0.12152	0.116279	0.090604	0.119266	0.132582	0.102244	0.117816	0.0900621	0.114286	3.78024	5.02143	5.25259	4.68475	1.77797e-10
Chr2	9220586	9220587	AT2G21530	1708	-	0.0276339	0.0439024	0.0153374	0.0368352	0.0206356	0.0130454	0.00798722	0.0301811	0.023166	0.12152	0.116279	0.090604	0.119266	0.132582	0.102244	0.117816	0.0900621	0.114286	3.78024	5.02143	5.25259	4.68475	1.77797e-10
Chr1	10993216	10993217	AT1G30880	1724	+	0.193548	0.190529	0.23435	0.177474	0.192101	0.262329	0.183315	0.236034	0.225035	0.0296846	0.0202703	0.0478088	0.0326087	0.00870511	0.0444444	0.0741688	0.0520095	0.0600962	0.158084	0.135714	0.289074	0.194291	1.78048e-10
Chr4	16615155	16615156	AT4G34870	2696	-	0.015555	0.0189854	0.0192818	0.0211687	0.0200063	0.0183317	0.0201542	0.0215843	0.024444	0.00695852	0.00768808	0.00379834	0.00590319	0.00584695	0.00245421	0.00581655	0.00786838	0.00484597	0.342702	0.238701	0.279997	0.287133	1.78765e-10
Chr3	11267163	11267164	AT3G29360	591	+	0.00353357	0.0010846	0.0432692	0.00118343	0.00150602	0.0139417	0.00993377	0.00843882	0.00480769	0.220833	0.197368	0.235632	0.287383	0.184805	0.163842	0.29	0.272	0.23301	13.6536	38.2433	34.2968	28.7312	1.79296e-10
Chr5	7706862	7706863	AT5G23010	3101	-	0.00597015	0.000370645	0.0138018	0.017	0.0101798	0.0122087	0.0116279	0.00558659	0.0108794	0.264198	0.297619	0.25	0.223363	0.276872	0.136715	0.209581	0.247549	0.209195	40.3036	16.171	23.7178	26.7308	1.80224e-10
Chr4	18163560	18163561	AT4G38970	118969	+	0.232183	0.203104	0.209062	0.205012	0.228474	0.224097	0.21904	0.218427	0.222922	0.0797807	0.0862938	0.0868344	0.0917028	0.11673	0.113732	0.143726	0.116627	0.122516	0.392502	0.489922	0.579762	0.487395	1.81188e-10
Chr3	4060998	4060999	AT3G12780	22914	+	0.266652	0.26605	0.189917	0.25017	0.269196	0.276526	0.257631	0.233993	0.234138	0.112549	0.0626151	0.0282661	0.0790123	0.10015	0.0825083	0.0868023	0.082276	0.0861157	0.281518	0.328777	0.351622	0.320639	1.83825e-10
Chr5	25628624	25628625	AT5G64040	6818	+	0.00351442	0.00529307	0.00052695	0.00310153	0.00185008	0.00339324	0.00319389	0.0022785	0.00309913	0.0288022	0.0235771	0.0176772	0.0192728	0.0171969	0.023386	0.0191078	0.0209519	0.0201982	7.50516	7.17278	7.03002	7.23598	1.83961e-10
Chr5	5724787	5724788	AT5G17380	915	+	0.0423729	0.0552424	0.0889571	0.002	0.00257732	0.00210084	0.0267857	0.00980392	0.0223464	0.729114	0.669903	0.407216	0.643902	0.828571	0.677083	0.542857	0.830769	0.703125	9.68114	321.879	35.2374	122.266	1.84696e-10
Chr2	18046029	18046030	AT2G43460	6999	+	0.0739687	0.0720698	0.0569542	0.0937763	0.0970615	0.0772404	0.100921	0.0907591	0.0909502	0.00699051	0.00842533	0.00912328	0.00268293	0.0222867	0.00377264	0.00612245	0.010983	0.0164223	0.120887	0.107216	0.118628	0.115577	1.84923e-10
Chr3	23242712	23242713	AT3G62870	9298	+	0.0541789	0.0475446	0.0378562	0.044781	0.0559818	0.0568388	0.0561453	0.0573116	0.059152	0.122813	0.109355	0.125903	0.101544	0.10065	0.126282	0.135493	0.126375	0.124507	2.56536	2.08421	2.23844	2.296	1.85444e-10
Chr4	14599294	14599295	AT4G29840	12223	+	0.436876	0.534214	0.516102	0.48827	0.529749	0.439789	0.379433	0.360262	0.461358	0.148631	0.182469	0.139168	0.145037	0.149542	0.106086	0.104545	0.148325	0.160156	0.316212	0.27484	0.343887	0.311647	1.88209e-10
Chr5	4934973	4934974	AT5G15200	15717	+	0.0521911	0.0443454	0.0502486	0.0288936	0.0386687	0.0318249	0.0531867	0.0481319	0.0568851	0.110794	0.112053	0.112455	0.101507	0.118213	0.094785	0.114797	0.0950751	0.101272	2.2843	3.16444	1.96673	2.47183	1.88375e-10
Chr4	18096876	18096877	AT4G38770	7456	+	0.00488744	0.00428107	0.00825326	0.00253936	0.00481629	0.0107331	0.0075953	0.00918067	0.0119001	0.0562512	0.0725911	0.0663908	0.0596288	0.0670478	0.0393056	0.0501374	0.0532651	0.0523545	11.2063	9.17601	5.4316	8.60463	1.8947e-10
Chr1	5472905	5472906	AT1G15930	19070	-	0.204002	0.207431	0.168299	0.187917	0.172824	0.165094	0.220477	0.234615	0.211888	0.0453084	0.0607193	0.038385	0.042004	0.0487239	0.0490326	0.094781	0.0660569	0.057289	0.249102	0.265788	0.327036	0.280642	1.9071e-10
Chr1	24605729	24605730	AT1G66100	6928	+	0.0178571	0.0551524	0.0037037	0.0304104	0.0326559	0.0334739	0.0320361	0.0398374	0.05	0.380645	0.487805	0.379507	0.359125	0.429482	0.244747	0.325315	0.334887	0.332456	16.2678	10.7039	8.14499	11.7056	1.91262e-10
Chr1	11534645	11534646	AT1G32060	2419	-	0.000767787	0.000987368	0.000954753	0.00109649	0.00173175	0.00212237	0.00138953	0.0011866	0.00191483	0.0124674	0.00930726	0.00969883	0.0123156	0.0072669	0.0118723	0.00867531	0.00899607	0.0100091	11.6142	6.35371	6.1636	8.04384	1.91309e-10
Chr5	5939440	5939441	AT5G17920	5836	-	0.0135629	0.01339	0.0112508	0.0120368	0.00982361	0.00906362	0.0172094	0.0124111	0.0112432	0.0442079	0.0521036	0.0391619	0.0390797	0.0345255	0.0384	0.0387078	0.0374026	0.0484438	3.54608	3.62195	3.04805	3.40536	1.95525e-10
Chr2	11167323	11167324	AT2G26240	1644	+	0.363636	0.413043	0.368421	0.435463	0.33641	0.202765	0.392453	0.34375	0.420118	0.001443	0.0060241	0.039823	0.05	0.0538117	0.0246914	0.00862069	0.0289855	0.011236	0.0412978	0.131847	0.0422393	0.0717946	1.95702e-10
Chr3	3674104	3674105	AT3G11630	1481	-	0.00108932	0.000629327	0.000536769	0.0048167	0.00237389	0.000227739	0.00167038	0.000623053	0.000740192	0.0529161	0.0711207	0.0501493	0.0692857	0.0337885	0.0670539	0.0618557	0.0662202	0.0529514	77.23	22.9335	59.6736	53.279	1.96761e-10
Chr5	24683547	24683548	AT5G61410	740	+	0.000431406	0.000124254	0.000200723	6.86295e-05	7.43329e-05	6.53339e-05	0.000366367	0.000220216	0.000237417	0.00920043	0.00748951	0.00704005	0.00931801	0.00776479	0.00442613	0.0066507	0.00628313	0.00688705	31.373	103.261	24.0545	52.8962	1.99398e-10
Chr3	9526269	9526270	AT3G26060	5508	-	0.0958512	0.109157	0.111756	0.106154	0.0849642	0.0824247	0.0701453	0.0864532	0.0653771	0.00793332	0.00320366	0.0166912	0.00823762	0.00660256	0.0113525	0.01373	0.0109612	0.00923594	0.0878513	0.0957534	0.152842	0.112149	1.9975e-10
Chr5	4978892	4978893	AT5G15320	4480	-	0.108734	0.123685	0.0986382	0.105603	0.100933	0.0926584	0.132016	0.128283	0.134409	0.0332352	0.037037	0.0189394	0.0425244	0.0315917	0.0373168	0.0350877	0.0287474	0.0363248	0.269475	0.372444	0.253758	0.298559	1.99906e-10
Chr1	29484271	29484272	AT1G78370	14111	+	0.259433	0.255671	0.286716	0.235437	0.271817	0.281948	0.264733	0.256098	0.233333	0.119808	0.128205	0.128492	0.123922	0.112494	0.141948	0.151261	0.137725	0.176471	0.469562	0.479426	0.617181	0.522057	2.00606e-10
Chr2	14532752	14532753	AT2G34480	7570	+	0.00940841	0.0109855	0.00428804	0.00782865	0.0109744	0.0155077	0.0095794	0.011879	0.00774246	0.0807428	0.10572	0.106973	0.101017	0.152312	0.131516	0.100863	0.102313	0.097931	11.8887	11.2165	10.3115	11.1389	2.0096e-10
Chr3	1622973	1622974	AT3G05590	4275	-	0.052264	0.0678811	0.0395249	0.0538433	0.0498767	0.0461638	0.0548643	0.0556483	0.0549172	0.00107956	0.00550166	0.00669477	0.00271506	0.00196056	0.0215601	0.00920635	0.00581857	0.00496732	0.0831464	0.175041	0.12085	0.126346	2.01721e-10
Chr1	225826	225827	AT1G01620	6124	+	0.00704568	0.0084425	0.0124886	0.00847458	0.00665742	0.0204493	0.0107585	0.0121864	0.0140351	0.111186	0.093818	0.0882905	0.100681	0.0563235	0.083871	0.0760331	0.100833	0.0893597	10.4835	6.76972	7.19919	8.1508	2.01949e-10
Chr3	22269868	22269869	AT3G60245	19148	-	0.192172	0.163962	0.1666	0.16874	0.181383	0.154169	0.15439	0.164512	0.150762	0.0387627	0.0846417	0.0925563	0.0741947	0.0729927	0.0565585	0.0633803	0.0741166	0.0609484	0.413137	0.404024	0.422527	0.413229	2.02877e-10
Chr4	14305696	14305697	AT4G29020	8661	-	0.188125	0.0749386	0.11032	0.111111	0.0503876	0.131068	0.160908	0.136947	0.10665	0.464201	0.440511	0.398269	0.428155	0.409879	0.389831	0.38595	0.332737	0.343149	3.48966	4.19687	2.62502	3.43718	2.03128e-10
Chr4	13833728	13833729	AT4G27720	2510	-	0.201389	0.123506	0.212121	0.13758	0.147233	0.294282	0.285294	0.316038	0.353571	0.689024	0.655914	0.68595	0.581081	0.715474	0.712733	0.723926	0.733668	0.664634	3.7818	3.46971	2.22245	3.15799	2.03262e-10
Chr4	18096845	18096846	AT4G38770	17889	+	0.00962678	0.0160952	0.0209279	0.00805824	0.00705243	0.00382393	0.0156205	0.0168024	0.016192	0.172551	0.101888	0.193999	0.126471	0.133862	0.134294	0.170673	0.159193	0.17198	10.0416	20.8416	10.3229	13.7354	2.04024e-10
Chr1	4003378	4003379	AT1G11860	23782	-	0.165574	0.10681	0.146193	0.113267	0.11835	0.110029	0.119292	0.140527	0.124714	0.286822	0.248182	0.242617	0.233978	0.295373	0.245495	0.269726	0.257326	0.265263	1.85777	2.26799	2.06046	2.06207	2.04175e-10
Chr3	5468531	5468532	AT3G16140	29726	+	0.0235581	0.00703394	0.00471607	0.00819942	0.00935678	0.012219	0.0101051	0.0106896	0.0120332	0.0975918	0.0857538	0.0739851	0.110983	0.13923	0.108448	0.0952936	0.0917521	0.10075	7.28815	12.0456	8.7668	9.36686	2.07185e-10
Chr3	23037746	23037747	AT3G62250	1153	-	0.00122399	7.47775e-05	0.000140865	0.00116643	0.00153883	7.21137e-05	0.0014698	0.000680619	0.00148121	0.0134613	0.0162275	0.0128205	0.0143757	0.0130463	0.0113266	0.00824629	0.00999487	0.0116544	29.5279	13.9515	8.232	17.2371	2.08487e-10
Chr3	4361950	4361951	AT3G13410	5152	+	0.0427196	0.040721	0.0149813	0.0390322	0.0546247	0.0257853	0.0250627	0.0485133	0.0447471	0.412029	0.388889	0.380488	0.298376	0.389286	0.263664	0.324818	0.289157	0.244755	12.0035	7.96474	7.2575	9.07524	2.09214e-10
Chr4	494770	494771	AT4G01150	46451	-	0.0432082	0.0443148	0.0384823	0.0315032	0.0383476	0.0368183	0.0426678	0.0401738	0.0409419	0.0854931	0.0906177	0.0792216	0.110924	0.109663	0.107579	0.102082	0.0877422	0.0958672	2.02636	3.07648	2.30799	2.47028	2.10311e-10
Chr1	29736912	29736913	AT1G79040	17148	-	0.000776642	0.00064796	0.000336655	0.000841193	0.000665804	0.000892187	0.000624311	0.000586673	0.000605507	0.00297604	0.00222366	0.00193014	0.00220563	0.00265235	0.00228171	0.00260177	0.00233092	0.00289368	4.04815	2.97588	4.30851	3.77752	2.10311e-10
Chr4	7803981	7803982	AT4G13430	4135	+	0.0305505	0.0164485	0.0289764	0.0371798	0.0283726	0.0150764	0.0213761	0.0183185	0.0181818	0.127827	0.190909	0.179939	0.141438	0.193701	0.130309	0.147446	0.16388	0.12609	6.56364	5.77273	7.55776	6.63138	2.10932e-10
Chr4	7990530	7990531	AT4G13770	3759	+	0.0448842	0.0384674	0.0538347	0.0465116	0.0578907	0.0526774	0.0630705	0.0582445	0.0474438	0.0122137	0.00422238	0.0100143	0.0102311	0.0123626	0.000854701	0.0156544	0.0116335	0.0087241	0.192807	0.149277	0.213393	0.185159	2.11497e-10
Chr1	47526	47527	AT1G01090	2492	+	0.035468	0.0465116	0.0568032	0.024735	0.0113852	0.0248918	0.0421632	0.0355872	0.0492866	0.126834	0.145918	0.109192	0.15672	0.126554	0.164167	0.146905	0.134804	0.143403	2.7521	7.33367	3.34636	4.47738	2.12223e-10
Chr3	22737963	22737964	AT3G61440	6004	-	0.021043	0.0199125	0.0263158	0.016041	0.020206	0.0356671	0.0367489	0.0462334	0.0409727	0.180996	0.223698	0.22926	0.172371	0.164338	0.162427	0.143588	0.150997	0.171269	9.42385	6.94073	3.75825	6.70761	2.1278e-10
Chr5	9079534	9079535	AT5G26000	13459	+	0.185773	0.199072	0.173265	0.214398	0.207545	0.195382	0.15988	0.170776	0.158753	0.0434659	0.0909713	0.0782609	0.0626241	0.0822745	0.0663176	0.0737913	0.0613437	0.0704087	0.381104	0.342148	0.419984	0.381079	2.13138e-10
Chr3	19660569	19660570	AT3G53020	9933	+	0.0866515	0.0433383	0.0362654	0.0672498	0.0571385	0.0948617	0.0548425	0.0500623	0.0503958	0.191922	0.165824	0.185948	0.225375	0.215004	0.227972	0.199475	0.181897	0.177646	3.27024	3.04835	3.59959	3.30606	2.13456e-10
Chr1	13643058	13643059	AT1G36280	448	-	0.673913	0.522876	0.692308	0.939394	0.795918	0.947368	0.727273	0.571429	0.619048	0.0136986	0.0121951	0.00793651	0.0300752	0.00699301	0.0123457	0.0217391	0.0434783	0.027027	0.0179082	0.0184196	0.0481004	0.0281427	2.14234e-10
Chr4	6052397	6052398	AT4G09580	288	+	0.28972	0.225806	0.275229	0.292683	0.196809	0.342105	0.259259	0.270833	0.357143	0.00537634	0.0243902	0.0175439	0.0322581	0.00645161	0.0169492	0.0714286	0.0188679	0.0344828	0.0598294	0.0669301	0.140638	0.0891326	2.152e-10
Chr3	19506811	19506812	AT3G52590	11166	-	0.104309	0.0949786	0.0945396	0.0706353	0.0673038	0.0843965	0.0893563	0.0973815	0.102586	0.0280608	0.0281266	0.0194963	0.0129654	0.0148589	0.0311999	0.0156366	0.0189048	0.0191231	0.257579	0.265474	0.185483	0.236178	2.15338e-10
Chr5	14866136	14866137	AT5G37475	743	+	0.00512821	0.044164	0.003125	0.0874439	0.0250627	0.00278552	0.0648649	0.0875912	0.0172414	0.454976	0.553846	0.472527	0.343434	0.51875	0.332103	0.549296	0.517647	0.566667	28.2607	10.3588	9.6266	16.082	2.16933e-10
Chr5	9837249	9837250	AT5G27770	2093	-	0.000195351	0.000118287	0.000271961	0.00139584	0.00131934	8.97344e-05	0.00417068	0.00559862	0.00250731	0.0295623	0.0332512	0.0313578	0.0366983	0.0479603	0.0254501	0.0418654	0.0391061	0.0318386	160.812	39.2557	9.18903	69.7523	2.17837e-10
Chr5	25628623	25628624	AT5G64040	7726	+	0.011129	0.00130157	0.00052695	0.00436343	0.00439957	0.0039902	0.00388821	0.00319867	0.00323195	0.0245856	0.0166692	0.0226334	0.0217198	0.0220697	0.0250296	0.0255013	0.0221476	0.0223577	4.93058	5.39622	6.78436	5.70372	2.19199e-10
Chr1	1193865	1193866	AT1G04420	3744	-	0.0671642	0.0278884	0.0777096	0.0540541	0.0738975	0.0779835	0.0917874	0.11129	0.0738255	0.251212	0.298197	0.25639	0.206162	0.220682	0.256433	0.303797	0.274571	0.286859	4.66421	3.31793	3.12466	3.70226	2.19486e-10
Chr2	12993709	12993710	AT2G30490	5133	+	0.147866	0.159883	0.140877	0.125124	0.149697	0.113597	0.107955	0.100678	0.0981857	0.0189138	0.0155464	0.0178841	0.01386	0.0212949	0.0182627	0.0172414	0.0192308	0.0235162	0.116677	0.137526	0.195518	0.149907	2.21626e-10
Chr1	661203	661204	AT1G02930	5100	+	0.041988	0.0184251	0.000625782	0.00621917	0.012959	0.0085	0.0224359	0.00649351	0.0243902	0.222402	0.203143	0.233821	0.157497	0.122449	0.184462	0.18254	0.172185	0.213115	10.8024	16.7789	10.6497	12.7437	2.21994e-10
Chr2	13140234	13140235	AT2G30860	10655	-	0.0453585	0.0473646	0.0398097	0.0549362	0.0412689	0.0308869	0.0404695	0.0489033	0.0392573	0.00862044	0.0100933	0.00667436	0.0142561	0.0055791	0.00947952	0.00960809	0.0064428	0.00589391	0.19156	0.230657	0.170604	0.197607	2.23102e-10
Chr1	2408270	2408271	AT1G07770	1360	+	0.0142144	0.0178816	0.0183379	0.0162093	0.0130735	0.0151336	0.0199547	0.0209042	0.0224659	0.000220799	0.000946372	0.00353045	0.00171731	0.00155002	0.00366047	0.00220751	0.00036914	0.0011919	0.0931442	0.155974	0.0595112	0.102876	2.23314e-10
Chr4	16340064	16340065	AT4G34110	4749	-	0.0605778	0.0582808	0.0853775	0.0784033	0.0763003	0.0948642	0.067868	0.075887	0.0793877	0.0160481	0.00505863	0.00998296	0.009173	0.0176255	0.00652557	0.0125984	0.016074	0.0263036	0.152224	0.133527	0.246372	0.177374	2.24509e-10
Chr5	22935275	22935276	AT5G56670	6589	+	0.0387372	0.0261843	0.0245902	0.0229754	0.0338789	0.0348197	0.0226002	0.0324238	0.0298982	0.139125	0.125691	0.162107	0.128024	0.103662	0.134774	0.164319	0.160557	0.179361	4.76945	3.99743	5.93764	4.90151	2.25036e-10
Chr3	363982	363983	AT3G02080	19510	+	0.105587	0.0863039	0.107911	0.0737552	0.0823045	0.0784691	0.090464	0.0790671	0.0895663	0.282309	0.227327	0.275127	0.195218	0.277527	0.21182	0.268973	0.241719	0.279503	2.61761	2.91889	3.0498	2.8621	2.2565e-10
Chr5	1902612	1902613	AT5G06260	474	+	0.222222	0.0294118	0.0384615	0.568182	0.0416667	0.0344828	0.12963	0.102564	0.037037	0.9875	0.935484	0.982143	0.95082	0.909091	0.986486	0.933333	0.966667	0.966667	10.0144	4.4176	10.6476	8.35987	2.26119e-10
Chr5	1902604	1902605	AT5G06260	263	+	0.777778	0.970588	0.961538	0.431818	0.958333	0.965517	0.87037	0.897436	0.962963	0.0125	0.0645161	0.0178571	0.0491803	0.0909091	0.0135135	0.0666667	0.0333333	0.0333333	0.0350098	0.0652057	0.0488263	0.0496806	2.26119e-10
Chr2	16131107	16131108	AT2G38540	87958	-	0.204647	0.193501	0.203118	0.197695	0.198623	0.208671	0.141449	0.147037	0.128814	0.0225831	0.0266406	0.0276387	0.0283471	0.0413304	0.0416832	0.0134336	0.0163409	0.0188809	0.127834	0.184071	0.116596	0.142834	2.28906e-10
Chr2	19531572	19531573	AT2G47610	339	-	0.0165882	0.0125285	0.0110418	0.0134328	0.0116891	0.00950951	0.0126897	0.00893958	0.0145939	0.000356506	0.000993049	0.000550055	0.000714286	0.000511509	0.000577701	0.00149254	0.00127551	0.00184758	0.0473029	0.0520769	0.127422	0.0756005	2.28915e-10
Chr3	22737973	22737974	AT3G61440	10378	-	0.252516	0.238731	0.247608	0.306485	0.242472	0.241413	0.271191	0.273521	0.262825	0.131764	0.0793429	0.0640275	0.0976628	0.100466	0.149346	0.0920535	0.0758547	0.0843284	0.37238	0.439635	0.312353	0.374789	2.29169e-10
Chr1	11798848	11798849	AT1G32640	1498	+	0.0603015	0.0774648	0.0251256	0.0433498	0.100604	0.0708924	0.028169	0.0483871	0.0169492	0.279365	0.333333	0.411215	0.263085	0.337156	0.369588	0.357143	0.385714	0.446429	6.28584	4.51407	12.7189	7.83961	2.29373e-10
Chr3	7642094	7642095	AT3G21690	2331	-	0.0401035	0.0212917	0.00170358	0.0301348	0.048758	0.0578662	0.0301887	0.0729614	0.0287081	0.286853	0.290909	0.225157	0.407011	0.382533	0.341211	0.369318	0.31677	0.281915	12.7248	8.26823	7.34125	9.44476	2.29911e-10
Chr2	796792	796793	AT2G02800	1080	+	0.0117647	0.00298507	0.0114943	0.00355872	0.00307692	0.00828729	0.00395257	0.080402	0.00952381	0.829146	0.821053	0.382353	0.759843	0.759346	0.744681	0.585366	0.818966	0.642857	77.4481	151.704	21.8068	83.653	2.30757e-10
Chr2	17711107	17711108	AT2G42540	7346	+	0.00201297	0.00807217	0.00183028	0.00370828	0.00407694	0.00340972	0.00550964	0.00869565	0.00645161	0.107174	0.0834747	0.0864461	0.0811427	0.0534533	0.0662007	0.0896226	0.0873016	0.105485	23.2552	17.9364	13.6714	18.2877	2.31202e-10
Chr4	11266953	11266954	AT4G21105	3087	-	0.00455711	0.00471698	0.00199054	0.00365269	0.00193399	0.000734844	0.00197044	0.00242131	0.00274537	0.0831223	0.0773967	0.0433364	0.0679749	0.0927793	0.0611633	0.0763006	0.0599174	0.0707171	18.0969	35.105	28.9942	27.3987	2.3125e-10
Chr5	22039455	22039456	AT5G54270	5037	-	0.000245881	0.000164913	9.72536e-06	0.000428049	0.000667781	0.000262238	0.000333353	0.00023323	0.000348891	0.00389877	0.00407422	0.00293437	0.00342442	0.00490726	0.00528485	0.00325325	0.00360082	0.00400424	25.9378	10.0264	11.8609	15.9417	2.31591e-10
Chr3	1168443	1168444	AT3G04400	2654	-	0.0121022	0.0114538	0.0146827	0.0136122	0.0100766	0.0128406	0.0174477	0.0145954	0.0173989	0.00122412	0.000585594	0.00128464	0.00298855	0.00123958	0.000664452	0.000831808	0.00213614	0.00234742	0.0809218	0.133936	0.107507	0.107455	2.31607e-10
Chr4	8572487	8572488	AT4G15000	2114	-	0.0244904	0.0343049	0.0401706	0.0445953	0.0299098	0.0259186	0.0357211	0.0357764	0.0299061	0.000293801	0.00179718	0.00100637	0.00441774	0.000581226	0.00049975	0.00285002	0.00410742	0.00345304	0.0312972	0.0547552	0.102664	0.0629054	2.31709e-10
Chr5	1322519	1322520	AT5G04590	1929	-	0.226782	0.219974	0.176268	0.191271	0.176588	0.13253	0.196629	0.153226	0.19403	0.0346457	0.0399002	0.0124014	0.0525606	0.0293557	0.0446429	0.0423729	0.0353982	0.0416667	0.139557	0.252921	0.219601	0.204027	2.32494e-10
Chr1	1141671	1141672	AT1G04270	41687	+	0.273993	0.26778	0.262332	0.196363	0.229025	0.217893	0.235817	0.255393	0.281288	0.0909306	0.0909711	0.0821184	0.102944	0.125059	0.104208	0.0813428	0.0659979	0.0762431	0.32834	0.516433	0.28943	0.378068	2.33024e-10
Chr3	2615486	2615487	AT3G08610	3743	+	0.0133072	0.000904704	0.00536013	0.00393516	0.00524688	0.0016464	0.00485981	0.00606343	0.00381134	0.128205	0.116212	0.148835	0.104722	0.121806	0.116743	0.0964467	0.0820771	0.0787589	20.0925	31.7009	17.4611	23.0848	2.33457e-10
Chr5	18489832	18489833	AT5G45600	713	-	0.00543478	0.00369004	0.00657895	0.0162162	0.0106383	0.00414938	0.0333333	0.0238095	0.0128205	0.585542	0.402439	0.5	0.462366	0.266272	0.392947	0.403846	0.527273	0.477273	94.7531	36.1756	20.1304	50.3531	2.33471e-10
Chr1	20391007	20391008	AT1G54580	1546	-	0.0750591	0.108998	0.117886	0.100204	0.0911681	0.122717	0.0775444	0.081138	0.0922897	0.019403	0.00947368	0.00165563	0.019084	0.0157687	0.00446927	0.00553506	0.00135501	0.00600601	0.101119	0.125194	0.0513845	0.0925659	2.3519e-10
Chr1	8398132	8398133	AT1G23740	480	+	0.138723	0.085605	0.11863	0.104616	0.107306	0.090588	0.135438	0.125813	0.123416	0.0304521	0.00956697	0.0117568	0.0277649	0.019209	0.0239486	0.0223814	0.0259002	0.0243101	0.150969	0.234447	0.188713	0.191376	2.35319e-10
Chr1	8398132	8398133	AT1G23740	3885	+	0.138723	0.085605	0.11863	0.104616	0.107306	0.090588	0.135438	0.125813	0.123416	0.0304521	0.00956697	0.0117568	0.0277649	0.019209	0.0239486	0.0223814	0.0259002	0.0243101	0.150969	0.234447	0.188713	0.191376	2.35319e-10
Chr5	13710140	13710141	AT5G35530	5099	+	0.126984	0.137672	0.138475	0.144895	0.141854	0.188855	0.137209	0.13315	0.160598	0.0324875	0.0114201	0.0275981	0.0366287	0.047063	0.0342657	0.0450205	0.0508083	0.056701	0.177375	0.248016	0.353933	0.259775	2.35563e-10
Chr4	9557789	9557790	AT4G16980	4356	-	0.00129032	0.0021328	0.000299581	0.00496714	0.00495644	0.005182	0.00883467	0.00832178	0.00941307	0.0966798	0.055794	0.0726061	0.0813215	0.0701124	0.109342	0.0944528	0.0775862	0.0759772	60.4614	17.2635	9.33462	29.0198	2.35965e-10
Chr5	5094358	5094359	AT5G15650	2511	-	0.464828	0.310519	0.299112	0.317269	0.377962	0.368499	0.362683	0.278846	0.325779	0.0288	0.0383142	0.0637119	0.0539216	0.12	0.0640496	0.0457143	0.0248756	0.0342466	0.12176	0.223714	0.10838	0.151284	2.36671e-10
Chr5	15381036	15381037	AT5G38420	141294	+	0.300891	0.311076	0.316738	0.331233	0.36276	0.339059	0.230638	0.22307	0.233378	0.0362348	0.0542525	0.0388451	0.0493231	0.0665551	0.0589866	0.0396813	0.0436582	0.0474211	0.139261	0.16927	0.190312	0.166281	2.37053e-10
Chr5	5380036	5380037	AT5G16470	966	-	0.00246914	0.000419992	0.00809717	0.000380518	0.000388802	0.00038432	0.0127273	0.00330033	0.0055991	0.087491	0.053021	0.0582329	0.0593629	0.0662309	0.0526316	0.0840336	0.0652174	0.0609756	18.0903	154.49	9.72069	60.7669	2.38193e-10
Chr2	8516865	8516866	AT2G19760	3931	+	0.113821	0.132791	0.166128	0.15968	0.166057	0.167204	0.150739	0.135613	0.144291	0.014198	0.0460784	0.0607843	0.0540833	0.0328749	0.0438513	0.0337972	0.0448029	0.0244328	0.29331	0.265365	0.239253	0.265976	2.38198e-10
Chr1	28577990	28577991	AT1G76160	3899	+	0.0742312	0.0241681	0.109723	0.0711156	0.0759986	0.0367465	0.0479592	0.0676692	0.0481728	0.293713	0.316222	0.266187	0.223672	0.308907	0.239335	0.353659	0.279492	0.263074	4.20964	4.19836	5.47142	4.62647	2.38448e-10
Chr1	17717142	17717143	AT1G48030	19998	+	0.44898	0.47681	0.520882	0.416252	0.509921	0.488825	0.393634	0.383536	0.407058	0.213677	0.143133	0.127699	0.181609	0.215405	0.156711	0.188953	0.156228	0.160151	0.334913	0.391326	0.42672	0.38432	2.39763e-10
Chr4	9605014	9605015	AT4G17090	5431	+	0.0128342	0.00158228	0.0204638	0.0291715	0.0023108	0.00626021	0.0069979	0.00615655	0.00549954	0.205281	0.180657	0.2112	0.240268	0.297588	0.168842	0.21121	0.170213	0.176791	17.1196	18.7242	29.9247	21.9228	2.39771e-10
Chr3	4020119	4020120	AT3G12670	806	+	0.33945	0.333333	0.320225	0.283688	0.32526	0.323782	0.270115	0.207407	0.245399	0.0798969	0.00621118	0.00854701	0.00505051	0.0301508	0.0204082	0.0327869	0.0288462	0.0967742	0.0953216	0.0596201	0.219121	0.124688	2.41039e-10
Chr5	3922990	3922991	AT5G12140	25662	+	0.386902	0.404038	0.532147	0.431475	0.467431	0.432964	0.377579	0.395604	0.403458	0.15709	0.186034	0.146742	0.175651	0.211909	0.20091	0.137281	0.138547	0.148272	0.370244	0.441837	0.360433	0.390838	2.41375e-10
Chr1	21690252	21690253	AT1G58380	4948	-	0.713855	0.741519	0.53406	0.709121	0.659054	0.615752	0.683857	0.68232	0.71028	0.243034	0.237569	0.146552	0.357553	0.178282	0.305369	0.169697	0.264957	0.271605	0.315243	0.42401	0.340127	0.359793	2.41519e-10
Chr5	9837328	9837329	AT5G27770	2177	-	0.0269584	0.0289804	0.0263802	0.0232639	0.0240349	0.0330223	0.0282323	0.0305771	0.0271626	0.00181668	0.00923645	0.00940734	0.00385717	0.00559143	0.00358186	0.0105988	0.00791434	0.0103139	0.248551	0.16223	0.335308	0.248696	2.42824e-10
Chr3	22747189	22747190	AT3G61470	4309	-	0.000302531	0.000545507	0.00100433	0.000411331	0.000155556	1.31063e-05	0.000396206	0.000161655	0.000262622	0.0117597	0.0157444	0.0127063	0.00811327	0.0115822	0.00860489	0.0127595	0.0113636	0.00957877	21.7076	48.7944	41.0756	37.1925	2.42877e-10
Chr2	267424	267425	AT2G01590	3011	-	0.032419	0.000937207	0.0010661	0.00352423	0.000727449	0.000324675	0.0063857	0.0106383	0.00641026	0.262102	0.242236	0.363636	0.270803	0.346527	0.268285	0.417062	0.4	0.39823	25.2155	193.52	51.8596	90.1984	2.44017e-10
Chr1	25048277	25048278	AT1G67090	10589	+	0.00290103	0.00313127	0.00459217	0.00322916	0.00293117	0.00311129	0.00435368	0.00417219	0.00413352	0.000458053	0.000452428	0.000257568	0.000522414	0.000568731	0.000458127	0.000403338	0.00046066	0.000461971	0.109939	0.167098	0.104742	0.12726	2.44095e-10
Chr1	7914927	7914928	AT1G22410	13394	-	0.395915	0.372434	0.315883	0.384886	0.391995	0.368267	0.301639	0.306613	0.293671	0.073651	0.155761	0.134244	0.114908	0.128906	0.0790281	0.0944206	0.0659722	0.0794702	0.335405	0.281922	0.265946	0.294424	2.44862e-10
Chr1	21144428	21144429	AT1G56450	308	-	0.000944287	0.000698324	0.000931966	0.00101317	0.000554939	0.00067981	0.0016	0.00174825	0.00205339	0.0358067	0.0290621	0.0383562	0.0310182	0.0210101	0.0266223	0.0202703	0.0277778	0.0295699	40.0939	34.9882	14.3693	29.8171	2.48222e-10
Chr2	15989176	15989177	AT2G38170	3062	+	0.19226	0.21716	0.231967	0.211937	0.204398	0.239461	0.213355	0.213382	0.24065	0.0179028	0.0361991	0.0394575	0.0479134	0.127802	0.0195865	0.0587002	0.059387	0.0403846	0.14587	0.297808	0.237451	0.227043	2.50853e-10
Chr4	7901172	7901173	AT4G13590	556	+	0.00166667	0.00138313	0.00131752	0.00490196	0.0159119	0.00109409	0.00403226	0.00233645	0.0041841	0.0792752	0.0763636	0.113281	0.0860778	0.0858726	0.074813	0.115942	0.10101	0.0649718	61.5756	11.2637	26.7155	33.1849	2.51796e-10
Chr1	4392533	4392534	AT1G12900	6960	+	0.00371341	0.000711339	0.00528709	0.00202247	0.00169196	0.00133644	0.00571651	0.004947	0.00636555	0.0241107	0.0390574	0.0290517	0.024016	0.0296073	0.0266888	0.0330999	0.0278917	0.0237777	9.4956	15.9006	4.97792	10.1247	2.51954e-10
Chr2	9250224	9250225	AT2G21620	3985	-	0.0594679	0.0280538	0.035461	0.0754717	0.0027933	0.0606343	0.0818182	0.0353982	0.0897436	0.274607	0.407967	0.518786	0.357396	0.385195	0.357458	0.423611	0.463158	0.391026	9.76853	7.91975	6.17411	7.95413	2.52346e-10
Chr4	12871197	12871198	AT4G25050	22357	-	0.118186	0.110087	0.113792	0.097584	0.112776	0.119171	0.115438	0.105309	0.112264	0.24928	0.259596	0.197522	0.191604	0.247251	0.266697	0.23302	0.255222	0.247195	2.0651	2.14108	2.20845	2.13821	2.52739e-10
Chr5	506503	506504	AT5G02380	44167	+	0.0196424	0.0121635	0.0106344	0.0102445	0.0143245	0.0151865	0.0144578	0.0164395	0.0157786	0.0901177	0.125552	0.0838508	0.0816095	0.0905741	0.0793953	0.121302	0.101888	0.117957	7.05746	6.32817	7.30882	6.89815	2.55501e-10
Chr1	10474934	10474935	AT1G29920	2221	+	0.000199825	0.000174116	1.40803e-05	9.99021e-05	3.00021e-05	5.30251e-05	0.000345875	0.000179422	0.000143149	0.00491344	0.00357479	0.0040338	0.00684071	0.00467554	0.00430817	0.0042362	0.00597	0.00504116	32.2715	86.5057	22.8101	47.1958	2.56487e-10
Chr5	26570235	26570236	AT5G66570	7498	-	0.0228107	0.0238681	0.0200169	0.0148309	0.0157487	0.0211987	0.021033	0.020992	0.0206492	0.00212664	0.00238974	0.00388298	0.00804	0.00539265	0.00293658	0.00272562	0.00343144	0.00438693	0.125936	0.31614	0.168235	0.203437	2.59133e-10
Chr4	8517923	8517924	AT4G14870	642	-	0.0117371	0.00272851	0.0170316	0.00157729	0.0018622	0.000929368	0.0141988	0.0163488	0.00483092	0.0625318	0.081225	0.0661578	0.0588235	0.083792	0.0618463	0.059761	0.0854701	0.0866142	6.66454	46.7999	6.55328	20.0059	2.60399e-10
Chr5	26570205	26570206	AT5G66570	77159	-	0.0164497	0.00402775	0.0229854	0.00562552	0.00858262	0.00562031	0.0136959	0.0125572	0.0148627	0.170397	0.352779	0.282819	0.21181	0.22808	0.235765	0.2882	0.286668	0.277545	18.5445	34.0751	20.732	24.4505	2.64896e-10
Chr3	4039086	4039087	AT3G12700	818	-	0.129464	0.0166865	0.00251889	0.00952381	0.0119048	0.00884956	0.0227273	0.0512821	0.0212766	0.532864	0.570621	0.498084	0.564516	0.583815	0.285714	0.54717	0.523077	0.65	10.7727	47.3624	18.0535	25.3962	2.65239e-10
Chr3	15989086	15989087	AT3G44310	17586	-	0.0266698	0.0191128	0.0187779	0.0302261	0.0265857	0.0326353	0.0227028	0.0195253	0.0223432	0.0589742	0.0814698	0.0749789	0.0624297	0.0721985	0.056968	0.0771974	0.0701019	0.0748331	3.33676	2.142	3.44011	2.97296	2.6545e-10
Chr4	7990541	7990542	AT4G13770	3236	+	0.00289575	0.0056705	0.00149541	0.00133314	0.00728376	0.00744613	0.006639	0.00492207	0.00695297	0.054823	0.044335	0.0343348	0.0450928	0.0636765	0.0556777	0.0413275	0.0552593	0.0594329	13.2675	10.2376	8.42711	10.6441	2.66255e-10
Chr5	21760577	21760578	AT5G53560	554	-	0.0314757	0.024532	0.0234157	0.0334711	0.025507	0.0239166	0.0369748	0.0263645	0.0263819	0.0032098	0.00142518	0.00642857	0.00290604	0.00327054	0.00350839	0.00196657	0.00407498	0.00815217	0.139298	0.116834	0.158198	0.13811	2.66577e-10
Chr5	21760577	21760578	AT5G53560	1262	-	0.0314757	0.024532	0.0234157	0.0334711	0.025507	0.0239166	0.0369748	0.0263645	0.0263819	0.0032098	0.00142518	0.00642857	0.00290604	0.00327054	0.00350839	0.00196657	0.00407498	0.00815217	0.139298	0.116834	0.158198	0.13811	2.66577e-10
Chr3	18001317	18001318	AT3G48560	4896	+	0.0782852	0.0775194	0.0791701	0.0751646	0.0831406	0.0908824	0.0953631	0.0630165	0.0930095	0.0326185	0.0387978	0.0195503	0.0303447	0.0256648	0.0213703	0.0258949	0.0244755	0.0199867	0.387134	0.310528	0.279873	0.325845	2.67925e-10
Chr3	15664429	15664430	AT3G43810	3740	+	0.0913289	0.0548619	0.0543807	0.036373	0.0348171	0.0277603	0.0504673	0.0435967	0.035503	0.230686	0.284698	0.287827	0.176847	0.259119	0.25738	0.219331	0.267806	0.312715	4.00461	7.00701	6.17327	5.7283	2.69561e-10
Chr5	19384361	19384362	AT5G47870	2874	+	0.0413534	0.00935374	0.00176991	0.018063	0.0266181	0.015	0.00536193	0.0142349	0.0122449	0.220961	0.216807	0.227357	0.139544	0.272925	0.234783	0.186275	0.163717	0.232143	12.6746	10.8452	18.2821	13.934	2.6965e-10
Chr3	6234047	6234048	AT3G18190	7452	-	0.891221	0.892496	0.957159	0.863014	0.878844	0.9125	0.887019	0.864353	0.905797	0.324499	0.28882	0.538106	0.413127	0.481432	0.526316	0.350365	0.491892	0.520231	0.420094	0.535299	0.512759	0.489384	2.71501e-10
Chr4	12332616	12332617	AT4G23670	1688	+	7.58265e-05	3.92896e-05	6.9483e-05	3.59583e-05	0.0010766	3.46105e-05	0.000559441	0.000190658	0.000180375	0.0089228	0.00884842	0.00763966	0.00947523	0.00606061	0.00633376	0.00682483	0.00559067	0.00579863	137.654	19.0639	19.5751	58.7645	2.72368e-10
Chr1	29924206	29924207	AT1G79550	7684	+	0.036845	0.0247934	0.0279079	0.0276232	0.0263653	0.022591	0.0208817	0.0238466	0.0254605	0.199948	0.25628	0.202563	0.191604	0.225409	0.204427	0.141441	0.152027	0.165414	7.35699	8.11497	6.53784	7.3366	2.7462e-10
Chr1	11534626	11534627	AT1G32060	15698	-	0.0302849	0.0241395	0.0242009	0.0178947	0.016328	0.0234857	0.017737	0.0165785	0.0151058	0.0514612	0.0690386	0.0598378	0.0511658	0.0546527	0.0518398	0.0625792	0.0604778	0.0540643	2.29363	2.73198	3.5839	2.86984	2.75136e-10
Chr5	6975140	6975141	AT5G20630	2694	+	0.00156617	0.003822	0.0113742	0.000932314	0.00653939	0.000207771	0.00149127	0.00192413	0.00149745	0.0394353	0.0290226	0.034062	0.0266784	0.0438852	0.0305333	0.0316229	0.0358621	0.0296117	6.11607	13.1646	19.7638	13.0148	2.75255e-10
Chr2	13863723	13863724	AT2G32690	68286	+	0.309535	0.33348	0.299625	0.326222	0.32707	0.334123	0.326758	0.315207	0.350723	0.109053	0.17576	0.163365	0.107079	0.119944	0.128729	0.194517	0.173238	0.187861	0.475449	0.360286	0.559708	0.465148	2.7557e-10
Chr2	529063	529064	AT2G02100	17378	-	0.169449	0.180129	0.146552	0.114756	0.110642	0.157115	0.1723	0.195246	0.176326	0.0196338	0.0226438	0.0216157	0.0176573	0.0355701	0.0221544	0.00873362	0.019544	0.0174772	0.128783	0.19707	0.0841279	0.136661	2.75697e-10
Chr1	7020555	7020556	AT1G20260	2914	-	0.182609	0.337104	0.196863	0.255837	0.2782	0.262343	0.210884	0.262108	0.210031	0.00541667	0.0111111	0.00423729	0.0342176	0.0178883	0.0156556	0.00440529	0.0223881	0.0271318	0.0289782	0.0850869	0.0789506	0.0643386	2.76116e-10
Chr4	6645779	6645780	AT4G10810	2150	+	0.390244	0.320459	0.459596	0.447578	0.335714	0.273273	0.317181	0.42515	0.339286	0.0399306	0.0447761	0.0215827	0.0350515	0.0969101	0.0267176	0.0804598	0.030303	0.0375	0.0908224	0.150184	0.137075	0.126027	2.78485e-10
Chr3	18008657	18008658	AT3G48590	369	+	0.6	0.952381	0.931034	0.933333	0.957447	0.974359	0.923077	0.857143	0.894737	0.0989011	0.121951	0.0204082	0.0666667	0.00561798	0.431373	0.0555556	0.0625	0.0625	0.0971487	0.175788	0.0674985	0.113478	2.78585e-10
Chr1	23738800	23738801	AT1G63970	3694	+	0.461538	0.494845	0.334081	0.459701	0.406138	0.48654	0.43908	0.414458	0.31592	0.0354201	0.00549451	0.0917874	0.0763984	0.0822581	0.0352388	0.138889	0.0774194	0.121547	0.102833	0.143373	0.288899	0.178368	2.79011e-10
Chr3	2117353	2117354	AT3G06700	48397	+	0.341932	0.331308	0.358123	0.350956	0.414732	0.403939	0.391833	0.367751	0.390502	0.117935	0.124752	0.116079	0.178452	0.224844	0.175176	0.180445	0.166667	0.165964	0.347856	0.494578	0.446119	0.429518	2.80918e-10
Chr1	22093572	22093573	AT1G60000	6117	+	0.482935	0.612903	0.536375	0.452158	0.513374	0.475561	0.505271	0.519231	0.539823	0.150134	0.194444	0.177215	0.3	0.200683	0.232157	0.259965	0.216252	0.238095	0.319685	0.508531	0.456627	0.428281	2.81635e-10
Chr5	2579095	2579096	AT5G08050	4526	-	0.00146628	0.0151042	0.00341763	0.0127295	0.00850846	0.00189753	0.0121418	0.0139165	0.00992063	0.14103	0.0917722	0.0798158	0.0996436	0.140297	0.120629	0.102671	0.0949495	0.114123	15.6402	15.5851	8.6646	13.2967	2.82441e-10
Chr1	27992981	27992982	AT1G74470	12536	-	0.013852	0.0152544	0.0142017	0.0131844	0.0120682	0.00639911	0.0123665	0.0114453	0.0142579	0.0995579	0.0649469	0.066904	0.0821923	0.0559932	0.0926247	0.0773034	0.0891928	0.0866096	5.34332	7.29216	6.64847	6.42798	2.83307e-10
Chr4	9724969	9724970	AT4G17430	320	+	0.551724	0.971429	0.842105	0.854167	0.672414	0.991935	0.777778	0.8	0.875	0.015625	0.0344828	0.25	0.0266667	0.00393701	0.0121951	0.125	0.0454545	0.153846	0.126882	0.0169937	0.132218	0.092031	2.84416e-10
Chr4	9724992	9724993	AT4G17430	593	+	0.448276	0.0285714	0.157895	0.145833	0.327586	0.00806452	0.222222	0.2	0.125	0.984375	0.965517	0.75	0.973333	0.996063	0.987805	0.875	0.954545	0.846154	4.25353	6.14185	4.8896	5.09499	2.84416e-10
Chr1	2250415	2250416	AT1G07320	3353	-	0.0642438	0.0813907	0.0787234	0.082963	0.0960086	0.0968196	0.0890688	0.0900457	0.0811129	0.0108328	0.0313518	0.0193292	0.0205425	0.0120463	0.0392603	0.0266876	0.0174622	0.0246389	0.274177	0.26052	0.264341	0.266346	2.85324e-10
Chr1	4089892	4089893	AT1G12090	33612	+	0.0930523	0.0886981	0.113236	0.126627	0.113247	0.113935	0.15078	0.165665	0.124542	0.00673921	0.00516866	0.0079885	0.00757808	0.0064678	0.00955058	0.00737265	0.00995025	0.0054027	0.0674485	0.0666925	0.0515335	0.0618915	2.86755e-10
Chr2	2146583	2146584	AT2G05710	5211	-	0.625199	0.484671	0.523404	0.55979	0.518667	0.343284	0.471023	0.500813	0.545064	0.115428	0.150452	0.158309	0.108696	0.165732	0.145228	0.0659341	0.0961887	0.128664	0.259717	0.295171	0.191698	0.248862	2.86946e-10
Chr3	9797015	9797016	AT3G26650	9121	-	0.00958945	0.00418788	0.00630429	0.00856249	0.0065529	0.00463792	0.00473111	0.00668666	0.00415887	0.0520568	0.0594525	0.0685022	0.0565132	0.0420794	0.03846	0.0450778	0.0445998	0.0488568	8.96399	6.93821	8.89372	8.26531	2.87261e-10
Chr4	8548526	8548527	AT4G14960	3014	+	0.0800368	0.0762856	0.0958426	0.087797	0.0818863	0.0929238	0.0680033	0.0535771	0.0533188	0.00504751	0.00662252	0.00254453	0.00631512	0.00407332	0.0075188	0.00535906	0.00342335	0.00327332	0.05637	0.0681902	0.0689296	0.0644966	2.92677e-10
Chr1	22701309	22701310	AT1G61520	222388	-	0.196692	0.149767	0.145334	0.157155	0.150657	0.155117	0.146798	0.133106	0.152221	0.0595355	0.0803667	0.0709956	0.0608906	0.0760479	0.0678861	0.0637884	0.0577809	0.0584769	0.428834	0.442454	0.416654	0.429314	2.93847e-10
Chr1	29486504	29486505	AT1G78380	13848	+	0.00411758	0.0131149	0.00893838	0.00565451	0.00714898	0.0027027	0.00675128	0.00900589	0.010631	0.0775985	0.0914883	0.0891709	0.107315	0.115434	0.0811152	0.0706871	0.0662485	0.072584	9.86813	19.5963	7.93991	12.4681	2.94264e-10
Chr4	13759941	13759942	AT4G27560	1314	+	0.0373281	0.0290828	0.0151134	0.00287563	0.00277008	0.00111359	0.0128205	0.00595238	0.00628931	0.317136	0.527778	0.578431	0.346154	0.363423	0.392105	0.386364	0.490741	0.489362	17.4592	162.988	54.523	78.3233	2.94799e-10
Chr1	4016869	4016870	AT1G11910	4020	+	0.091417	0.10304	0.0886664	0.120827	0.0736621	0.0857725	0.106578	0.102303	0.119114	0.0121963	0.0116381	0.0258322	0.0313205	0.0275822	0.00726577	0.0158582	0.0204513	0.0166289	0.175424	0.236096	0.1614	0.190973	2.96299e-10
Chr2	15320832	15320833	AT2G36530	1092	+	0.00158266	0.00329429	0.00359097	0.00597907	0.00336134	0.00138944	0.00196367	0.00140489	0.000623441	0.0141789	0.0141287	0.0138908	0.0121409	0.013029	0.0145492	0.0120482	0.0156794	0.0100685	4.98333	3.70174	9.46796	6.05101	2.96669e-10
Chr1	11537360	11537361	AT1G32080	16555	+	0.382131	0.342105	0.405418	0.319942	0.359821	0.31817	0.320254	0.332478	0.380719	0.101375	0.113636	0.0802139	0.141428	0.162026	0.0965172	0.14395	0.185065	0.163467	0.261341	0.400799	0.476542	0.379561	2.96778e-10
Chr3	2615436	2615437	AT3G08610	1931	+	0.0324853	0.0401086	0.0304858	0.0355102	0.0331678	0.0444529	0.0396262	0.0317164	0.0457361	0.000637044	0.00581058	0.000475511	0.00608604	0.0059503	0.00411849	0.0101523	0.0117253	0.00795545	0.0671629	0.142798	0.254812	0.154924	2.97097e-10
Chr4	17937004	17937005	AT4G38250	569	-	0.00203252	0.000534188	0.00111359	0.000571102	0.00046729	0.000704225	0.00126904	0.00458015	0.00168067	0.0582485	0.105572	0.115646	0.0711524	0.0981912	0.108745	0.0983607	0.0773994	0.0794118	75.9359	159.581	33.888	89.8017	2.9966e-10
Chr2	8510016	8510017	AT2G19720	1117	+	0.67052	0.619469	0.762376	0.53271	0.581481	0.751938	0.461538	0.517241	0.661765	0.0220994	0.00877193	0.110169	0.10303	0.00381679	0.0659722	0.128205	0.153846	0.115385	0.0687211	0.0926084	0.242259	0.134529	3.00873e-10
Chr5	3428955	3428956	AT5G10860	7886	+	0.0127877	0.0491216	0.023282	0.0180005	0.017833	0.0603404	0.0411622	0.040625	0.0401338	0.275513	0.328463	0.237859	0.253898	0.285787	0.271726	0.414747	0.33677	0.366667	9.8817	8.43691	9.17137	9.16333	3.0133e-10
Chr5	1530187	1530188	AT5G05170	1745	+	0.0501105	0.078593	0.0799829	0.0617253	0.0699811	0.0989474	0.0698216	0.0598377	0.0595745	0.000911221	0.00835946	0.000786782	0.000458225	0.000440982	0.00161355	0.00243902	0.00337079	0.00479042	0.0481941	0.0108941	0.0560166	0.0383683	3.03344e-10
Chr2	12624611	12624612	AT2G29450	1352	+	0.00124378	0.000350018	0.000517866	0.00124069	0.00106289	0.000224065	0.00066357	0.0040568	0.00447227	0.03965	0.0276817	0.0499018	0.0540795	0.0347615	0.047223	0.0564904	0.0511013	0.0461538	55.5171	53.8303	16.7249	42.0241	3.04068e-10
Chr1	20715444	20715445	AT1G55480	3504	-	0.0656814	0.0507042	0.000597372	0.0152193	0.0135863	0.00834671	0.0332086	0.0239664	0.0252153	0.189954	0.143581	0.155794	0.195228	0.183758	0.138191	0.151856	0.145582	0.158904	4.1829	13.9204	5.53879	7.88071	3.0413e-10
Chr2	12993726	12993727	AT2G30490	10030	+	0.012222	0.018622	0.0209173	0.020398	0.00828283	0.00315548	0.0163352	0.0212972	0.022412	0.261669	0.283951	0.292191	0.296604	0.267584	0.265277	0.193634	0.166667	0.18477	16.1861	26.0541	9.0778	17.106	3.05347e-10
Chr2	18288352	18288353	AT2G44230	283	-	0.961538	0.966667	0.952381	0.952381	0.944444	0.851852	0.888889	0.944444	0.65	0.308824	0.24	0.125	0.367347	0.324675	0.0505051	0.156863	0.150943	0.0638298	0.233919	0.27014	0.149652	0.217904	3.05821e-10
Chr2	18288340	18288341	AT2G44230	398	-	0.0384615	0.0333333	0.047619	0.047619	0.0555556	0.148148	0.111111	0.0555556	0.35	0.691176	0.76	0.875	0.632653	0.675325	0.949495	0.843137	0.849057	0.93617	19.4799	8.98237	5.08716	11.1832	3.05821e-10
Chr2	1823341	1823342	AT2G05100	55846	+	0.0407583	0.0429009	0.0436782	0.044309	0.0424497	0.043581	0.0358719	0.0372087	0.0383245	0.150145	0.104919	0.137649	0.125635	0.110934	0.0949856	0.122997	0.111393	0.131871	3.08404	2.54378	3.28764	2.97182	3.06295e-10
Chr4	16841880	16841881	AT4G35450	4347	-	0.0264667	0.0239913	0.0306551	0.00868936	0.00551181	0.0101054	0.0131757	0.0189822	0.0209075	0.105063	0.15992	0.106244	0.125487	0.111218	0.130345	0.101808	0.154539	0.113759	4.57667	15.1009	6.97451	8.88401	3.07809e-10
Chr3	19955419	19955420	AT3G53890	6539	+	0.0616101	0.0724833	0.0498362	0.0557404	0.0647692	0.0656027	0.0584862	0.0666667	0.0499676	0.00900724	0.0070642	0.00357234	0.00553203	0.0128318	0.0241256	0.0156548	0.0196532	0.0183756	0.106801	0.2283	0.306552	0.213884	3.08177e-10
Chr3	22460309	22460310	AT3G60770	2419	+	0.0315117	0.0405571	0.0345324	0.0405381	0.0340241	0.0457608	0.0406529	0.039615	0.0334296	0.0102155	0.0148011	0.0091853	0.00598232	0.01379	0.00131212	0.00259909	0.00509338	0.00462428	0.32084	0.175232	0.108329	0.201467	3.09091e-10
Chr3	18425643	18425644	AT3G49680	1275	-	0.00362319	0.00191278	0.0214493	0.0104035	0.0156148	0.0195531	0.0111857	0.0234792	0.0109019	0.0736743	0.0565584	0.0667539	0.0662651	0.0599613	0.0838389	0.0656455	0.0551302	0.0658363	7.29979	4.60958	4.09535	5.33491	3.09335e-10
Chr4	17344823	17344824	AT4G36810	2253	-	0.00643777	0.0338753	0.0229008	0.0362381	0.00422297	0.0404984	0.0307414	0.0194553	0.0273684	0.173587	0.236453	0.289706	0.18538	0.21182	0.234234	0.166213	0.225118	0.263485	11.0695	7.79938	8.44216	9.10368	3.12003e-10
Chr3	18140851	18140852	AT3G48930	2534	+	0.0240757	0.0291994	0.0268542	0.0240393	0.0187714	0.0257053	0.0207618	0.0226026	0.0247916	0.00760017	0.00330882	0.00995733	0.00572038	0.00635713	0.00418769	0.00615484	0.00896359	0.00827389	0.260408	0.237392	0.343217	0.280339	3.13873e-10
Chr3	39056	39057	AT3G01120	4492	+	0.117353	0.099154	0.0990043	0.0946607	0.0950883	0.120361	0.0730337	0.0782288	0.0719298	0.00520913	0.00702703	0.0200904	0.00980392	0.017765	0.00876443	0.00126263	0.00558036	0.0124434	0.102458	0.117163	0.0864117	0.102011	3.14096e-10
Chr4	18096877	18096878	AT4G38770	4644	+	0.000296209	0.002758	0.00990391	0.00385983	0.00147929	0.00152088	0.00358269	0.0043305	0.00565743	0.0402707	0.0455729	0.0362131	0.0419645	0.0334461	0.0259854	0.0281593	0.0328017	0.0342205	9.41933	14.7808	7.01379	10.4046	3.15924e-10
Chr1	2637868	2637869	AT1G08360	10348	-	0.153873	0.13301	0.126665	0.101064	0.120811	0.12621	0.146045	0.118161	0.126652	0.0349107	0.0391394	0.0492234	0.0526549	0.0580984	0.0537566	0.0543183	0.0518889	0.0367399	0.298087	0.472613	0.365726	0.378809	3.16657e-10
Chr5	15636063	15636064	AT5G39050	391	-	0.841667	0.684932	0.777778	0.9	0.515152	0.953488	0.884615	0.941176	0.964286	0.110497	0.121495	0.0232558	0.0285714	0.0697674	0.015873	0.222222	0.137931	0.0714286	0.110767	0.0482183	0.154685	0.104557	3.16832e-10
Chr5	15636138	15636139	AT5G39050	682	-	0.158333	0.315068	0.222222	0.1	0.484848	0.0465116	0.115385	0.0588235	0.0357143	0.889503	0.878505	0.976744	0.971429	0.930233	0.984127	0.777778	0.862069	0.928571	3.94574	4.57075	12.2351	6.91719	3.16832e-10
Chr2	15774270	15774271	AT2G37600	5076	+	0.0414244	0.0568286	0.0191489	0.0330052	0.0471264	0.0266727	0.0627586	0.0499562	0.0607685	0.345133	0.347582	0.289812	0.240541	0.413485	0.376155	0.453191	0.383319	0.440311	8.36892	9.6455	7.35991	8.45811	3.16881e-10
Chr4	15191102	15191103	AT4G31300	4206	-	0.028357	0.0429403	0.0511482	0.0511964	0.0288043	0.0819257	0.0199468	0.0361217	0.0275735	0.464668	0.357219	0.356287	0.312752	0.449616	0.332679	0.277603	0.289256	0.322314	9.62203	6.76262	10.6307	9.00512	3.19132e-10
Chr1	25712621	25712622	AT1G68530	3065	+	0.160845	0.144626	0.16684	0.147547	0.0890719	0.181538	0.178782	0.142458	0.162912	0.0116626	0.0247117	0.00968914	0.0188008	0.0308179	0.0366894	0.0161943	0.01	0.0208605	0.0975278	0.206401	0.0971903	0.133706	3.1942e-10
Chr1	29924159	29924160	AT1G79550	20905	+	0.462609	0.492216	0.508977	0.361163	0.436911	0.380048	0.402552	0.373769	0.41766	0.161416	0.135438	0.184081	0.181989	0.166189	0.162109	0.201802	0.170608	0.179616	0.328552	0.433136	0.46234	0.408009	3.19667e-10
Chr2	19368712	19368713	AT2G47170	1081	-	0.00464037	0.00314465	0.00548741	0.00143464	0.00158613	0.000164636	0.00255288	0.00183993	0.00201511	0.0210416	0.0175358	0.017669	0.0165048	0.0200553	0.0169473	0.0158479	0.0223249	0.0258856	4.23784	16.7977	9.99673	10.3441	3.21562e-10
Chr5	24612372	24612373	AT5G61170	2726	-	0.00461894	0.0101935	0.00589102	0.00770925	0.00526748	0.0198396	0.0110323	0.00698324	0.00876872	0.041091	0.0446429	0.0458485	0.0523674	0.0558787	0.0386602	0.0448845	0.034969	0.0452586	6.35558	4.47662	4.6711	5.16777	3.2268e-10
Chr3	11976890	11976891	AT3G30390	11117	+	0.27883	0.2948	0.2636	0.261391	0.26511	0.290373	0.213866	0.257353	0.217836	0.0456969	0.0534395	0.0509294	0.0815248	0.083027	0.0831327	0.127953	0.113833	0.0621118	0.179241	0.30321	0.441035	0.307829	3.22755e-10
Chr4	13727325	13727326	AT4G27440	556	-	0.000155836	0.00244499	0.000965997	0.00313123	0.000249128	0.000488043	0.000668003	0.000938086	0.00088968	0.0158058	0.0132075	0.0122951	0.0157918	0.00995434	0.0166403	0.0113269	0.016055	0.0180305	11.5813	10.9571	18.1958	13.578	3.22866e-10
Chr1	2640900	2640901	AT1G08380	404259	+	0.087981	0.114939	0.103375	0.0934657	0.0980566	0.0867192	0.087358	0.0814052	0.0813528	0.230397	0.266218	0.214808	0.22641	0.271824	0.244758	0.321737	0.292217	0.289685	2.32268	2.67032	3.61288	2.86862	3.24506e-10
Chr3	194994	194995	AT3G01500	20859	+	0.0382952	0.0408253	0.0416896	0.0343733	0.0324713	0.0321607	0.0505923	0.0478574	0.0462095	0.00680405	0.00178094	0.00662197	0.00875328	0.00675576	0.00764331	0.011013	0.00930054	0.00939992	0.125875	0.23385	0.205403	0.188376	3.26412e-10
Chr1	29347018	29347019	AT1G78040	7340	-	0.0939698	0.0616371	0.0824459	0.0536365	0.061453	0.063408	0.0811929	0.0850312	0.0928382	0.00435793	0.00359215	0.00337187	0.00633813	0.00237735	0.00848383	0.00398406	0.00591522	0.0107455	0.0475607	0.096356	0.0796903	0.0745356	3.26526e-10
Chr1	7214973	7214974	AT1G20760	413	-	0.0416667	0.142857	0.00343643	0.172414	0.0222222	0.0222222	0.0540541	0.0759494	0.0508475	0.674877	0.44	0.45283	0.653333	0.552941	0.724138	0.533333	0.545455	0.6	8.34063	8.90173	9.28272	8.84169	3.27836e-10
Chr5	18024237	18024238	AT5G44680	2716	+	0.00754717	0.00788955	0.00207039	0.0600394	0.065915	0.0115163	0.0135135	0.00478469	0.0248756	0.673214	0.429577	0.683673	0.374603	0.447201	0.561417	0.673077	0.55814	0.558824	102.042	10.0619	41.4612	51.1885	3.28992e-10
Chr5	6851544	6851545	AT5G20290	3558	+	0.00353738	0.00492869	0.0016982	0.00315088	0.00446949	0.00237237	0.00592996	0.0063244	0.00457555	0.0247498	0.017096	0.0173391	0.0154923	0.0230453	0.0206523	0.0198875	0.0198261	0.0237003	5.82284	5.92329	3.76793	5.17135	3.29479e-10
Chr2	13295077	13295078	AT2G31200	748	-	0.152174	0.151899	0.194737	0.199582	0.172566	0.155	0.167598	0.116608	0.115502	0.0021692	0.039604	0.0230769	0.0027027	0.0016129	0.0075188	0.0114943	0.0197368	0.008	0.13001	0.0224499	0.0981496	0.0835364	3.29484e-10
Chr1	2457251	2457252	AT1G07920	6635	-	0.108617	0.113751	0.097728	0.0708616	0.0811825	0.0702004	0.110007	0.119311	0.121205	0.00520261	0.0085592	0.00715001	0.00927835	0.00747336	0.00842359	0.00618182	0.0083903	0.0052976	0.0653298	0.113277	0.0566858	0.0784311	3.35119e-10
Chr5	25628628	25628629	AT5G64040	27103	+	0.0206472	0.0244696	0.0207016	0.0267431	0.0283942	0.0237527	0.0244055	0.0186224	0.0224908	0.0581882	0.0666767	0.058979	0.0640471	0.0793704	0.0722334	0.0593577	0.0538602	0.056593	2.7932	2.73357	2.59179	2.70619	3.35622e-10
Chr1	22445139	22445140	AT1G60950	21164	-	0.00630299	0.00254191	0.00321753	0.00451632	0.0039772	0.00536816	0.00621015	0.00589811	0.00488654	0.0345783	0.0352381	0.0247618	0.024769	0.0196811	0.0290501	0.0321315	0.0322517	0.028042	7.84073	5.3024	5.43844	6.19386	3.35666e-10
Chr1	28079897	28079898	AT1G74730	15398	-	0.0668581	0.0316631	0.0710863	0.0371066	0.0345344	0.0482061	0.0586517	0.054375	0.0427665	0.141411	0.179156	0.190048	0.149102	0.141327	0.145808	0.180328	0.1408	0.163156	3.01057	3.63995	3.1085	3.25301	3.36141e-10
Chr1	4612692	4612693	AT1G13450	292	+	0.010989	0.015873	0.0294118	0.03125	0.142857	0.0181818	0.0384615	0.0833333	0.0434783	0.653846	0.583333	0.685185	0.972222	0.584906	0.964706	0.666667	0.818182	0.8	34.1609	13.1148	13.8247	20.3668	3.36365e-10
Chr1	4612756	4612757	AT1G13450	464	+	0.989011	0.984127	0.970588	0.96875	0.857143	0.981818	0.961538	0.916667	0.956522	0.346154	0.416667	0.314815	0.0277778	0.415094	0.0352941	0.333333	0.181818	0.2	0.366079	0.170305	0.252282	0.262889	3.36365e-10
Chr2	10063145	10063146	AT2G23670	5830	+	0.0153024	0.0251203	0.034224	0.0100384	0.0112737	0.0185574	0.00832838	0.00750099	0.00618047	0.198202	0.175203	0.272394	0.126152	0.176186	0.198333	0.205507	0.216123	0.215099	8.65142	12.5578	28.9293	16.7128	3.36416e-10
Chr2	15342985	15342986	AT2G36580	944	-	0.00675676	0.021879	0.00230947	0.0390625	0.00393701	0.00288184	0.0180723	0.0542636	0.0451128	0.364943	0.339545	0.406015	0.282561	0.390071	0.429185	0.254902	0.254438	0.294118	35.886	24.0145	6.84093	22.2471	3.36943e-10
Chr3	9828551	9828552	AT3G26740	5992	-	0.0840336	0.103351	0.123172	0.0896577	0.07823	0.0691076	0.0898876	0.0871212	0.0927536	0.0181581	0.012772	0.0239774	0.0157681	0.0101934	0.0244761	0.0210526	0.00992556	0.0134409	0.176803	0.212821	0.16466	0.184761	3.37403e-10
Chr2	17058140	17058141	AT2G40890	353	+	0.371736	0.367551	0.290742	0.342773	0.331579	0.243383	0.266417	0.277273	0.29683	0.0473835	0.0384154	0.0611511	0.0689655	0.0350318	0.136364	0.0490196	0.0528302	0.0291262	0.142666	0.261907	0.155828	0.1868	3.37497e-10
Chr2	17058140	17058141	AT2G40890	3376	+	0.371736	0.367551	0.290742	0.342773	0.331579	0.243383	0.266417	0.277273	0.29683	0.0473835	0.0384154	0.0611511	0.0689655	0.0350318	0.136364	0.0490196	0.0528302	0.0291262	0.142666	0.261907	0.155828	0.1868	3.37497e-10
Chr1	29664927	29664928	AT1G78900	2606	-	0.0174149	0.000174581	0.000581058	0.0109375	0.00744491	0.00232739	0.000383289	0.0015	0.00146843	0.0777556	0.0915332	0.0615441	0.0800543	0.085416	0.10835	0.0687187	0.058933	0.0851202	12.7037	13.2218	63.4815	29.8023	3.37802e-10
Chr1	1766575	1766576	AT1G05850	27143	+	0.125342	0.120676	0.122333	0.125481	0.132756	0.102862	0.0929577	0.0890238	0.0999451	0.28609	0.310817	0.246356	0.28228	0.306404	0.269216	0.226125	0.257346	0.232346	2.28929	2.3758	2.53902	2.40137	3.39451e-10
Chr4	18457923	18457924	AT4G39780	884	+	0.0125	0.0753968	0.323864	0.0965251	0.0915493	0.0172414	0.363636	0.166667	0.25	0.842932	0.912281	0.972028	0.85	0.960938	0.945205	0.75	0.833333	0.727273	6.62337	13.4239	2.96117	7.66948	3.39721e-10
Chr3	1615388	1615389	AT3G05560	7185	-	0.0820297	0.0989118	0.110823	0.122896	0.115908	0.0945528	0.141545	0.138587	0.132928	0.021164	0.0181765	0.0144718	0.0294597	0.0191665	0.0192365	0.0133333	0.0213657	0.018598	0.184437	0.203573	0.12903	0.172347	3.40209e-10
Chr1	6560826	6560827	AT1G19000	1343	+	0.0304054	0.0213397	0.0141612	0.0191176	0.00907323	0.00088968	0.0118765	0.0197368	0.0121827	0.0896829	0.118919	0.117216	0.0919017	0.123705	0.0871166	0.0977011	0.0880102	0.0781476	4.94366	10.4098	6.02472	7.12607	3.40663e-10
Chr5	6851519	6851520	AT5G20290	77007	+	0.36441	0.377459	0.409591	0.335974	0.403809	0.385328	0.311916	0.300688	0.312305	0.12871	0.145278	0.125736	0.13943	0.198314	0.134339	0.139076	0.118493	0.130224	0.347145	0.419588	0.419276	0.395337	3.41171e-10
Chr1	19455655	19455656	AT1G52230	22472	-	0.0625077	0.0613364	0.0701853	0.0615843	0.0612467	0.055994	0.0786762	0.0816212	0.0871411	0.0179321	0.00862766	0.00797137	0.0187507	0.0118845	0.0137689	0.0165489	0.0214108	0.0173378	0.177969	0.24831	0.22348	0.216586	3.41821e-10
Chr3	1314290	1314291	AT3G04790	3878	-	0.10355	0.140044	0.13843	0.121126	0.108049	0.0845921	0.0981577	0.0940114	0.0956204	0.0208817	0.00179211	0.0172414	0.0178133	0.00404709	0.0239392	0.013308	0.0152975	0.0064554	0.104483	0.145967	0.121828	0.124093	3.43793e-10
Chr2	18245082	18245083	AT2G44100	1105	-	0.0159574	0.0358744	0.00132802	0.0166178	0.00890208	0.00177936	0.00721154	0.00301205	0.0249221	0.129228	0.218137	0.139384	0.15475	0.139804	0.146002	0.136719	0.144681	0.125954	9.15633	16.1381	11.5904	12.2949	3.44008e-10
Chr1	16470477	16470478	AT1G43670	3510	-	0.02194	0.0206476	0.000894454	0.016602	0.0100189	0.0195881	0.0328198	0.0226655	0.0308077	0.167271	0.136289	0.0825516	0.132408	0.137466	0.161383	0.135135	0.137681	0.131343	8.87981	9.33275	4.68358	7.63204	3.44083e-10
Chr1	19475062	19475063	AT1G52300	7608	+	0.0328793	0.028164	0.0247839	0.0262128	0.0205279	0.0446863	0.0435559	0.0441778	0.0284742	0.0959722	0.105017	0.107034	0.0891578	0.123988	0.110768	0.105828	0.0814159	0.104904	3.58887	3.54287	2.51401	3.21525	3.44639e-10
Chr4	2720093	2720094	AT4G05320	56406	-	0.334657	0.293327	0.261786	0.293612	0.29334	0.322175	0.267041	0.249562	0.264918	0.147306	0.170777	0.123662	0.125655	0.148547	0.148991	0.130503	0.12941	0.139106	0.49647	0.465493	0.510567	0.490844	3.45253e-10
Chr2	17711082	17711083	AT2G42540	23234	+	0.27779	0.264482	0.246922	0.247668	0.259219	0.270835	0.201102	0.173913	0.164516	0.0294894	0.0240923	0.054429	0.0260473	0.0479508	0.0295943	0.0283019	0.031746	0.00843882	0.136862	0.1332	0.126938	0.132333	3.46536e-10
Chr1	9498169	9498170	AT1G27350	698	+	0.00330579	0.0065445	0.0180361	0.0192644	0.013312	0.00294551	0.0217391	0.0126183	0.0323887	0.0921569	0.100719	0.0884774	0.0836278	0.0956607	0.060423	0.0731707	0.097561	0.0904255	10.0893	6.74826	3.9127	6.91675	3.47756e-10
Chr4	13782588	13782589	AT4G27600	1829	+	0.00125628	0.00767918	0.0323661	0.0188425	0.00059952	0.000798085	0.00732984	0.00130719	0.00154321	0.182613	0.150915	0.179283	0.132005	0.188582	0.259967	0.166276	0.178733	0.156701	12.4163	28.6833	49.2828	30.1275	3.48395e-10
Chr5	693135	693136	AT5G02960	12320	+	0.0614314	0.0662987	0.0737415	0.0853026	0.0733362	0.0848844	0.0681598	0.064129	0.066485	0.0208208	0.0165507	0.0377753	0.0262968	0.0208521	0.0246127	0.0181138	0.0177165	0.0183066	0.37299	0.294681	0.272355	0.313342	3.49529e-10
Chr4	13727371	13727372	AT4G27440	666	-	0.000155836	0.000174642	0.000193199	0.000284657	0.000249128	0.000162681	0.000668003	0.000938086	0.00088968	0.0184129	0.0150943	0.0198087	0.0196036	0.0176256	0.0148574	0.0226537	0.0172018	0.00970874	101.811	74.7869	19.8593	65.4856	3.49826e-10
Chr5	8064033	8064034	AT5G23900	5807	+	0.0151229	0.0190931	0.00477164	0.0202117	0.0151266	0.0278386	0.0457433	0.0614203	0.0420601	0.317632	0.38961	0.33209	0.294412	0.295858	0.265364	0.458758	0.418333	0.43682	26.658	13.5435	8.80498	16.3355	3.5143e-10
[truncated: 98,860 more rows]

## Sheet: PAS Master - all sites
chromosome	start	end	gene_id	PAT	strand	Col0LZ1	Col0LZ2	Col0LZ3	Col0PK1	Col0PK2	Col0PK3	Col0QL1	Col0QL2	Col0QL3	oxt6LZ1	oxt6LZ2	oxt6LZ3	oxt6PK1	oxt6PK2	oxt6PK3	oxt6QL1	oxt6QL2	oxt6QL3	oxt6LZ/Col0L	oxt6PK/Col0PK	xt6QL/Col0QL	oxt6/Col0	ttest		gene_id
[truncated: 46,962 more rows]

[truncated: 4 more sheets: common sites, oxt6-specific sites, C30-dependent sites, gene lists for GO analyses]
