# Supplementary material for: Revisiting CPSF30-mediated alternative polyadenylation in Arabidopsis thaliana
Source: PLoS One. 2025 Feb 24;20(2):e0319180. doi: 10.1371/journal.pone.0319180 (PMC11849871; doi:10.1371/journal.pone.0319180)
Supplement: S4 File — This Supplemental File has six sheets - this sheet and five that contain data. All sheets pertain to the sequencing of samples prepared from wt and cpsf30-1 mutant plants treated with cordycepin for 0 or 60 minutes as described in the Materials and Methods. The reads for this experiment were processed and poly(A) sites identified as described in Materials and Methods. (XLSX) [file pone.0319180.s004.xlsx]

## Sheet: stability relative usage
chr	start	end	gene_id	region	strand	WT0R1	WT0R2	WT0R3	WT60R1	WT60R2	WT60R3	M0R1	M0R2	M0R3	M60R1	M60R2	M60R3	WT0R1	WT0R2	WT0R3	WT60R1	WT60R2	WT60R3	M0R1	M0R2	M0R3	M60R1	M60R2	M60R3				Row Labels	Sum of M60R3	Sum of M60R2	Sum of M60R1	Sum of M0R3	Sum of M0R2	Sum of M0R1	Sum of WT60R3	Sum of WT60R2	Sum of WT60R1	Sum of WT0R3	Sum of WT0R2	Sum of WT0R1
Chr3	14201573	14201574	.	.	-	3207	2612	2399	534	1813	5115	6496	460	4871	1125	238	132	0.495366	0.478827	0.242421	0.0794052	0.158313	0.363152	0.555594	0.155932	0.326869	0.279573	0.0849697	0.0279543				.	4722	2801	4024	14902	2950	11692	14085	11452	6725	9896	5455	6474
Chr3	14201565	14201566	.	.	-	341	592	4850	1773	4531	5819	1535	36	6123	461	247	945	0.0526722	0.108524	0.490097	0.263643	0.395651	0.413135	0.131286	0.0122034	0.410884	0.114563	0.0881828	0.200127				AT1G01030	8	2	4	0	2	3	1	5	7	0	2	2
Chr1	29736902	29736903	AT1G79040	three_prime_UTR	-	1456	2213	1698	4649	4071	2133	1239	1535	2219	1534	1628	2326	0.647111	0.628336	0.643669	0.656917	0.669903	0.678867	0.239559	0.260611	0.290749	0.236801	0.280255	0.246059				AT1G01050	36	9	13	22	17	11	2	9	19	4	10	8
Chr1	10479004	10479005	AT1G29930	three_prime_UTR	-	1227	1505	1175	4068	3776	1431	1081	893	937	1259	921	1528	0.756007	0.739921	0.787534	0.800157	0.808392	0.792798	0.345257	0.314769	0.402837	0.371167	0.37995	0.384113				AT1G01080	1	1	3	4	4	4	0	0	6	0	2	2
Chr1	25048282	25048283	AT1G67090	three_prime_UTR	+	1981	2291	1375	6170	4593	1699	110	131	224	147	116	232	0.471554	0.487758	0.468963	0.5111	0.490915	0.484046	0.017762	0.02	0.0270597	0.018137	0.0178902	0.0167412				AT1G01090	142	87	71	89	92	46	25	44	67	18	27	19
Chr5	15377371	15377372	AT5G38410	three_prime_UTR	+	902	1119	933	3425	2776	1047	498	580	685	704	569	1203	0.380591	0.380612	0.397359	0.418448	0.414081	0.422859	0.148126	0.155329	0.158565	0.146728	0.167649	0.14797				AT1G01100	645	265	399	565	284	347	364	704	825	248	383	298
Chr5	15377373	15377374	AT5G38410	three_prime_UTR	+	429	549	401	1441	1190	465	868	1079	1200	1248	981	2134	0.181013	0.186735	0.170784	0.176054	0.177506	0.187803	0.25818	0.288966	0.277778	0.260108	0.289039	0.262485				AT1G01120	3	7	5	41	50	29	15	9	20	41	34	28
Chr1	25048254	25048255	AT1G67090	three_prime_UTR	+	562	576	451	1538	1170	558	779	843	1263	941	959	1454	0.133778	0.122631	0.15382	0.127402	0.125053	0.158974	0.125787	0.128702	0.152573	0.116101	0.147903	0.104921				AT1G01140	7	9	8	51	26	19	3	4	7	7	8	7
Chr2	1968009	1968010	AT2G05380	three_prime_UTR	-	268	207	94	528	313	107	634	1231	720	1139	1646	1989	0.0825123	0.0968195	0.095723	0.086728	0.0909884	0.0693904	0.289762	0.263993	0.214413	0.274656	0.23464	0.269915				AT1G01160	13	4	3	1	0	3	3	3	14	3	4	5
Chr1	22701264	22701265	AT1G61520	three_prime_UTR	-	108	215	164	461	310	179	932	854	1377	1119	940	1534	0.136364	0.145763	0.143608	0.202726	0.168662	0.16776	0.338171	0.375715	0.422263	0.374749	0.497091	0.469113				AT1G01170	27	23	13	23	21	16	17	20	47	14	22	17
Chr2	14522595	14522596	AT2G34420	three_prime_UTR	+	479	1133	784	1182	948	572	675	359	375	645	193	474	0.47567	0.533176	0.461448	0.514137	0.541096	0.559687	0.196107	0.18307	0.22482	0.209756	0.206417	0.218333				AT1G01230	11	6	7	15	11	5	2	1	0	2	1	2
Chr1	7042602	7042603	AT1G20340	three_prime_UTR	+	206	406	309	760	649	380	522	596	688	766	594	1351	0.18007	0.226816	0.220399	0.206298	0.228039	0.228228	0.279443	0.337677	0.328244	0.320234	0.387476	0.346677				AT1G01300	72	36	30	62	27	27	7	27	26	9	6	8
Chr1	29736904	29736905	AT1G79040	three_prime_UTR	-	309	551	358	890	804	402	544	558	743	640	584	781	0.137333	0.156445	0.135709	0.12576	0.132302	0.127944	0.105182	0.0947368	0.0973532	0.0987959	0.100534	0.0826193				AT1G01320	7	3	3	10	8	6	0	0	0	2	1	0
Chr1	25048302	25048303	AT1G67090	three_prime_UTR	+	108	167	94	365	279	111	703	667	889	1010	687	1714	0.0257082	0.0355546	0.03206	0.0302353	0.0298204	0.0316239	0.113515	0.101832	0.107393	0.124614	0.105953	0.123683				AT1G01470	448	322	304	386	481	244	254	548	645	252	312	399
Chr2	14525734	14525735	AT2G34430	three_prime_UTR	-	326	699	650	808	538	357	434	569	430	584	434	459	0.509375	0.487108	0.538079	0.538667	0.492674	0.497908	0.408278	0.431715	0.408745	0.420749	0.430556	0.456262				AT1G01490	5	8	0	2	11	1	2	2	0	0	1	1
Chr1	20802717	20802718	AT1G55670	three_prime_UTR	+	249	255	225	609	417	259	574	657	959	642	602	812	0.255647	0.215008	0.230297	0.212047	0.216399	0.226003	0.332176	0.365	0.356108	0.328893	0.344	0.314729				AT1G01550	34	24	25	78	81	63	26	39	43	54	50	45
Chr1	2640900	2640901	AT1G08380	three_prime_UTR	+	161	228	162	458	312	179	690	663	924	763	551	866	0.127778	0.141615	0.118076	0.153588	0.14124	0.140282	0.256315	0.284062	0.281536	0.265115	0.298322	0.268278				AT1G01560	0	1	0	6	6	0	0	2	2	2	2	3
Chr1	10472280	10472281	AT1G29910	three_prime_UTR	+	399	548	401	983	737	386	411	372	408	506	300	487	0.501256	0.502752	0.533245	0.490764	0.527559	0.502604	0.217001	0.240155	0.288747	0.241989	0.273224	0.264243				AT1G01600	1	1	0	1	0	7	1	3	10	0	2	0
Chr2	1968031	1968032	AT2G05380	three_prime_UTR	-	584	382	193	1163	621	296	161	345	310	294	644	670	0.179803	0.178672	0.196538	0.191032	0.180523	0.191958	0.0735832	0.0739867	0.0923169	0.0708946	0.0918033	0.0909214				AT1G01610	1	4	1	8	2	1	0	5	1	1	0	0
Chr1	25048334	25048335	AT1G67090	three_prime_UTR	+	29	40	28	130	111	31	608	656	773	751	663	1433	0.00690312	0.00851607	0.0095498	0.0107687	0.011864	0.00883191	0.0981754	0.100153	0.09338	0.0926589	0.102252	0.103406				AT1G01620	225	140	142	207	186	153	112	279	327	98	153	134
Chr5	26570205	26570206	AT5G66570	three_prime_UTR	-	22	26	12	55	29	30	472	801	551	854	788	1330	0.0181369	0.0241636	0.0144928	0.0211783	0.0182046	0.0286533	0.32	0.330718	0.341176	0.357472	0.334892	0.365585				AT1G01650	5	1	0	4	5	6	2	3	16	2	2	7
Chr2	2587783	2587784	AT2G06520	three_prime_UTR	+	195	323	283	585	512	300	469	386	506	464	237	578	0.213816	0.241586	0.280476	0.244872	0.283499	0.295276	0.422142	0.406744	0.364291	0.410619	0.45057	0.461293				AT1G01720	3	6	7	23	10	12	0	7	3	8	10	9
Chr5	506543	506544	AT5G02380	three_prime_UTR	+	295	487	221	1286	1011	429	96	133	239	120	161	229	0.458075	0.493414	0.471215	0.507498	0.48327	0.486947	0.10148	0.134343	0.153205	0.120968	0.146231	0.141445				AT1G01730	6	7	12	3	5	6	6	17	24	10	8	9
Chr1	10478984	10478985	AT1G29930	three_prime_UTR	-	23	33	14	38	32	11	814	794	513	842	569	1013	0.0141713	0.0162242	0.00938338	0.00747443	0.00685078	0.00609418	0.259981	0.279873	0.22055	0.248231	0.234736	0.254651				AT1G01790	17	16	10	13	9	9	8	6	4	6	6	2
Chr1	2640918	2640919	AT1G08380	three_prime_UTR	+	410	392	407	951	518	384	273	254	269	300	128	293	0.325397	0.243478	0.296647	0.318913	0.234495	0.30094	0.101412	0.108826	0.0819622	0.104239	0.0693016	0.0907683				AT1G01800	16	6	15	20	11	13	5	7	16	2	12	8
Chr3	2889495	2889496	AT3G09390	three_prime_UTR	+	250	383	127	816	686	179	217	350	447	170	369	443	0.322997	0.384152	0.341398	0.431746	0.376096	0.423168	0.309117	0.326797	0.321583	0.339321	0.352099	0.350752				AT1G01820	29	23	15	29	26	14	12	29	24	14	17	12
Chr3	14201562	14201563	.	.	-	50	69	793	204	1663	772	95	6	454	27	18	131	0.0077232	0.0126489	0.0801334	0.0303346	0.145215	0.0548101	0.00812521	0.0020339	0.0304657	0.00670974	0.00642628	0.0277425				AT1G01940	5	2	2	1	5	0	0	4	8	0	1	0
Chr2	2027099	2027100	AT2G05520	three_prime_UTR	-	402	289	152	824	557	193	118	272	243	164	478	502	0.226607	0.263686	0.267606	0.293552	0.289953	0.234223	0.118355	0.0956063	0.115659	0.0877005	0.126656	0.110257				AT1G01950	3	2	1	5	3	4	0	1	4	1	0	2
Chr1	22701287	22701288	AT1G61520	three_prime_UTR	-	296	599	420	943	745	472	128	82	192	148	67	98	0.373737	0.406102	0.367776	0.414688	0.405332	0.442362	0.0464441	0.0360757	0.0588776	0.0495646	0.035431	0.0299694				AT1G02080	18	2	10	26	17	6	4	10	16	2	5	9
Chr4	7522629	7522630	AT4G12800	three_prime_UTR	-	224	305	247	575	468	178	369	302	362	448	221	491	0.329412	0.309959	0.322454	0.307158	0.318801	0.318426	0.278912	0.314911	0.302423	0.314828	0.29506	0.293485				AT1G02090	21	14	7	9	11	5	2	9	7	3	5	3
Chr1	2640917	2640918	AT1G08380	three_prime_UTR	+	345	532	456	753	636	372	162	119	243	180	115	207	0.27381	0.330435	0.332362	0.252515	0.287913	0.291536	0.0601783	0.0509854	0.0740402	0.0625434	0.0622631	0.0641264				AT1G02120	38	39	22	22	38	10	14	26	27	8	11	7
Chr2	18626996	18626997	AT2G45180	three_prime_UTR	-	280	440	195	608	394	170	283	301	422	304	292	403	0.469799	0.452675	0.455607	0.450704	0.448237	0.419753	0.240851	0.246116	0.32764	0.300395	0.311966	0.331414				AT1G02130	14	3	4	10	10	5	4	23	27	5	8	11
Chr3	20339552	20339553	AT3G54890	three_prime_UTR	+	133	130	170	281	170	107	410	465	363	646	364	706	0.154651	0.129096	0.160985	0.128018	0.141903	0.103182	0.28413	0.260067	0.292271	0.296875	0.254902	0.299406				AT1G02140	23	20	4	18	6	9	5	10	22	7	8	7
Chr5	15377329	15377330	AT5G38410	three_prime_UTR	+	31	30	31	142	62	36	378	452	556	598	437	1076	0.0130802	0.0102041	0.0132027	0.0173488	0.00924821	0.0145396	0.112433	0.12105	0.128704	0.124635	0.128757	0.132349				AT1G02150	2	3	1	1	2	0	3	7	17	6	6	7
Chr5	22248076	22248077	AT5G54770	three_prime_UTR	-	283	443	205	1027	764	311	108	133	133	107	105	185	0.261795	0.301977	0.280055	0.294101	0.283698	0.327368	0.0679245	0.0670363	0.0610092	0.0599776	0.0573457	0.0569581				AT1G02160	10	9	4	11	10	1	1	1	11	0	7	6
Chr3	7376638	7376639	AT3G21055	three_prime_UTR	+	207	283	260	701	504	188	257	208	243	265	140	470	0.338235	0.357775	0.370899	0.365294	0.378663	0.33157	0.376281	0.363636	0.380878	0.332915	0.412979	0.376				AT1G02170	19	8	10	3	9	5	3	9	15	5	6	8
Chr1	4608420	4608421	AT1G13440	three_prime_UTR	+	168	233	149	480	342	239	265	198	452	298	238	518	0.421053	0.393581	0.430636	0.393765	0.366559	0.482828	0.380201	0.28863	0.414299	0.340183	0.33711	0.346025				AT1G02280	33	25	17	24	11	15	8	24	30	2	13	12
Chr3	5706765	5706766	AT3G16770	CDS	-	86	138	59	361	204	147	451	319	463	369	427	432	0.423645	0.428571	0.375796	0.416859	0.328502	0.462264	0.517796	0.435792	0.479296	0.466498	0.39684	0.373057				AT1G02305	69	54	29	60	51	37	17	36	65	17	42	25
Chr1	20802738	20802739	AT1G55670	three_prime_UTR	+	195	202	184	618	381	238	232	204	345	240	207	328	0.200205	0.17032	0.188332	0.215181	0.197717	0.207679	0.134259	0.113333	0.12811	0.122951	0.118286	0.127132				AT1G02335	4	0	2	3	1	0	2	5	10	4	4	1
Chr2	1968036	1968037	AT2G05380	three_prime_UTR	-	451	334	135	915	524	224	59	101	97	105	227	195	0.138855	0.156221	0.137475	0.150296	0.152326	0.145266	0.0269653	0.0216599	0.0288862	0.0253195	0.0323592	0.0264622				AT1G02360	11	10	7	5	7	5	3	11	13	5	7	4
Chr3	22747163	22747164	AT3G61470	three_prime_UTR	-	223	389	286	646	482	332	163	114	130	184	129	199	0.317212	0.380254	0.327982	0.320755	0.32901	0.389671	0.127643	0.0998249	0.139186	0.125941	0.141914	0.121268				AT1G02400	4	3	0	19	12	3	1	1	4	16	11	20
Chr2	2027098	2027099	AT2G05520	three_prime_UTR	-	383	195	118	586	363	161	105	279	187	171	346	370	0.215896	0.17792	0.207746	0.208764	0.188964	0.195388	0.105316	0.0980668	0.0890052	0.0914439	0.0916799	0.0812651				AT1G02475	12	9	5	8	9	8	2	0	2	1	0	4
Chr2	9265314	9265315	AT2G21660	three_prime_UTR	+	126	108	52	185	133	66	206	590	365	226	416	754	0.0370697	0.0408009	0.0468468	0.0336058	0.0364984	0.053528	0.126071	0.129813	0.131153	0.12092	0.122895	0.127107				AT1G02500	361	220	196	238	162	132	118	245	354	104	143	132
Chr2	9265252	9265253	AT2G21660	three_prime_UTR	+	398	312	138	748	429	144	110	233	136	103	180	268	0.117093	0.117869	0.124324	0.135876	0.117728	0.116788	0.0673195	0.0512651	0.0488681	0.0551097	0.0531758	0.0451787				AT1G02560	108	70	50	73	49	57	49	98	115	28	37	50
Chr4	1229157	1229158	AT4G02770	three_prime_UTR	+	302	332	312	454	364	240	191	244	208	198	141	211	0.820652	0.78487	0.795918	0.815081	0.80531	0.786885	0.55848	0.56092	0.573003	0.634615	0.655814	0.567204				AT1G02610	0	2	5	3	1	5	2	0	2	0	4	0
Chr3	5180669	5180670	AT3G15353	three_prime_UTR	+	115	304	172	639	598	274	138	111	170	224	167	277	0.153333	0.189881	0.187568	0.170856	0.2023	0.185763	0.0891473	0.09375	0.0968109	0.101957	0.12172	0.0898184				AT1G02660	9	9	5	53	58	48	4	8	9	22	21	36
Chr1	11214917	11214918	AT1G31330	three_prime_UTR	+	122	234	191	261	237	109	299	382	307	355	234	442	0.168044	0.252155	0.223916	0.158663	0.212366	0.187608	0.376101	0.388606	0.411528	0.38671	0.363354	0.346667				AT1G02730	0	3	1	8	1	5	2	1	1	3	0	2
Chr2	19447416	19447417	AT2G47400	three_prime_UTR	-	264	385	276	581	443	229	158	198	143	173	121	201	0.547718	0.558781	0.527725	0.546566	0.558638	0.566832	0.200253	0.19469	0.162316	0.169442	0.154337	0.143367				AT1G02780	733	401	373	290	372	272	222	530	752	173	310	253
Chr2	1968035	1968036	AT2G05380	three_prime_UTR	-	408	261	118	867	509	217	45	123	66	95	226	204	0.125616	0.122077	0.120163	0.142411	0.147965	0.140726	0.0205667	0.0263779	0.0196546	0.0229081	0.0322167	0.0276835				AT1G02840	12	14	11	11	5	3	5	8	16	3	3	6
Chr2	18626995	18626996	AT2G45180	three_prime_UTR	-	182	230	109	473	225	137	327	370	306	255	240	281	0.305369	0.236626	0.254673	0.35063	0.255973	0.338272	0.278298	0.302535	0.237578	0.251976	0.25641	0.231086				AT1G02860	2	0	3	2	2	0	1	2	5	1	2	4
Chr2	9842572	9842573	AT2G23120	three_prime_UTR	-	211	169	179	534	473	254	194	224	205	202	196	293	0.485057	0.510574	0.481183	0.500938	0.542431	0.543897	0.359926	0.338369	0.375458	0.395303	0.413502	0.367629				AT1G02870	12	15	5	7	4	6	9	24	14	3	7	7
Chr1	29736882	29736883	AT1G79040	three_prime_UTR	-	14	26	24	58	46	16	306	406	544	466	369	821	0.00622222	0.00738217	0.0090978	0.00819556	0.00756952	0.0050923	0.0591647	0.0689304	0.0712788	0.0719358	0.0635221	0.0868507				AT1G02900	13	7	6	13	8	10	1	12	6	3	4	1
Chr1	29736882	29736883	AT1G79040	three_prime_UTR	-	14	26	24	58	46	16	306	406	544	466	369	821	0.00622222	0.00738217	0.0090978	0.00819556	0.00756952	0.0050923	0.0591647	0.0689304	0.0712788	0.0719358	0.0635221	0.0868507				AT1G02910	19	15	15	16	15	9	4	11	20	4	6	11
Chr1	25048271	25048272	AT1G67090	three_prime_UTR	+	197	189	132	541	416	169	168	220	216	207	195	420	0.0468936	0.0402385	0.0450205	0.0448144	0.0444634	0.0481481	0.0271274	0.0335878	0.0260933	0.0255398	0.030074	0.0303074				AT1G02920	19	17	15	15	9	11	5	13	11	5	4	2
Chr2	15166447	15166448	AT2G36120	three_prime_UTR	-	24	14	11	48	16	13	128	570	339	323	555	1026	0.04	0.0276134	0.0336391	0.033779	0.0192308	0.0235935	0.245681	0.280927	0.324092	0.257576	0.272996	0.331502				AT1G02930	315	391	187	283	170	115	138	383	715	99	147	132
Chr3	19989649	19989650	AT3G53990	three_prime_UTR	+	168	178	151	402	315	205	233	196	344	209	244	390	0.760181	0.738589	0.736585	0.6432	0.687773	0.76779	0.712538	0.69258	0.742981	0.701342	0.645503	0.629032				AT1G03040	4	2	3	2	1	4	1	2	11	3	2	2
Chr3	5669539	5669540	AT3G16640	three_prime_UTR	+	52	42	33	126	88	41	321	308	519	332	518	641	0.043771	0.0254391	0.0342324	0.0323991	0.0292262	0.0338843	0.167362	0.158763	0.211319	0.159846	0.213256	0.217509				AT1G03080	6	12	5	4	11	2	7	15	17	6	12	12
Chr2	1968029	1968030	AT2G05380	three_prime_UTR	-	298	178	85	552	302	154	84	241	148	222	356	387	0.0917488	0.0832554	0.086558	0.0906702	0.0877907	0.0998703	0.0383912	0.0516835	0.0440739	0.0535327	0.0507484	0.0525173				AT1G03090	1	0	0	1	1	0	3	2	7	3	3	6
Chr2	17270476	17270477	AT2G41430	three_prime_UTR	-	238	298	249	596	279	243	191	216	158	162	152	188	0.454198	0.456355	0.378995	0.477564	0.314898	0.484064	0.291603	0.220408	0.25	0.25273	0.282004	0.216092				AT1G03130	38	26	61	88	108	91	57	73	108	149	131	90
Chr2	9265300	9265301	AT2G21660	three_prime_UTR	+	436	318	115	568	410	127	72	222	156	90	167	284	0.128273	0.120136	0.103604	0.103179	0.112514	0.103001	0.0440636	0.0488449	0.0560546	0.0481541	0.0493353	0.0478759				AT1G03140	1	3	2	3	0	1	2	4	6	1	4	3
Chr1	20309835	20309836	AT1G54410	three_prime_UTR	+	195	221	131	614	313	172	123	219	175	149	278	348	0.253906	0.267554	0.257367	0.296762	0.265705	0.216352	0.168263	0.12659	0.15528	0.177381	0.14647	0.116194				AT1G03220	84	85	57	83	91	44	45	113	143	39	85	78
Chr2	1994100	1994101	AT2G05440	three_prime_UTR	-	385	188	104	632	297	361	28	244	81	102	241	271	0.241834	0.210999	0.182777	0.19664	0.188931	0.236566	0.0897436	0.132393	0.105606	0.0854271	0.138426	0.115664				AT1G03230	21	13	6	21	20	9	19	27	60	12	26	24
Chr1	29736906	29736907	AT1G79040	three_prime_UTR	-	55	107	62	188	163	81	300	326	408	365	348	523	0.0244444	0.0303805	0.0235027	0.0265649	0.0268224	0.0257798	0.0580046	0.055348	0.0534591	0.0563446	0.059907	0.0553264				AT1G03250	7	1	2	0	0	3	3	8	4	0	0	1
Chr2	14522556	14522557	AT2G34420	three_prime_UTR	+	130	181	199	211	144	80	499	320	294	459	139	259	0.129096	0.0851765	0.117128	0.091779	0.0821918	0.0782779	0.144974	0.163182	0.176259	0.149268	0.148663	0.1193				AT1G03280	3	2	7	0	0	1	1	4	4	5	2	2
Chr3	5669496	5669497	AT3G16640	three_prime_UTR	+	201	342	221	710	591	229	85	113	119	79	99	119	0.169192	0.207147	0.229253	0.182566	0.19628	0.189256	0.044317	0.0582474	0.0484528	0.0380356	0.0407575	0.04038				AT1G03330	17	10	13	12	13	7	5	24	23	6	10	4
Chr1	10472282	10472283	AT1G29910	three_prime_UTR	+	210	197	147	559	286	177	229	169	196	269	157	285	0.263819	0.180734	0.195479	0.279081	0.204724	0.230469	0.120908	0.109103	0.138712	0.128647	0.142987	0.154639				AT1G03350	5	6	1	1	4	1	3	19	13	0	4	10
Chr4	12332642	12332643	AT4G23670	three_prime_UTR	+	111	160	134	347	330	257	146	189	406	218	192	347	0.521127	0.52459	0.587719	0.539658	0.554622	0.556277	0.396739	0.4163	0.440347	0.383128	0.378698	0.397936				AT1G03370	2	9	0	7	2	5	8	9	13	2	3	2
Chr1	25048320	25048321	AT1G67090	three_prime_UTR	+	21	14	9	38	31	6	301	310	522	393	341	833	0.00499881	0.00298063	0.00306958	0.00314778	0.00331338	0.0017094	0.0486033	0.0473282	0.0630587	0.0484886	0.052591	0.0601097				AT1G03475	58	36	25	46	33	23	34	68	88	20	30	45
Chr2	9265301	9265302	AT2G21660	three_prime_UTR	+	384	242	119	644	335	108	88	224	140	81	135	275	0.112974	0.0914243	0.107207	0.116985	0.0919319	0.0875912	0.0538556	0.0492849	0.0503054	0.0433387	0.0398818	0.0463587				AT1G03590	3	5	1	2	1	1	1	1	2	3	7	2
Chr2	1994140	1994141	AT2G05440	three_prime_UTR	-	177	117	58	400	209	165	69	377	147	271	327	415	0.111181	0.131313	0.101933	0.124456	0.132952	0.108126	0.221154	0.204558	0.191656	0.226968	0.187823	0.177123				AT1G03600	96	21	65	71	67	78	23	71	95	43	52	43
Chr2	2587774	2587775	AT2G06520	three_prime_UTR	+	233	305	235	493	371	196	156	115	234	145	62	139	0.255482	0.228123	0.232904	0.206362	0.205426	0.192913	0.140414	0.12118	0.168467	0.128319	0.117871	0.110934				AT1G03610	29	15	13	14	4	9	0	7	10	10	6	6
Chr2	2027097	2027098	AT2G05520	three_prime_UTR	-	314	146	68	390	336	172	76	207	136	154	298	350	0.177001	0.133212	0.119718	0.138938	0.174909	0.208738	0.0762287	0.0727592	0.0647311	0.0823529	0.0789613	0.0768724				AT1G03630	34	10	25	24	25	20	14	23	46	17	15	18
Chr2	10830109	10830110	AT2G25450	three_prime_UTR	+	136	278	122	275	280	110	202	158	390	130	177	339	0.539683	0.649533	0.600985	0.52381	0.542636	0.564103	0.435345	0.374408	0.462085	0.379009	0.482289	0.42375				AT1G03680	124	80	63	140	89	67	68	121	183	54	82	66
Chr1	172189	172190	AT1G01470	three_prime_UTR	+	297	216	188	468	370	193	85	194	158	123	111	180	0.744361	0.692308	0.746032	0.725581	0.675182	0.759843	0.348361	0.403326	0.409326	0.404605	0.34472	0.401786				AT1G03740	16	23	21	26	26	26	16	14	15	13	23	10
Chr1	20802721	20802722	AT1G55670	three_prime_UTR	+	117	119	102	299	174	117	213	209	324	240	264	371	0.120123	0.100337	0.104401	0.104109	0.0902958	0.102094	0.123264	0.116111	0.120312	0.122951	0.150857	0.143798				AT1G03850	10	6	3	0	1	0	2	5	16	0	4	1
Chr1	25048332	25048333	AT1G67090	three_prime_UTR	+	19	23	17	33	31	9	321	306	388	385	299	658	0.00452273	0.00489674	0.00579809	0.0027336	0.00331338	0.0025641	0.0518327	0.0467176	0.0468712	0.0475015	0.0461135	0.0474816				AT1G03860	15	8	7	16	16	2	4	6	16	2	6	2
Chr1	7042638	7042639	AT1G20340	three_prime_UTR	+	235	355	261	689	513	308	14	6	27	21	17	32	0.20542	0.198324	0.186163	0.187025	0.180253	0.184985	0.00749465	0.00339943	0.0128817	0.00877926	0.0110894	0.00821144				AT1G03870	103	46	42	90	87	75	34	120	126	28	64	65
Chr3	5180672	5180673	AT3G15353	three_prime_UTR	+	105	181	113	580	367	203	135	106	124	195	111	228	0.14	0.113054	0.123228	0.15508	0.124154	0.137627	0.0872093	0.089527	0.070615	0.0887574	0.0809038	0.07393				AT1G03900	84	54	43	52	33	25	15	59	85	14	26	20
Chr3	17493447	17493448	AT3G47470	three_prime_UTR	+	132	218	215	199	120	85	357	235	238	335	121	193	0.15733	0.181667	0.192825	0.147298	0.12513	0.128593	0.153879	0.126208	0.109982	0.144959	0.0891673	0.109846				AT1G03910	11	2	2	5	1	5	1	6	5	2	7	9
Chr1	11214899	11214900	AT1G31330	three_prime_UTR	+	293	249	298	691	366	205	41	58	65	53	46	80	0.403581	0.268319	0.349355	0.420061	0.327957	0.35284	0.0515723	0.0590031	0.0871314	0.0577342	0.0714286	0.0627451				AT1G04040	108	55	27	24	35	18	28	60	86	19	33	47
Chr4	7760973	7760974	AT4G13340	three_prime_UTR	-	197	174	132	295	241	115	267	189	315	145	118	256	0.658863	0.625899	0.538776	0.602041	0.593596	0.458167	0.510516	0.588785	0.654886	0.472313	0.59596	0.515091				AT1G04080	30	16	22	26	16	23	20	28	52	18	18	24
Chr3	5180684	5180685	AT3G15353	three_prime_UTR	+	5	0	4	6	3	1	298	238	417	424	293	728	0.00666667	0	0.00436205	0.00160428	0.00101488	0.000677966	0.192506	0.201014	0.237472	0.19299	0.213557	0.236057				AT1G04140	2	0	4	2	0	0	0	3	6	3	1	3
Chr1	25048321	25048322	AT1G67090	three_prime_UTR	+	16	18	3	25	26	8	253	273	381	367	286	706	0.00380862	0.00383223	0.00102319	0.00207091	0.00277897	0.0022792	0.0408526	0.0416794	0.0460256	0.0452807	0.0441086	0.0509453				AT1G04170	26	11	7	16	8	7	5	5	17	2	2	7
Chr2	1968011	1968012	AT2G05380	three_prime_UTR	-	45	36	9	72	41	20	168	357	208	360	459	583	0.0138547	0.0168382	0.00916497	0.0118265	0.0119186	0.0129702	0.0767824	0.0765602	0.0619416	0.0868097	0.0654312	0.0791152				AT1G04200	2	2	3	3	4	3	1	4	7	0	1	5
Chr2	2027074	2027075	AT2G05520	three_prime_UTR	-	23	8	6	16	12	3	113	394	240	275	503	764	0.0129651	0.00729927	0.0105634	0.00570004	0.00624675	0.00364078	0.11334	0.138489	0.114231	0.147059	0.13328	0.167801				AT1G04250	15	9	4	11	9	6	5	6	6	6	6	5
Chr3	5669498	5669499	AT3G16640	three_prime_UTR	+	191	248	140	601	451	151	88	71	103	79	94	108	0.160774	0.150212	0.145228	0.154538	0.149784	0.124793	0.0458811	0.0365979	0.0419381	0.0380356	0.0386991	0.0366474				AT1G04270	462	288	250	391	256	246	106	363	486	97	174	152
Chr3	5669497	5669498	AT3G16640	three_prime_UTR	+	190	258	150	605	433	194	81	88	85	81	74	68	0.159933	0.156269	0.155602	0.155567	0.143806	0.160331	0.0422315	0.0453608	0.0346091	0.0389986	0.0304652	0.0230743				AT1G04280	13	10	5	9	11	6	0	1	3	1	1	3
Chr1	25048259	25048260	AT1G67090	three_prime_UTR	+	103	79	85	264	192	56	143	220	260	224	250	408	0.024518	0.0168192	0.0289905	0.0218688	0.0205216	0.0159544	0.0230906	0.0335878	0.0314086	0.0276373	0.0385564	0.0294415				AT1G04400	9	8	5	8	11	9	5	16	19	6	13	11
Chr2	7838263	7838264	AT2G18020	three_prime_UTR	-	101	137	74	276	259	96	160	202	249	173	196	350	0.417355	0.444805	0.448485	0.422665	0.49053	0.472906	0.496894	0.527415	0.514463	0.514881	0.569767	0.486787				AT1G04410	480	253	263	338	253	246	168	409	596	128	212	178
Chr1	2049364	2049365	AT1G06680	three_prime_UTR	-	90	106	85	253	196	88	221	256	204	216	160	397	0.130435	0.130542	0.136218	0.157928	0.18508	0.165725	0.194371	0.206285	0.188366	0.159645	0.186916	0.17899				AT1G04420	58	33	18	13	22	20	14	29	39	6	9	10
Chr3	20339574	20339575	AT3G54890	three_prime_UTR	+	48	116	88	182	99	63	222	251	200	350	251	402	0.055814	0.115194	0.0833333	0.0829157	0.0826377	0.0607522	0.153846	0.14038	0.161031	0.160846	0.17577	0.170483				AT1G04430	21	16	7	18	18	4	12	43	40	8	8	19
Chr5	22248074	22248075	AT5G54770	three_prime_UTR	-	213	236	119	626	402	149	66	92	102	83	69	112	0.19704	0.160873	0.162568	0.179267	0.149276	0.156842	0.0415094	0.046371	0.046789	0.0465247	0.0376843	0.0344828				AT1G04440	11	3	5	8	7	4	1	13	23	10	12	9
Chr3	5180662	5180663	AT3G15353	three_prime_UTR	+	121	204	124	527	344	199	112	82	115	126	93	218	0.161333	0.12742	0.135224	0.140909	0.116373	0.134915	0.0723514	0.0692568	0.0654897	0.0573509	0.0677843	0.0706874				AT1G04480	205	117	92	185	128	85	46	124	171	28	64	46
Chr3	5180662	5180663	AT3G15353	three_prime_UTR	+	121	204	124	527	344	199	112	82	115	126	93	218	0.161333	0.12742	0.135224	0.140909	0.116373	0.134915	0.0723514	0.0692568	0.0654897	0.0573509	0.0677843	0.0706874				AT1G04510	4	2	1	1	2	2	1	2	2	4	1	2
Chr2	15166487	15166488	AT2G36120	three_prime_UTR	-	23	33	26	93	59	53	121	390	210	241	454	553	0.0383333	0.0650888	0.0795107	0.0654469	0.0709135	0.0961887	0.232246	0.192213	0.200765	0.192185	0.223315	0.178675				AT1G04630	35	11	12	20	22	15	3	12	15	1	6	5
Chr4	18273972	18273973	AT4G39260	three_prime_UTR	+	213	196	142	483	252	126	108	124	92	147	71	294	0.399625	0.410901	0.496503	0.435528	0.357447	0.367347	0.264706	0.239845	0.229426	0.268739	0.226837	0.247683				AT1G04680	2	0	1	3	0	2	1	5	4	3	6	5
Chr5	22039470	22039471	AT5G54270	three_prime_UTR	-	177	180	217	317	217	134	203	179	189	174	91	167	0.268182	0.197368	0.212121	0.292705	0.298077	0.219313	0.153904	0.179719	0.165499	0.155219	0.189583	0.184327				AT1G04690	3	0	0	4	0	1	3	2	6	3	1	5
Chr3	20339575	20339576	AT3G54890	three_prime_UTR	+	69	60	59	143	115	62	271	320	178	356	224	377	0.0802326	0.0595829	0.0558712	0.0651481	0.0959933	0.0597878	0.187803	0.178971	0.143317	0.163603	0.156863	0.159881				AT1G04710	4	3	3	2	2	2	0	4	3	3	0	2
Chr1	2049347	2049348	AT1G06680	three_prime_UTR	-	49	70	68	157	99	42	231	236	282	303	217	464	0.0710145	0.0862069	0.108974	0.0980025	0.0934844	0.079096	0.203166	0.190169	0.260388	0.223947	0.253505	0.209197				AT1G04750	32	39	19	28	20	14	10	42	50	13	21	15
Chr1	7146416	7146417	AT1G20620	three_prime_UTR	-	170	247	161	258	290	112	106	164	262	78	123	225	0.21197	0.250507	0.268781	0.205087	0.212454	0.230928	0.128954	0.139101	0.169032	0.164905	0.15092	0.181305				AT1G04780	6	3	11	8	9	12	4	2	4	1	4	3
Chr4	14202849	14202850	AT4G28750	three_prime_UTR	+	63	122	117	325	193	134	197	142	211	254	155	257	0.148585	0.193038	0.202422	0.202871	0.197544	0.189802	0.246558	0.238655	0.254524	0.242598	0.248397	0.230081				AT1G04800	92	105	64	49	78	43	29	75	148	31	58	61
Chr2	13140219	13140220	AT2G30860	three_prime_UTR	-	29	21	20	63	32	11	181	211	497	256	285	560	0.0794521	0.0491803	0.0888889	0.0587139	0.0449438	0.0443548	0.351456	0.338141	0.435583	0.354571	0.41185	0.419476				AT1G04820	159	96	77	69	58	43	43	99	214	33	54	38
Chr2	13019191	13019192	AT2G30570	three_prime_UTR	+	90	89	56	220	129	53	207	253	264	248	185	358	0.100559	0.0838041	0.0664294	0.0999546	0.0850923	0.0705726	0.155172	0.199213	0.173115	0.178674	0.162852	0.206221				AT1G04850	28	30	25	27	19	13	7	9	11	1	4	8
Chr5	24290843	24290844	AT5G60390	three_prime_UTR	-	191	204	141	526	423	121	56	79	120	73	55	159	0.416122	0.386364	0.431193	0.387049	0.425982	0.345714	0.172308	0.200508	0.201681	0.186224	0.145889	0.167192				AT1G04945	1	6	5	10	4	5	1	3	4	1	3	5
Chr5	15377339	15377340	AT5G38410	three_prime_UTR	+	24	36	30	63	50	16	208	204	269	349	276	601	0.0101266	0.0122449	0.0127768	0.00769701	0.00745823	0.00646204	0.0618679	0.0546331	0.0622685	0.0727386	0.08132	0.0739237				AT1G04960	5	4	5	1	1	0	1	1	3	0	4	1
Chr3	5669520	5669521	AT3G16640	three_prime_UTR	+	71	95	62	284	201	86	205	162	218	198	237	306	0.0597643	0.0575409	0.0643154	0.0730265	0.0667552	0.0710744	0.106882	0.0835052	0.0887622	0.0953298	0.097571	0.103834				AT1G04970	9	8	17	26	8	12	4	6	19	3	10	7
Chr2	9265281	9265282	AT2G21660	three_prime_UTR	+	337	244	101	505	373	123	37	109	60	39	80	113	0.0991468	0.0921798	0.090991	0.0917348	0.10236	0.0997567	0.0226438	0.0239824	0.0215595	0.0208668	0.0236337	0.0190492				AT1G05010	44	152	125	42	74	60	18	34	76	18	6	7
Chr1	10474917	10474918	AT1G29920	three_prime_UTR	+	236	334	303	171	232	164	176	72	125	176	59	55	0.552693	0.616236	0.564246	0.529412	0.594872	0.525641	0.203704	0.196185	0.301205	0.226512	0.317204	0.231092				AT1G05060	3	2	3	2	0	4	0	8	2	1	0	2
Chr2	1968026	1968027	AT2G05380	three_prime_UTR	-	28	14	6	55	41	24	110	314	243	243	483	535	0.00862069	0.00654818	0.00610998	0.00903417	0.0119186	0.0155642	0.0502742	0.0673386	0.0723645	0.0585966	0.0688525	0.0726014				AT1G05160	1	1	3	5	1	1	3	5	9	0	0	0
Chr2	2027093	2027094	AT2G05520	three_prime_UTR	-	132	102	38	229	186	84	76	245	176	160	292	356	0.0744081	0.0930657	0.0669014	0.0815818	0.0968246	0.101942	0.0762287	0.086116	0.0837696	0.0855615	0.0773715	0.0781902				AT1G05180	5	3	0	3	1	4	0	3	8	1	1	2
Chr1	2640901	2640902	AT1G08380	three_prime_UTR	+	22	24	20	50	40	18	339	265	327	339	195	397	0.0174603	0.0149068	0.0145773	0.0167673	0.0181077	0.0141066	0.125929	0.113539	0.0996344	0.11779	0.105577	0.122986				AT1G05190	370	222	183	147	213	120	82	253	336	75	117	108
Chr1	25048283	25048284	AT1G67090	three_prime_UTR	+	282	165	120	433	602	154	37	40	57	42	37	67	0.0671269	0.0351288	0.0409277	0.0358681	0.0643437	0.0438746	0.00597449	0.00610687	0.00688572	0.00518199	0.00570635	0.00483475				AT1G05205	3	2	0	1	2	6	5	13	16	6	9	2
Chr4	14825807	14825808	AT4G30280	three_prime_UTR	+	261	123	171	397	285	160	55	132	99	62	178	104	0.649254	0.574766	0.635688	0.586411	0.478188	0.555556	0.170279	0.215686	0.215217	0.231343	0.316726	0.290503				AT1G05260	3	6	3	3	1	3	6	9	17	4	6	2
Chr1	7146413	7146414	AT1G20620	three_prime_UTR	-	227	249	159	340	402	98	73	103	164	34	71	105	0.283042	0.252535	0.265442	0.27027	0.294505	0.202062	0.0888078	0.0873622	0.105806	0.0718816	0.0871166	0.0846092				AT1G05340	30	26	17	52	37	24	7	16	20	9	14	10
Chr4	16615148	16615149	AT4G34870	three_prime_UTR	-	115	109	75	445	231	104	101	116	215	107	128	276	0.804196	0.767606	0.806452	0.834897	0.810526	0.764706	0.444934	0.447876	0.538847	0.481982	0.501961	0.540117				AT1G05380	1	3	0	7	4	3	7	6	7	1	4	6
Chr1	20310390	20310391	AT1G54410	CDS	+	53	71	53	167	69	40	55	193	73	55	240	947	0.0690104	0.0859564	0.104126	0.0807153	0.0585739	0.0503145	0.0752394	0.111561	0.0647737	0.0654762	0.126449	0.316194				AT1G05385	7	0	1	1	3	1	1	9	9	3	7	3
Chr3	5580866	5580867	AT3G16420	AMB	-	134	151	83	474	334	130	54	95	139	113	89	216	0.465278	0.5	0.482558	0.526082	0.468443	0.469314	0.271357	0.276163	0.260788	0.299735	0.234211	0.291498				AT1G05500	6	8	0	8	7	1	3	9	9	3	5	3
Chr4	494789	494790	AT4G01150	three_prime_UTR	-	151	141	113	429	288	141	82	110	174	80	144	157	0.452096	0.372032	0.400709	0.4125	0.407355	0.38843	0.174098	0.177994	0.189749	0.137931	0.164196	0.154832				AT1G05570	17	14	14	18	19	10	9	8	14	5	7	8
Chr5	26570241	26570242	AT5G66570	three_prime_UTR	-	99	117	94	274	162	94	101	203	142	193	215	311	0.0816158	0.108736	0.113527	0.105506	0.101695	0.0897803	0.0684746	0.083815	0.0879257	0.0807869	0.0913727	0.0854865				AT1G05575	0	0	0	5	2	2	0	0	3	3	16	6
Chr1	7042603	7042604	AT1G20340	three_prime_UTR	+	55	80	73	237	155	102	209	156	167	258	135	370	0.0480769	0.0446927	0.0520685	0.0643322	0.0544624	0.0612613	0.111884	0.0883853	0.0796756	0.10786	0.0880626	0.0949448				AT1G05620	8	6	3	13	6	6	4	9	21	4	2	6
Chr2	1968034	1968035	AT2G05380	three_prime_UTR	-	305	154	85	471	345	148	24	89	58	63	137	115	0.0939039	0.0720299	0.086558	0.0773653	0.100291	0.0959792	0.0109689	0.0190864	0.0172722	0.0151917	0.0195296	0.0156059				AT1G05710	0	3	0	2	1	1	1	8	4	2	1	4
Chr1	2439652	2439653	AT1G07890	three_prime_UTR	-	176	155	133	526	314	164	65	78	89	51	81	147	0.600683	0.576208	0.573276	0.56017	0.537671	0.50774	0.277778	0.223496	0.221945	0.159875	0.223757	0.250853				AT1G05720	6	6	6	17	1	2	3	11	9	2	5	7
Chr2	17270478	17270479	AT2G41430	three_prime_UTR	-	129	190	251	453	452	72	42	77	71	31	72	137	0.246183	0.290965	0.38204	0.362981	0.510158	0.143426	0.0641221	0.0785714	0.112342	0.0483619	0.133581	0.157471				AT1G05850	311	247	146	271	218	137	115	219	334	91	116	103
Chr3	7376639	7376640	AT3G21055	three_prime_UTR	+	120	131	128	384	246	138	136	117	108	186	60	223	0.196078	0.165613	0.182596	0.200104	0.184823	0.243386	0.199122	0.204545	0.169279	0.233668	0.176991	0.1784				AT1G05890	14	9	6	15	5	6	1	1	0	2	2	2
Chr4	16534911	16534912	AT4G34620	three_prime_UTR	+	97	111	86	293	233	110	118	155	202	153	170	240	0.256614	0.213052	0.260606	0.265158	0.236789	0.244444	0.179604	0.222701	0.244848	0.201051	0.214646	0.211827				AT1G05940	2	0	3	3	1	0	7	4	7	0	1	5
Chr2	13019140	13019141	AT2G30570	three_prime_UTR	+	63	99	77	231	138	61	155	178	229	210	243	282	0.0703911	0.0932203	0.0913405	0.104952	0.091029	0.081225	0.116192	0.140157	0.150164	0.151297	0.213908	0.162442				AT1G06040	7	4	12	19	5	7	2	3	6	1	6	1
Chr1	7042639	7042640	AT1G20340	three_prime_UTR	+	172	225	180	650	359	218	14	28	31	19	8	30	0.15035	0.125698	0.128388	0.176439	0.126142	0.130931	0.00749465	0.015864	0.0147901	0.00794314	0.00521853	0.00769823				AT1G06060	3	4	1	9	8	5	0	0	1	1	0	2
Chr2	14522618	14522619	AT2G34420	three_prime_UTR	+	12	25	27	33	19	10	445	236	208	422	127	353	0.0119166	0.0117647	0.0158917	0.0143541	0.0108447	0.00978474	0.129285	0.120347	0.1247	0.137236	0.135829	0.162598				AT1G06110	5	3	3	3	9	1	5	2	9	3	4	3
Chr5	15381036	15381037	AT5G38420	three_prime_UTR	+	165	225	131	581	354	131	34	62	66	36	55	74	0.316699	0.377517	0.352151	0.363125	0.332707	0.341146	0.0609319	0.0606654	0.0885906	0.0578778	0.0854037	0.0509993				AT1G06190	29	13	20	8	7	11	12	24	25	10	13	10
Chr1	10479002	10479003	AT1G29930	three_prime_UTR	-	158	135	101	356	352	142	129	77	81	121	85	175	0.0973506	0.0663717	0.0676944	0.0700236	0.0753586	0.0786704	0.0412009	0.0271413	0.0348237	0.0356722	0.035066	0.043992				AT1G06200	16	18	6	22	12	14	31	55	47	10	18	15
Chr2	1968025	1968026	AT2G05380	three_prime_UTR	-	8	3	0	12	5	9	144	302	177	305	466	472	0.00246305	0.00140318	0	0.00197109	0.00145349	0.00583658	0.0658135	0.0647652	0.0527099	0.0735471	0.0664291	0.0640521				AT1G06220	9	3	3	4	1	9	0	1	2	0	3	1
Chr1	7042604	7042605	AT1G20340	three_prime_UTR	+	66	103	81	197	176	78	170	141	166	248	123	352	0.0576923	0.0575419	0.0577746	0.0534745	0.0618412	0.0468468	0.0910064	0.0798867	0.0791985	0.103679	0.0802348	0.0903259				AT1G06290	4	2	2	4	3	6	2	1	3	0	0	0
Chr1	2640863	2640864	AT1G08380	three_prime_UTR	+	84	111	80	203	230	109	139	161	258	150	166	203	0.0666667	0.0689441	0.058309	0.0680751	0.10412	0.0854232	0.0516345	0.0689803	0.0786106	0.0521195	0.0898755	0.0628872				AT1G06390	2	5	2	4	4	2	1	3	5	1	1	3
Chr1	2338703	2338704	AT1G07590	five_prime_UTR	+	50	56	41	105	114	57	139	220	306	212	237	351	0.657895	0.533333	0.61194	0.477273	0.572864	0.495652	0.780899	0.6875	0.697039	0.711409	0.61399	0.88191				AT1G06400	35	27	18	11	25	9	9	18	37	5	12	16
Chr1	10472297	10472298	AT1G29910	three_prime_UTR	+	16	43	39	65	35	27	358	284	206	356	183	274	0.0201005	0.0394495	0.0518617	0.0324513	0.0250537	0.0351562	0.189018	0.183344	0.145789	0.170253	0.166667	0.148671				AT1G06410	130	120	77	139	143	103	72	107	141	78	61	77
Chr5	6827570	6827571	AT5G20230	three_prime_UTR	-	201	163	172	285	269	128	106	133	213	35	96	68	0.550685	0.465714	0.540881	0.494792	0.47028	0.422442	0.386861	0.345455	0.349754	0.343137	0.380952	0.365591				AT1G06430	12	18	27	22	15	27	1	20	15	5	9	14
Chr3	23333521	23333522	AT3G63160	three_prime_UTR	+	93	104	46	271	288	49	109	188	203	100	142	275	0.726562	0.666667	0.69697	0.756983	0.765957	0.583333	0.531707	0.622517	0.624615	0.531915	0.642534	0.583864				AT1G06460	43	45	45	65	64	37	19	47	75	28	40	27
Chr2	9265331	9265332	AT2G21660	three_prime_UTR	+	128	80	24	141	112	36	71	240	203	106	227	480	0.0376581	0.0302229	0.0216216	0.0256131	0.0307355	0.0291971	0.0434517	0.0528053	0.0729429	0.0567148	0.0670606	0.0809171				AT1G06550	10	5	7	6	4	4	8	8	10	1	4	7
Chr2	13863723	13863724	AT2G32690	three_prime_UTR	+	176	168	107	305	202	123	76	156	83	119	121	205	0.387665	0.339394	0.339683	0.324814	0.313665	0.354467	0.154158	0.160494	0.164356	0.163014	0.144048	0.154717				AT1G06620	1	3	0	2	0	0	3	3	3	6	0	3
Chr3	9722532	9722533	AT3G26520	three_prime_UTR	+	120	114	61	234	191	95	162	168	250	105	164	172	0.25	0.2375	0.194268	0.244514	0.235512	0.219907	0.148624	0.163107	0.16835	0.135834	0.173545	0.145886				AT1G06640	39	41	21	54	38	9	39	44	90	17	19	23
Chr2	2027092	2027093	AT2G05520	three_prime_UTR	-	106	91	31	198	141	76	64	200	164	160	272	327	0.059752	0.0830292	0.0545775	0.0705379	0.0733993	0.092233	0.0641926	0.0702988	0.0780581	0.0855615	0.0720721	0.0718208				AT1G06650	1	2	5	6	10	1	0	2	2	4	3	5
Chr1	25048251	25048252	AT1G67090	three_prime_UTR	+	68	160	62	224	181	68	126	148	194	202	159	223	0.0161866	0.0340643	0.021146	0.0185553	0.0193459	0.0193732	0.0203456	0.0225954	0.0234356	0.0249229	0.0245219	0.0160918				AT1G06680	2218	856	1353	1083	1241	1137	531	1059	1602	624	812	690
Chr5	4762582	4762583	AT5G14740	three_prime_UTR	-	191	203	154	421	317	90	77	71	90	57	65	78	0.552023	0.559229	0.576779	0.659875	0.60728	0.56962	0.118644	0.0951743	0.123457	0.105751	0.123106	0.123613				AT1G06700	3	3	1	5	2	1	0	7	2	3	0	3
Chr4	1441855	1441856	AT4G03280	three_prime_UTR	-	145	185	117	391	265	119	103	69	109	97	98	115	0.531136	0.553892	0.546729	0.568314	0.524752	0.566667	0.288515	0.194915	0.25	0.21179	0.248101	0.186386				AT1G06760	18	12	15	43	57	31	7	37	30	25	31	33
Chr2	2016706	2016707	AT2G05510	three_prime_UTR	-	179	152	56	449	288	193	22	98	45	67	106	143	0.378436	0.422222	0.405797	0.403052	0.419825	0.430804	0.152778	0.194059	0.180723	0.253788	0.189964	0.172705				AT1G06780	9	3	9	16	9	6	4	5	8	2	2	8
Chr4	2671958	2671959	AT4G05180	three_prime_UTR	+	110	118	108	291	203	87	146	128	193	129	98	184	0.497738	0.464567	0.430279	0.518717	0.486811	0.408451	0.477124	0.433898	0.435666	0.40694	0.381323	0.445521				AT1G06950	40	39	20	24	18	8	7	30	65	13	13	17
Chr2	529049	529050	AT2G02100	three_prime_UTR	-	37	39	34	84	60	36	166	148	324	217	201	446	0.0614618	0.058209	0.103659	0.0540541	0.0494234	0.072	0.169388	0.16	0.201493	0.190018	0.204893	0.226857				AT1G07000	10	6	5	18	14	5	0	10	13	7	6	4
Chr4	7401125	7401126	AT4G12470	three_prime_UTR	+	13	20	11	68	26	6	183	175	374	154	344	410	0.0921986	0.0746269	0.141026	0.100147	0.062201	0.0425532	0.351248	0.34585	0.406964	0.30137	0.40566	0.366726				AT1G07020	3	0	2	3	2	1	10	16	8	14	10	7
Chr2	9265249	9265250	AT2G21660	three_prime_UTR	+	63	38	19	115	62	21	131	326	180	135	315	372	0.0185349	0.0143559	0.0171171	0.0208901	0.0170143	0.0170316	0.0801714	0.0717272	0.0646784	0.0722311	0.0930576	0.0627107				AT1G07040	1	6	1	10	4	2	0	2	2	3	1	2
Chr2	9265260	9265261	AT2G21660	three_prime_UTR	+	209	173	80	358	236	89	38	132	102	62	121	177	0.0614887	0.065357	0.0720721	0.0650318	0.064764	0.0721817	0.0232558	0.0290429	0.0366511	0.0331728	0.0357459	0.0298382				AT1G07070	3	2	3	7	1	1	2	8	10	5	3	2
Chr1	25048336	25048337	AT1G67090	three_prime_UTR	+	28	47	22	91	57	30	179	188	221	248	200	458	0.00666508	0.0100064	0.00750341	0.0075381	0.00609235	0.00854701	0.0289036	0.0287023	0.0266973	0.0305984	0.0308452	0.0330495				AT1G07080	22	13	8	12	14	4	4	23	18	6	5	10
Chr3	2840488	2840489	AT3G09260	three_prime_UTR	+	233	204	96	644	370	190	1	3	6	2	8	7	0.388982	0.362989	0.358209	0.413085	0.330652	0.361217	0.00258398	0.00492611	0.00502934	0.00336134	0.0114449	0.00577082				AT1G07110	10	12	13	16	4	16	2	10	9	3	4	4
Chr1	3780160	3780161	AT1G11260	three_prime_UTR	-	109	78	66	101	92	88	274	263	215	154	159	135	0.359736	0.331915	0.347368	0.323718	0.381743	0.409302	0.391429	0.377874	0.419922	0.287313	0.302281	0.247706				AT1G07135	58	38	47	223	379	215	20	41	37	146	264	234
Chr5	22039443	22039444	AT5G54270	three_prime_UTR	-	108	159	196	157	91	113	211	143	180	158	67	149	0.163636	0.174342	0.191593	0.144968	0.125	0.184943	0.15997	0.143574	0.157618	0.140946	0.139583	0.164459				AT1G07140	96	85	34	53	69	17	20	35	49	21	24	19
Chr5	22039443	22039444	AT5G54270	three_prime_UTR	-	108	159	196	157	91	113	211	143	180	158	67	149	0.163636	0.174342	0.191593	0.144968	0.125	0.184943	0.15997	0.143574	0.157618	0.140946	0.139583	0.164459				AT1G07170	6	3	2	4	3	3	3	5	11	4	4	5
Chr3	9722557	9722558	AT3G26520	three_prime_UTR	+	47	63	47	173	117	58	168	198	268	149	177	255	0.0979167	0.13125	0.149682	0.180773	0.144266	0.134259	0.154128	0.192233	0.180471	0.192755	0.187302	0.216285				AT1G07180	2	2	2	0	1	2	2	3	2	3	3	5
Chr3	17493423	17493424	AT3G47470	three_prime_UTR	+	82	101	95	111	86	72	225	223	218	256	112	139	0.0977354	0.0841667	0.0852018	0.0821614	0.0896767	0.108926	0.0969828	0.119764	0.100739	0.110775	0.082535	0.0791121				AT1G07230	4	13	4	5	10	3	0	0	1	0	0	0
Chr5	26570222	26570223	AT5G66570	three_prime_UTR	-	127	137	91	340	202	128	74	119	89	106	126	175	0.104699	0.127323	0.109903	0.13092	0.126805	0.122254	0.0501695	0.0491329	0.0551084	0.04437	0.0535487	0.0481034				AT1G07240	11	14	13	9	10	4	3	8	9	2	4	6
Chr2	15166463	15166464	AT2G36120	three_prime_UTR	-	264	161	115	560	285	210	5	11	10	11	21	16	0.44	0.317554	0.351682	0.394089	0.342548	0.381125	0.00959693	0.00542139	0.00956023	0.00877193	0.0103296	0.00516963				AT1G07310	36	25	28	28	27	15	10	14	9	4	11	17
Chr5	26570240	26570241	AT5G66570	three_prime_UTR	-	87	79	64	259	105	77	120	201	92	151	177	256	0.071723	0.0734201	0.0772947	0.0997305	0.0659134	0.0735435	0.0813559	0.0829893	0.0569659	0.0632064	0.0752231	0.0703683				AT1G07320	144	104	89	93	105	60	37	103	148	38	55	50
Chr5	22248070	22248071	AT5G54770	three_prime_UTR	-	59	86	38	224	171	44	102	147	176	144	181	293	0.0545791	0.058623	0.0519126	0.0641466	0.063498	0.0463158	0.0641509	0.0740927	0.0807339	0.0807175	0.0988531	0.0902094				AT1G07350	4	2	3	3	6	1	3	9	3	3	2	8
Chr1	22701272	22701273	AT1G61520	three_prime_UTR	-	4	10	15	17	17	5	291	236	307	303	163	279	0.00505051	0.00677966	0.0131349	0.00747581	0.00924918	0.00468604	0.105588	0.103828	0.0941429	0.101474	0.0861978	0.0853211				AT1G07360	0	1	2	1	1	1	4	4	9	3	0	0
Chr3	5669484	5669485	AT3G16640	three_prime_UTR	+	111	164	74	369	355	122	56	60	103	51	92	82	0.0934343	0.0993337	0.0767635	0.094883	0.117901	0.100826	0.0291971	0.0309278	0.0419381	0.0245546	0.0378757	0.0278249				AT1G07370	3	1	4	4	2	1	4	1	2	0	0	3
Chr2	9265248	9265249	AT2G21660	three_prime_UTR	+	41	57	16	93	80	26	94	264	201	111	265	389	0.0120624	0.0215338	0.0144144	0.0168937	0.0219539	0.0210868	0.0575275	0.0580858	0.0722242	0.05939	0.0782866	0.0655765				AT1G07420	12	2	15	16	4	6	4	5	16	5	6	10
Chr2	529073	529074	AT2G02100	three_prime_UTR	-	88	80	52	203	136	87	121	118	215	116	156	262	0.146179	0.119403	0.158537	0.130631	0.112026	0.174	0.123469	0.127568	0.133706	0.101576	0.159021	0.133266				AT1G07440	7	2	1	7	2	4	3	6	17	2	11	6
Chr2	14522596	14522597	AT2G34420	three_prime_UTR	+	69	207	182	332	169	97	156	102	47	136	30	94	0.0685204	0.0974118	0.107122	0.144411	0.0964612	0.0949119	0.0453225	0.0520143	0.0281775	0.0442276	0.0320856	0.043298				AT1G07480	1	1	0	5	1	4	3	4	5	5	1	6
Chr1	2640879	2640880	AT1G08380	three_prime_UTR	+	34	65	39	133	96	28	163	180	269	206	161	242	0.0269841	0.0403727	0.0284257	0.0446009	0.0434586	0.0219436	0.0605498	0.0771208	0.0819622	0.0715775	0.0871684	0.074969				AT1G07510	6	1	5	3	1	1	3	7	16	2	4	3
Chr1	16129681	16129682	AT1G42970	three_prime_UTR	-	60	55	67	160	126	59	152	179	174	174	145	258	0.25974	0.252294	0.362162	0.288288	0.268085	0.308901	0.318658	0.340952	0.298969	0.292437	0.308511	0.304604				AT1G07530	3	1	2	3	4	1	2	3	4	4	6	6
Chr1	29347037	29347038	AT1G78040	three_prime_UTR	-	69	88	74	317	222	102	89	87	134	112	150	163	0.292373	0.292359	0.381443	0.374704	0.354067	0.319749	0.294702	0.280645	0.327628	0.342508	0.343249	0.346072				AT1G07590	398	386	298	439	320	178	115	199	220	67	105	76
Chr5	6851519	6851520	AT5G20290	three_prime_UTR	+	138	140	94	327	266	92	71	84	102	66	87	129	0.422018	0.393258	0.463054	0.39781	0.431818	0.418182	0.167059	0.159393	0.182796	0.160584	0.166348	0.164962				AT1G07610	250	357	247	412	248	180	84	161	283	54	101	80
Chr1	10478982	10478983	AT1G29930	three_prime_UTR	-	5	15	9	13	6	10	285	234	173	310	165	365	0.00308071	0.00737463	0.00603217	0.00255704	0.00128452	0.00554017	0.0910252	0.0824815	0.0743766	0.0913915	0.0680693	0.0917547				AT1G07640	0	1	0	1	0	0	1	8	9	2	2	2
Chr5	15384205	15384206	AT5G38430	three_prime_UTR	+	175	183	78	318	321	57	52	106	78	42	35	145	0.382096	0.37577	0.382353	0.410853	0.414194	0.372549	0.122353	0.143826	0.114202	0.0948081	0.13834	0.123404				AT1G07660	9	2	5	2	7	7	8	8	12	7	11	9
Chr1	7042600	7042601	AT1G20340	three_prime_UTR	+	43	111	78	190	145	94	120	121	162	169	105	248	0.0375874	0.0620112	0.0556348	0.0515744	0.0509487	0.0564565	0.0642398	0.0685552	0.0772901	0.0706522	0.0684932	0.0636387				AT1G07670	9	7	2	9	3	12	1	3	8	0	4	2
Chr5	553859	553860	AT5G02500	three_prime_UTR	+	157	168	116	369	230	112	49	68	85	72	46	89	0.339093	0.305455	0.360248	0.325397	0.294494	0.328446	0.128272	0.139918	0.137987	0.169412	0.12234	0.115435				AT1G07750	10	2	8	4	1	5	3	5	7	1	3	5
Chr3	22457078	22457079	AT3G60750	three_prime_UTR	-	109	92	62	227	146	73	99	148	192	105	129	177	0.524038	0.528736	0.529915	0.487124	0.544776	0.608333	0.512953	0.468354	0.436364	0.472973	0.496154	0.451531				AT1G07770	265	181	145	206	170	157	98	226	358	74	142	126
Chr2	1994122	1994123	AT2G05440	three_prime_UTR	-	137	96	53	348	156	123	19	130	45	93	135	220	0.0860553	0.107744	0.0931459	0.108276	0.0992366	0.0806029	0.0608974	0.0705372	0.0586701	0.0778894	0.0775416	0.0938967				AT1G07810	3	1	2	1	2	2	3	6	7	1	2	4
Chr3	20339625	20339626	AT3G54890	three_prime_UTR	+	159	191	229	458	169	225	14	24	26	22	15	17	0.184884	0.189672	0.216856	0.208656	0.141068	0.216972	0.00970201	0.0134228	0.020934	0.0101103	0.0105042	0.0072095				AT1G07820	19	31	28	38	37	21	23	47	49	15	28	39
Chr3	22747162	22747163	AT3G61470	three_prime_UTR	-	90	157	138	328	227	110	110	51	59	120	40	117	0.128023	0.15347	0.158257	0.16286	0.154949	0.129108	0.0861394	0.0446585	0.0631692	0.0821355	0.0440044	0.071298				AT1G07830	5	3	4	7	6	2	0	1	2	0	2	0
Chr1	29736901	29736902	AT1G79040	three_prime_UTR	-	70	88	60	229	196	104	134	117	146	122	113	167	0.0311111	0.0249858	0.0227445	0.0323583	0.0322528	0.0330999	0.0259087	0.0198642	0.01913	0.018833	0.0194526	0.0176663				AT1G07870	2	5	3	12	7	6	0	1	1	1	0	0
Chr3	17493429	17493430	AT3G47470	three_prime_UTR	+	104	172	167	193	144	93	127	112	127	133	72	91	0.123957	0.143333	0.149776	0.142857	0.150156	0.140696	0.0547414	0.0601504	0.0586876	0.0575508	0.0530582	0.0517928				AT1G07890	586	362	319	401	349	234	323	584	939	232	269	293
Chr2	15166446	15166447	AT2G36120	three_prime_UTR	-	5	9	5	18	10	4	78	325	120	184	306	459	0.00833333	0.0177515	0.0152905	0.0126671	0.0120192	0.00725953	0.149712	0.160177	0.114723	0.14673	0.150516	0.148304				AT1G07920	421	247	197	236	187	120	97	237	270	80	91	120
Chr3	3777459	3777460	AT3G11930	three_prime_UTR	-	40	91	45	151	144	89	98	106	188	146	145	279	0.333333	0.390558	0.432692	0.371921	0.414986	0.432039	0.296073	0.25	0.343066	0.323725	0.307203	0.418919				AT1G07930	290	144	102	208	138	108	113	273	319	81	137	107
Chr1	29736884	29736885	AT1G79040	three_prime_UTR	-	8	12	8	25	24	17	170	210	239	247	219	340	0.00355556	0.00340716	0.0030326	0.00353257	0.00394932	0.00541057	0.0328693	0.0356537	0.0313155	0.0381291	0.0377001	0.0359674				AT1G07940	439	242	194	317	217	161	158	328	529	119	178	203
Chr1	29736884	29736885	AT1G79040	three_prime_UTR	-	8	12	8	25	24	17	170	210	239	247	219	340	0.00355556	0.00340716	0.0030326	0.00353257	0.00394932	0.00541057	0.0328693	0.0356537	0.0313155	0.0381291	0.0377001	0.0359674				AT1G08050	6	4	1	4	4	3	0	7	5	0	3	3
Chr1	29736884	29736885	AT1G79040	three_prime_UTR	-	8	12	8	25	24	17	170	210	239	247	219	340	0.00355556	0.00340716	0.0030326	0.00353257	0.00394932	0.00541057	0.0328693	0.0356537	0.0313155	0.0381291	0.0377001	0.0359674				AT1G08110	61	62	56	55	56	39	26	44	60	23	18	21
Chr1	29736884	29736885	AT1G79040	three_prime_UTR	-	8	12	8	25	24	17	170	210	239	247	219	340	0.00355556	0.00340716	0.0030326	0.00353257	0.00394932	0.00541057	0.0328693	0.0356537	0.0313155	0.0381291	0.0377001	0.0359674				AT1G08130	4	1	3	5	6	2	0	6	12	3	5	2
Chr5	210384	210385	AT5G01530	three_prime_UTR	-	27	47	39	99	73	27	185	129	277	184	185	247	0.0503731	0.0552941	0.0591806	0.0597465	0.056677	0.0389049	0.16059	0.14083	0.206408	0.155013	0.192909	0.171409				AT1G08190	26	8	10	8	6	4	2	13	16	1	2	1
Chr1	2640905	2640906	AT1G08380	three_prime_UTR	+	34	43	48	103	93	43	182	158	252	203	122	235	0.0269841	0.0267081	0.0349854	0.0345406	0.0421005	0.0336991	0.0676077	0.0676949	0.0767824	0.0705351	0.0660531	0.0728005				AT1G08200	57	34	28	28	25	16	28	71	119	25	17	28
Chr2	15166464	15166465	AT2G36120	three_prime_UTR	-	184	206	116	465	311	184	1	8	5	10	8	6	0.306667	0.406312	0.35474	0.327234	0.373798	0.333938	0.00191939	0.00394283	0.00478011	0.00797448	0.00393507	0.00193861				AT1G08360	304	191	170	229	204	146	83	178	248	62	95	94
Chr1	10723124	10723125	AT1G30380	three_prime_UTR	-	62	73	92	163	102	80	152	117	131	187	98	230	0.0929535	0.0863905	0.102336	0.0792031	0.0732759	0.0954654	0.174713	0.159401	0.147523	0.158879	0.188825	0.157642				AT1G08380	3228	1847	2878	3282	2334	2692	1276	2209	2982	1372	1610	1260
Chr1	25048265	25048266	AT1G67090	three_prime_UTR	+	98	71	45	234	151	51	98	128	126	113	133	234	0.0233278	0.015116	0.0153479	0.0193837	0.0161394	0.0145299	0.0158243	0.019542	0.0152211	0.013942	0.020512	0.0168856				AT1G08420	3	1	1	1	2	4	1	3	7	0	1	2
Chr1	8201165	8201166	AT1G23130	three_prime_UTR	-	64	71	59	292	198	111	70	83	110	104	142	177	0.268908	0.197222	0.329609	0.320175	0.282051	0.331343	0.184697	0.138333	0.190972	0.168285	0.17402	0.17915				AT1G08450	85	50	39	32	44	16	20	38	52	23	22	24
Chr1	10472281	10472282	AT1G29910	three_prime_UTR	+	88	160	82	191	182	97	131	98	127	133	69	120	0.110553	0.146789	0.109043	0.095357	0.130279	0.126302	0.0691658	0.0632666	0.0898797	0.0636059	0.0628415	0.0651112				AT1G08460	3	5	1	7	2	2	1	3	10	2	3	5
Chr2	18626993	18626994	AT2G45180	three_prime_UTR	-	73	172	75	153	164	56	141	155	107	141	113	116	0.122483	0.176955	0.175234	0.113417	0.186576	0.138272	0.12	0.126738	0.0830745	0.139328	0.120726	0.0953947				AT1G08480	56	25	33	35	23	23	25	52	83	10	21	16
Chr1	25048326	25048327	AT1G67090	three_prime_UTR	+	2	3	1	11	5	5	158	218	226	225	186	425	0.000476077	0.000638706	0.000341064	0.000911199	0.000534416	0.0014245	0.0255127	0.0332824	0.0273013	0.0277606	0.028686	0.0306682				AT1G08490	4	4	2	3	2	4	4	1	3	0	1	0
Chr3	2889490	2889491	AT3G09390	three_prime_UTR	+	177	194	89	393	313	81	20	44	62	11	37	39	0.228682	0.194584	0.239247	0.207937	0.171601	0.191489	0.02849	0.0410831	0.0446043	0.0219561	0.0353053	0.0308789				AT1G08510	16	11	14	15	19	10	1	6	3	9	6	6
Chr2	529095	529096	AT2G02100	three_prime_UTR	-	137	170	74	431	311	111	27	30	50	39	34	43	0.227575	0.253731	0.22561	0.277349	0.256178	0.222	0.027551	0.0324324	0.0310945	0.0341506	0.0346585	0.0218718				AT1G08520	134	70	40	52	78	39	23	42	97	28	38	59
Chr1	4392507	4392508	AT1G12900	three_prime_UTR	+	90	100	90	200	137	105	87	123	153	123	112	136	0.596026	0.561798	0.638298	0.613497	0.509294	0.724138	0.26284	0.37963	0.296512	0.34072	0.364821	0.382022				AT1G08540	18	8	11	12	11	3	1	5	10	5	4	12
Chr1	10723119	10723120	AT1G30380	three_prime_UTR	-	100	146	132	389	230	126	44	47	65	56	49	70	0.149925	0.172781	0.14683	0.189018	0.16523	0.150358	0.0505747	0.0640327	0.0731982	0.0475786	0.0944123	0.0479781				AT1G08550	2	6	4	5	4	4	2	0	2	3	0	2
Chr3	2605488	2605489	AT3G08580	three_prime_UTR	+	65	52	41	171	136	44	100	121	167	134	145	274	0.26749	0.211382	0.284722	0.22953	0.235702	0.25731	0.416667	0.429078	0.473088	0.483755	0.519713	0.478185				AT1G08560	2	0	0	0	0	0	3	5	7	0	5	4
Chr1	25048314	25048315	AT1G67090	three_prime_UTR	+	28	32	35	107	79	38	112	147	200	193	136	342	0.00666508	0.00681286	0.0119372	0.00886349	0.00844378	0.0108262	0.0180849	0.0224427	0.0241604	0.0238125	0.0209747	0.0246789				AT1G08580	13	20	1	41	30	4	3	0	2	2	4	7
Chr3	3860444	3860445	AT3G12120	three_prime_UTR	+	86	140	66	240	206	91	76	118	113	72	119	121	0.380531	0.465116	0.364641	0.427046	0.405512	0.452736	0.242038	0.237903	0.2	0.188976	0.222846	0.203704				AT1G08640	24	11	9	7	12	14	1	10	9	2	5	6
Chr4	6409584	6409585	AT4G10340	three_prime_UTR	-	152	197	198	329	167	91	51	59	53	55	32	55	0.190238	0.198389	0.234597	0.196653	0.148181	0.178431	0.0298595	0.0397574	0.0413094	0.0344828	0.0337909	0.0314106				AT1G08680	1	0	4	4	8	4	0	4	2	0	2	4
Chr4	13129860	13129861	AT4G25810	three_prime_UTR	-	154	93	96	59	63	30	177	244	237	61	103	122	0.587786	0.449275	0.619355	0.440299	0.470149	0.46875	0.618881	0.575472	0.623684	0.530435	0.530928	0.570093				AT1G08720	7	6	4	19	6	13	0	7	6	2	9	7
Chr2	8737762	8737763	AT2G20260	three_prime_UTR	-	94	84	76	197	167	67	110	112	113	131	101	179	0.229829	0.190045	0.225519	0.174028	0.22178	0.185083	0.223124	0.190153	0.20434	0.198185	0.183303	0.219902				AT1G08770	3	0	4	4	5	5	0	2	2	0	1	1
Chr2	8737762	8737763	AT2G20260	three_prime_UTR	-	94	84	76	197	167	67	110	112	113	131	101	179	0.229829	0.190045	0.225519	0.174028	0.22178	0.185083	0.223124	0.190153	0.20434	0.198185	0.183303	0.219902				AT1G08780	4	1	2	2	7	2	1	1	4	1	0	1
Chr3	14201571	14201572	.	.	-	605	74	40	12	125	135	234	33	134	29	6	3	0.0934507	0.0135655	0.00404204	0.00178439	0.0109151	0.00958466	0.0200137	0.0111864	0.00899208	0.00720676	0.00214209	0.000635324				AT1G08820	11	3	2	2	3	4	3	2	15	1	6	3
Chr4	15470495	15470496	AT4G31985	three_prime_UTR	-	103	82	53	221	210	54	60	128	99	85	113	218	0.380074	0.312977	0.389706	0.325959	0.362069	0.323353	0.267857	0.245211	0.19604	0.300353	0.23444	0.29028				AT1G08830	124	103	26	105	71	26	122	280	276	87	154	136
Chr3	7795074	7795075	AT3G22120	three_prime_UTR	+	43	65	29	182	155	28	98	73	194	123	222	212	0.467391	0.442177	0.483333	0.515581	0.578358	0.378378	0.482759	0.384211	0.480198	0.44086	0.521127	0.475336				AT1G08880	14	23	13	28	24	21	5	14	15	17	16	30
Chr2	2027072	2027073	AT2G05520	three_prime_UTR	-	12	17	3	19	26	7	83	256	141	187	286	385	0.00676437	0.0155109	0.00528169	0.00676879	0.0135346	0.00849515	0.0832497	0.0899824	0.0671109	0.1	0.0757817	0.0845596				AT1G08920	1	3	3	23	16	10	1	4	5	8	8	9
Chr5	12828771	12828772	.	.	-	61	68	56	306	138	103	264	7	40	229	72	72	0.0094223	0.0124656	0.00565885	0.0455019	0.0120503	0.00731274	0.0225795	0.00237288	0.0026842	0.0569085	0.0257051	0.0152478				AT1G08930	154	250	141	263	253	189	93	140	168	77	94	91
Chr3	17493422	17493423	AT3G47470	three_prime_UTR	+	42	81	66	91	60	38	189	166	230	180	129	131	0.0500596	0.0675	0.0591928	0.0673575	0.0625652	0.0574887	0.0814655	0.0891515	0.106285	0.0778884	0.0950626	0.0745589				AT1G08970	6	10	6	7	6	4	4	1	4	0	0	1
Chr2	529045	529046	AT2G02100	three_prime_UTR	-	10	17	10	56	27	13	178	139	242	185	162	360	0.0166113	0.0253731	0.0304878	0.036036	0.0222405	0.026	0.181633	0.15027	0.150498	0.161996	0.165138	0.183113				AT1G08980	12	10	16	26	20	28	9	13	11	12	12	5
Chr5	23307147	23307148	AT5G57560	three_prime_UTR	+	298	210	224	81	85	35	128	139	125	26	19	27	0.604462	0.512195	0.553086	0.623077	0.534591	0.625	0.184173	0.206845	0.221631	0.222222	0.139706	0.225				AT1G09010	4	7	14	9	11	15	3	4	19	5	6	5
Chr5	3784771	3784772	AT5G11740	three_prime_UTR	-	125	113	116	229	169	76	75	121	155	59	79	72	0.21815	0.235417	0.227898	0.278589	0.209418	0.224852	0.112108	0.117362	0.126427	0.153247	0.163223	0.138728				AT1G09060	4	3	6	19	10	12	1	4	3	5	5	4
Chr5	15377331	15377332	AT5G38410	three_prime_UTR	+	9	8	16	30	27	7	177	179	195	243	137	359	0.00379747	0.00272109	0.00681431	0.00366524	0.00402745	0.00282714	0.0526472	0.0479379	0.0451389	0.0506461	0.0403654	0.0441574				AT1G09070	156	89	148	600	541	501	78	121	160	325	360	376
Chr2	9265255	9265256	AT2G21660	three_prime_UTR	+	177	174	75	303	242	79	24	64	39	35	68	99	0.0520741	0.0657348	0.0675676	0.0550409	0.0664105	0.0640714	0.0146879	0.0140814	0.0140137	0.0187266	0.0200886	0.0166891				AT1G09130	57	37	30	33	30	17	12	23	49	13	21	19
Chr1	4608249	4608250	AT1G13440	three_prime_UTR	+	70	105	58	232	157	81	84	75	120	123	96	176	0.175439	0.177365	0.16763	0.19032	0.168274	0.163636	0.120516	0.109329	0.109991	0.140411	0.135977	0.117568				AT1G09140	13	16	6	13	13	5	1	6	8	2	3	5
Chr2	14309523	14309524	AT2G33830	three_prime_UTR	+	174	258	104	131	138	48	111	109	134	32	86	51	0.451948	0.513944	0.454148	0.415873	0.449511	0.421053	0.137206	0.131484	0.146769	0.097561	0.16699	0.105155				AT1G09150	5	3	0	1	1	4	0	4	3	1	0	2
Chr1	11311945	11311946	AT1G31580	three_prime_UTR	-	94	123	152	105	152	43	94	118	274	55	63	86	0.566265	0.518987	0.535211	0.576923	0.491909	0.401869	0.414097	0.409722	0.426128	0.37931	0.459854	0.409524				AT1G09200	15	9	14	35	26	26	7	20	8	15	20	27
Chr1	607949	607950	AT1G02780	three_prime_UTR	+	44	44	29	137	83	41	104	138	106	145	164	313	0.173913	0.141935	0.16763	0.182181	0.156604	0.184685	0.382353	0.370968	0.365517	0.38874	0.408978	0.427012				AT1G09210	53	31	21	20	14	12	6	15	32	13	12	17
Chr1	50116	50117	AT1G01100	three_prime_UTR	+	97	111	69	277	238	125	62	43	90	54	62	119	0.325503	0.289817	0.278226	0.335758	0.338068	0.343407	0.178674	0.151408	0.159292	0.135338	0.233962	0.184496				AT1G09270	4	5	4	5	3	1	1	0	2	0	1	1
Chr1	20309831	20309832	AT1G54410	three_prime_UTR	+	100	86	42	238	150	81	65	113	87	64	111	205	0.130208	0.104116	0.0825147	0.115031	0.127334	0.101887	0.0889193	0.0653179	0.0771961	0.0761905	0.0584826	0.0684474				AT1G09310	479	149	219	293	132	146	123	222	445	120	146	130
Chr3	2840509	2840510	AT3G09260	three_prime_UTR	+	2	1	0	9	3	3	101	157	354	167	183	362	0.0033389	0.00177936	0	0.00577293	0.00268097	0.00570342	0.260982	0.2578	0.296731	0.280672	0.261803	0.298434				AT1G09330	4	1	3	6	4	3	0	2	6	1	0	2
Chr3	2840509	2840510	AT3G09260	three_prime_UTR	+	2	1	0	9	3	3	101	157	354	167	183	362	0.0033389	0.00177936	0	0.00577293	0.00268097	0.00570342	0.260982	0.2578	0.296731	0.280672	0.261803	0.298434				AT1G09340	150	75	91	96	80	92	82	148	277	78	96	90
Chr1	9207294	9207295	AT1G26630	three_prime_UTR	-	52	96	50	197	176	72	59	84	108	101	107	221	0.137931	0.204255	0.181159	0.174336	0.19932	0.208092	0.143204	0.163424	0.169811	0.163166	0.169572	0.173469				AT1G09415	3	4	0	5	2	2	2	1	1	2	4	4
Chr1	22701263	22701264	AT1G61520	three_prime_UTR	-	16	19	26	64	72	24	191	123	165	246	90	287	0.020202	0.0128814	0.0227671	0.0281442	0.039173	0.022493	0.0693033	0.0541135	0.050598	0.0823845	0.0475939	0.0877676				AT1G09430	25	22	12	32	21	5	18	20	56	13	18	20
Chr3	9797018	9797019	AT3G26650	three_prime_UTR	-	14	17	20	32	34	9	194	154	224	195	178	236	0.0598291	0.0664062	0.116959	0.0675105	0.0871795	0.0555556	0.416309	0.334056	0.418692	0.446224	0.39821	0.378205				AT1G09560	105	92	69	106	67	40	41	94	123	27	42	44
Chr4	12884434	12884435	AT4G25100	three_prime_UTR	+	28	42	37	96	70	34	122	145	191	105	154	283	0.215385	0.199052	0.224242	0.211454	0.24055	0.226667	0.225508	0.24207	0.302694	0.200382	0.303748	0.28731				AT1G09590	152	133	82	117	121	67	55	119	180	53	48	67
Chr5	25628641	25628642	AT5G64040	three_prime_UTR	+	46	63	71	150	98	62	135	106	135	146	111	182	0.164875	0.136957	0.180203	0.215517	0.175313	0.174648	0.233564	0.188612	0.248162	0.22884	0.237179	0.254902				AT1G09620	15	31	10	24	10	4	4	12	13	3	7	7
Chr2	9265254	9265255	AT2G21660	three_prime_UTR	+	163	106	54	364	172	68	30	101	51	50	56	89	0.0479553	0.0400453	0.0486486	0.0661217	0.0472009	0.05515	0.0183599	0.0222222	0.0183255	0.0267523	0.0165436	0.0150034				AT1G09630	7	8	6	4	7	0	0	1	7	1	6	2
Chr3	5180685	5180686	AT3G15353	three_prime_UTR	+	0	1	1	0	2	1	174	134	203	277	161	348	0	0.00062461	0.00109051	0	0.00067659	0.000677966	0.112403	0.113176	0.115604	0.126081	0.117347	0.11284				AT1G09640	93	77	49	81	66	36	47	86	133	36	62	43
Chr2	14525758	14525759	AT2G34430	three_prime_UTR	-	60	140	106	102	93	70	106	145	133	125	119	102	0.09375	0.097561	0.0877483	0.068	0.0851648	0.097629	0.0997178	0.110015	0.126426	0.0900576	0.118056	0.101392				AT1G09645	6	2	1	5	5	5	0	0	5	1	0	1
Chr5	15377401	15377402	AT5G38410	three_prime_UTR	+	50	72	61	222	142	69	111	88	106	113	73	193	0.021097	0.0244898	0.0259796	0.0271228	0.0211814	0.0278675	0.0330161	0.0235672	0.024537	0.0235515	0.0215085	0.0237392				AT1G09690	584	410	259	408	331	247	121	381	473	96	180	172
Chr5	15377352	15377353	AT5G38410	three_prime_UTR	+	112	131	105	374	313	100	29	19	24	32	13	47	0.0472574	0.0445578	0.0447189	0.0456933	0.0466885	0.0403877	0.00862582	0.00508838	0.00555556	0.00666945	0.00383029	0.00578106				AT1G09740	27	28	16	21	22	10	1	13	19	1	4	2
Chr1	25048273	25048274	AT1G67090	three_prime_UTR	+	75	74	35	257	168	62	96	94	77	111	73	173	0.0178529	0.0157547	0.0119372	0.0212889	0.0179564	0.0176638	0.0155014	0.0143511	0.00930176	0.0136952	0.0112585	0.0124838				AT1G09750	114	62	54	120	81	80	16	32	63	18	34	26
Chr1	9889153	9889154	AT1G28290	three_prime_UTR	+	3	0	1	8	2	5	125	195	234	145	198	377	0.0230769	0	0.0163934	0.0229226	0.00865801	0.0462963	0.694444	0.691489	0.740506	0.700483	0.680412	0.752495				AT1G09760	15	5	5	9	3	8	2	0	8	0	2	4
Chr2	19245115	19245116	AT2G46820	three_prime_UTR	-	66	84	66	165	120	52	93	102	109	143	90	203	0.431373	0.430769	0.34375	0.390071	0.382166	0.42623	0.361868	0.352941	0.399267	0.391781	0.375	0.398821				AT1G09770	21	20	9	11	14	13	6	7	15	3	7	7
Chr2	13140235	13140236	AT2G30860	three_prime_UTR	-	95	119	62	404	216	82	37	43	66	51	25	87	0.260274	0.278689	0.275556	0.376514	0.303371	0.330645	0.0718447	0.0689103	0.057844	0.0706371	0.0361272	0.0651685				AT1G09780	102	54	33	50	50	32	36	67	86	19	20	22
Chr1	22701309	22701310	AT1G61520	three_prime_UTR	-	84	154	137	171	155	94	105	76	118	79	42	67	0.106061	0.104407	0.119965	0.0751979	0.0843308	0.0880975	0.0380987	0.033436	0.0361852	0.0264568	0.0222105	0.0204893				AT1G09795	5	8	5	4	9	4	1	2	11	3	4	5
Chr1	10723139	10723140	AT1G30380	three_prime_UTR	-	62	60	82	158	97	60	116	91	129	129	75	222	0.0929535	0.0710059	0.0912125	0.0767736	0.0696839	0.071599	0.133333	0.123978	0.14527	0.109601	0.144509	0.152159				AT1G09815	0	4	1	1	0	1	7	20	7	6	5	4
Chr1	11410985	11410986	AT1G31812	three_prime_UTR	+	49	51	39	216	127	71	92	116	129	101	115	175	0.173145	0.148256	0.170306	0.209505	0.195988	0.224684	0.211982	0.219282	0.194277	0.195736	0.19103	0.203963				AT1G09830	5	5	7	3	6	2	1	3	8	0	2	3
Chr2	9265316	9265317	AT2G21660	three_prime_UTR	+	67	29	14	84	38	12	71	237	121	99	157	346	0.0197117	0.0109558	0.0126126	0.0152589	0.0104281	0.00973236	0.0434517	0.0521452	0.0434783	0.0529695	0.0463811	0.0583277				AT1G09850	0	0	1	3	2	1	1	9	2	2	5	6
Chr1	9207300	9207301	AT1G26630	three_prime_UTR	-	91	103	70	283	168	79	45	55	74	63	78	163	0.241379	0.219149	0.253623	0.250442	0.19026	0.228324	0.109223	0.107004	0.116352	0.101777	0.123613	0.127943				AT1G09932	1	3	3	7	2	3	1	3	7	5	5	6
Chr2	10830110	10830111	AT2G25450	three_prime_UTR	+	66	67	40	136	102	47	133	101	214	103	74	183	0.261905	0.156542	0.197044	0.259048	0.197674	0.241026	0.286638	0.239336	0.253555	0.300292	0.201635	0.22875				AT1G09940	14	4	16	22	39	12	9	9	10	24	23	23
Chr1	8201158	8201159	AT1G23130	three_prime_UTR	-	30	17	16	69	43	29	95	186	133	157	212	278	0.12605	0.0472222	0.0893855	0.0756579	0.0612536	0.0865672	0.25066	0.31	0.230903	0.254045	0.259804	0.281377				AT1G09970	117	127	76	108	211	92	32	74	112	81	88	102
Chr3	5669524	5669525	AT3G16640	three_prime_UTR	+	61	82	40	182	149	89	95	100	109	113	100	144	0.0513468	0.0496669	0.0414938	0.0467987	0.0494852	0.0735537	0.0495308	0.0515464	0.0443811	0.0544054	0.0411692	0.0488633				AT1G09980	5	5	2	2	1	1	1	4	2	1	3	3
Chr2	1968030	1968031	AT2G05380	three_prime_UTR	-	102	74	28	242	135	49	46	110	63	88	162	163	0.0314039	0.0346118	0.0285132	0.0397503	0.0392442	0.0317769	0.0210238	0.02359	0.0187612	0.0212202	0.0230934	0.0221197				AT1G10140	3	3	4	3	4	2	0	4	4	2	5	0
Chr1	10474918	10474919	AT1G29920	three_prime_UTR	+	136	154	173	125	112	120	146	47	55	128	28	33	0.318501	0.284133	0.32216	0.386997	0.287179	0.384615	0.168981	0.128065	0.13253	0.164736	0.150538	0.138655				AT1G10200	9	5	4	6	2	9	4	22	12	3	7	12
Chr1	20802759	20802760	AT1G55670	three_prime_UTR	+	12	17	17	39	28	23	115	142	250	188	160	264	0.0123203	0.0143339	0.0174002	0.0135794	0.0145304	0.0200698	0.0665509	0.0788889	0.0928333	0.0963115	0.0914286	0.102326				AT1G10290	24	7	10	10	7	1	3	1	13	1	2	2
Chr1	7042595	7042596	AT1G20340	three_prime_UTR	+	12	22	11	57	42	16	157	157	149	199	113	314	0.0104895	0.0122905	0.00784593	0.0154723	0.0147576	0.00960961	0.0840471	0.0889518	0.0710878	0.083194	0.0737117	0.0805748				AT1G10370	24	22	19	5	5	5	14	18	34	8	2	4
Chr1	10479023	10479024	AT1G29930	three_prime_UTR	-	14	11	7	34	27	13	198	213	173	179	188	187	0.008626	0.00540806	0.00469169	0.00668765	0.00578035	0.00720222	0.0632386	0.0750793	0.0743766	0.0527712	0.0775578	0.0470085				AT1G10390	6	10	4	2	2	3	4	17	21	5	8	4
Chr4	6409603	6409604	AT4G10340	three_prime_UTR	-	57	55	55	124	77	41	172	147	115	132	92	174	0.0713392	0.0553877	0.0651659	0.0741184	0.068323	0.0803922	0.100703	0.0990566	0.0896337	0.0827586	0.0971489	0.0993718				AT1G10470	0	0	0	0	0	0	9	5	18	2	3	8
Chr5	15377369	15377370	AT5G38410	three_prime_UTR	+	92	156	78	241	245	62	57	38	57	73	42	89	0.0388186	0.0530612	0.0332198	0.0294441	0.0365453	0.0250404	0.0169542	0.0101768	0.0131944	0.0152147	0.0123748	0.0109471				AT1G10480	2	0	0	1	2	2	2	7	10	3	1	1
Chr3	10319154	10319155	AT3G27830	three_prime_UTR	-	67	103	66	164	149	110	115	53	114	102	56	129	0.323671	0.405512	0.385965	0.277966	0.347319	0.452675	0.402098	0.193431	0.336283	0.3	0.187919	0.253438				AT1G10500	27	24	14	16	15	10	9	12	25	9	10	5
Chr2	14522578	14522579	AT2G34420	three_prime_UTR	+	23	53	38	53	42	32	235	135	123	236	71	186	0.0228401	0.0249412	0.0223661	0.0230535	0.0239726	0.0313112	0.0682743	0.0688424	0.073741	0.076748	0.0759358	0.0856748				AT1G10510	8	15	6	7	12	5	0	3	12	1	3	11
Chr2	17139609	17139610	AT2G41100	three_prime_UTR	-	210	159	132	314	233	126	7	12	9	2	11	12	0.301291	0.288566	0.27907	0.320408	0.254923	0.300716	0.0125673	0.0130293	0.0189474	0.00407332	0.0172956	0.0185185				AT1G10522	14	3	2	3	3	2	0	2	2	0	1	0
Chr4	18163560	18163561	AT4G38970	three_prime_UTR	+	89	97	83	228	189	101	53	58	81	69	62	117	0.227621	0.263587	0.232493	0.22179	0.247382	0.238208	0.0878939	0.103203	0.111417	0.0847666	0.119231	0.0991525				AT1G10580	3	5	2	4	5	0	12	3	13	3	3	7
Chr4	18215728	18215729	AT4G39090	three_prime_UTR	+	4	10	5	13	7	4	148	178	260	132	139	325	0.0174672	0.0404858	0.0357143	0.0283224	0.0259259	0.0296296	0.307054	0.388646	0.413355	0.326733	0.331742	0.427632				AT1G10590	57	58	30	48	38	22	17	52	68	16	19	28
Chr1	22701306	22701307	AT1G61520	three_prime_UTR	-	100	143	134	185	165	95	92	55	70	82	39	63	0.126263	0.0969492	0.117338	0.0813544	0.0897715	0.0890347	0.0333817	0.0241971	0.0214658	0.0274615	0.020624	0.0192661				AT1G10630	2	1	1	2	3	0	3	11	10	2	9	4
Chr1	7042605	7042606	AT1G20340	three_prime_UTR	+	44	45	47	87	109	64	141	101	107	171	72	229	0.0384615	0.0251397	0.0335235	0.0236156	0.0382994	0.0384384	0.0754818	0.0572238	0.0510496	0.0714883	0.0469667	0.0587632				AT1G10660	3	9	4	3	6	0	1	5	5	1	1	2
Chr3	6476999	6477000	AT3G18780	three_prime_UTR	-	53	49	32	134	117	32	99	114	152	124	102	206	0.514563	0.6125	0.516129	0.523438	0.576355	0.492308	0.702128	0.626374	0.675556	0.725146	0.6	0.682119				AT1G10670	128	55	63	66	59	52	37	121	125	28	37	53
Chr4	7522624	7522625	AT4G12800	three_prime_UTR	-	13	14	11	32	25	7	167	134	180	201	127	295	0.0191176	0.0142276	0.0143603	0.017094	0.01703	0.0125224	0.126228	0.139729	0.150376	0.141251	0.169559	0.17633				AT1G10700	0	3	4	4	4	3	0	1	3	2	0	1
Chr4	15573709	15573710	AT4G32260	three_prime_UTR	+	10	33	12	55	39	8	150	186	91	167	141	314	0.046729	0.135246	0.0648649	0.0918197	0.0844156	0.0516129	0.394737	0.431555	0.335793	0.373602	0.380054	0.396465				AT1G10720	5	4	3	3	1	1	4	8	10	3	0	0
Chr4	6409582	6409583	AT4G10340	three_prime_UTR	-	148	155	130	219	184	83	55	52	46	59	26	44	0.185232	0.156093	0.154028	0.130903	0.163265	0.162745	0.0322014	0.0350404	0.0358535	0.0369906	0.0274551	0.0251285				AT1G10760	71	65	46	78	66	39	43	120	132	30	71	50
Chr5	17004817	17004818	AT5G42530	three_prime_UTR	+	21	32	33	24	33	9	126	284	394	44	112	89	0.063253	0.0719101	0.0765661	0.0603015	0.0529695	0.0692308	0.443662	0.501767	0.452354	0.54321	0.504505	0.536145				AT1G10830	4	4	1	4	2	0	2	1	10	0	1	5
Chr3	7376643	7376644	AT3G21055	three_prime_UTR	+	126	155	126	339	194	90	13	18	25	39	12	63	0.205882	0.195954	0.179743	0.176655	0.145755	0.15873	0.0190337	0.0314685	0.039185	0.048995	0.0353982	0.0504				AT1G10840	34	22	12	25	23	20	1	9	11	1	2	2
Chr3	2889496	2889497	AT3G09390	three_prime_UTR	+	103	85	35	146	220	52	73	116	101	57	59	141	0.133075	0.0852558	0.094086	0.0772487	0.120614	0.122931	0.103989	0.10831	0.0726619	0.113772	0.0562977	0.111639				AT1G10865	23	31	18	20	22	12	9	31	31	6	16	9
Chr2	1968065	1968066	AT2G05380	AMB	-	2	1	0	5	0	0	83	156	213	127	354	243	0.000615764	0.000467727	0	0.000821288	0	0	0.0379342	0.0334549	0.0634306	0.0306245	0.0504633	0.032976				AT1G10890	5	7	1	5	4	3	8	4	7	3	4	4
Chr4	6409611	6409612	AT4G10340	three_prime_UTR	-	35	47	27	104	56	23	168	135	135	159	94	199	0.0438048	0.0473313	0.0319905	0.0621638	0.0496894	0.045098	0.0983607	0.0909704	0.105222	0.0996865	0.0992608	0.113649				AT1G10940	6	2	1	7	4	2	1	9	9	3	6	8
Chr1	6773332	6773333	AT1G19570	three_prime_UTR	+	73	68	72	208	157	121	54	72	113	65	64	111	0.793478	0.781609	0.837209	0.717241	0.788945	0.828767	0.683544	0.685714	0.638418	0.565217	0.533333	0.641618				AT1G10950	13	20	12	21	13	13	5	6	15	2	5	11
Chr3	4731751	4731752	AT3G14210	three_prime_UTR	-	55	79	53	144	137	91	76	56	195	69	95	125	0.317919	0.283154	0.339744	0.364557	0.333333	0.511236	0.305221	0.309392	0.340314	0.343284	0.420354	0.286697				AT1G10960	72	24	29	73	34	29	41	93	160	43	67	56
Chr1	1477512	1477513	.	.	+	46	68	59	207	103	51	69	104	49	116	111	191	0.00710534	0.0124656	0.005962	0.0307807	0.00899406	0.00362087	0.00590147	0.0352542	0.00328815	0.028827	0.0396287	0.040449				AT1G11260	545	526	536	512	696	700	215	241	312	190	235	303
Chr3	22747146	22747147	AT3G61470	three_prime_UTR	-	35	38	44	84	42	41	119	161	95	186	114	215	0.0497866	0.0371457	0.0504587	0.041708	0.0286689	0.0481221	0.0931872	0.140981	0.101713	0.12731	0.125413	0.131018				AT1G11280	6	5	4	7	5	1	2	10	9	6	2	5
Chr2	2587776	2587777	AT2G06520	three_prime_UTR	+	105	132	102	204	153	88	64	68	79	76	32	68	0.115132	0.0987285	0.10109	0.0853914	0.0847176	0.0866142	0.0576058	0.0716544	0.0568754	0.0672566	0.0608365	0.0542698				AT1G11310	5	9	11	25	18	12	1	8	10	8	16	19
Chr3	1696706	1696707	AT3G05730	three_prime_UTR	-	42	62	44	266	129	78	72	71	90	81	114	121	0.344262	0.348315	0.423077	0.458621	0.380531	0.421622	0.31441	0.285141	0.283019	0.248466	0.274699	0.288783				AT1G11360	13	3	10	4	7	7	0	2	5	2	1	3
Chr3	5180644	5180645	AT3G15353	three_prime_UTR	+	55	136	78	307	262	128	32	19	30	51	17	52	0.0733333	0.0849469	0.08506	0.0820856	0.0886333	0.0867797	0.0206718	0.0160473	0.0170843	0.0232135	0.0123907	0.0168612				AT1G11430	27	25	17	42	14	19	8	20	20	3	12	7
Chr3	5180644	5180645	AT3G15353	three_prime_UTR	+	55	136	78	307	262	128	32	19	30	51	17	52	0.0733333	0.0849469	0.08506	0.0820856	0.0886333	0.0867797	0.0206718	0.0160473	0.0170843	0.0232135	0.0123907	0.0168612				AT1G11475	9	8	5	13	2	11	7	14	16	6	6	5
Chr1	25048371	25048372	AT1G67090	three_prime_UTR	+	0	1	2	4	3	5	138	144	187	205	159	317	0	0.000212902	0.000682128	0.000331345	0.00032065	0.0014245	0.0222832	0.0219847	0.02259	0.025293	0.0245219	0.0228749				AT1G11480	3	7	4	4	3	3	1	0	0	1	1	0
Chr2	9265256	9265257	AT2G21660	three_prime_UTR	+	152	116	56	333	180	68	26	59	32	24	43	74	0.044719	0.0438232	0.0504505	0.0604905	0.0493963	0.05515	0.0159119	0.0129813	0.0114984	0.0128411	0.0127031	0.0124747				AT1G11530	38	11	25	45	40	36	9	9	35	14	32	13
Chr1	29736890	29736891	AT1G79040	three_prime_UTR	-	7	11	9	28	15	7	121	150	206	166	148	293	0.00311111	0.00312323	0.00341168	0.00395648	0.00246832	0.00222788	0.0233952	0.0254669	0.0269916	0.0256252	0.0254777	0.0309955				AT1G11580	106	69	73	86	64	29	72	164	257	32	57	57
Chr2	13140215	13140216	AT2G30860	three_prime_UTR	-	21	21	10	71	56	18	102	110	203	150	131	262	0.0575342	0.0491803	0.0444444	0.0661696	0.0786517	0.0725806	0.198058	0.176282	0.177914	0.207756	0.189306	0.196255				AT1G11650	138	73	58	88	61	43	49	114	146	33	61	62
Chr2	11819491	11819492	AT2G27720	three_prime_UTR	-	63	61	33	184	123	45	64	96	109	93	105	177	0.282511	0.269912	0.24812	0.282642	0.306733	0.234375	0.315271	0.253968	0.383803	0.280967	0.290859	0.27918				AT1G11670	4	9	12	19	28	8	5	12	12	17	14	19
Chr3	14201578	14201579	.	.	-	408	65	129	14	125	94	108	7	162	23	14	3	0.0630213	0.0119157	0.0130356	0.00208178	0.0109151	0.00667377	0.00923709	0.00237288	0.010871	0.00571571	0.00499821	0.000635324				AT1G11680	50	35	20	37	31	21	22	56	57	8	22	17
Chr5	22248068	22248069	AT5G54770	three_prime_UTR	-	37	48	20	137	111	35	121	109	120	127	92	194	0.0342276	0.0327198	0.0273224	0.0392325	0.041218	0.0368421	0.0761006	0.0549395	0.0550459	0.0711883	0.0502458	0.0597291				AT1G11720	3	4	1	0	5	2	0	3	1	0	3	4
Chr3	1083359	1083360	AT3G04120	three_prime_UTR	-	69	99	57	192	138	69	60	75	96	70	79	146	0.425926	0.532258	0.553398	0.492308	0.480836	0.507353	0.333333	0.339367	0.30094	0.30303	0.427027	0.337963				AT1G11750	33	30	19	33	21	27	9	28	41	11	10	17
Chr4	7522610	7522611	AT4G12800	three_prime_UTR	-	85	156	136	357	240	102	10	12	24	8	4	11	0.125	0.158537	0.177546	0.190705	0.163488	0.182469	0.00755858	0.012513	0.0200501	0.00562193	0.00534045	0.00657501				AT1G11790	2	1	0	2	0	0	2	4	8	3	1	4
Chr5	15377335	15377336	AT5G38410	three_prime_UTR	+	16	9	14	27	22	8	105	121	162	165	128	367	0.00675105	0.00306122	0.00596252	0.00329872	0.00328162	0.00323102	0.0312314	0.0324049	0.0375	0.0343893	0.0377136	0.0451415				AT1G11840	88	47	57	49	60	26	57	93	143	32	39	35
Chr3	2840557	2840558	AT3G09260	three_prime_UTR	+	71	91	37	194	127	60	58	84	128	76	83	130	0.118531	0.161922	0.13806	0.124439	0.113494	0.114068	0.149871	0.137931	0.107293	0.127731	0.118741	0.107172				AT1G11850	104	21	81	24	30	16	43	92	138	21	44	46
Chr2	11270868	11270869	AT2G26500	three_prime_UTR	-	73	94	64	155	117	57	76	91	134	61	98	118	0.248299	0.238579	0.205788	0.223988	0.19598	0.195876	0.262976	0.214118	0.270707	0.192429	0.230588	0.225621				AT1G11860	404	167	207	187	255	185	64	226	341	75	164	142
Chr5	15377351	15377352	AT5G38410	three_prime_UTR	+	104	130	94	347	263	99	12	12	30	12	8	26	0.0438819	0.0442177	0.0400341	0.0423946	0.0392303	0.0399838	0.0035693	0.00321371	0.00694444	0.00250104	0.0023571	0.00319803				AT1G11870	15	4	7	5	8	4	2	0	3	0	0	1
Chr5	15381041	15381042	AT5G38420	three_prime_UTR	+	41	54	30	117	82	31	87	156	119	100	92	221	0.0786948	0.090604	0.0806452	0.073125	0.0770677	0.0807292	0.155914	0.152642	0.159732	0.160772	0.142857	0.152309				AT1G11890	21	14	9	15	10	13	3	9	14	7	5	10
Chr5	22248069	22248070	AT5G54770	three_prime_UTR	-	35	55	27	106	114	41	117	125	119	97	90	189	0.0323774	0.0374915	0.0368852	0.0303551	0.042332	0.0431579	0.0735849	0.063004	0.0545872	0.0543722	0.0491535	0.0581897				AT1G11910	117	73	72	97	95	70	56	121	141	54	91	76
Chr5	26570221	26570222	AT5G66570	three_prime_UTR	-	81	59	53	207	93	53	55	99	70	109	91	144	0.0667766	0.0548327	0.0640097	0.0797074	0.0583804	0.0506208	0.0372881	0.0408753	0.0433437	0.0456258	0.038674	0.0395822				AT1G11930	5	3	6	6	3	2	5	13	23	7	11	10
Chr5	22039441	22039442	AT5G54270	three_prime_UTR	-	78	100	105	124	64	66	133	112	82	122	39	84	0.118182	0.109649	0.102639	0.114497	0.0879121	0.10802	0.100834	0.11245	0.0718039	0.108831	0.08125	0.0927152				AT1G11960	2	0	1	3	0	0	3	0	3	3	10	1
Chr1	29736940	29736941	AT1G79040	three_prime_UTR	-	4	8	9	20	21	3	165	150	189	175	120	244	0.00177778	0.00227144	0.00341168	0.00282606	0.00345565	0.000954806	0.0319026	0.0254669	0.0247642	0.0270145	0.0206576	0.0258119				AT1G12000	43	26	24	38	35	16	7	17	37	4	10	5
Chr2	17139608	17139609	AT2G41100	three_prime_UTR	-	151	111	109	283	273	118	4	18	12	4	9	15	0.216643	0.201452	0.230444	0.288776	0.298687	0.281623	0.00718133	0.019544	0.0252632	0.00814664	0.0141509	0.0231481				AT1G12010	8	6	5	4	2	0	0	1	1	1	0	0
Chr2	19447376	19447377	AT2G47400	three_prime_UTR	-	1	2	2	3	1	2	131	185	126	153	141	360	0.00207469	0.00290276	0.00382409	0.0028222	0.00126103	0.0049505	0.166033	0.181908	0.143019	0.149853	0.179847	0.256776				AT1G12050	2	8	6	6	0	3	2	1	5	1	1	2
Chr2	529063	529064	AT2G02100	three_prime_UTR	-	116	123	65	311	219	99	19	14	46	34	17	43	0.192691	0.183582	0.198171	0.200129	0.180395	0.198	0.0193878	0.0151351	0.028607	0.0297723	0.0173293	0.0218718				AT1G12080	44	20	11	14	32	18	10	16	29	2	4	7
Chr1	25048280	25048281	AT1G67090	three_prime_UTR	+	128	202	70	311	258	80	12	13	7	7	2	14	0.0304689	0.0430062	0.0238745	0.0257621	0.0275759	0.022792	0.00193767	0.00198473	0.000845615	0.000863664	0.000308452	0.00101025				AT1G12090	334	251	216	589	283	365	213	274	295	165	202	176
Chr1	7146427	7146428	AT1G20620	three_prime_UTR	-	53	76	57	114	94	48	76	104	168	44	114	154	0.0660848	0.0770791	0.0951586	0.09062	0.0688645	0.0989691	0.0924574	0.0882103	0.108387	0.0930233	0.139877	0.124093				AT1G12110	9	7	13	16	6	8	7	11	15	4	11	7
Chr1	23129739	23129740	AT1G62480	three_prime_UTR	-	64	77	41	228	154	54	42	88	42	71	107	134	0.365714	0.458333	0.341667	0.554745	0.488889	0.362416	0.198113	0.178499	0.190045	0.275194	0.173984	0.179625				AT1G12230	58	23	29	36	18	26	10	29	39	10	9	12
Chr4	16534883	16534884	AT4G34620	three_prime_UTR	+	22	28	12	57	32	23	105	129	156	138	171	223	0.0582011	0.0537428	0.0363636	0.0515837	0.0325203	0.0511111	0.159817	0.185345	0.189091	0.18134	0.215909	0.196823				AT1G12240	23	5	17	14	7	15	3	12	7	4	4	4
Chr1	28895303	28895304	AT1G76930	three_prime_UTR	+	61	98	47	363	156	85	18	25	52	35	41	114	0.319372	0.420601	0.398305	0.373073	0.302326	0.341365	0.0684411	0.0762195	0.0888889	0.0881612	0.082	0.108779				AT1G12250	20	16	13	13	19	14	4	6	20	7	5	7
Chr5	22248052	22248053	AT5G54770	three_prime_UTR	-	32	56	22	111	81	23	75	111	131	111	123	218	0.0296022	0.0381731	0.0300546	0.0317869	0.030078	0.0242105	0.0471698	0.0559476	0.0600917	0.0622197	0.0671764	0.0671182				AT1G12270	7	7	3	8	9	2	6	8	22	3	8	5
Chr1	4761721	4761722	AT1G13930	AMB	-	40	62	30	106	124	41	156	90	161	95	61	127	0.091954	0.0849315	0.0808625	0.102119	0.116105	0.097619	0.275132	0.269461	0.227723	0.268362	0.264069	0.259714				AT1G12310	13	9	8	6	4	9	17	46	56	21	26	28
Chr5	2204000	2204001	AT5G07090	three_prime_UTR	-	86	101	53	329	184	59	16	47	53	47	36	82	0.868687	0.770992	0.746479	0.818408	0.828829	0.7375	0.161616	0.286585	0.30814	0.295597	0.236842	0.282759				AT1G12360	2	9	7	6	5	1	5	4	13	2	6	6
Chr4	10943309	10943310	AT4G20260	three_prime_UTR	-	66	29	53	85	38	64	128	159	88	122	126	134	0.347368	0.281553	0.414062	0.274194	0.187192	0.474074	0.467153	0.334737	0.371308	0.442029	0.293706	0.248609				AT1G12410	55	41	20	19	25	20	13	24	38	14	21	9
Chr1	8268624	8268625	AT1G23310	three_prime_UTR	+	8	8	6	25	14	11	147	154	205	141	183	183	0.056338	0.0457143	0.041958	0.0783699	0.0603448	0.0785714	0.602459	0.572491	0.615616	0.573171	0.618243	0.60396				AT1G12440	23	19	12	17	34	22	8	47	32	30	27	36
Chr4	18163561	18163562	AT4G38970	three_prime_UTR	+	80	56	65	207	125	89	72	62	75	72	49	133	0.204604	0.152174	0.182073	0.201362	0.163613	0.209906	0.119403	0.11032	0.103164	0.0884521	0.0942308	0.112712				AT1G12520	7	4	5	2	2	1	3	2	3	1	4	1
Chr4	1046231	1046232	AT4G02380	three_prime_UTR	+	98	121	55	70	71	27	84	154	109	79	132	77	0.257218	0.274376	0.252294	0.402299	0.316964	0.27551	0.256098	0.283088	0.258907	0.299242	0.367688	0.359813				AT1G12610	0	0	1	27	24	22	0	1	0	23	8	10
Chr1	2439651	2439652	AT1G07890	three_prime_UTR	-	74	68	69	281	170	106	38	58	47	42	56	66	0.25256	0.252788	0.297414	0.299255	0.291096	0.328173	0.162393	0.166189	0.117207	0.131661	0.154696	0.112628				AT1G12780	29	32	30	36	38	29	12	33	33	13	24	25
Chr1	10474936	10474937	AT1G29920	three_prime_UTR	+	14	21	20	8	13	6	316	150	137	258	52	78	0.0327869	0.0387454	0.0372439	0.0247678	0.0333333	0.0192308	0.365741	0.408719	0.33012	0.332046	0.27957	0.327731				AT1G12800	26	17	24	28	18	20	6	19	27	16	10	13
Chr3	20339627	20339628	AT3G54890	three_prime_UTR	+	110	125	120	312	145	166	12	15	21	23	10	14	0.127907	0.124131	0.113636	0.142141	0.121035	0.160077	0.00831601	0.00838926	0.0169082	0.0105699	0.0070028	0.00593723				AT1G12810	20	14	15	16	11	9	1	5	5	0	4	2
Chr5	25659375	25659376	AT5G64120	three_prime_UTR	+	19	25	14	78	53	25	84	84	189	120	168	212	0.395833	0.520833	0.56	0.590909	0.576087	0.5	0.730435	0.65625	0.765182	0.794702	0.777778	0.74386				AT1G12840	65	50	27	49	41	22	6	21	23	6	6	12
Chr2	2587757	2587758	AT2G06520	three_prime_UTR	+	68	120	84	260	143	98	49	49	73	46	30	49	0.0745614	0.0897532	0.0832507	0.108832	0.0791805	0.0964567	0.0441044	0.0516333	0.0525558	0.040708	0.0570342	0.0391061				AT1G12845	1	0	0	5	1	3	1	3	2	4	4	4
Chr1	7042594	7042595	AT1G20340	three_prime_UTR	+	17	18	22	42	31	18	129	113	142	151	94	291	0.0148601	0.0100559	0.0156919	0.0114007	0.0108925	0.0108108	0.0690578	0.0640227	0.0677481	0.0631271	0.0613177	0.0746728				AT1G12850	18	13	2	6	4	7	3	8	16	4	4	5
Chr3	5669541	5669542	AT3G16640	three_prime_UTR	+	9	13	8	30	33	13	153	141	116	190	153	207	0.00757576	0.00787402	0.00829876	0.00771407	0.0109598	0.0107438	0.0797706	0.0726804	0.0472313	0.0914781	0.0629889	0.0702409				AT1G12900	356	307	361	516	324	331	145	269	326	141	178	151
Chr1	10479003	10479004	AT1G29930	three_prime_UTR	-	69	133	71	220	201	78	46	42	38	48	44	75	0.0425139	0.0653884	0.0475871	0.043273	0.0430315	0.0432133	0.0146918	0.0148044	0.0163371	0.0141509	0.0181518	0.0188537				AT1G12910	1	3	0	2	1	3	1	2	6	1	4	2
Chr2	15981596	15981597	AT2G38140	three_prime_UTR	-	75	88	60	236	161	55	61	37	61	63	41	125	0.513699	0.526946	0.504202	0.545035	0.469388	0.518868	0.290476	0.260563	0.38125	0.301435	0.317829	0.339674				AT1G12920	13	9	8	8	3	7	3	16	28	6	8	11
Chr3	18140887	18140888	AT3G48930	three_prime_UTR	+	32	36	20	95	54	23	70	130	192	83	133	193	0.4	0.318584	0.327869	0.340502	0.305085	0.323944	0.555556	0.691489	0.673684	0.614815	0.645631	0.588415				AT1G12950	0	2	1	1	1	1	3	15	9	1	1	2
Chr2	9265319	9265320	AT2G21660	three_prime_UTR	+	20	10	6	12	16	5	86	200	176	94	153	277	0.00588408	0.00377786	0.00540541	0.00217984	0.00439078	0.00405515	0.0526316	0.0440044	0.0632411	0.0502943	0.0451994	0.0466959				AT1G13060	114	61	58	65	52	38	50	93	107	38	45	57
Chr2	14309524	14309525	AT2G33830	three_prime_UTR	+	125	135	59	86	97	40	114	120	120	49	46	63	0.324675	0.268924	0.257642	0.273016	0.315961	0.350877	0.140915	0.144753	0.131435	0.14939	0.0893204	0.129897				AT1G13110	19	16	18	32	31	12	15	9	17	12	14	9
Chr4	494748	494749	AT4G01150	three_prime_UTR	-	45	61	46	137	105	50	72	75	102	97	91	173	0.134731	0.16095	0.163121	0.131731	0.148515	0.137741	0.152866	0.121359	0.111232	0.167241	0.103763	0.170611				AT1G13170	3	0	1	1	4	1	2	4	4	2	4	1
Chr5	7139655	7139656	AT5G21020	three_prime_UTR	-	56	87	47	193	166	69	78	63	72	66	70	87	0.965517	1	0.959184	0.950739	0.965116	0.985714	0.509804	0.492188	0.444444	0.488889	0.463576	0.480663				AT1G13190	2	4	2	2	2	6	2	0	6	3	2	3
Chr5	25628645	25628646	AT5G64040	three_prime_UTR	+	59	104	77	124	114	70	81	81	78	91	69	106	0.21147	0.226087	0.195431	0.178161	0.203936	0.197183	0.140138	0.144128	0.143382	0.142633	0.147436	0.148459				AT1G13210	2	6	3	18	14	5	6	9	6	8	10	6
Chr3	10319281	10319282	AT3G27830	three_prime_UTR	-	75	68	36	220	119	69	50	68	70	79	83	114	0.362319	0.267717	0.210526	0.372881	0.277389	0.283951	0.174825	0.248175	0.20649	0.232353	0.278523	0.223969				AT1G13260	1	4	2	23	23	12	2	6	5	14	17	22
Chr3	22747177	22747178	AT3G61470	three_prime_UTR	-	13	20	23	29	53	25	181	123	86	170	102	225	0.0184922	0.0195503	0.0263761	0.0143992	0.0361775	0.0293427	0.141738	0.107706	0.0920771	0.116359	0.112211	0.137112				AT1G13270	19	18	11	12	17	4	1	10	17	3	14	9
Chr5	553918	553919	AT5G02500	three_prime_UTR	+	24	60	29	71	43	19	87	118	142	109	111	237	0.0518359	0.109091	0.0900621	0.0626102	0.0550576	0.0557185	0.227749	0.242798	0.230519	0.256471	0.295213	0.307393				AT1G13280	7	5	5	4	1	1	8	27	19	8	3	2
Chr2	529048	529049	AT2G02100	three_prime_UTR	-	11	7	15	40	30	20	141	128	163	177	94	223	0.0182724	0.0104478	0.0457317	0.02574	0.0247117	0.04	0.143878	0.138378	0.101368	0.154991	0.0958206	0.113428				AT1G13320	10	4	9	6	3	5	0	4	9	2	3	1
Chr2	13140236	13140237	AT2G30860	three_prime_UTR	-	93	140	74	262	188	65	24	28	47	28	40	56	0.254795	0.327869	0.328889	0.244175	0.264045	0.262097	0.0466019	0.0448718	0.0411919	0.0387812	0.0578035	0.0419476				AT1G13380	4	3	4	17	3	5	4	10	8	0	4	5
Chr5	22248051	22248052	AT5G54770	three_prime_UTR	-	24	37	24	98	55	18	114	140	122	108	88	210	0.0222017	0.0252215	0.0327869	0.0280641	0.0204233	0.0189474	0.0716981	0.0705645	0.0559633	0.0605381	0.0480612	0.0646552				AT1G13390	1	0	0	1	1	1	5	2	3	4	4	9
Chr2	10243529	10243530	AT2G24090	three_prime_UTR	-	55	82	51	179	105	40	70	59	62	95	59	177	0.714286	0.589928	0.621951	0.66791	0.644172	0.588235	0.636364	0.59	0.574074	0.568862	0.531532	0.55836				AT1G13440	1497	706	876	1091	686	697	495	933	1219	346	592	399
Chr1	8201163	8201164	AT1G23130	three_prime_UTR	-	22	35	13	44	58	16	82	126	114	129	202	192	0.092437	0.0972222	0.0726257	0.0482456	0.0826211	0.0477612	0.216359	0.21	0.197917	0.208738	0.247549	0.194332				AT1G13560	10	16	8	9	16	8	6	23	24	11	14	14
Chr2	13142558	13142559	AT2G30870	three_prime_UTR	-	4	16	4	22	18	10	80	117	144	156	223	239	0.0243902	0.0666667	0.0330579	0.0258216	0.0345489	0.0431034	0.479042	0.433333	0.493151	0.472727	0.472458	0.484787				AT1G13750	4	4	4	2	6	3	0	0	2	0	0	0
Chr5	506503	506504	AT5G02380	three_prime_UTR	+	15	15	7	33	28	10	146	135	204	112	149	178	0.0232919	0.0151976	0.0149254	0.0130229	0.0133843	0.0113507	0.154334	0.136364	0.130769	0.112903	0.135332	0.109944				AT1G13820	5	6	1	6	2	6	0	2	2	0	0	0
Chr4	7406134	7406135	AT4G12480	three_prime_UTR	+	7	16	3	40	15	6	95	95	185	113	192	262	0.0551181	0.069869	0.0535714	0.0772201	0.0454545	0.0631579	0.371094	0.472637	0.447942	0.434615	0.528926	0.437396				AT1G13930	489	231	354	707	334	567	420	1068	1038	371	730	435
Chr5	210335	210336	AT5G01530	three_prime_UTR	-	59	120	107	221	205	113	39	29	35	33	29	39	0.110075	0.141176	0.162367	0.133374	0.159161	0.162824	0.0338542	0.0316594	0.0260805	0.0278012	0.0302398	0.0270645				AT1G13990	23	9	13	7	15	23	5	9	21	2	11	18
Chr1	4761714	4761715	AT1G13930	AMB	-	90	151	87	252	257	114	10	7	16	15	5	24	0.206897	0.206849	0.234501	0.242775	0.240637	0.271429	0.0176367	0.0209581	0.0226308	0.0423729	0.021645	0.0490798				AT1G14000	12	4	3	6	7	5	2	1	2	1	0	2
Chr2	2027094	2027095	AT2G05520	three_prime_UTR	-	56	47	37	105	87	30	33	116	72	63	178	201	0.0315671	0.0428832	0.0651408	0.0374065	0.0452889	0.0364078	0.0330993	0.0407733	0.0342694	0.0336898	0.0471648	0.0441467				AT1G14010	5	5	3	7	6	2	3	7	10	3	3	5
Chr4	18273953	18273954	AT4G39260	three_prime_UTR	+	42	40	20	92	53	23	96	128	96	115	62	255	0.0787992	0.0838574	0.0699301	0.0829576	0.0751773	0.0670554	0.235294	0.247582	0.239401	0.210238	0.198083	0.214827				AT1G14150	6	4	7	5	7	7	0	5	4	6	7	4
Chr1	29736923	29736924	AT1G79040	three_prime_UTR	-	58	97	78	162	120	61	66	81	73	60	69	93	0.0257778	0.0275412	0.0295679	0.0228911	0.0197466	0.0194144	0.012761	0.0137521	0.00956499	0.00926212	0.0118781	0.00983815				AT1G14270	12	4	5	7	8	8	3	14	15	2	7	10
Chr3	1696707	1696708	AT3G05730	three_prime_UTR	-	48	64	40	197	146	69	45	46	79	87	100	94	0.393443	0.359551	0.384615	0.339655	0.430678	0.372973	0.196507	0.184739	0.248428	0.266871	0.240964	0.224344				AT1G14290	0	1	0	3	0	3	2	5	7	1	3	2
Chr1	4761717	4761718	AT1G13930	AMB	-	98	172	87	252	220	91	17	10	24	6	8	28	0.225287	0.235616	0.234501	0.242775	0.205993	0.216667	0.0299824	0.0299401	0.0339463	0.0169492	0.034632	0.0572597				AT1G14320	544	271	266	364	260	227	124	373	505	108	215	175
Chr1	2049301	2049302	AT1G06680	three_prime_UTR	-	90	82	69	236	123	67	46	59	50	51	34	103	0.130435	0.100985	0.110577	0.147316	0.116147	0.126177	0.0404573	0.0475423	0.0461681	0.037694	0.0397196	0.0464382				AT1G14330	0	1	0	1	3	0	1	4	7	4	5	4
Chr4	15926720	15926721	AT4G33010	three_prime_UTR	+	42	38	54	73	76	38	112	103	168	84	66	153	0.306569	0.283582	0.362416	0.268382	0.293436	0.299213	0.472574	0.502439	0.492669	0.403846	0.559322	0.488818				AT1G14370	6	9	5	29	15	10	4	0	5	1	5	8
Chr1	29736881	29736882	AT1G79040	three_prime_UTR	-	9	14	12	28	23	17	101	136	165	137	123	239	0.004	0.00397501	0.0045489	0.00395648	0.00378476	0.00541057	0.0195282	0.02309	0.0216195	0.0211485	0.021174	0.025283				AT1G14400	61	46	32	53	38	26	17	50	76	22	28	22
Chr3	5180692	5180693	AT3G15353	three_prime_UTR	+	2	7	0	10	34	8	142	84	164	192	109	252	0.00266667	0.00437227	0	0.0026738	0.011502	0.00542373	0.0917313	0.0709459	0.0933941	0.0873919	0.0794461	0.0817121				AT1G14450	76	63	39	56	33	35	24	51	89	17	17	23
Chr2	2027091	2027092	AT2G05520	three_prime_UTR	-	65	37	21	115	70	23	41	132	72	89	153	180	0.0366404	0.0337591	0.0369718	0.040969	0.0364394	0.0279126	0.0411234	0.0463972	0.0342694	0.0475936	0.0405405	0.0395344				AT1G14540	4	17	6	15	11	3	11	11	13	9	9	7
Chr3	4824124	4824125	AT3G14420	three_prime_UTR	-	68	42	32	98	84	41	84	123	110	107	89	117	0.343434	0.237288	0.22695	0.23389	0.237288	0.267974	0.253012	0.269147	0.237581	0.289973	0.278125	0.229862				AT1G14610	28	43	11	19	25	7	7	8	20	4	4	9
Chr5	771763	771764	AT5G03240	three_prime_UTR	+	98	125	52	183	157	45	43	63	81	43	49	54	0.75969	0.806452	0.8125	0.813333	0.788945	0.833333	0.380531	0.496063	0.525974	0.467391	0.49	0.412214				AT1G14650	4	4	4	2	2	2	0	5	15	4	8	9
Chr3	9066020	9066021	AT3G24830	three_prime_UTR	-	40	55	32	92	91	49	66	86	124	87	108	161	0.37037	0.410448	0.390244	0.330935	0.343396	0.441441	0.496241	0.540881	0.466165	0.591837	0.48	0.507886				AT1G14670	27	24	9	9	9	13	9	12	19	6	3	12
Chr5	4934960	4934961	AT5G15200	three_prime_UTR	+	74	89	29	180	181	53	38	54	65	45	81	101	0.308333	0.322464	0.201389	0.28169	0.313692	0.317365	0.134752	0.173077	0.144766	0.135542	0.213158	0.150972				AT1G14720	7	8	12	9	1	12	4	9	6	5	10	6
Chr3	5506934	5506935	AT3G16240	three_prime_UTR	-	83	107	77	216	149	97	44	37	55	41	36	47	0.304029	0.293956	0.268293	0.257143	0.293886	0.363296	0.0488346	0.0580848	0.0570539	0.0626911	0.0528634	0.0597205				AT1G14740	12	10	6	9	20	15	1	0	0	1	0	0
Chr4	1046223	1046224	AT4G02380	three_prime_UTR	+	37	49	21	20	24	7	124	256	166	95	117	72	0.0971129	0.111111	0.0963303	0.114943	0.107143	0.0714286	0.378049	0.470588	0.394299	0.359848	0.325905	0.336449				AT1G14810	34	25	15	28	16	11	8	23	41	7	13	13
Chr2	17270454	17270455	AT2G41430	three_prime_UTR	-	11	23	19	36	20	12	113	208	137	126	100	176	0.0209924	0.0352221	0.0289193	0.0288462	0.0225734	0.0239044	0.172519	0.212245	0.216772	0.196568	0.185529	0.202299				AT1G14830	2	6	4	0	2	4	1	3	2	0	3	1
Chr4	7760975	7760976	AT4G13340	three_prime_UTR	-	33	63	61	104	61	100	178	39	92	99	23	128	0.110368	0.226619	0.24898	0.212245	0.150246	0.398406	0.340344	0.121495	0.191268	0.322476	0.116162	0.257545				AT1G14850	3	2	2	6	1	0	3	2	3	2	1	0
Chr5	17004786	17004787	AT5G42530	three_prime_UTR	+	102	142	158	146	168	57	26	51	88	6	25	12	0.307229	0.319101	0.366589	0.366834	0.269663	0.438462	0.0915493	0.090106	0.101033	0.0740741	0.112613	0.0722892				AT1G14870	108	108	94	176	136	102	27	39	50	47	54	44
Chr3	4060998	4060999	AT3G12780	three_prime_UTR	+	79	72	47	289	188	75	32	38	27	22	50	60	0.296992	0.265683	0.283133	0.341608	0.445498	0.350467	0.116788	0.0785124	0.086262	0.0637681	0.113122	0.07109				AT1G14880	0	0	0	11	1	2	2	7	1	15	10	4
Chr4	14825808	14825809	AT4G30280	three_prime_UTR	+	88	62	61	215	196	80	35	49	42	26	85	40	0.218905	0.28972	0.226766	0.317578	0.328859	0.277778	0.108359	0.0800654	0.0913043	0.0970149	0.151246	0.111732				AT1G14900	20	13	13	18	15	7	4	17	23	3	7	5
Chr2	2587759	2587760	AT2G06520	three_prime_UTR	+	75	74	67	205	143	80	48	46	69	81	24	65	0.0822368	0.0553478	0.0664024	0.08581	0.0791805	0.0787402	0.0432043	0.0484721	0.049676	0.0716814	0.0456274	0.0518755				AT1G14910	2	0	0	2	0	2	1	8	6	3	6	0
Chr3	22747176	22747177	AT3G61470	three_prime_UTR	-	9	11	13	50	27	11	156	140	95	162	102	201	0.0128023	0.0107527	0.0149083	0.0248262	0.01843	0.0129108	0.122161	0.122592	0.101713	0.110883	0.112211	0.122486				AT1G14960	1	2	1	2	3	0	2	16	13	2	0	2
Chr1	27242976	27242977	AT1G72370	three_prime_UTR	+	55	59	41	139	109	41	89	64	113	69	47	149	0.22541	0.228682	0.224044	0.194951	0.19292	0.20398	0.344961	0.351648	0.291237	0.226974	0.265537	0.268468				AT1G14980	83	46	63	66	45	44	46	108	163	18	42	32
Chr1	22039962	22039963	AT1G59870	three_prime_UTR	-	92	117	60	170	142	47	26	58	89	41	54	76	0.289308	0.320548	0.252101	0.285714	0.308026	0.291925	0.153846	0.212454	0.258721	0.192488	0.216	0.250825				AT1G14990	7	2	4	2	2	7	0	0	1	0	2	0
Chr5	13833407	13833408	AT5G35630	three_prime_UTR	-	66	77	57	191	157	54	46	51	73	51	69	80	0.229167	0.276978	0.238494	0.248052	0.257377	0.27	0.113861	0.10241	0.150206	0.104508	0.145877	0.0962696				AT1G15010	33	15	21	131	132	86	22	32	36	56	46	75
Chr5	19327855	19327856	AT5G47700	three_prime_UTR	+	54	59	41	186	126	56	61	53	68	69	37	159	0.45	0.40411	0.5	0.475703	0.430034	0.478632	0.352601	0.438017	0.397661	0.32093	0.430233	0.344902				AT1G15030	3	0	1	4	3	0	2	4	10	5	9	4
Chr3	22975239	22975240	AT3G62030	three_prime_UTR	-	81	67	38	159	98	65	41	82	78	65	97	93	0.318898	0.288793	0.283582	0.266779	0.271468	0.329949	0.21134	0.25387	0.230769	0.233813	0.255937	0.190965				AT1G15040	5	2	2	11	5	6	0	1	2	10	18	18
Chr3	22975239	22975240	AT3G62030	three_prime_UTR	-	81	67	38	159	98	65	41	82	78	65	97	93	0.318898	0.288793	0.283582	0.266779	0.271468	0.329949	0.21134	0.25387	0.230769	0.233813	0.255937	0.190965				AT1G15120	102	45	53	59	52	42	50	113	134	26	58	47
Chr3	5468521	5468522	AT3G16140	three_prime_UTR	+	59	66	71	183	167	69	50	41	65	69	53	70	0.262222	0.254826	0.331776	0.271513	0.308688	0.283951	0.15528	0.117479	0.131048	0.1875	0.15407	0.134357				AT1G15130	14	18	8	22	10	15	3	12	18	1	4	3
Chr1	26715215	26715216	AT1G70850	AMB	+	60	51	40	128	103	59	29	110	135	49	88	103	0.441176	0.389313	0.625	0.492308	0.453744	0.450382	0.725	0.709677	0.703125	0.690141	0.624113	0.686667				AT1G15140	13	7	9	8	5	3	25	32	76	18	15	26
Chr2	11929330	11929331	AT2G28000	three_prime_UTR	-	53	56	26	140	77	26	27	73	141	71	67	197	0.779412	0.7	0.702703	0.7	0.616	0.619048	0.364865	0.528986	0.561753	0.546154	0.540323	0.558074				AT1G15170	15	7	6	9	9	8	6	5	9	2	6	2
Chr4	11646273	11646274	AT4G21960	three_prime_UTR	+	82	117	62	231	148	111	28	23	36	21	50	41	0.311787	0.350299	0.326316	0.354294	0.342593	0.423664	0.0861538	0.0392491	0.0527086	0.0552632	0.0754148	0.0573427				AT1G15180	2	2	2	3	1	1	0	6	7	3	8	0
Chr1	2928896	2928897	AT1G09070	three_prime_UTR	-	99	82	67	17	17	9	152	178	218	37	22	47	0.263298	0.227778	0.206154	0.10625	0.140496	0.115385	0.303393	0.32902	0.363333	0.25	0.247191	0.301282				AT1G15200	3	3	1	2	2	1	1	2	3	2	4	4
Chr3	9796987	9796988	AT3G26650	three_prime_UTR	-	78	81	60	170	132	50	37	70	77	49	59	82	0.333333	0.316406	0.350877	0.35865	0.338462	0.308642	0.0793991	0.151844	0.143925	0.112128	0.131991	0.13141				AT1G15210	7	2	4	5	12	5	1	3	6	0	4	3
Chr1	2049346	2049347	AT1G06680	three_prime_UTR	-	27	31	17	55	45	20	121	135	96	132	82	183	0.0391304	0.0381773	0.0272436	0.0343321	0.0424929	0.0376648	0.10642	0.108783	0.0886427	0.097561	0.0957944	0.0825068				AT1G15250	1	1	1	4	0	0	3	8	12	1	6	5
Chr5	22248077	22248078	AT5G54770	three_prime_UTR	-	58	80	54	251	138	47	49	51	48	41	47	78	0.053654	0.0545331	0.0737705	0.0718786	0.051244	0.0494737	0.0308176	0.0257056	0.0220183	0.0229821	0.025669	0.0240148				AT1G15270	257	198	153	160	167	98	48	104	212	38	65	59
Chr4	6409579	6409580	AT4G10340	three_prime_UTR	-	20	26	17	33	17	8	180	141	113	149	88	145	0.0250313	0.0261833	0.0201422	0.019725	0.0150843	0.0156863	0.105386	0.0950135	0.0880748	0.0934169	0.092925	0.0828098				AT1G15340	56	40	43	84	63	31	30	44	49	31	29	43
Chr1	25048322	25048323	AT1G67090	three_prime_UTR	+	2	7	2	9	8	4	129	113	121	167	110	264	0.000476077	0.00149031	0.000682128	0.000745527	0.000855066	0.0011396	0.02083	0.0172519	0.0146171	0.0206046	0.0169648	0.0190504				AT1G15350	4	2	2	1	4	6	4	7	5	3	6	8
Chr5	6851521	6851522	AT5G20290	three_prime_UTR	+	79	79	39	201	116	46	57	55	65	51	57	89	0.24159	0.22191	0.192118	0.244526	0.188312	0.209091	0.134118	0.104364	0.116487	0.124088	0.108987	0.113811				AT1G15370	6	2	2	4	2	1	0	4	3	0	5	1
Chr4	7522646	7522647	AT4G12800	three_prime_UTR	-	71	95	70	180	174	51	47	32	63	46	41	57	0.104412	0.0965447	0.0913838	0.0961538	0.118529	0.0912343	0.0355253	0.0333681	0.0526316	0.0323261	0.0547397	0.0340705				AT1G15380	29	54	22	22	27	22	17	51	57	13	18	18
Chr5	15377355	15377356	AT5G38410	three_prime_UTR	+	63	84	82	224	189	73	22	39	26	31	26	64	0.0265823	0.0285714	0.0349233	0.0273671	0.0281921	0.029483	0.00654372	0.0104446	0.00601852	0.00646103	0.00766058	0.00787208				AT1G15390	10	3	3	3	2	2	3	5	13	4	5	6
Chr2	12669936	12669937	AT2G29630	AMB	-	85	105	39	174	170	50	33	58	71	40	36	60	0.726496	0.813953	0.78	0.740426	0.78341	0.746269	0.6	0.630435	0.645455	0.57971	0.48	0.594059				AT1G15400	13	3	6	14	14	3	2	5	7	2	5	5
Chr1	28895327	28895328	AT1G76930	three_prime_UTR	+	23	31	10	108	56	17	46	65	140	86	93	243	0.120419	0.133047	0.0847458	0.110997	0.108527	0.0682731	0.174905	0.198171	0.239316	0.216625	0.186	0.23187				AT1G15410	3	9	1	2	3	5	1	0	4	1	5	2
Chr1	10723122	10723123	AT1G30380	three_prime_UTR	-	47	48	46	156	86	55	102	52	67	103	37	117	0.0704648	0.0568047	0.051168	0.0758017	0.0617816	0.0656325	0.117241	0.0708447	0.0754505	0.0875106	0.0712909	0.0801919				AT1G15420	17	11	7	11	8	1	6	4	15	3	1	3
Chr4	1110490	1110491	AT4G02520	three_prime_UTR	+	25	22	16	80	85	14	102	122	115	64	125	146	0.120192	0.0956522	0.0833333	0.150943	0.137987	0.0853659	0.276423	0.305764	0.197935	0.292237	0.24558	0.242123				AT1G15440	4	0	2	2	1	3	1	4	2	1	1	3
Chr3	3777458	3777459	AT3G11930	three_prime_UTR	-	32	24	18	104	52	41	68	103	109	97	96	168	0.266667	0.103004	0.173077	0.256158	0.149856	0.199029	0.205438	0.242925	0.198905	0.215078	0.20339	0.252252				AT1G15500	82	89	71	83	79	67	52	127	130	44	67	50
Chr3	1168446	1168447	AT3G04400	three_prime_UTR	-	91	85	57	271	175	86	15	19	32	14	24	42	0.301325	0.243553	0.285	0.281998	0.265152	0.323308	0.0384615	0.046683	0.0526316	0.0344828	0.057554	0.0530303				AT1G15670	0	0	3	4	6	2	1	6	2	2	1	2
Chr1	10640675	10640676	AT1G30230	three_prime_UTR	-	78	84	68	204	170	78	12	34	58	26	45	52	0.448276	0.413793	0.53125	0.386364	0.461957	0.378641	0.075	0.112211	0.133641	0.150289	0.116279	0.131646				AT1G15690	226	100	93	165	149	134	40	138	184	53	106	100
Chr1	2460694	2460695	AT1G07930	three_prime_UTR	-	64	92	44	206	172	72	23	29	70	35	33	68	0.598131	0.671533	0.54321	0.645768	0.630037	0.637168	0.212963	0.210145	0.336538	0.343137	0.229167	0.234483				AT1G15730	9	10	6	12	11	6	4	5	4	2	6	4
Chr1	20968069	20968070	AT1G56070	three_prime_UTR	+	46	37	26	105	54	28	55	102	128	69	95	163	0.208145	0.157447	0.208	0.198488	0.165138	0.264151	0.341615	0.408	0.393846	0.339901	0.405983	0.426702				AT1G15740	6	6	0	2	3	3	1	2	4	2	2	1
Chr2	5539331	5539332	AT2G13360	three_prime_UTR	+	35	40	44	71	51	21	139	114	119	94	58	122	0.144628	0.139373	0.182573	0.185864	0.172881	0.146853	0.273622	0.24622	0.260394	0.288344	0.226562	0.308861				AT1G15750	27	6	13	18	20	15	11	30	15	9	11	7
Chr4	1110489	1110490	AT4G02520	three_prime_UTR	+	30	41	29	72	88	23	81	75	153	44	119	153	0.144231	0.178261	0.151042	0.135849	0.142857	0.140244	0.219512	0.18797	0.263339	0.200913	0.233792	0.253731				AT1G15820	556	161	664	434	502	640	596	739	1191	786	770	524
Chr4	13593974	13593975	AT4G27090	three_prime_UTR	+	41	46	27	133	86	30	56	85	92	70	107	135	0.170833	0.151316	0.178808	0.18706	0.181818	0.133929	0.184818	0.181237	0.210526	0.189702	0.227176	0.192857				AT1G15860	9	6	7	4	4	1	4	9	8	1	3	4
Chr1	30041333	30041334	AT1G79850	three_prime_UTR	+	49	72	44	153	120	67	43	51	55	66	40	147	0.276836	0.341232	0.27673	0.267951	0.296296	0.36612	0.162879	0.196911	0.194346	0.185915	0.194175	0.200546				AT1G15920	24	14	16	13	10	5	12	12	27	6	6	5
Chr3	5952233	5952234	AT3G17390	three_prime_UTR	+	79	41	53	257	169	66	25	32	37	41	53	53	0.182448	0.138514	0.203065	0.213455	0.232782	0.20122	0.0766871	0.0532446	0.0852535	0.0921348	0.0963636	0.0739191				AT1G15930	256	142	148	207	145	122	93	197	347	81	140	118
Chr4	14202851	14202852	AT4G28750	three_prime_UTR	+	38	37	36	138	49	48	98	55	103	138	54	112	0.0896226	0.0585443	0.0622837	0.0861423	0.0501535	0.0679887	0.122653	0.092437	0.124246	0.131805	0.0865385	0.100269				AT1G15950	12	15	11	6	17	13	5	11	18	1	8	4
Chr4	16534918	16534919	AT4G34620	three_prime_UTR	+	78	119	73	213	218	105	14	7	25	15	22	17	0.206349	0.228407	0.221212	0.19276	0.221545	0.233333	0.021309	0.0100575	0.030303	0.0197109	0.0277778	0.0150044				AT1G15980	7	4	8	12	12	12	9	10	9	6	10	8
Chr3	22747161	22747162	AT3G61470	three_prime_UTR	-	59	91	74	226	122	68	73	36	22	60	20	54	0.083926	0.0889541	0.0848624	0.112214	0.0832765	0.0798122	0.0571652	0.0315236	0.0235546	0.0410678	0.0220022	0.0329068				AT1G16000	1	4	0	1	0	3	3	14	21	3	4	4
Chr4	17831781	17831782	AT4G37930	three_prime_UTR	+	30	54	31	113	64	37	48	90	138	71	124	105	0.230769	0.327273	0.226277	0.307902	0.253968	0.266187	0.181132	0.247934	0.270059	0.221875	0.299517	0.226782				AT1G16010	4	4	2	1	4	2	1	3	3	0	2	2
Chr1	25048316	25048317	AT1G67090	three_prime_UTR	+	14	21	14	73	45	12	86	94	131	111	78	224	0.00333254	0.00447094	0.0047749	0.00604705	0.00480975	0.0034188	0.0138866	0.0143511	0.0158251	0.0136952	0.0120296	0.0161639				AT1G16080	3	1	1	3	1	5	0	4	3	2	3	1
Chr5	26570231	26570232	AT5G66570	three_prime_UTR	-	88	97	75	213	150	92	19	32	29	18	36	48	0.0725474	0.0901487	0.0905797	0.0820177	0.094162	0.0878701	0.0128814	0.0132122	0.0179567	0.00753453	0.0152996	0.0131941				AT1G16130	8	13	6	8	12	12	0	3	3	2	4	5
Chr1	29736889	29736890	AT1G79040	three_prime_UTR	-	1	5	3	23	13	6	114	108	166	153	105	199	0.000444444	0.00141965	0.00113723	0.00324996	0.00213921	0.00190961	0.0220418	0.0183362	0.0217505	0.0236184	0.0180754	0.0210515				AT1G16180	259	104	180	134	84	154	88	192	324	89	96	72
Chr3	511486	511487	AT3G02468	three_prime_UTR	-	67	71	54	125	123	47	57	79	65	39	68	100	0.253788	0.257246	0.293478	0.252016	0.284722	0.295597	0.191275	0.175166	0.16129	0.159836	0.187845	0.170068				AT1G16210	17	11	9	9	10	0	16	11	23	9	11	9
Chr4	2720093	2720094	AT4G05320	three_prime_UTR	-	84	105	75	127	113	48	60	47	98	36	39	63	0.26087	0.318182	0.317797	0.340483	0.354232	0.275862	0.139535	0.102397	0.166384	0.16	0.168831	0.163636				AT1G16240	65	51	34	55	42	35	21	29	75	15	21	24
Chr5	26570203	26570204	AT5G66570	three_prime_UTR	-	4	6	3	7	5	3	75	129	110	162	156	235	0.00329761	0.00557621	0.00362319	0.00269542	0.00313873	0.00286533	0.0508475	0.0532618	0.0681115	0.0678108	0.0662983	0.0645959				AT1G16270	19	9	6	11	10	5	3	32	34	5	3	7
Chr1	25048362	25048363	AT1G67090	three_prime_UTR	+	2	2	3	8	4	5	108	97	149	147	106	262	0.000476077	0.000425804	0.00102319	0.000662691	0.000427533	0.0014245	0.017439	0.0148092	0.0179995	0.018137	0.0163479	0.018906				AT1G16340	5	3	1	3	3	0	0	1	3	1	4	3
Chr5	6090079	6090080	AT5G18380	three_prime_UTR	+	40	52	38	122	79	33	67	62	89	76	79	154	0.128205	0.127451	0.160338	0.153846	0.13255	0.148649	0.195906	0.178161	0.208431	0.218391	0.231672	0.244444				AT1G16350	9	11	1	13	4	4	1	4	2	1	0	2
Chr1	20802701	20802702	AT1G55670	three_prime_UTR	+	84	106	76	273	182	96	6	9	15	14	13	16	0.0862423	0.0893761	0.0777892	0.0950557	0.0944473	0.0837696	0.00347222	0.005	0.00557	0.00717213	0.00742857	0.00620155				AT1G16370	5	6	5	8	5	5	8	18	8	5	3	4
Chr1	20310388	20310389	AT1G54410	CDS	+	31	45	23	79	32	16	19	94	90	45	125	290	0.0403646	0.0544794	0.0451866	0.0381827	0.0271647	0.0201258	0.0259918	0.0543353	0.079858	0.0535714	0.0658588	0.096828				AT1G16410	2	0	3	2	0	3	0	5	7	5	5	7
Chr1	11214943	11214944	AT1G31330	three_prime_UTR	+	4	3	2	7	3	5	118	136	118	137	95	257	0.00550964	0.00323276	0.00234467	0.00425532	0.00268817	0.00860585	0.148428	0.138352	0.158177	0.149237	0.147516	0.201569				AT1G16460	24	21	17	13	9	7	11	13	18	2	9	8
Chr2	14309538	14309539	AT2G33830	three_prime_UTR	+	0	1	0	0	1	0	185	182	210	62	122	118	0	0.00199203	0	0	0.00325733	0	0.228677	0.219542	0.230011	0.189024	0.236893	0.243299				AT1G16470	9	6	8	4	5	4	6	18	25	11	8	10
Chr5	22039484	22039485	AT5G54270	three_prime_UTR	-	23	46	51	69	42	34	147	100	124	111	48	86	0.0348485	0.0504386	0.0498534	0.0637119	0.0576923	0.0556465	0.111448	0.100402	0.108581	0.0990187	0.1	0.0949227				AT1G16560	8	5	0	1	2	0	2	1	4	0	2	2
Chr5	26411327	26411328	AT5G66040	three_prime_UTR	-	79	97	41	259	184	82	15	8	39	15	35	26	0.840426	0.82906	0.773585	0.857616	0.763485	0.732143	0.263158	0.142857	0.288889	0.25	0.364583	0.254902				AT1G16610	58	29	22	31	26	24	16	83	82	15	19	22
Chr2	11270863	11270864	AT2G26500	three_prime_UTR	-	77	112	92	195	162	85	20	25	29	30	23	29	0.261905	0.284264	0.29582	0.281792	0.271357	0.292096	0.0692042	0.0588235	0.0585859	0.0946372	0.0541176	0.0554493				AT1G16700	31	17	22	21	14	11	7	20	30	5	13	13
Chr2	1894602	1894603	AT2G05220	three_prime_UTR	+	52	44	39	188	87	56	45	43	86	55	67	112	0.547368	0.463158	0.513158	0.554572	0.42029	0.54902	0.517241	0.390909	0.472527	0.514019	0.531746	0.455285				AT1G16720	28	15	30	53	41	34	11	3	12	9	7	7
Chr2	1967967	1967968	AT2G05380	three_prime_UTR	-	149	90	44	204	81	45	14	46	42	31	36	80	0.0458744	0.0420954	0.0448065	0.0335085	0.0235465	0.0291829	0.00639854	0.00986489	0.0125074	0.00747528	0.00513186	0.0108563				AT1G16740	6	11	7	18	9	9	2	11	8	4	11	5
Chr1	22445161	22445162	AT1G60950	three_prime_UTR	-	89	111	110	198	153	61	13	14	36	19	13	43	0.337121	0.361564	0.411985	0.315287	0.344595	0.309645	0.0625	0.04947	0.0930233	0.092233	0.0769231	0.103865				AT1G16810	40	43	28	28	33	19	23	40	51	10	29	22
Chr3	4731698	4731699	AT3G14210	three_prime_UTR	-	54	120	59	118	136	44	48	29	92	40	39	81	0.312139	0.430108	0.378205	0.298734	0.3309	0.247191	0.192771	0.160221	0.160558	0.199005	0.172566	0.18578				AT1G16840	20	6	4	8	9	12	4	5	9	1	6	4
Chr1	25048253	25048254	AT1G67090	three_prime_UTR	+	53	61	33	101	111	32	78	71	82	83	55	99	0.012616	0.012987	0.0112551	0.00836647	0.011864	0.00911681	0.0125949	0.0108397	0.00990577	0.0102406	0.00848242	0.00714389				AT1G16870	15	2	6	8	4	4	1	0	2	1	0	0
Chr1	20802760	20802761	AT1G55670	three_prime_UTR	+	6	7	9	19	13	12	114	102	169	117	105	184	0.00616016	0.00590219	0.00921187	0.0066156	0.00674624	0.0104712	0.0659722	0.0566667	0.0627553	0.0599385	0.06	0.0713178				AT1G16880	52	36	30	70	45	47	21	65	87	35	36	32
Chr1	4761723	4761724	AT1G13930	AMB	-	41	85	52	78	109	35	91	64	119	56	42	84	0.0942529	0.116438	0.140162	0.0751445	0.10206	0.0833333	0.160494	0.191617	0.168317	0.158192	0.181818	0.171779				AT1G16890	85	40	37	65	44	37	17	38	66	15	26	27
Chr3	5595702	5595703	AT3G16460	three_prime_UTR	-	77	79	37	210	170	69	7	28	40	28	40	71	0.509934	0.512987	0.420455	0.47619	0.472222	0.466216	0.118644	0.175	0.232558	0.254545	0.268456	0.315556				AT1G16916	12	4	5	2	8	0	0	0	2	0	0	0
Chr3	8605078	8605079	AT3G23820	three_prime_UTR	-	43	31	47	150	83	44	62	69	32	63	108	123	0.589041	0.607843	0.61039	0.520833	0.471591	0.44898	0.765432	0.676471	0.450704	0.557522	0.646707	0.580189				AT1G16920	25	17	12	13	13	8	14	28	34	16	5	18
Chr3	19138434	19138435	AT3G51600	three_prime_UTR	+	56	97	36	178	104	61	32	39	77	43	67	64	0.27451	0.307937	0.297521	0.317857	0.26943	0.30198	0.109215	0.152344	0.137993	0.13961	0.167082	0.127237				AT1G17080	16	12	11	16	12	4	6	6	7	3	2	2
Chr3	17779492	17779493	AT3G48140	three_prime_UTR	-	45	31	33	106	67	30	56	59	104	74	95	153	0.228426	0.15736	0.24812	0.185315	0.179625	0.163934	0.28	0.214545	0.2494	0.256944	0.227818	0.271758				AT1G17100	4	2	2	12	4	2	2	2	4	0	8	8
Chr1	16873321	16873322	AT1G44575	three_prime_UTR	-	30	38	25	94	47	22	59	70	110	89	106	162	0.174419	0.25	0.225225	0.237975	0.188755	0.186441	0.287805	0.281124	0.298913	0.288026	0.386861	0.358407				AT1G17170	8	4	7	5	8	1	0	12	10	5	4	8
Chr2	13019133	13019134	AT2G30570	three_prime_UTR	+	38	53	38	124	85	30	77	59	89	84	86	89	0.0424581	0.0499058	0.0450771	0.056338	0.0560686	0.0399467	0.0577211	0.0464567	0.0583607	0.0605187	0.0757042	0.0512673				AT1G17180	4	1	1	6	2	2	1	3	6	2	10	0
Chr1	9207293	9207294	AT1G26630	three_prime_UTR	-	45	52	27	120	96	34	53	65	58	72	70	159	0.119363	0.110638	0.0978261	0.106195	0.10872	0.0982659	0.128641	0.126459	0.091195	0.116317	0.110935	0.124804				AT1G17190	16	12	10	7	20	3	4	18	14	2	3	4
Chr3	22735277	22735278	AT3G61430	three_prime_UTR	-	35	41	31	62	62	20	77	94	154	69	96	110	0.388889	0.460674	0.430556	0.452555	0.442857	0.392157	0.427778	0.497354	0.52027	0.472603	0.497409	0.531401				AT1G17200	13	19	17	21	19	21	0	8	4	3	4	5
Chr5	25722610	25722611	AT5G64310	three_prime_UTR	-	83	90	103	62	62	25	105	89	137	28	32	33	0.380734	0.430622	0.445887	0.433566	0.373494	0.390625	0.303468	0.322464	0.320843	0.341463	0.432432	0.333333				AT1G17220	18	11	24	31	23	13	16	21	24	21	22	15
Chr2	1968051	1968052	AT2G05380	AMB	-	38	26	8	83	36	20	41	116	102	62	200	116	0.0116995	0.0121609	0.00814664	0.0136334	0.0104651	0.0129702	0.0187386	0.0248767	0.0303752	0.0149506	0.0285103	0.0157416				AT1G17280	14	11	8	18	10	11	13	21	27	9	11	8
Chr2	529080	529081	AT2G02100	three_prime_UTR	-	16	19	10	19	23	11	102	104	180	103	100	159	0.0265781	0.0283582	0.0304878	0.0122265	0.0189456	0.022	0.104082	0.112432	0.11194	0.0901926	0.101937	0.0808749				AT1G17290	121	126	83	90	88	62	61	142	170	35	57	57
Chr2	19042303	19042304	AT2G46390	three_prime_UTR	+	68	65	40	207	112	58	16	62	39	27	58	93	0.596491	0.698925	0.740741	0.708904	0.682927	0.725	0.266667	0.28972	0.254902	0.25	0.291457	0.259777				AT1G17330	1	2	3	0	1	3	0	4	11	0	2	1
Chr3	19913750	19913751	AT3G53740	three_prime_UTR	+	44	37	23	120	71	37	57	76	79	93	71	137	0.392857	0.276119	0.267442	0.271493	0.279528	0.310924	0.343373	0.304	0.403061	0.353612	0.333333	0.354005				AT1G17370	9	15	6	16	11	6	1	4	8	0	0	1
Chr1	28895346	28895347	AT1G76930	three_prime_UTR	+	2	3	1	14	6	6	82	98	136	103	150	243	0.0104712	0.0128755	0.00847458	0.0143885	0.0116279	0.0240964	0.311787	0.29878	0.232479	0.259446	0.3	0.23187				AT1G17380	2	0	3	46	33	19	3	9	8	20	33	24
Chr2	11817810	11817811	AT2G27710	three_prime_UTR	-	36	39	21	186	100	44	47	52	56	45	64	151	0.169811	0.174107	0.166667	0.264957	0.253807	0.248588	0.218605	0.13	0.181818	0.133136	0.156863	0.200265				AT1G17420	10	4	3	29	79	11	25	29	25	79	57	60
Chr5	22605087	22605088	AT5G55850	three_prime_UTR	-	42	53	38	184	119	35	44	32	73	38	81	102	0.512195	0.706667	0.567164	0.69434	0.589109	0.514706	0.628571	0.359551	0.62931	0.520548	0.586957	0.432203				AT1G17470	3	6	5	6	6	5	1	8	8	2	4	1
Chr4	18273976	18273977	AT4G39260	three_prime_UTR	+	62	71	33	159	126	58	31	41	36	57	32	134	0.116323	0.148847	0.115385	0.143372	0.178723	0.169096	0.0759804	0.0793037	0.0897756	0.104205	0.102236	0.11289				AT1G17490	9	6	1	3	5	1	4	3	10	0	3	3
Chr1	27339147	27339148	AT1G72610	three_prime_UTR	+	27	49	24	67	61	16	71	99	123	84	75	143	0.139175	0.184906	0.172662	0.188732	0.164865	0.168421	0.342995	0.318328	0.344538	0.341463	0.327511	0.302966				AT1G17510	5	0	2	4	5	0	2	10	4	1	0	1
Chr1	29736877	29736878	AT1G79040	three_prime_UTR	-	9	23	20	31	15	12	103	89	107	137	92	198	0.004	0.00653038	0.0075815	0.00438039	0.00246832	0.00381922	0.0199149	0.0151104	0.0140199	0.0211485	0.0158375	0.0209457				AT1G17530	6	0	2	3	3	5	0	4	10	6	10	4
Chr3	5669450	5669451	AT3G16640	three_prime_UTR	+	19	17	5	32	29	11	92	86	141	96	136	168	0.0159933	0.0102968	0.00518672	0.00822834	0.00963135	0.00909091	0.0479666	0.0443299	0.0574104	0.0462205	0.0559901	0.0570071				AT1G17560	4	1	1	3	1	2	1	3	4	1	5	1
Chr1	1477529	1477530	.	.	+	40	19	22	89	42	10	70	116	50	110	84	179	0.00617856	0.00348304	0.00222312	0.0132342	0.00366748	0.000709975	0.005987	0.039322	0.00335525	0.027336	0.0299893	0.0379077				AT1G17620	59	16	37	79	100	75	20	120	65	119	95	107
Chr1	7146390	7146391	AT1G20620	three_prime_UTR	-	4	5	2	6	10	3	98	157	198	54	124	170	0.00498753	0.00507099	0.0033389	0.00476948	0.00732601	0.00618557	0.119221	0.133164	0.127742	0.114165	0.152147	0.136986				AT1G17650	2	1	0	0	0	0	1	11	14	0	3	1
Chr2	1967966	1967967	AT2G05380	three_prime_UTR	-	130	79	30	218	56	42	32	63	28	36	24	92	0.0400246	0.0369504	0.0305499	0.0358081	0.0162791	0.0272374	0.0146252	0.0135106	0.0083383	0.00868097	0.00342124	0.0124847				AT1G17720	3	6	1	3	2	0	0	2	3	1	1	2
Chr1	4608246	4608247	AT1G13440	three_prime_UTR	+	61	84	44	178	155	58	38	30	36	35	38	69	0.152882	0.141892	0.127168	0.146021	0.166131	0.117172	0.0545194	0.0437318	0.0329973	0.0399543	0.0538244	0.0460922				AT1G17730	16	19	14	10	6	8	8	14	13	5	5	6
Chr4	18258598	18258599	AT4G39200	three_prime_UTR	-	59	43	26	143	60	34	50	81	130	34	70	96	0.243802	0.193694	0.206349	0.223089	0.131579	0.2	0.181818	0.229462	0.225303	0.125	0.201149	0.169312				AT1G17745	31	12	11	19	10	7	9	29	26	9	13	9
Chr2	16131084	16131085	AT2G38540	three_prime_UTR	-	5	8	4	14	9	3	101	82	159	117	101	218	0.026738	0.030303	0.0333333	0.0246046	0.0188285	0.0115385	0.176265	0.155303	0.173014	0.205986	0.167496	0.188418				AT1G17860	31	36	26	34	34	17	81	162	301	65	99	118
Chr3	22737975	22737976	AT3G61440	three_prime_UTR	-	57	75	48	177	123	45	26	51	66	31	69	53	0.467213	0.506757	0.533333	0.565495	0.514644	0.420561	0.154762	0.178322	0.190202	0.158974	0.188525	0.156342				AT1G17880	231	105	100	88	96	71	62	139	194	39	74	75
Chr1	20802715	20802716	AT1G55670	three_prime_UTR	+	24	70	23	67	64	18	111	96	101	103	58	82	0.0246407	0.0590219	0.0235415	0.0233287	0.0332122	0.0157068	0.0642361	0.0533333	0.0375046	0.0527664	0.0331429	0.0317829				AT1G17890	15	16	7	11	2	9	7	23	17	3	9	2
Chr3	10968111	10968112	AT3G28940	three_prime_UTR	+	60	64	38	173	89	48	34	61	54	46	65	85	0.594059	0.561404	0.520548	0.613475	0.470899	0.55814	0.253731	0.369697	0.321429	0.315068	0.294118	0.348361				AT1G17980	36	16	17	28	29	26	6	18	14	9	10	7
Chr4	13393084	13393085	AT4G26530	three_prime_UTR	-	11	17	21	22	17	13	161	125	109	133	64	120	0.192982	0.197674	0.207921	0.247191	0.209877	0.295455	0.566901	0.595238	0.656627	0.547325	0.688172	0.609137				AT1G18060	10	0	2	7	2	4	0	0	0	0	0	0
Chr3	22747202	22747203	AT3G61470	three_prime_UTR	-	84	87	84	180	147	85	31	23	21	24	18	28	0.119488	0.085044	0.0963303	0.0893744	0.100341	0.0997653	0.0242756	0.0201401	0.0224839	0.0164271	0.019802	0.0170628				AT1G18070	27	12	14	13	9	11	8	32	56	13	19	19
Chr1	22701233	22701234	AT1G61520	three_prime_UTR	-	1	4	3	4	5	2	103	125	180	121	102	161	0.00126263	0.00271186	0.00262697	0.00175901	0.00272035	0.00187441	0.037373	0.0549934	0.0551978	0.0405224	0.0539397	0.0492355				AT1G18080	313	208	161	313	167	137	179	313	535	103	195	157
Chr3	7376658	7376659	AT3G21055	three_prime_UTR	+	14	31	14	56	36	16	100	88	96	121	47	191	0.0228758	0.0391909	0.0199715	0.0291819	0.0270473	0.0282187	0.146413	0.153846	0.15047	0.15201	0.138643	0.1528				AT1G18160	30	38	25	22	15	13	12	31	52	2	6	15
Chr1	7146409	7146410	AT1G20620	three_prime_UTR	-	98	111	63	144	148	67	16	34	56	12	28	32	0.122195	0.112576	0.105175	0.114467	0.108425	0.138144	0.0194647	0.028838	0.036129	0.02537	0.0343558	0.0257857				AT1G18170	3	3	1	1	3	1	2	0	6	2	2	3
Chr5	9079531	9079532	AT5G26000	three_prime_UTR	+	70	74	69	202	155	50	22	21	52	21	30	41	0.416667	0.4	0.472603	0.447894	0.485893	0.384615	0.169231	0.154412	0.254902	0.138158	0.1875	0.198068				AT1G18210	139	131	100	274	258	159	69	138	215	113	149	145
Chr5	10069588	10069589	AT5G28060	three_prime_UTR	+	37	54	26	142	88	38	60	55	55	68	66	115	0.435294	0.495413	0.366197	0.470199	0.483516	0.4	0.38961	0.366667	0.357143	0.369565	0.390533	0.349544				AT1G18250	4	1	3	8	3	7	2	1	4	1	0	3
Chr1	7453267	7453268	AT1G21310	three_prime_UTR	+	58	54	49	266	201	90	7	7	10	15	18	24	0.261261	0.290323	0.310127	0.345455	0.343003	0.335821	0.0277778	0.0185185	0.0137741	0.0445104	0.0365854	0.0254237				AT1G18260	9	1	4	3	7	8	0	2	3	2	1	3
Chr1	10723123	10723124	AT1G30380	three_prime_UTR	-	49	53	54	130	100	46	54	42	48	78	39	104	0.0734633	0.0627219	0.0600667	0.0631681	0.0718391	0.0548926	0.062069	0.0572207	0.0540541	0.0662702	0.0751445	0.0712817				AT1G18270	16	22	15	18	27	9	13	23	43	19	17	26
Chr2	2587728	2587729	AT2G06520	three_prime_UTR	+	37	65	48	90	72	42	75	72	125	71	32	68	0.0405702	0.0486163	0.0475719	0.0376727	0.0398671	0.0413386	0.0675068	0.0758693	0.0899928	0.0628319	0.0608365	0.0542698				AT1G18300	1	2	0	14	13	13	0	5	0	6	15	9
Chr1	29664893	29664894	AT1G78900	three_prime_UTR	-	54	46	40	150	81	47	50	43	87	42	78	78	0.580645	0.613333	0.816327	0.595238	0.503106	0.580247	0.454545	0.37069	0.47541	0.4	0.435754	0.395939				AT1G18450	18	4	3	4	7	5	5	9	12	5	2	4
Chr1	10472299	10472300	AT1G29910	three_prime_UTR	+	18	17	6	23	23	7	140	129	90	161	64	117	0.0226131	0.0155963	0.00797872	0.0114828	0.0164639	0.00911458	0.0739176	0.0832795	0.0636943	0.0769967	0.0582878	0.0634835				AT1G18500	21	16	17	14	13	4	3	17	25	2	5	2
Chr2	9265279	9265280	AT2G21660	three_prime_UTR	+	85	129	38	191	153	38	11	43	25	12	37	33	0.0250074	0.0487344	0.0342342	0.0346957	0.0419868	0.0308191	0.00673195	0.00946095	0.00898311	0.00642055	0.0109306	0.00556305				AT1G18540	253	121	114	111	122	106	61	155	241	65	72	69
Chr3	2840487	2840488	AT3G09260	three_prime_UTR	+	98	90	44	236	224	89	2	4	2	1	0	4	0.163606	0.160142	0.164179	0.151379	0.200179	0.169202	0.00516796	0.00656814	0.00167645	0.00168067	0	0.00329761				AT1G18620	3	0	1	1	2	0	5	6	3	2	5	2
Chr1	20309780	20309781	AT1G54410	three_prime_UTR	+	39	52	36	138	78	49	44	67	66	42	66	115	0.0507812	0.062954	0.0707269	0.0666989	0.0662139	0.0616352	0.0601915	0.0387283	0.0585626	0.05	0.0347734	0.0383973				AT1G18630	13	3	10	11	4	4	1	7	7	3	6	2
Chr2	13863729	13863730	AT2G32690	three_prime_UTR	+	103	122	75	217	134	69	5	15	12	7	14	19	0.226872	0.246465	0.238095	0.231097	0.208075	0.198847	0.010142	0.0154321	0.0237624	0.00958904	0.0166667	0.0143396				AT1G18640	22	21	19	12	7	9	2	8	32	9	10	14
Chr3	10325624	10325625	AT3G27850	three_prime_UTR	-	32	53	33	91	69	40	71	83	78	69	73	98	0.288288	0.363014	0.272727	0.25779	0.276	0.344828	0.367876	0.408867	0.289963	0.343284	0.412429	0.283237				AT1G18650	2	3	1	3	1	2	0	5	6	2	4	1
Chr3	14201572	14201573	.	.	-	103	55	67	10	41	107	209	20	120	42	8	8	0.0159098	0.0100825	0.00677041	0.00148699	0.00358016	0.00759673	0.0178755	0.00677966	0.00805261	0.0104374	0.00285612	0.0016942				AT1G18700	9	9	2	7	13	6	3	4	1	0	8	0
Chr4	18215729	18215730	AT4G39090	three_prime_UTR	+	4	3	1	3	3	3	141	105	141	120	92	173	0.0174672	0.0121457	0.00714286	0.00653595	0.0111111	0.0222222	0.292531	0.229258	0.224165	0.29703	0.21957	0.227632				AT1G18720	107	86	48	95	96	45	36	83	87	22	45	46
Chr1	22701232	22701233	AT1G61520	three_prime_UTR	-	3	2	5	5	12	2	131	111	120	147	99	151	0.00378788	0.00135593	0.00437828	0.00219877	0.00652884	0.00187441	0.0475327	0.0488341	0.0367985	0.0492297	0.0523533	0.0461774				AT1G18730	60	60	42	33	47	18	11	37	42	20	26	24
Chr1	4761722	4761723	AT1G13930	AMB	-	33	70	21	90	80	29	103	60	126	64	35	75	0.0758621	0.0958904	0.0566038	0.0867052	0.0749064	0.0690476	0.181658	0.179641	0.178218	0.180791	0.151515	0.153374				AT1G18740	0	0	2	23	22	38	1	3	1	10	6	6
Chr5	15377350	15377351	AT5G38410	three_prime_UTR	+	57	86	76	233	194	55	11	10	14	17	12	20	0.0240506	0.0292517	0.032368	0.0284667	0.0289379	0.0222132	0.00327186	0.00267809	0.00324074	0.00354314	0.00353565	0.00246002				AT1G18840	3	0	1	0	0	5	0	5	5	0	3	2
Chr5	15377385	15377386	AT5G38410	three_prime_UTR	+	32	35	42	129	96	54	46	49	77	64	46	114	0.0135021	0.0119048	0.0178876	0.0157605	0.0143198	0.0218094	0.0136823	0.0131227	0.0178241	0.0133389	0.0135533	0.0140221				AT1G18890	0	1	0	0	0	1	4	7	6	2	1	2
Chr5	19327880	19327881	AT5G47700	three_prime_UTR	+	40	44	22	121	72	29	58	35	60	73	29	201	0.333333	0.30137	0.268293	0.309463	0.245734	0.247863	0.33526	0.289256	0.350877	0.339535	0.337209	0.436009				AT1G18900	4	9	2	6	7	1	1	1	0	1	0	1
Chr3	23242692	23242693	AT3G62870	three_prime_UTR	+	58	53	31	149	102	48	44	45	60	42	53	97	0.439394	0.401515	0.360465	0.344907	0.401575	0.417391	0.295302	0.188285	0.25974	0.26087	0.238739	0.268698				AT1G19000	10	5	11	12	6	13	6	8	16	7	12	14
Chr1	7088263	7088264	AT1G20450	CDS	+	67	21	17	23	24	55	61	218	36	48	104	107	0.182065	0.107143	0.0693878	0.0515695	0.0718563	0.199275	0.224265	0.235167	0.11215	0.175824	0.209677	0.183219				AT1G19020	68	78	66	129	152	124	26	68	52	53	97	86
Chr1	11214895	11214896	AT1G31330	three_prime_UTR	+	47	80	84	124	103	50	53	52	40	48	41	59	0.0647383	0.0862069	0.098476	0.0753799	0.0922939	0.0860585	0.0666667	0.0528993	0.0536193	0.0522876	0.0636646	0.0462745				AT1G19120	6	4	3	1	2	2	0	3	3	2	1	3
Chr2	9265332	9265333	AT2G21660	three_prime_UTR	+	50	34	16	76	36	13	47	147	52	71	81	158	0.0147102	0.0128447	0.0144144	0.0138056	0.00987925	0.0105434	0.0287638	0.0323432	0.0186849	0.0379882	0.0239291	0.0266352				AT1G19130	4	11	8	10	4	1	5	4	5	0	3	3
Chr2	9842346	9842347	AT2G23120	CDS	-	60	35	47	144	73	50	53	108	23	58	41	89	0.137931	0.10574	0.126344	0.135084	0.0837156	0.107066	0.0983302	0.163142	0.0421245	0.113503	0.0864979	0.111669				AT1G19150	35	13	17	18	28	25	3	8	13	4	6	4
Chr3	2718781	2718782	AT3G08940	three_prime_UTR	-	54	94	93	57	53	58	84	50	87	67	22	62	0.504673	0.477157	0.465	0.475	0.469027	0.597938	0.27541	0.292398	0.315217	0.29646	0.354839	0.354286				AT1G19170	9	7	2	2	4	2	3	6	12	1	0	4
Chr4	18163564	18163565	AT4G38970	three_prime_UTR	+	42	26	36	84	52	35	56	77	103	89	63	118	0.107417	0.0706522	0.10084	0.0817121	0.0680628	0.0825472	0.092869	0.137011	0.141678	0.109337	0.121154	0.1				AT1G19180	39	33	43	344	260	183	27	27	21	127	166	146
Chr1	4889594	4889595	AT1G14320	three_prime_UTR	-	37	35	19	88	59	18	48	64	124	78	67	143	0.211429	0.162791	0.175926	0.174257	0.158177	0.145161	0.211454	0.246154	0.340659	0.293233	0.247232	0.262868				AT1G19350	4	3	9	10	6	7	0	2	5	3	2	1
Chr4	18215705	18215706	AT4G39090	three_prime_UTR	+	112	119	52	208	106	48	28	16	31	13	15	32	0.489083	0.481781	0.371429	0.453159	0.392593	0.355556	0.0580913	0.0349345	0.0492846	0.0321782	0.0357995	0.0421053				AT1G19360	2	5	4	6	2	1	5	16	13	4	6	5
Chr5	506497	506498	AT5G02380	three_prime_UTR	+	36	40	20	123	63	31	42	56	110	76	80	103	0.0559006	0.0405268	0.0426439	0.0485399	0.0301147	0.0351873	0.0443975	0.0565657	0.0705128	0.0766129	0.0726612	0.0636195				AT1G19380	84	145	87	149	246	107	70	140	165	148	181	158
Chr3	511484	511485	AT3G02468	three_prime_UTR	-	49	52	39	78	69	37	66	84	67	52	79	107	0.185606	0.188406	0.211957	0.157258	0.159722	0.232704	0.221477	0.186253	0.166253	0.213115	0.218232	0.181973				AT1G19400	10	4	3	5	2	4	1	6	4	6	8	5
Chr3	20556222	20556223	AT3G55440	three_prime_UTR	-	24	25	19	107	58	23	59	76	71	72	92	152	0.12766	0.131579	0.158333	0.178631	0.137441	0.14375	0.302564	0.273381	0.312775	0.301255	0.307692	0.291747				AT1G19450	5	2	0	6	1	2	7	9	19	3	5	9
Chr2	15634630	15634631	AT2G37220	three_prime_UTR	+	50	35	25	80	55	43	61	81	138	69	51	88	0.847458	0.714286	0.757576	0.851064	0.887097	0.934783	0.824324	0.771429	0.867925	0.831325	0.73913	0.8				AT1G19530	51	98	65	31	50	25	42	64	89	14	22	17
Chr2	17947012	17947013	AT2G43150	three_prime_UTR	-	72	72	28	240	144	44	18	16	22	25	27	68	0.288	0.301255	0.207407	0.322148	0.246575	0.200913	0.0818182	0.0599251	0.06875	0.0932836	0.103846	0.102256				AT1G19540	6	2	4	8	2	2	0	4	14	6	2	12
Chr3	2889488	2889489	AT3G09390	three_prime_UTR	+	87	118	53	187	171	22	11	29	31	15	26	26	0.112403	0.118355	0.142473	0.0989418	0.09375	0.0520095	0.0156695	0.0270775	0.0223022	0.0299401	0.0248092	0.0205859				AT1G19570	173	120	115	177	105	79	146	199	290	86	87	92
Chr5	15381026	15381027	AT5G38420	three_prime_UTR	+	11	11	14	49	26	15	68	140	92	89	80	181	0.0211132	0.0184564	0.0376344	0.030625	0.0244361	0.0390625	0.121864	0.136986	0.12349	0.143087	0.124224	0.124742				AT1G19580	3	1	4	5	4	1	3	2	9	1	3	3
Chr1	22701292	22701293	AT1G61520	three_prime_UTR	-	67	117	87	146	121	66	32	20	40	34	15	30	0.084596	0.079322	0.0761821	0.064204	0.0658324	0.0618557	0.011611	0.00879894	0.0122662	0.0113865	0.00793231	0.00917431				AT1G19600	8	7	10	8	6	2	2	0	2	1	0	1
Chr1	24046779	24046780	AT1G64720	three_prime_UTR	+	30	25	19	22	15	22	47	227	93	27	146	102	0.157895	0.140449	0.125	0.11	0.101351	0.174603	0.209821	0.294041	0.24031	0.100372	0.204769	0.180212				AT1G19660	30	37	35	45	35	39	5	16	22	11	25	14
Chr3	5506914	5506915	AT3G16240	three_prime_UTR	-	4	7	10	16	7	5	131	94	156	103	113	129	0.014652	0.0192308	0.0348432	0.0190476	0.0138067	0.0187266	0.145394	0.147567	0.161826	0.157492	0.165932	0.163914				AT1G19670	2	1	6	10	7	5	3	1	2	1	4	5
Chr3	5506914	5506915	AT3G16240	three_prime_UTR	-	4	7	10	16	7	5	131	94	156	103	113	129	0.014652	0.0192308	0.0348432	0.0190476	0.0138067	0.0187266	0.145394	0.147567	0.161826	0.157492	0.165932	0.163914				AT1G19740	3	4	1	1	4	4	6	9	7	13	8	3
Chr5	20048376	20048377	.	.	+	52	40	26	143	76	29	51	65	83	51	75	81	0.00803213	0.00733272	0.00262732	0.0212639	0.0066364	0.00205893	0.00436196	0.0220339	0.00556972	0.012674	0.0267762	0.0171537				AT1G19770	31	24	33	131	91	88	12	13	17	72	95	71
Chr2	14522620	14522621	AT2G34420	three_prime_UTR	+	5	12	8	9	14	7	159	109	65	161	68	154	0.00496524	0.00564706	0.00470865	0.00391475	0.00799087	0.00684932	0.0461941	0.0555839	0.0389688	0.0523577	0.0727273	0.0709351				AT1G19835	12	12	10	25	21	14	10	14	11	10	1	15
Chr3	17493449	17493450	AT3G47470	three_prime_UTR	+	46	51	55	52	34	22	138	89	82	97	37	67	0.0548272	0.0425	0.0493274	0.03849	0.0354536	0.0332829	0.0594828	0.0477981	0.0378928	0.0419732	0.027266	0.0381332				AT1G19880	7	0	3	2	5	6	4	15	8	4	8	9
Chr4	7406113	7406114	AT4G12480	three_prime_UTR	+	55	89	29	216	104	35	27	27	46	26	31	85	0.433071	0.388646	0.517857	0.416988	0.315152	0.368421	0.105469	0.134328	0.11138	0.1	0.0853994	0.141903				AT1G19910	226	180	124	255	165	125	71	180	275	67	104	96
Chr5	1028385	1028386	AT5G03850	three_prime_UTR	+	39	56	43	178	86	51	34	44	54	64	44	77	0.330508	0.383562	0.398148	0.385281	0.326996	0.447368	0.237762	0.251429	0.225941	0.361582	0.241758	0.268293				AT1G19920	2	3	1	7	3	3	2	1	1	2	0	2
Chr1	5446638	5446639	AT1G15820	three_prime_UTR	+	18	16	19	16	12	11	157	117	75	155	23	150	0.0343511	0.0207792	0.024173	0.0134341	0.0162382	0.0184564	0.245312	0.233068	0.172811	0.233434	0.142857	0.269784				AT1G19960	6	2	2	21	4	1	3	4	3	10	8	3
Chr1	7146415	7146416	AT1G20620	three_prime_UTR	-	67	78	40	120	95	25	42	81	104	24	38	55	0.0835411	0.0791075	0.066778	0.0953895	0.0695971	0.0515464	0.0510949	0.0687023	0.0670968	0.05074	0.0466258	0.0443191				AT1G20010	91	54	33	45	66	37	12	30	55	10	22	16
Chr2	13019115	13019116	AT2G30570	three_prime_UTR	+	76	83	73	180	115	46	31	26	49	24	30	35	0.0849162	0.0781544	0.0865955	0.081781	0.0758575	0.0612517	0.0232384	0.0204724	0.0321311	0.0172911	0.0264085	0.0201613				AT1G20020	458	365	273	287	365	231	126	319	395	106	176	152
Chr2	14522558	14522559	AT2G34420	three_prime_UTR	+	27	38	32	23	26	10	198	97	74	145	28	70	0.0268123	0.0178824	0.0188346	0.0100043	0.0148402	0.00978474	0.0575247	0.0494646	0.0443645	0.0471545	0.0299465	0.0322432				AT1G20050	23	18	8	17	18	9	7	21	21	5	11	7
Chr4	1110504	1110505	AT4G02520	three_prime_UTR	+	22	22	23	50	48	17	80	75	134	46	112	138	0.105769	0.0956522	0.119792	0.0943396	0.0779221	0.103659	0.216802	0.18797	0.230637	0.210046	0.220039	0.228856				AT1G20090	16	7	12	17	12	9	3	13	10	6	7	5
Chr5	210425	210426	AT5G01530	three_prime_UTR	-	20	19	12	42	27	21	103	74	137	94	78	140	0.0373134	0.0223529	0.0182094	0.025347	0.0209627	0.0302594	0.0894097	0.080786	0.102086	0.0791912	0.0813347	0.0971548				AT1G20100	18	15	7	89	43	21	3	7	16	13	18	16
Chr2	14525747	14525748	AT2G34430	three_prime_UTR	-	44	115	83	100	76	51	41	62	40	64	49	41	0.06875	0.0801394	0.0687086	0.0666667	0.0695971	0.0711297	0.0385701	0.047041	0.0380228	0.0461095	0.0486111	0.0407555				AT1G20110	32	39	19	28	26	13	16	31	54	12	10	23
Chr1	3009823	3009824	AT1G09310	three_prime_UTR	-	49	54	53	151	95	39	30	19	69	64	35	107	0.376923	0.369863	0.441667	0.339326	0.427928	0.317073	0.205479	0.143939	0.235495	0.292237	0.234899	0.223382				AT1G20200	2	1	0	0	0	2	0	8	9	2	5	3
Chr2	237131	237132	AT2G01520	three_prime_UTR	-	44	54	56	142	119	106	3	41	74	40	39	46	0.354839	0.524272	0.528302	0.47651	0.423488	0.456897	0.157895	0.518987	0.445783	0.506329	0.453488	0.410714				AT1G20220	43	13	22	14	18	18	8	34	32	12	12	14
Chr4	14202850	14202851	AT4G28750	three_prime_UTR	+	28	40	35	108	68	42	77	45	71	98	46	105	0.0660377	0.0632911	0.0605536	0.0674157	0.0696008	0.0594901	0.0963705	0.0756303	0.0856454	0.0936008	0.0737179	0.0940018				AT1G20225	6	8	2	9	7	8	3	15	12	2	1	9
Chr1	7084550	7084551	AT1G20440	three_prime_UTR	+	47	43	46	157	116	37	26	77	29	30	63	90	0.127371	0.156364	0.158621	0.198986	0.191419	0.11746	0.0955882	0.123994	0.0947712	0.0884956	0.103448	0.129125				AT1G20260	11	8	10	22	10	16	8	39	31	5	7	8
Chr2	1968052	1968053	AT2G05380	AMB	-	14	14	6	38	40	9	48	86	108	89	173	136	0.00431034	0.00654818	0.00610998	0.00624179	0.0116279	0.00583658	0.0219378	0.0184431	0.032162	0.0214613	0.0246614	0.0184557				AT1G20330	18	13	11	11	12	15	15	12	21	15	13	17
Chr2	14532738	14532739	AT2G34480	three_prime_UTR	+	34	35	29	129	71	23	57	69	79	55	70	110	0.293103	0.255474	0.358025	0.368571	0.262963	0.247312	0.301587	0.313636	0.290441	0.286458	0.307018	0.279898				AT1G20340	3897	1533	2392	2096	1765	1868	1665	2846	3684	1402	1790	1144
Chr4	13750516	13750517	AT4G27520	three_prime_UTR	+	63	68	74	132	136	65	26	32	45	36	26	58	0.588785	0.647619	0.560606	0.545455	0.596491	0.565217	0.19697	0.260163	0.263158	0.180905	0.26	0.222222				AT1G20430	4	2	1	3	5	0	0	6	3	2	4	2
Chr3	2117353	2117354	AT3G06700	three_prime_UTR	+	83	60	34	199	108	45	25	34	52	24	29	64	0.509202	0.416667	0.346939	0.446188	0.418605	0.436893	0.255102	0.14346	0.220339	0.195122	0.124464	0.20712				AT1G20440	697	609	339	306	621	272	315	606	789	290	275	369
Chr4	494770	494771	AT4G01150	three_prime_UTR	-	22	22	20	70	34	27	56	72	125	66	109	134	0.0658683	0.0580475	0.070922	0.0673077	0.0480905	0.0743802	0.118896	0.116505	0.136314	0.113793	0.124287	0.13215				AT1G20450	584	496	273	321	927	272	276	334	446	245	196	368
Chr2	540616	540617	AT2G02130	three_prime_UTR	-	35	33	28	117	75	42	26	44	117	69	60	110	0.333333	0.297297	0.368421	0.423913	0.342466	0.415842	0.252427	0.335878	0.363354	0.288703	0.434783	0.332326				AT1G20510	27	31	21	78	78	17	14	42	60	54	64	73
Chr2	4310589	4310590	AT2G10940	three_prime_UTR	+	45	33	33	97	54	33	57	68	94	62	69	109	0.652174	0.568966	0.66	0.687943	0.514286	0.6	0.6	0.581197	0.505376	0.54386	0.526718	0.542289				AT1G20540	10	6	4	1	4	5	0	4	3	1	1	0
Chr3	5669474	5669475	AT3G16640	three_prime_UTR	+	8	13	9	26	36	9	72	101	119	111	114	136	0.00673401	0.00787402	0.0093361	0.00668552	0.0119562	0.00743802	0.0375391	0.0520619	0.0484528	0.0534425	0.0469329	0.0461486				AT1G20580	32	10	15	9	8	5	3	11	18	4	4	6
Chr4	18163565	18163566	AT4G38970	three_prime_UTR	+	33	35	23	76	61	34	91	62	86	96	49	108	0.084399	0.0951087	0.0644258	0.07393	0.0798429	0.0801887	0.150912	0.11032	0.118294	0.117936	0.0942308	0.0915254				AT1G20620	1241	815	473	1550	1179	822	485	1365	1258	599	986	802
Chr1	23084227	23084228	AT1G62380	three_prime_UTR	-	13	33	26	48	42	28	83	82	86	63	125	124	0.122642	0.166667	0.230088	0.143713	0.188341	0.222222	0.400966	0.333333	0.396313	0.35	0.422297	0.467925				AT1G20630	12	7	9	13	5	8	7	21	20	3	9	10
Chr4	10943281	10943282	AT4G20260	three_prime_UTR	-	55	23	21	54	29	33	41	127	38	63	124	145	0.289474	0.223301	0.164062	0.174194	0.142857	0.244444	0.149635	0.267368	0.160338	0.228261	0.289044	0.269017				AT1G20693	171	119	91	66	132	83	44	92	153	41	60	49
Chr4	1562456	1562457	AT4G03520	three_prime_UTR	+	81	80	51	226	153	83	8	14	24	5	14	11	0.543624	0.484848	0.463636	0.533019	0.542553	0.557047	0.0824742	0.114754	0.117073	0.0515464	0.0909091	0.0643275				AT1G20696	45	30	37	43	49	47	21	35	52	11	28	18
Chr3	21069432	21069433	AT3G56910	three_prime_UTR	+	30	36	17	89	57	21	54	85	65	69	87	138	0.192308	0.227848	0.202381	0.221393	0.215094	0.221053	0.25	0.268987	0.257937	0.231544	0.245763	0.247756				AT1G20760	2	1	1	2	4	0	2	6	9	1	3	2
Chr3	21069432	21069433	AT3G56910	three_prime_UTR	+	30	36	17	89	57	21	54	85	65	69	87	138	0.192308	0.227848	0.202381	0.221393	0.215094	0.221053	0.25	0.268987	0.257937	0.231544	0.245763	0.247756				AT1G20770	6	6	6	1	2	1	0	6	4	4	0	2
Chr3	3674068	3674069	AT3G11630	three_prime_UTR	-	32	41	25	116	76	24	61	67	53	71	76	104	0.22695	0.297101	0.308642	0.274232	0.337778	0.237624	0.303483	0.27686	0.259804	0.311404	0.306452	0.253659				AT1G20780	2	3	3	1	0	2	2	3	2	1	1	4
Chr4	7401112	7401113	AT4G12470	three_prime_UTR	+	33	67	19	165	124	25	41	26	61	39	69	77	0.234043	0.25	0.24359	0.243004	0.296651	0.177305	0.0786948	0.0513834	0.0663765	0.0763209	0.0813679	0.068873				AT1G20810	7	2	8	2	1	4	0	0	1	0	0	0
Chr4	18163569	18163570	AT4G38970	three_prime_UTR	+	21	23	24	88	67	28	73	49	82	92	61	137	0.0537084	0.0625	0.0672269	0.0856031	0.0876963	0.0660377	0.121061	0.0871886	0.112792	0.113022	0.117308	0.116102				AT1G20850	20	10	5	8	3	4	7	20	37	3	14	10
Chr1	3136267	3136268	AT1G09690	three_prime_UTR	+	35	31	23	113	86	22	44	65	86	50	88	101	0.203488	0.172222	0.239583	0.238901	0.225722	0.181818	0.178138	0.196375	0.210784	0.19305	0.214634	0.172945				AT1G20900	6	2	4	3	1	2	2	0	3	0	3	4
Chr1	1477528	1477529	.	.	+	47	39	25	61	36	32	48	87	44	78	81	164	0.00725981	0.0071494	0.00252627	0.00907063	0.00314356	0.00227192	0.00410537	0.0294915	0.00295262	0.0193837	0.0289182	0.034731				AT1G20920	3	4	0	2	14	0	2	0	1	1	1	1
Chr1	7084556	7084557	AT1G20440	three_prime_UTR	+	63	54	51	173	114	60	17	43	29	31	39	67	0.170732	0.196364	0.175862	0.219265	0.188119	0.190476	0.0625	0.0692432	0.0947712	0.0914454	0.0640394	0.0961263				AT1G20950	25	15	6	16	8	12	6	8	12	4	10	3
Chr1	7453304	7453305	AT1G21310	three_prime_UTR	+	1	1	0	1	1	2	64	86	172	82	113	217	0.0045045	0.00537634	0	0.0012987	0.00170648	0.00746269	0.253968	0.227513	0.236915	0.243323	0.229675	0.229873				AT1G20960	19	10	6	18	8	10	6	18	27	7	10	16
Chr1	20963450	20963451	AT1G56045	three_prime_UTR	-	36	37	23	147	98	41	46	64	32	67	45	104	0.45	0.402174	0.479167	0.558935	0.478049	0.532468	0.422018	0.470588	0.372093	0.455782	0.405405	0.376812				AT1G20970	56	51	16	28	47	16	17	19	30	11	9	10
Chr2	7201544	7201545	AT2G16600	three_prime_UTR	-	29	53	32	86	62	30	58	73	92	49	57	119	0.218045	0.277487	0.347826	0.281046	0.248996	0.258621	0.31694	0.412429	0.369478	0.328859	0.32948	0.377778				AT1G20980	46	13	23	44	40	40	32	32	48	28	12	14
Chr5	5939461	5939462	AT5G17920	three_prime_UTR	-	56	35	34	188	111	39	32	41	50	36	42	76	0.341463	0.220126	0.309091	0.383673	0.309192	0.348214	0.162437	0.154717	0.143266	0.160714	0.155556	0.156379				AT1G21065	47	31	48	38	36	17	23	43	80	18	32	29
Chr5	3784767	3784768	AT5G11740	three_prime_UTR	-	47	42	47	89	82	31	49	84	105	44	55	63	0.0820244	0.0875	0.0923379	0.108273	0.101611	0.091716	0.0732436	0.0814743	0.0856444	0.114286	0.113636	0.121387				AT1G21080	35	40	19	39	33	19	7	47	43	10	20	18
Chr3	511491	511492	AT3G02468	three_prime_UTR	-	51	43	26	86	63	24	50	88	73	43	77	113	0.193182	0.155797	0.141304	0.173387	0.145833	0.150943	0.167785	0.195122	0.181141	0.17623	0.212707	0.192177				AT1G21100	0	0	3	6	3	1	1	7	3	9	9	8
Chr3	22457091	22457092	AT3G60750	three_prime_UTR	-	45	28	15	94	32	17	44	86	137	54	64	120	0.216346	0.16092	0.128205	0.201717	0.119403	0.141667	0.227979	0.272152	0.311364	0.243243	0.246154	0.306122				AT1G21110	1	3	2	10	3	19	4	4	0	0	2	0
Chr5	210318	210319	AT5G01530	three_prime_UTR	-	67	82	66	234	128	83	6	12	24	12	10	11	0.125	0.0964706	0.100152	0.141219	0.0993789	0.119597	0.00520833	0.0131004	0.0178838	0.0101095	0.0104275	0.00763359				AT1G21120	4	3	3	10	4	5	3	1	9	5	4	3
Chr5	506571	506572	AT5G02380	three_prime_UTR	+	28	43	18	113	89	35	52	44	81	62	71	99	0.0434783	0.0435664	0.0383795	0.0445935	0.042543	0.0397276	0.0549683	0.0444444	0.0519231	0.0625	0.0644868	0.0611489				AT1G21130	27	45	38	98	81	97	25	47	66	70	136	73
Chr3	10319297	10319298	AT3G27830	three_prime_UTR	-	19	24	35	69	52	21	55	70	77	89	80	143	0.0917874	0.0944882	0.204678	0.116949	0.121212	0.0864198	0.192308	0.255474	0.227139	0.261765	0.268456	0.280943				AT1G21310	944	492	337	726	378	252	268	586	770	158	186	222
Chr1	6152430	6152431	AT1G17880	three_prime_UTR	+	44	50	26	130	83	33	43	38	41	66	55	124	0.586667	0.675676	0.666667	0.670103	0.597122	0.532258	0.605634	0.395833	0.465909	0.66	0.52381	0.536797				AT1G21350	10	11	5	17	3	5	7	10	21	4	7	6
Chr3	17493399	17493400	AT3G47470	three_prime_UTR	+	58	81	74	113	60	71	32	55	48	53	45	43	0.0691299	0.0675	0.0663677	0.0836417	0.0625652	0.107413	0.0137931	0.0295381	0.0221811	0.0229338	0.0331614	0.0244735				AT1G21380	6	6	4	7	2	1	0	0	0	1	0	1
Chr2	13019217	13019218	AT2G30570	three_prime_UTR	+	29	50	35	74	54	24	75	68	101	83	43	96	0.0324022	0.047081	0.0415184	0.0336211	0.0356201	0.0319574	0.0562219	0.0535433	0.0662295	0.0597983	0.0378521	0.0552995				AT1G21440	7	4	2	3	1	2	4	1	2	0	4	0
Chr4	5924448	5924449	AT4G09320	three_prime_UTR	-	42	57	28	141	93	58	24	47	51	63	48	80	0.168675	0.211896	0.208955	0.214939	0.194969	0.313514	0.104348	0.116625	0.150888	0.182081	0.153846	0.162933				AT1G21500	101	47	108	60	85	78	67	93	127	60	62	53
Chr4	6409608	6409609	AT4G10340	three_prime_UTR	-	29	40	43	78	47	20	84	93	60	85	56	96	0.0362954	0.040282	0.0509479	0.0466228	0.0417036	0.0392157	0.0491803	0.0626685	0.0467654	0.0532915	0.0591341	0.0548258				AT1G21580	2	0	0	1	1	0	1	4	4	3	6	5
Chr5	3784742	3784743	AT5G11740	three_prime_UTR	-	43	46	27	70	73	33	65	98	119	44	54	59	0.0750436	0.0958333	0.0530452	0.0851582	0.0904585	0.0976331	0.0971599	0.0950533	0.0970636	0.114286	0.11157	0.11368				AT1G21600	21	8	2	15	14	13	3	19	10	6	5	11
Chr2	16236395	16236396	AT2G38870	three_prime_UTR	+	53	41	42	340	119	70	3	4	9	5	28	14	0.329193	0.245509	0.368421	0.357143	0.298246	0.283401	0.0697674	0.0273973	0.0775862	0.0403226	0.0765027	0.0569106				AT1G21640	4	2	3	0	3	0	1	1	1	5	4	0
Chr3	1285567	1285568	AT3G04720	three_prime_UTR	+	41	42	18	109	83	31	42	49	104	33	70	106	0.359649	0.323077	0.315789	0.328313	0.380734	0.303922	0.234637	0.233333	0.282609	0.202454	0.260223	0.24594				AT1G21670	2	2	4	7	10	7	3	4	7	3	11	5
Chr5	4762539	4762540	AT5G14740	three_prime_UTR	-	7	6	4	7	6	3	127	140	139	104	84	101	0.0202312	0.0165289	0.0149813	0.0109718	0.0114943	0.0189873	0.195686	0.187668	0.190672	0.19295	0.159091	0.160063				AT1G21680	10	21	19	81	50	59	6	8	8	14	33	12
Chr1	11214880	11214881	AT1G31330	three_prime_UTR	+	57	56	46	116	58	34	52	72	41	64	55	76	0.0785124	0.0603448	0.0539273	0.0705167	0.0519713	0.0585198	0.0654088	0.0732452	0.0549598	0.0697168	0.0854037	0.0596078				AT1G21700	2	2	3	6	2	1	1	2	2	1	1	3
Chr3	2840559	2840560	AT3G09260	three_prime_UTR	+	63	39	19	141	79	39	30	59	80	38	60	80	0.105175	0.069395	0.0708955	0.0904426	0.0705987	0.0741445	0.0775194	0.0968801	0.0670578	0.0638655	0.0858369	0.0659522				AT1G21720	46	36	27	36	21	22	9	25	49	10	14	12
Chr3	1168495	1168496	AT3G04400	three_prime_UTR	-	51	53	29	174	118	44	29	34	60	38	35	61	0.168874	0.151862	0.145	0.181061	0.178788	0.165414	0.074359	0.0835381	0.0986842	0.0935961	0.0839329	0.0770202				AT1G21770	9	3	11	9	6	4	5	16	26	4	14	7
Chr4	14451373	14451374	AT4G29350	three_prime_UTR	-	56	50	32	168	103	53	20	26	63	31	55	66	0.434109	0.299401	0.32	0.336673	0.306548	0.341935	0.0813008	0.0809969	0.159494	0.0945122	0.150685	0.126195				AT1G21900	12	10	6	13	9	5	1	8	11	1	0	1
Chr5	3922990	3922991	AT5G12140	three_prime_UTR	+	56	51	46	187	123	41	20	27	35	45	29	63	0.54902	0.515152	0.567901	0.538905	0.532468	0.450549	0.15625	0.141361	0.144033	0.208333	0.151042	0.171662				AT1G21910	0	1	0	11	8	8	0	1	1	5	7	9
Chr5	25734647	25734648	AT5G64350	three_prime_UTR	+	70	66	64	233	172	78	5	3	6	4	7	14	0.47619	0.488889	0.571429	0.54186	0.575251	0.516556	0.0287356	0.0157068	0.0257511	0.0162602	0.0325581	0.0338164				AT1G22060	3	3	3	1	4	0	4	1	5	3	2	3
Chr4	12884428	12884429	AT4G25100	three_prime_UTR	+	5	3	10	22	9	4	94	80	115	97	78	204	0.0384615	0.014218	0.0606061	0.0484581	0.0309278	0.0266667	0.173752	0.133556	0.18225	0.185115	0.153846	0.207107				AT1G22070	3	3	1	1	2	1	4	1	3	2	1	3
Chr4	15573687	15573688	AT4G32260	three_prime_UTR	+	76	70	61	195	163	50	11	9	20	20	19	26	0.35514	0.286885	0.32973	0.325543	0.352814	0.322581	0.0289474	0.0208817	0.0738007	0.0447427	0.0512129	0.0328283				AT1G22190	0	1	5	30	23	27	1	3	4	16	24	24
Chr5	506544	506545	AT5G02380	three_prime_UTR	+	48	61	28	185	159	74	32	25	42	19	19	28	0.0745342	0.0618034	0.0597015	0.0730071	0.0760038	0.0839955	0.0338266	0.0252525	0.0269231	0.0191532	0.017257	0.0172946				AT1G22200	5	11	3	10	5	0	4	8	7	1	3	5
Chr5	25667354	25667355	AT5G64140	three_prime_UTR	+	65	39	15	147	127	23	41	34	84	37	43	64	0.833333	0.65	0.555556	0.781915	0.725714	0.534884	0.554054	0.465753	0.567568	0.420455	0.447917	0.435374				AT1G22270	15	13	10	14	5	4	4	18	21	7	7	8
Chr3	3022988	3022989	AT3G09840	three_prime_UTR	-	44	58	38	142	105	43	31	54	46	34	46	77	0.594595	0.763158	0.644068	0.663551	0.681818	0.661538	0.516667	0.650602	0.560976	0.586207	0.666667	0.681416				AT1G22280	5	14	4	9	32	11	3	18	5	5	14	13
Chr2	11270844	11270845	AT2G26500	three_prime_UTR	-	21	21	29	44	46	32	50	74	105	62	116	117	0.0714286	0.0532995	0.0932476	0.0635838	0.0770519	0.109966	0.17301	0.174118	0.212121	0.195584	0.272941	0.223709				AT1G22300	229	159	139	140	139	111	64	146	230	42	64	58
Chr5	210319	210320	AT5G01530	three_prime_UTR	-	69	107	95	163	144	80	9	6	11	12	8	13	0.128731	0.125882	0.144158	0.0983705	0.111801	0.115274	0.0078125	0.00655022	0.00819672	0.0101095	0.00834202	0.00902151				AT1G22360	11	6	1	10	18	6	4	9	11	5	11	19
Chr1	2640880	2640881	AT1G08380	three_prime_UTR	+	22	23	14	34	38	11	109	88	112	104	56	105	0.0174603	0.0142857	0.0102041	0.0114017	0.0172024	0.00862069	0.0404903	0.0377035	0.0341255	0.0361362	0.0303194	0.0325279				AT1G22400	50	38	25	20	54	12	7	29	27	10	15	25
Chr5	22248121	22248122	AT5G54770	three_prime_UTR	-	19	29	17	87	68	17	48	80	86	71	82	111	0.0175763	0.0197682	0.023224	0.0249141	0.0252506	0.0178947	0.0301887	0.0403226	0.0394495	0.0397982	0.0447843	0.0341749				AT1G22410	82	70	28	80	46	27	34	74	137	26	27	25
Chr2	1994097	1994098	AT2G05440	three_prime_UTR	-	49	21	27	106	53	54	10	87	39	41	102	124	0.0307789	0.023569	0.0474517	0.0329807	0.033715	0.0353866	0.0320513	0.0472056	0.0508475	0.0343384	0.058587	0.0529236				AT1G22450	14	6	13	11	7	9	4	6	14	2	7	5
Chr2	18184517	18184518	AT2G43910	three_prime_UTR	+	30	37	31	64	44	35	58	77	136	57	64	78	0.5	0.506849	0.5	0.496124	0.407407	0.538462	0.574257	0.566176	0.609865	0.518182	0.627451	0.577778				AT1G22500	1	4	2	10	3	4	0	0	0	0	0	0
Chr4	8518015	8518016	AT4G14880	three_prime_UTR	+	55	47	33	160	114	30	35	58	46	33	27	73	0.381944	0.330986	0.362637	0.433604	0.358491	0.428571	0.275591	0.280193	0.228856	0.232394	0.143617	0.209169				AT1G22530	142	84	28	64	165	58	36	59	47	66	60	80
Chr1	2640907	2640908	AT1G08380	three_prime_UTR	+	12	29	21	45	24	17	114	74	107	90	51	125	0.00952381	0.0180124	0.0153061	0.0150905	0.0108646	0.0133229	0.0423477	0.0317052	0.0326021	0.0312717	0.0276123	0.0387237				AT1G22590	3	1	1	1	0	1	0	7	5	1	1	4
Chr4	11591179	11591180	AT4G21850	three_prime_UTR	+	34	22	21	146	66	58	19	57	52	50	77	107	0.2125	0.229167	0.235955	0.190352	0.126437	0.221374	0.166667	0.211111	0.176271	0.166667	0.165591	0.176568				AT1G22610	13	16	16	11	21	11	5	13	24	2	5	4
Chr1	9207292	9207293	AT1G26630	three_prime_UTR	-	44	37	19	95	89	27	51	55	56	63	32	137	0.116711	0.0787234	0.0688406	0.0840708	0.100793	0.0780347	0.123786	0.107004	0.0880503	0.101777	0.0507132	0.107535				AT1G22630	9	13	12	14	15	16	5	9	22	18	8	10
Chr4	12332640	12332641	AT4G23670	three_prime_UTR	+	17	29	18	53	54	27	49	50	131	80	65	132	0.0798122	0.095082	0.0789474	0.0824261	0.0907563	0.0584416	0.133152	0.110132	0.142082	0.140598	0.128205	0.151376				AT1G22690	21	30	21	36	36	31	105	265	265	114	155	100
Chr5	291272	291273	AT5G01750	three_prime_UTR	-	34	41	35	109	87	42	53	46	79	42	53	84	0.219355	0.245509	0.248227	0.24115	0.243697	0.25	0.269036	0.280488	0.290441	0.21875	0.302857	0.297872				AT1G22700	50	25	23	21	30	17	8	18	17	12	12	4
Chr4	5924457	5924458	AT4G09320	three_prime_UTR	-	32	29	18	96	56	19	51	118	70	66	60	89	0.128514	0.107807	0.134328	0.146341	0.1174	0.102703	0.221739	0.292804	0.207101	0.190751	0.192308	0.181263				AT1G22710	27	16	30	53	31	65	21	33	39	38	41	24
Chr5	21355626	21355627	AT5G52650	three_prime_UTR	+	41	46	28	146	95	40	35	44	45	44	37	103	0.333333	0.269006	0.291667	0.4	0.320946	0.366972	0.273438	0.325926	0.286624	0.244444	0.284615	0.302941				AT1G22750	11	6	8	17	16	5	1	1	0	3	4	3
Chr3	4824101	4824102	AT3G14420	three_prime_UTR	-	27	39	30	77	70	24	46	72	100	54	68	96	0.136364	0.220339	0.212766	0.183771	0.19774	0.156863	0.138554	0.157549	0.215983	0.146341	0.2125	0.188605				AT1G22770	4	2	4	8	2	12	0	3	5	3	5	6
Chr5	15381038	15381039	AT5G38420	three_prime_UTR	+	69	62	49	205	140	71	12	23	22	14	16	20	0.132438	0.104027	0.13172	0.128125	0.131579	0.184896	0.0215054	0.0225049	0.0295302	0.022508	0.0248447	0.0137836				AT1G22780	97	76	62	97	58	43	53	108	140	37	69	55
Chr2	1994160	1994161	AT2G05440	three_prime_UTR	-	97	57	36	351	75	77	0	3	2	1	2	1	0.0609296	0.0639731	0.0632689	0.10921	0.0477099	0.0504587	0	0.00162778	0.00260756	0.000837521	0.00114877	0.000426803				AT1G22810	0	0	0	1	6	3	0	2	0	7	2	5
Chr3	1331571	1331572	AT3G04840	three_prime_UTR	-	41	34	25	127	82	23	48	60	75	42	62	83	0.482353	0.369565	0.510204	0.461818	0.493976	0.575	0.424779	0.379747	0.423729	0.35	0.416107	0.351695				AT1G22840	89	61	50	47	34	19	38	73	119	23	54	35
Chr3	20339626	20339627	AT3G54890	three_prime_UTR	+	63	103	74	176	113	115	6	7	9	16	11	8	0.0732558	0.102284	0.0700758	0.0801822	0.0943239	0.110897	0.004158	0.00391499	0.00724638	0.00735294	0.00770308	0.00339271				AT1G22850	29	25	26	12	26	5	7	14	21	4	7	14
Chr5	7016451	7016452	AT5G20720	three_prime_UTR	-	60	53	35	228	131	64	8	21	14	21	25	41	0.322581	0.335443	0.406977	0.416819	0.400612	0.551724	0.0519481	0.0857143	0.071066	0.0786517	0.0996016	0.0942529				AT1G22882	6	4	4	3	2	1	7	9	16	8	7	12
Chr5	22248078	22248079	AT5G54770	three_prime_UTR	-	44	61	24	99	124	39	45	45	56	42	43	78	0.0407031	0.0415815	0.0327869	0.0283505	0.0460453	0.0410526	0.0283019	0.0226815	0.0256881	0.0235426	0.0234844	0.0240148				AT1G22885	5	7	4	9	8	4	2	3	10	0	1	0
Chr1	15651143	15651144	AT1G41880	three_prime_UTR	+	68	69	41	151	131	51	30	34	32	20	32	40	0.635514	0.627273	0.66129	0.648069	0.700535	0.671053	0.447761	0.5	0.367816	0.425532	0.507937	0.487805				AT1G22890	23	15	13	24	31	13	5	16	11	7	14	8
Chr2	8737749	8737750	AT2G20260	three_prime_UTR	-	20	38	27	99	38	24	63	64	62	93	63	108	0.0488998	0.0859729	0.0801187	0.0874558	0.0504648	0.0662983	0.127789	0.108659	0.112116	0.140696	0.114338	0.132678				AT1G22920	2	2	5	6	7	0	0	0	3	0	1	1
Chr2	13863692	13863693	AT2G32690	three_prime_UTR	+	2	1	0	2	2	0	66	118	73	101	130	204	0.00440529	0.0020202	0	0.00212993	0.00310559	0	0.133874	0.121399	0.144554	0.138356	0.154762	0.153962				AT1G22930	19	36	16	26	33	22	6	21	18	13	20	20
Chr4	8056878	8056879	AT4G13940	three_prime_UTR	-	28	50	30	95	48	30	36	70	63	55	86	108	0.277228	0.423729	0.47619	0.345455	0.269663	0.280374	0.153191	0.17199	0.174515	0.180328	0.222222	0.185886				AT1G23020	8	7	3	2	4	4	4	5	4	0	8	7
Chr2	9265282	9265283	AT2G21660	three_prime_UTR	+	102	74	25	157	114	40	13	56	23	10	34	48	0.0300088	0.0279562	0.0225225	0.0285195	0.0312843	0.0324412	0.00795594	0.0123212	0.00826446	0.00535045	0.0100443	0.00809171				AT1G23080	5	6	0	6	3	2	4	0	2	0	2	0
Chr3	5468533	5468534	AT3G16140	three_prime_UTR	+	7	6	10	12	15	1	86	101	143	100	93	122	0.0311111	0.023166	0.046729	0.0178042	0.0277264	0.00411523	0.267081	0.289398	0.288306	0.271739	0.270349	0.234165				AT1G23100	0	0	0	1	0	2	2	9	12	3	2	0
Chr2	9070921	9070922	AT2G21170	three_prime_UTR	+	32	35	13	87	37	16	38	96	84	51	120	86	0.273504	0.346535	0.2	0.365546	0.198925	0.183908	0.251656	0.408511	0.345679	0.21519	0.365854	0.215539				AT1G23130	988	816	618	576	600	379	335	702	912	179	360	238
Chr5	24290842	24290843	AT5G60390	three_prime_UTR	-	52	74	43	173	105	52	19	15	46	20	31	65	0.11329	0.140152	0.131498	0.127299	0.10574	0.148571	0.0584615	0.0380711	0.0773109	0.0510204	0.0822281	0.0683491				AT1G23190	46	19	17	28	20	14	6	21	20	3	9	10
Chr1	6224027	6224028	AT1G18080	three_prime_UTR	-	52	62	32	165	97	63	25	30	53	32	37	46	0.33121	0.317949	0.31068	0.308411	0.309904	0.351955	0.182482	0.179641	0.169329	0.198758	0.177885	0.146965				AT1G23260	17	14	5	4	10	6	5	3	3	0	1	2
Chr3	2889497	2889498	AT3G09390	three_prime_UTR	+	51	65	20	85	151	33	46	57	61	24	32	68	0.0658915	0.0651956	0.0537634	0.0449735	0.0827851	0.0780142	0.0655271	0.0532213	0.0438849	0.0479042	0.0305344	0.0538401				AT1G23290	178	95	111	143	89	93	74	190	202	48	90	63
Chr3	3014812	3014813	AT3G09820	three_prime_UTR	-	51	57	35	130	98	45	28	32	49	37	35	95	0.73913	0.7125	0.795455	0.730337	0.742424	0.725806	0.394366	0.421053	0.441441	0.33945	0.380435	0.489691				AT1G23310	303	296	246	333	269	244	140	232	319	143	175	142
Chr3	5506941	5506942	AT3G16240	three_prime_UTR	-	21	34	24	94	45	20	88	65	91	62	72	73	0.0769231	0.0934066	0.0836237	0.111905	0.0887574	0.0749064	0.0976693	0.102041	0.0943983	0.0948012	0.105727	0.0927573				AT1G23400	0	2	1	4	4	2	2	1	2	2	2	2
Chr3	5506941	5506942	AT3G16240	three_prime_UTR	-	21	34	24	94	45	20	88	65	91	62	72	73	0.0769231	0.0934066	0.0836237	0.111905	0.0887574	0.0749064	0.0976693	0.102041	0.0943983	0.0948012	0.105727	0.0927573				AT1G23440	3	3	0	3	1	0	4	1	3	2	3	1
Chr3	5506941	5506942	AT3G16240	three_prime_UTR	-	21	34	24	94	45	20	88	65	91	62	72	73	0.0769231	0.0934066	0.0836237	0.111905	0.0887574	0.0749064	0.0976693	0.102041	0.0943983	0.0948012	0.105727	0.0927573				AT1G23490	168	103	118	76	106	73	55	156	164	45	49	56
Chr3	5506941	5506942	AT3G16240	three_prime_UTR	-	21	34	24	94	45	20	88	65	91	62	72	73	0.0769231	0.0934066	0.0836237	0.111905	0.0887574	0.0749064	0.0976693	0.102041	0.0943983	0.0948012	0.105727	0.0927573				AT1G23550	3	2	3	1	4	2	1	5	2	3	0	4
Chr5	26062659	26062660	AT5G65220	three_prime_UTR	-	25	33	25	79	50	33	52	56	60	74	92	109	0.183824	0.165	0.182482	0.187204	0.15015	0.194118	0.215768	0.216216	0.20339	0.20442	0.256267	0.2167				AT1G23720	27	11	3	18	6	9	6	5	8	1	5	4
Chr4	6409596	6409597	AT4G10340	three_prime_UTR	-	22	49	35	59	49	16	87	54	97	70	48	101	0.0275344	0.0493454	0.0414692	0.035266	0.0434783	0.0313725	0.0509368	0.0363881	0.0756041	0.0438871	0.0506864	0.0576813				AT1G23740	8	9	14	13	15	14	5	10	5	5	3	4
Chr1	7084551	7084552	AT1G20440	three_prime_UTR	+	52	34	50	111	96	43	30	62	38	38	56	75	0.140921	0.123636	0.172414	0.140684	0.158416	0.136508	0.110294	0.099839	0.124183	0.112094	0.091954	0.107604				AT1G23800	1	3	0	0	1	2	1	4	13	2	0	1
Chr1	20648468	20648469	AT1G55330	three_prime_UTR	+	30	22	24	71	55	32	26	61	119	45	102	98	0.1875	0.191304	0.208696	0.190349	0.176849	0.180791	0.238532	0.224265	0.330556	0.272727	0.356643	0.304348				AT1G23820	16	13	9	20	12	14	6	18	18	6	4	4
Chr2	9842522	9842523	AT2G23120	three_prime_UTR	-	39	29	38	108	75	39	62	52	45	60	47	91	0.0896552	0.0876133	0.102151	0.101313	0.0860092	0.0835118	0.115028	0.0785498	0.0824176	0.117417	0.0991561	0.114178				AT1G23860	9	5	4	9	8	5	0	1	0	0	0	0
Chr4	17787526	17787527	AT4G37830	three_prime_UTR	+	48	66	22	167	140	65	22	23	37	18	36	41	0.48	0.44	0.468085	0.447721	0.487805	0.528455	0.142857	0.160839	0.161572	0.117647	0.204545	0.154717				AT1G23950	9	15	8	10	6	8	6	5	16	3	3	7
Chr3	195017	195018	AT3G01500	AMB	+	24	16	46	111	59	61	40	73	83	57	47	66	0.0493827	0.0326531	0.0976645	0.0844106	0.0716889	0.11553	0.0865801	0.102817	0.109067	0.0940594	0.0925197	0.0743243				AT1G23960	9	8	3	9	5	6	1	3	5	0	6	1
Chr5	3784787	3784788	AT5G11740	three_prime_UTR	-	58	51	70	69	87	32	43	71	99	17	50	36	0.101222	0.10625	0.137525	0.0839416	0.107807	0.0946746	0.064275	0.0688652	0.0807504	0.0441558	0.103306	0.0693642				AT1G24020	31	19	4	18	22	8	10	18	38	4	13	15
Chr3	9722571	9722572	AT3G26520	three_prime_UTR	+	29	27	25	83	78	41	53	63	77	73	44	88	0.0604167	0.05625	0.0796178	0.0867294	0.0961776	0.0949074	0.0486239	0.061165	0.0518519	0.0944373	0.0465608	0.0746395				AT1G24050	13	12	5	7	7	3	5	16	16	3	6	5
Chr3	21674797	21674798	AT3G58610	AMB	-	82	78	36	145	80	61	24	33	56	15	36	35	0.509317	0.461538	0.423529	0.413105	0.306513	0.412162	0.148148	0.147982	0.145455	0.0882353	0.16	0.112179				AT1G24100	9	6	7	28	39	14	5	4	14	18	16	28
Chr1	25048358	25048359	AT1G67090	three_prime_UTR	+	2	2	0	8	2	0	80	96	108	108	63	211	0.000476077	0.000425804	0	0.000662691	0.000213767	0	0.0129178	0.0146565	0.0130466	0.0133251	0.00971622	0.0152259				AT1G24150	2	2	3	15	11	6	0	0	1	0	3	3
Chr3	7140459	7140460	AT3G20470	three_prime_UTR	+	42	24	31	76	34	37	17	55	39	60	73	192	0.807692	0.827586	0.939394	0.730769	0.85	0.74	0.586207	0.518868	0.735849	0.731707	0.603306	0.662069				AT1G24160	3	3	2	8	4	5	2	10	4	7	4	2
Chr5	6836778	6836779	AT5G20250	three_prime_UTR	-	27	20	7	7	15	6	114	183	174	35	58	34	0.11588	0.114943	0.0578512	0.0958904	0.131579	0.166667	0.316667	0.353282	0.400922	0.269231	0.408451	0.208589				AT1G24170	15	18	9	29	26	35	3	19	16	10	14	19
Chr2	1994089	1994090	AT2G05440	three_prime_UTR	-	26	12	4	41	22	16	14	135	42	81	109	177	0.0163317	0.013468	0.00702988	0.0127567	0.0139949	0.0104849	0.0448718	0.0732501	0.0547588	0.0678392	0.0626077	0.0755442				AT1G24180	32	20	13	23	17	8	9	8	15	3	4	3
Chr3	9722589	9722590	AT3G26520	three_prime_UTR	+	16	11	15	26	19	6	109	89	129	57	77	125	0.0333333	0.0229167	0.0477707	0.0271682	0.0234279	0.0138889	0.1	0.0864078	0.0868687	0.0737387	0.0814815	0.106022				AT1G24350	10	9	6	6	6	9	4	9	7	1	2	2
Chr5	693120	693121	AT5G02960	three_prime_UTR	+	54	77	33	169	157	38	26	17	21	24	20	42	0.236842	0.283088	0.253846	0.275244	0.343545	0.255034	0.0909091	0.0653846	0.0519802	0.0703812	0.060241	0.0743363				AT1G24360	67	76	53	52	76	23	29	42	58	20	35	14
Chr2	17270466	17270467	AT2G41430	three_prime_UTR	-	38	42	35	60	49	60	59	82	78	55	48	70	0.0725191	0.0643185	0.0532725	0.0480769	0.0553047	0.119522	0.0900763	0.0836735	0.123418	0.0858034	0.0890538	0.0804598				AT1G24510	24	21	13	19	14	10	5	29	48	9	19	9
Chr5	22248080	22248081	AT5G54770	three_prime_UTR	-	33	38	27	109	72	33	51	50	76	58	53	76	0.0305273	0.0259032	0.0368852	0.0312142	0.026736	0.0347368	0.0320755	0.0252016	0.0348624	0.0325112	0.0289459	0.023399				AT1G24575	2	3	4	0	1	1	2	11	14	4	1	2
Chr2	14522579	14522580	AT2G34420	three_prime_UTR	+	8	8	5	18	12	14	177	84	75	115	47	112	0.00794439	0.00376471	0.00294291	0.00782949	0.00684932	0.0136986	0.0514236	0.0428353	0.044964	0.0373984	0.0502674	0.0515891				AT1G25220	6	10	3	13	11	2	8	18	27	2	4	8
Chr1	661183	661184	AT1G02930	three_prime_UTR	+	37	61	39	268	123	54	8	15	16	8	23	18	0.280303	0.414966	0.393939	0.374825	0.321149	0.391304	0.0695652	0.0882353	0.0565371	0.0427807	0.0588235	0.0571429				AT1G25230	15	14	3	12	5	11	5	9	12	5	4	6
Chr2	1994052	1994053	AT2G05440	three_prime_UTR	-	121	53	42	176	101	150	1	3	4	4	9	6	0.076005	0.0594837	0.0738137	0.0547604	0.0642494	0.0982962	0.00320513	0.00162778	0.00521512	0.00335008	0.00516944	0.00256082				AT1G25260	10	10	6	4	5	3	1	11	5	6	5	2
Chr2	7755714	7755715	AT2G17840	three_prime_UTR	+	37	44	55	90	80	70	34	78	51	39	50	42	0.148	0.201835	0.259434	0.200445	0.233236	0.283401	0.159624	0.169935	0.142857	0.139785	0.150602	0.12				AT1G25275	299	228	133	207	232	111	133	323	538	115	234	214
Chr4	17831782	17831783	AT4G37930	three_prime_UTR	+	29	27	25	83	54	24	62	72	89	57	60	88	0.223077	0.163636	0.182482	0.226158	0.214286	0.172662	0.233962	0.198347	0.174168	0.178125	0.144928	0.190065				AT1G25350	14	9	8	7	8	6	9	11	19	2	9	3
Chr1	2928888	2928889	AT1G09070	three_prime_UTR	-	59	72	54	33	23	9	104	101	116	39	25	34	0.156915	0.2	0.166154	0.20625	0.190083	0.115385	0.207585	0.186691	0.193333	0.263514	0.280899	0.217949				AT1G25380	2	5	3	3	10	1	3	3	4	2	4	3
Chr3	22747210	22747211	AT3G61470	three_prime_UTR	-	46	53	58	128	76	37	43	47	50	44	41	46	0.0654339	0.0518084	0.0665138	0.0635551	0.0518771	0.0434272	0.0336727	0.0411559	0.0535332	0.0301164	0.0451045	0.0280317				AT1G25390	5	8	8	6	7	4	14	10	10	5	9	7
Chr4	14202844	14202845	AT4G28750	three_prime_UTR	+	33	49	50	127	82	71	41	25	38	50	38	63	0.0778302	0.0775316	0.0865052	0.0792759	0.0839304	0.100567	0.0513141	0.0420168	0.0458384	0.0477555	0.0608974	0.0564011				AT1G25400	34	22	25	48	59	38	11	32	11	22	28	25
Chr2	1994142	1994143	AT2G05440	three_prime_UTR	-	33	26	12	69	42	32	14	85	32	92	90	136	0.0207286	0.0291807	0.0210896	0.0214686	0.0267176	0.0209699	0.0448718	0.0461205	0.041721	0.0770519	0.0516944	0.0580452				AT1G25450	5	3	4	3	4	5	0	1	3	0	1	3
Chr5	15377336	15377337	AT5G38410	three_prime_UTR	+	8	4	4	22	10	2	86	79	91	128	56	173	0.00337553	0.00136054	0.00170358	0.00268784	0.00149165	0.000807754	0.02558	0.0211569	0.0210648	0.0266778	0.0164997	0.0212792				AT1G25490	31	18	18	21	13	21	10	13	23	5	4	8
Chr1	8338601	8338602	AT1G23490	three_prime_UTR	-	23	21	24	66	69	21	50	71	49	79	71	118	0.410714	0.428571	0.533333	0.402439	0.442308	0.381818	0.684932	0.669811	0.644737	0.669492	0.68932	0.702381				AT1G25540	6	1	1	4	3	4	3	20	18	5	4	10
Chr4	16233238	16233239	AT4G33865	three_prime_UTR	+	27	15	14	39	29	15	56	88	120	64	88	106	0.160714	0.0824176	0.135922	0.0842333	0.0863095	0.107143	0.233333	0.286645	0.258621	0.211221	0.249292	0.193431				AT1G25550	15	3	10	33	18	27	7	16	20	14	34	18
Chr3	17493408	17493409	AT3G47470	three_prime_UTR	+	22	34	32	56	44	10	64	85	94	89	60	70	0.0262217	0.0283333	0.0286996	0.0414508	0.0458811	0.0151286	0.0275862	0.0456498	0.0434381	0.0385115	0.0442152	0.0398406				AT1G25560	3	0	2	12	16	3	0	0	0	0	0	0
Chr1	11410965	11410966	AT1G31812	three_prime_UTR	+	39	47	28	138	82	49	40	37	54	35	48	61	0.137809	0.136628	0.122271	0.133851	0.126543	0.155063	0.0921659	0.0699433	0.0813253	0.0678295	0.0797342	0.0710956				AT1G25682	0	1	1	6	5	3	2	2	0	2	0	2
Chr1	20715608	20715609	AT1G55490	three_prime_UTR	+	17	14	11	28	13	13	54	77	87	85	93	166	0.160377	0.181818	0.261905	0.148148	0.114035	0.125	0.593407	0.553957	0.564935	0.62963	0.553571	0.588652				AT1G26110	76	60	27	49	63	28	47	105	115	22	54	73
Chr3	18504919	18504920	AT3G49910	three_prime_UTR	-	49	42	38	107	82	38	18	39	66	47	51	80	0.223744	0.179487	0.253333	0.225263	0.216359	0.22093	0.109756	0.157895	0.253846	0.242268	0.186813	0.195599				AT1G26250	2	0	1	1	1	1	0	18	11	1	5	6
Chr4	14922454	14922455	AT4G30530	three_prime_UTR	-	46	42	43	221	127	70	11	8	21	19	31	18	0.707692	0.583333	0.632353	0.64058	0.622549	0.654206	0.229167	0.0869565	0.166667	0.182692	0.234848	0.128571				AT1G26270	72	67	49	45	71	28	25	89	113	25	26	45
Chr1	25048359	25048360	AT1G67090	three_prime_UTR	+	0	1	1	5	2	2	93	101	103	94	60	194	0	0.000212902	0.000341064	0.000414182	0.000213767	0.000569801	0.015017	0.0154198	0.0124426	0.0115978	0.00925355	0.0139991				AT1G26420	4	4	1	1	2	2	2	0	1	4	2	1
Chr4	11600102	11600103	AT4G21860	three_prime_UTR	+	40	58	32	146	104	34	31	32	47	39	30	63	0.851064	0.84058	0.914286	0.9125	0.845528	0.971429	0.775	0.695652	0.723077	0.764706	0.769231	0.715909				AT1G26440	21	5	10	8	9	8	3	2	7	2	4	3
Chr1	20963451	20963452	AT1G56045	three_prime_UTR	-	41	52	23	107	97	33	37	48	33	51	36	96	0.5125	0.565217	0.479167	0.406844	0.473171	0.428571	0.33945	0.352941	0.383721	0.346939	0.324324	0.347826				AT1G26450	4	4	5	1	2	3	0	0	3	0	2	0
Chr2	17895808	17895809	AT2G43030	three_prime_UTR	-	42	54	28	147	82	20	38	42	36	46	44	75	0.362069	0.415385	0.394366	0.463722	0.398058	0.25641	0.242038	0.267516	0.243243	0.255556	0.255814	0.245098				AT1G26550	69	50	41	56	47	32	18	46	76	17	26	24
Chr1	8861325	8861326	AT1G25275	three_prime_UTR	-	54	66	33	178	101	50	27	27	37	20	19	41	0.252336	0.282051	0.286957	0.330855	0.312693	0.37594	0.243243	0.116379	0.178744	0.150376	0.0833333	0.137124				AT1G26630	1274	631	619	636	514	412	346	883	1130	276	470	377
Chr2	16236402	16236403	AT2G38870	three_prime_UTR	+	36	49	27	238	120	62	8	14	12	16	39	32	0.223602	0.293413	0.236842	0.25	0.300752	0.251012	0.186047	0.0958904	0.103448	0.129032	0.106557	0.130081				AT1G26640	6	8	1	3	1	6	0	0	1	0	0	0
Chr2	17270475	17270476	AT2G41430	three_prime_UTR	-	57	56	69	48	36	85	71	47	38	55	32	59	0.108779	0.085758	0.105023	0.0384615	0.0406321	0.169323	0.108397	0.0479592	0.0601266	0.0858034	0.0593692	0.0678161				AT1G26650	3	1	1	5	0	2	2	1	8	1	0	0
Chr1	22701265	22701266	AT1G61520	three_prime_UTR	-	6	17	9	29	31	6	138	86	99	101	50	78	0.00757576	0.0115254	0.00788091	0.0127529	0.0168662	0.00562324	0.0500726	0.0378355	0.0303588	0.0338245	0.026441	0.0238532				AT1G26665	18	21	5	11	12	10	4	8	16	3	10	8
Chr2	11817496	11817497	AT2G27710	CDS	-	50	31	11	59	31	22	32	120	44	37	102	111	0.235849	0.138393	0.0873016	0.0840456	0.0786802	0.124294	0.148837	0.3	0.142857	0.109467	0.25	0.147215				AT1G26670	34	48	35	54	31	34	5	22	26	6	11	11
Chr2	15446558	15446559	AT2G36830	three_prime_UTR	-	14	16	17	42	41	17	56	92	111	65	74	105	0.0945946	0.111111	0.163462	0.122807	0.149635	0.138211	0.306011	0.438095	0.368771	0.285088	0.366337	0.269923				AT1G26740	5	9	3	5	4	5	1	0	2	0	0	1
Chr5	22248046	22248047	AT5G54770	three_prime_UTR	-	16	17	12	19	26	9	64	84	65	84	79	175	0.0148011	0.0115883	0.0163934	0.00544101	0.00965466	0.00947368	0.0402516	0.0423387	0.0298165	0.0470852	0.0431458	0.0538793				AT1G26850	130	83	61	91	69	40	26	94	133	31	48	48
Chr5	17243840	17243841	AT5G42980	three_prime_UTR	-	56	38	24	228	114	62	16	22	16	22	17	33	0.214559	0.15261	0.131868	0.222006	0.177847	0.207358	0.0453258	0.0577428	0.0256	0.0444444	0.0327553	0.0394265				AT1G26880	170	85	105	110	82	92	29	99	121	30	63	47
Chr1	22040023	22040024	AT1G59870	three_prime_UTR	-	79	76	62	159	120	32	14	24	19	14	26	20	0.248428	0.208219	0.260504	0.267227	0.260304	0.198758	0.0828402	0.0879121	0.0552326	0.0657277	0.104	0.0660066				AT1G27000	6	9	2	5	2	6	2	7	13	5	6	5
Chr1	25263756	25263757	AT1G67430	three_prime_UTR	-	8	24	14	52	43	9	58	71	81	68	57	159	0.0615385	0.154839	0.177215	0.123223	0.151943	0.0989011	0.297436	0.324201	0.334711	0.285714	0.283582	0.341935				AT1G27020	63	51	26	52	32	31	43	90	129	23	59	39
Chr1	8069294	8069295	AT1G22780	three_prime_UTR	-	36	45	22	89	77	26	33	43	79	51	64	78	0.654545	0.652174	0.594595	0.635714	0.712963	0.490566	0.767442	0.741379	0.814433	0.822581	0.842105	0.804124				AT1G27030	15	16	5	15	8	4	4	6	7	0	6	0
Chr1	4608266	4608267	AT1G13440	three_prime_UTR	+	26	30	20	53	28	15	44	75	98	74	45	134	0.0651629	0.0506757	0.0578035	0.0434783	0.0300107	0.030303	0.0631277	0.109329	0.0898258	0.0844749	0.0637394	0.0895124				AT1G27090	3	1	1	2	2	3	6	17	7	8	11	9
Chr3	3674069	3674070	AT3G11630	three_prime_UTR	-	30	38	19	112	45	18	64	66	47	55	46	102	0.212766	0.275362	0.234568	0.264775	0.2	0.178218	0.318408	0.272727	0.230392	0.241228	0.185484	0.24878				AT1G27100	6	5	2	20	15	15	2	6	5	9	12	16
Chr3	4824100	4824101	AT3G14420	three_prime_UTR	-	22	13	21	82	44	33	66	83	63	69	39	105	0.111111	0.0734463	0.148936	0.195704	0.124294	0.215686	0.198795	0.181619	0.136069	0.186992	0.121875	0.206287				AT1G27130	42	20	22	30	26	14	19	33	43	9	12	17
Chr1	2463087	2463088	AT1G07940	three_prime_UTR	+	79	72	42	198	135	58	6	7	13	10	9	10	0.389163	0.404494	0.352941	0.374291	0.411585	0.367089	0.0372671	0.0322581	0.0410095	0.0515464	0.0371901	0.022779				AT1G27290	25	20	21	35	27	65	12	14	31	5	16	16
Chr2	10669988	10669989	AT2G25080	three_prime_UTR	-	31	33	29	113	61	38	58	46	57	67	51	55	0.373494	0.492537	0.467742	0.582474	0.516949	0.567164	0.381579	0.330935	0.401408	0.435065	0.331169	0.359477				AT1G27310	39	16	22	20	11	16	9	37	40	8	11	10
Chr4	5924458	5924459	AT4G09320	three_prime_UTR	-	32	28	17	83	72	17	45	70	58	67	60	90	0.128514	0.104089	0.126866	0.126524	0.150943	0.0918919	0.195652	0.173697	0.171598	0.193642	0.192308	0.183299				AT1G27330	84	58	66	65	48	37	24	61	118	16	30	26
Chr5	210381	210382	AT5G01530	three_prime_UTR	-	21	19	21	44	59	20	61	60	83	82	65	104	0.0391791	0.0223529	0.0318665	0.026554	0.0458075	0.0288184	0.0529514	0.0655022	0.061848	0.0690817	0.0677789	0.0721721				AT1G27340	6	5	4	9	5	3	1	6	4	2	6	1
Chr5	24290878	24290879	AT5G60390	three_prime_UTR	-	37	61	38	183	111	38	18	23	29	22	24	55	0.08061	0.11553	0.116208	0.134658	0.111782	0.108571	0.0553846	0.0583756	0.0487395	0.0561224	0.0636605	0.0578339				AT1G27350	48	34	29	46	19	30	17	50	71	17	22	26
Chr3	1755552	1755553	AT3G05880	three_prime_UTR	+	38	20	19	90	69	31	43	54	50	64	59	101	0.322034	0.227273	0.24359	0.30303	0.331731	0.319588	0.320896	0.321429	0.247525	0.415584	0.310526	0.378277				AT1G27390	3	1	1	1	1	0	0	9	6	2	4	3
Chr5	25722609	25722610	AT5G64310	three_prime_UTR	-	79	60	58	44	47	18	95	71	95	23	16	32	0.362385	0.287081	0.251082	0.307692	0.283133	0.28125	0.274566	0.257246	0.222482	0.280488	0.216216	0.323232				AT1G27400	151	80	63	101	68	62	35	78	106	27	40	24
Chr2	18587083	18587084	AT2G45070	three_prime_UTR	+	42	36	23	121	73	48	33	43	38	48	38	93	0.333333	0.349515	0.338235	0.390323	0.323009	0.360902	0.272727	0.26875	0.193878	0.287425	0.233129	0.298077				AT1G27435	7	7	4	7	5	2	0	0	0	0	0	0
Chr1	3780337	3780338	AT1G11260	AMB	-	30	21	24	62	31	35	68	70	45	77	81	91	0.0990099	0.0893617	0.126316	0.198718	0.128631	0.162791	0.0971429	0.100575	0.0878906	0.143657	0.153992	0.166972				AT1G27450	106	60	58	62	65	46	28	90	87	14	35	25
Chr1	10723118	10723119	AT1G30380	three_prime_UTR	-	54	57	58	152	88	63	24	18	29	52	8	32	0.0809595	0.0674556	0.0645161	0.0738581	0.0632184	0.075179	0.0275862	0.0245232	0.0326577	0.0441801	0.0154143	0.0219328				AT1G27480	4	4	4	1	4	1	0	3	5	2	3	1
Chr3	5180641	5180642	AT3G15353	three_prime_UTR	+	30	72	47	151	153	66	19	12	16	17	12	40	0.04	0.0449719	0.0512541	0.0403743	0.0517591	0.0447458	0.0122739	0.0101351	0.00911162	0.00773782	0.00874636	0.0129702				AT1G27530	67	41	38	65	45	25	25	54	54	14	21	24
Chr3	5180641	5180642	AT3G15353	three_prime_UTR	+	30	72	47	151	153	66	19	12	16	17	12	40	0.04	0.0449719	0.0512541	0.0403743	0.0517591	0.0447458	0.0122739	0.0101351	0.00911162	0.00773782	0.00874636	0.0129702				AT1G27650	15	15	6	11	12	9	2	6	24	3	10	11
Chr3	14201742	14201743	.	.	-	5	58	17	3	7	24	452	27	20	5	3	13	0.00077232	0.0106324	0.00171787	0.000446097	0.000611247	0.00170394	0.0386589	0.00915254	0.0013421	0.00124254	0.00107105	0.00275307				AT1G27695	19	6	21	5	19	7	6	22	47	6	9	7
Chr4	10991623	10991624	AT4G20360	three_prime_UTR	-	73	81	55	193	139	36	7	7	9	8	8	18	0.345972	0.298893	0.317919	0.36553	0.32783	0.241611	0.0236486	0.0187166	0.0238095	0.0290909	0.027027	0.0302521				AT1G27700	3	4	0	4	5	2	1	1	2	1	0	1
Chr1	10723078	10723079	AT1G30380	three_prime_UTR	-	30	38	33	58	23	31	45	58	47	96	37	136	0.0449775	0.0449704	0.0367075	0.0281827	0.016523	0.0369928	0.0517241	0.0790191	0.0529279	0.0815633	0.0712909	0.0932145				AT1G27730	13	6	16	100	59	83	6	10	11	58	117	95
Chr3	6453993	6453994	AT3G18740	three_prime_UTR	-	31	46	30	109	87	39	28	26	81	39	51	65	0.356322	0.474227	0.545455	0.425781	0.47027	0.609375	0.205882	0.211382	0.376744	0.291045	0.320755	0.311005				AT1G27752	2	5	2	0	2	3	1	4	11	0	1	4
Chr3	17493401	17493402	AT3G47470	three_prime_UTR	+	22	31	15	35	25	19	66	67	108	92	70	82	0.0262217	0.0258333	0.0134529	0.0259067	0.0260688	0.0287443	0.0284483	0.0359828	0.0499076	0.0398096	0.0515844	0.0466705				AT1G27770	12	10	11	55	41	32	4	15	14	32	26	24
Chr3	4409436	4409437	AT3G13520	three_prime_UTR	-	51	22	38	106	105	38	33	50	51	47	32	58	0.204819	0.165414	0.187192	0.201905	0.209581	0.160338	0.157895	0.178571	0.143258	0.181467	0.137339	0.139759				AT1G27930	23	5	6	22	14	14	0	8	1	3	5	18
Chr5	210383	210384	AT5G01530	three_prime_UTR	-	6	13	12	44	24	15	87	79	79	96	84	92	0.011194	0.0152941	0.0182094	0.026554	0.0186335	0.0216138	0.0755208	0.0862445	0.0588674	0.0808762	0.0875912	0.0638446				AT1G27950	99	69	73	84	57	62	69	130	191	50	69	76
Chr1	29577571	29577572	AT1G78630	three_prime_UTR	-	34	35	21	101	51	19	48	65	51	73	46	85	0.34	0.299145	0.323077	0.304217	0.303571	0.283582	0.390244	0.439189	0.447368	0.390374	0.343284	0.328185				AT1G27970	65	58	43	87	45	34	28	57	87	14	25	13
Chr5	15377403	15377404	AT5G38410	three_prime_UTR	+	27	46	26	112	76	23	50	39	43	59	28	100	0.0113924	0.0156463	0.0110733	0.0136836	0.0113365	0.00928918	0.0148721	0.0104446	0.0099537	0.0122968	0.00824985	0.0123001				AT1G27980	7	6	6	8	6	7	4	11	12	2	4	2
Chr1	25048256	25048257	AT1G67090	three_prime_UTR	+	12	16	8	37	25	10	66	70	81	83	73	147	0.00285646	0.00340643	0.00272851	0.00306494	0.00267208	0.002849	0.0106572	0.010687	0.00978497	0.0102406	0.0112585	0.0106076				AT1G28120	7	8	2	7	4	6	0	7	2	0	1	2
Chr3	5180690	5180691	AT3G15353	three_prime_UTR	+	0	1	1	1	1	2	107	62	90	141	64	158	0	0.00062461	0.00109051	0.00026738	0.000338295	0.00135593	0.0691214	0.0523649	0.0512528	0.0641784	0.0466472	0.0512322				AT1G28140	4	8	5	14	7	7	2	1	9	2	3	0
Chr5	15384226	15384227	AT5G38430	three_prime_UTR	+	2	4	1	11	9	1	61	108	106	75	45	205	0.00436681	0.00821355	0.00490196	0.0142119	0.0116129	0.00653595	0.143529	0.14654	0.155198	0.1693	0.177866	0.174468				AT1G28150	17	17	18	32	12	12	8	27	44	14	17	13
Chr2	1968061	1968062	AT2G05380	AMB	-	2	2	0	3	1	1	55	98	103	73	188	101	0.000615764	0.000935454	0	0.000492773	0.000290698	0.000648508	0.0251371	0.0210165	0.030673	0.0176031	0.0267997	0.0137061				AT1G28200	0	3	0	1	1	0	6	9	10	3	5	5
Chr3	5049789	5049790	AT3G14990	three_prime_UTR	-	94	76	48	164	96	57	5	18	17	12	20	20	0.445498	0.520548	0.461538	0.389549	0.436364	0.483051	0.0537634	0.0895522	0.10828	0.097561	0.112994	0.0732601				AT1G28250	4	3	2	6	3	1	3	8	4	3	5	2
Chr4	10500669	10500670	AT4G19200	three_prime_UTR	-	20	16	13	52	39	22	51	67	72	71	109	95	0.19802	0.177778	0.188406	0.183746	0.176471	0.178862	0.268421	0.238434	0.232258	0.342995	0.2725	0.280236				AT1G28280	8	1	2	2	2	3	5	7	4	3	0	0
Chr3	3674070	3674071	AT3G11630	three_prime_UTR	-	37	32	21	117	56	29	36	58	48	36	64	92	0.262411	0.231884	0.259259	0.276596	0.248889	0.287129	0.179104	0.239669	0.235294	0.157895	0.258065	0.22439				AT1G28290	501	291	207	316	282	180	108	231	349	61	138	130
Chr2	2587758	2587759	AT2G06520	three_prime_UTR	+	42	60	30	151	92	52	32	28	43	28	18	48	0.0460526	0.0448766	0.0297324	0.0632064	0.0509413	0.0511811	0.0288029	0.0295047	0.0309575	0.0247788	0.0342205	0.0383081				AT1G28330	38	42	30	37	70	43	25	63	46	26	55	40
Chr2	7548292	7548293	AT2G17360	three_prime_UTR	-	42	53	25	142	59	30	42	27	43	43	55	63	0.494118	0.638554	0.490196	0.559055	0.522124	0.526316	0.368421	0.259615	0.352459	0.367521	0.341615	0.293023				AT1G28380	20	9	15	34	34	22	8	22	17	25	40	26
Chr2	14522573	14522574	AT2G34420	three_prime_UTR	+	45	82	80	82	50	38	70	38	35	45	11	48	0.0446872	0.0385882	0.0470865	0.0356677	0.0285388	0.037182	0.020337	0.0193779	0.0209832	0.0146341	0.0117647	0.0221096				AT1G28400	7	4	3	9	12	5	2	4	7	7	8	4
Chr1	10478980	10478981	AT1G29930	three_prime_UTR	-	7	6	9	24	14	7	108	93	59	106	79	111	0.004313	0.00294985	0.00603217	0.00472069	0.00299722	0.00387812	0.0344938	0.0327811	0.0253654	0.03125	0.0325908	0.0279035				AT1G28480	0	0	3	0	1	0	0	0	3	8	7	5
Chr2	11819489	11819490	AT2G27720	three_prime_UTR	-	37	32	25	105	60	16	19	56	53	52	49	119	0.165919	0.141593	0.18797	0.16129	0.149626	0.0833333	0.0935961	0.148148	0.18662	0.1571	0.135734	0.187697				AT1G28580	51	59	29	55	42	22	24	40	77	14	31	25
Chr3	5180664	5180665	AT3G15353	three_prime_UTR	+	31	50	27	119	106	48	37	32	20	60	19	74	0.0413333	0.0312305	0.0294438	0.0318182	0.0358593	0.0325424	0.0239018	0.027027	0.0113895	0.02731	0.0138484	0.0239948				AT1G28600	22	13	3	19	20	15	0	5	9	8	10	8
Chr5	26570207	26570208	AT5G66570	three_prime_UTR	-	7	5	3	2	5	1	78	104	70	117	108	123	0.00577082	0.00464684	0.00362319	0.000770119	0.00313873	0.00095511	0.0528814	0.0429397	0.0433437	0.0489745	0.0458989	0.0338098				AT1G28660	20	13	18	17	14	17	3	4	8	3	8	1
Chr4	15573711	15573712	AT4G32260	three_prime_UTR	+	11	19	18	33	30	12	78	71	43	96	66	144	0.0514019	0.0778689	0.0972973	0.0550918	0.0649351	0.0774194	0.205263	0.164733	0.158672	0.214765	0.177898	0.181818				AT1G29040	13	21	15	17	8	12	10	16	32	8	7	10
Chr4	8022207	8022208	AT4G13850	three_prime_UTR	-	28	39	23	118	80	50	25	50	31	46	53	77	0.444444	0.513158	0.621622	0.598985	0.529801	0.666667	0.396825	0.510204	0.3875	0.396552	0.569892	0.435028				AT1G29050	4	2	5	6	4	6	0	0	0	1	1	0
Chr4	9585715	9585716	AT4G17040	three_prime_UTR	+	27	28	31	83	58	36	46	53	52	49	77	80	0.482143	0.777778	0.837838	0.70339	0.805556	0.654545	0.528736	0.56383	0.485981	0.576471	0.538462	0.529801				AT1G29070	390	149	228	212	164	171	132	279	376	113	162	156
Chr1	27242947	27242948	AT1G72370	three_prime_UTR	+	56	50	37	147	114	40	21	14	39	26	18	57	0.229508	0.193798	0.202186	0.206171	0.20177	0.199005	0.0813953	0.0769231	0.100515	0.0855263	0.101695	0.102703				AT1G29150	7	9	9	18	14	13	18	27	48	9	16	12
Chr1	27242947	27242948	AT1G72370	three_prime_UTR	+	56	50	37	147	114	40	21	14	39	26	18	57	0.229508	0.193798	0.202186	0.206171	0.20177	0.199005	0.0813953	0.0769231	0.100515	0.0855263	0.101695	0.102703				AT1G29250	38	15	13	25	27	11	6	38	26	10	23	19
Chr1	29736900	29736901	AT1G79040	three_prime_UTR	-	26	49	26	79	57	20	40	79	53	57	43	90	0.0115556	0.0139125	0.00985595	0.0111629	0.00937963	0.00636537	0.00773395	0.0134126	0.00694444	0.00879901	0.00740231	0.00952079				AT1G29260	11	10	5	7	10	1	1	6	10	1	8	3
Chr2	18093759	18093760	AT2G43620	three_prime_UTR	+	47	37	30	184	64	58	10	15	64	19	44	47	0.295597	0.324561	0.315789	0.288401	0.25098	0.288557	0.175439	0.132743	0.170213	0.0875576	0.143791	0.122715				AT1G29340	15	18	12	23	17	6	6	17	15	19	27	18
Chr2	1994161	1994162	AT2G05440	three_prime_UTR	-	85	61	56	188	124	95	1	0	0	2	1	4	0.053392	0.0684624	0.0984183	0.0584941	0.0788804	0.0622543	0.00320513	0	0	0.00167504	0.000574383	0.00170721				AT1G29390	34	19	19	22	21	22	7	21	42	15	14	8
Chr3	1331572	1331573	AT3G04840	three_prime_UTR	-	36	49	21	120	75	14	32	41	60	38	48	83	0.423529	0.532609	0.428571	0.436364	0.451807	0.35	0.283186	0.259494	0.338983	0.316667	0.322148	0.351695				AT1G29395	9	7	5	10	6	6	2	4	8	11	3	0
Chr2	1968062	1968063	AT2G05380	AMB	-	0	2	0	2	5	0	58	97	91	74	155	131	0	0.000935454	0	0.000328515	0.00145349	0	0.0265082	0.0208021	0.0270995	0.0178442	0.0220955	0.0177772				AT1G29418	1	4	2	11	0	1	2	4	12	1	2	4
Chr1	6150016	6150017	AT1G17860	three_prime_UTR	-	81	55	46	197	101	51	8	19	13	15	15	13	0.686441	0.555556	0.707692	0.654485	0.623457	0.62963	0.470588	0.558824	0.382353	0.576923	0.416667	0.419355				AT1G29470	109	111	34	53	47	20	55	106	148	29	40	33
Chr2	14300814	14300815	AT2G33800	three_prime_UTR	+	30	51	43	113	98	36	28	35	47	40	24	69	0.441176	0.46789	0.551282	0.49345	0.541436	0.413793	0.179487	0.22293	0.261111	0.20202	0.170213	0.224756				AT1G29670	307	252	252	152	220	147	143	242	481	113	115	131
Chr3	7795071	7795072	AT3G22120	three_prime_UTR	+	2	12	6	16	7	5	70	82	119	85	104	106	0.0217391	0.0816327	0.1	0.0453258	0.0261194	0.0675676	0.344828	0.431579	0.294554	0.304659	0.244131	0.237668				AT1G29810	6	5	2	3	2	0	1	4	8	2	1	5
Chr3	5669451	5669452	AT3G16640	three_prime_UTR	+	11	2	7	28	26	7	83	69	111	80	83	105	0.00925926	0.00121139	0.00726141	0.00719979	0.008635	0.00578512	0.0432742	0.035567	0.0451954	0.0385171	0.0341704	0.0356295				AT1G29850	79	52	32	50	49	33	22	41	57	22	24	21
Chr3	5706949	5706950	AT3G16770	three_prime_UTR	-	9	10	8	29	15	12	66	61	109	40	103	150	0.044335	0.0310559	0.0509554	0.0334873	0.0241546	0.0377358	0.075775	0.0833333	0.112836	0.0505689	0.0957249	0.129534				AT1G29880	20	8	3	10	8	10	3	11	16	3	6	2
Chr5	4762557	4762558	AT5G14740	three_prime_UTR	-	1	5	2	5	6	1	83	125	123	74	85	102	0.00289017	0.0137741	0.00749064	0.00783699	0.0114943	0.00632911	0.127889	0.16756	0.168724	0.137291	0.160985	0.161648				AT1G29900	9	5	2	14	6	1	4	21	18	8	10	9
Chr4	494775	494776	AT4G01150	three_prime_UTR	-	10	14	5	35	27	8	48	59	102	57	125	120	0.0299401	0.0369393	0.0177305	0.0336538	0.0381895	0.0220386	0.101911	0.0954693	0.111232	0.0982759	0.142531	0.118343				AT1G29910	1843	1098	2091	1413	1549	1894	768	1397	2003	752	1090	796
Chr3	8114954	8114955	AT3G22890	three_prime_UTR	-	36	32	26	165	135	45	15	15	21	32	44	43	0.346154	0.290909	0.42623	0.39759	0.501859	0.357143	0.147059	0.0717703	0.139073	0.162437	0.166667	0.123563				AT1G29920	238	186	777	415	367	864	312	390	323	537	542	427
Chr5	22943860	22943861	AT5G56710	three_prime_UTR	+	24	32	22	109	63	24	31	44	43	50	50	117	0.193548	0.240602	0.271605	0.305322	0.252	0.269663	0.208054	0.232804	0.286667	0.285714	0.257732	0.309524				AT1G29930	3978	2424	3392	2326	2837	3131	1805	4671	5084	1492	2034	1623
Chr1	7042623	7042624	AT1G20340	three_prime_UTR	+	11	25	15	57	56	38	64	47	50	84	32	129	0.00961538	0.0139665	0.010699	0.0154723	0.0196767	0.0228228	0.0342612	0.0266289	0.023855	0.0351171	0.0208741	0.0331024				AT1G29970	2	3	4	10	0	5	0	1	2	0	0	0
Chr1	24493373	24493374	AT1G65845	CDS	+	26	62	23	98	54	19	49	50	17	80	27	103	0.329114	0.521008	0.469388	0.371212	0.335404	0.240506	0.636364	0.609756	0.386364	0.583942	0.428571	0.507389				AT1G29980	17	7	7	9	10	4	3	14	25	3	3	4
Chr4	15470507	15470508	AT4G31985	three_prime_UTR	-	45	31	20	112	76	20	24	59	61	28	58	74	0.166052	0.118321	0.147059	0.165192	0.131034	0.11976	0.107143	0.113027	0.120792	0.0989399	0.120332	0.0985353				AT1G29990	40	23	26	23	13	20	10	24	25	7	12	8
Chr5	25021224	25021225	AT5G62300	three_prime_UTR	+	32	54	24	127	101	28	40	39	25	33	38	67	0.551724	0.760563	0.685714	0.751479	0.711268	0.595745	0.45977	0.47561	0.378788	0.452055	0.417582	0.429487				AT1G30120	24	29	22	39	25	15	22	48	54	11	25	24
Chr1	11411022	11411023	AT1G31812	three_prime_UTR	+	27	28	30	116	52	25	35	37	62	47	65	83	0.0954064	0.0813953	0.131004	0.112512	0.0802469	0.0791139	0.0806452	0.0699433	0.0933735	0.0910853	0.107973	0.0967366				AT1G30230	395	387	173	434	303	160	206	368	528	128	203	174
Chr1	5542833	5542834	AT1G16180	three_prime_UTR	-	23	31	30	146	71	27	59	24	31	51	33	79	0.319444	0.322917	0.337079	0.450617	0.369792	0.306818	0.383117	0.285714	0.231343	0.283333	0.317308	0.305019				AT1G30270	19	9	10	4	11	6	5	8	21	8	7	7
Chr2	17270452	17270453	AT2G41430	three_prime_UTR	-	18	18	14	13	16	12	79	134	59	97	59	86	0.0343511	0.0275651	0.021309	0.0104167	0.0180587	0.0239044	0.120611	0.136735	0.0933544	0.151326	0.109462	0.0988506				AT1G30330	11	5	3	10	3	6	1	6	12	5	2	5
Chr4	7009841	7009842	AT4G11600	three_prime_UTR	+	32	42	20	96	60	23	27	48	84	46	57	70	0.492308	0.56	0.487805	0.484848	0.458015	0.396552	0.247706	0.340426	0.387097	0.348485	0.360759	0.419162				AT1G30360	225	190	135	174	220	110	79	153	177	83	85	111
Chr4	796182	796183	AT4G01850	three_prime_UTR	+	29	40	21	117	73	42	26	35	46	36	52	87	0.408451	0.434783	0.388889	0.455253	0.396739	0.461538	0.313253	0.253623	0.280488	0.230769	0.297143	0.285246				AT1G30380	1459	519	1177	888	734	870	838	1392	2058	899	845	667
Chr5	506546	506547	AT5G02380	three_prime_UTR	+	35	68	28	113	170	72	13	12	28	17	11	37	0.0543478	0.0688956	0.0597015	0.0445935	0.081262	0.0817253	0.0137421	0.0121212	0.0179487	0.0171371	0.00999092	0.0228536				AT1G30400	25	5	15	25	13	14	10	14	19	6	10	16
Chr1	7042537	7042538	AT1G20340	three_prime_UTR	+	67	61	64	98	103	52	20	30	42	18	14	34	0.0585664	0.0340782	0.0456491	0.0266015	0.0361911	0.0312312	0.0107066	0.0169972	0.0200382	0.00752508	0.00913242	0.00872466				AT1G30470	5	3	5	6	2	4	2	6	1	4	2	4
Chr3	18504925	18504926	AT3G49910	three_prime_UTR	-	36	46	22	58	56	30	48	53	52	43	62	97	0.164384	0.196581	0.146667	0.122105	0.147757	0.174419	0.292683	0.214575	0.2	0.221649	0.227106	0.237164				AT1G30580	118	56	62	72	49	49	42	88	126	22	46	49
Chr1	1141671	1141672	AT1G04270	three_prime_UTR	+	47	48	33	168	113	38	9	18	32	22	31	43	0.309211	0.275862	0.340206	0.345679	0.311295	0.358491	0.0365854	0.0703125	0.0818414	0.088	0.107639	0.0930736				AT1G30630	32	16	21	20	31	14	4	22	38	3	8	12
Chr2	17139587	17139588	AT2G41100	three_prime_UTR	-	22	12	13	44	22	13	71	86	51	71	101	96	0.0315638	0.0217786	0.0274841	0.044898	0.02407	0.0310263	0.127469	0.0933768	0.107368	0.144603	0.158805	0.148148				AT1G30690	7	8	2	13	1	7	1	4	5	2	1	5
Chr3	23037766	23037767	AT3G62250	three_prime_UTR	-	64	76	47	173	126	34	5	11	13	8	12	33	0.380952	0.304	0.408696	0.346	0.300716	0.236111	0.030303	0.0628571	0.0619048	0.0473373	0.0693642	0.0882353				AT1G30700	4	6	0	6	5	6	1	4	3	2	2	1
Chr1	25394327	25394328	AT1G67740	three_prime_UTR	+	7	14	32	73	48	11	58	68	86	90	47	67	0.114754	0.148936	0.176796	0.174224	0.211454	0.0833333	0.221374	0.264591	0.307143	0.277778	0.367188	0.338384				AT1G30720	54	95	57	78	47	50	75	79	156	38	43	45
Chr5	210377	210378	AT5G01530	three_prime_UTR	-	13	35	24	62	64	29	47	40	68	69	49	101	0.0242537	0.0411765	0.0364188	0.037417	0.0496894	0.0417867	0.0407986	0.0436681	0.0506706	0.0581297	0.0510949	0.0700902				AT1G30730	9	7	5	8	11	8	8	15	20	3	5	9
Chr2	17946987	17946988	AT2G43150	three_prime_UTR	-	38	32	25	100	76	28	31	29	38	45	36	122	0.152	0.133891	0.185185	0.134228	0.130137	0.127854	0.140909	0.108614	0.11875	0.16791	0.138462	0.183459				AT1G30820	5	1	4	0	3	1	2	1	3	2	1	1
Chr1	8201183	8201184	AT1G23130	three_prime_UTR	-	32	56	21	117	104	42	26	32	35	39	42	53	0.134454	0.155556	0.117318	0.128289	0.148148	0.125373	0.0686016	0.0533333	0.0607639	0.0631068	0.0514706	0.0536437				AT1G30880	28	31	22	27	24	26	15	37	80	18	23	23
Chr5	210407	210408	AT5G01530	three_prime_UTR	-	20	14	17	44	21	19	83	66	85	81	61	88	0.0373134	0.0164706	0.0257967	0.026554	0.0163043	0.0273775	0.0720486	0.0720524	0.0633383	0.0682393	0.0636079	0.0610687				AT1G30910	2	4	1	5	3	2	1	4	5	0	1	1
Chr1	20802740	20802741	AT1G55670	three_prime_UTR	+	18	53	44	107	92	50	32	37	40	44	29	52	0.0184805	0.044688	0.0450358	0.0372563	0.0477426	0.04363	0.0185185	0.0205556	0.0148533	0.022541	0.0165714	0.020155				AT1G30970	8	7	1	2	7	1	3	7	6	1	1	5
Chr1	23084244	23084245	AT1G62380	three_prime_UTR	-	60	95	54	163	112	56	9	10	11	7	10	11	0.566038	0.479798	0.477876	0.488024	0.502242	0.444444	0.0434783	0.0406504	0.0506912	0.0388889	0.0337838	0.0415094				AT1G31130	23	46	16	40	46	28	14	51	45	22	16	28
Chr1	7878879	7878880	AT1G22300	three_prime_UTR	+	15	23	10	74	30	24	47	58	71	67	64	114	0.258621	0.359375	0.238095	0.321739	0.205479	0.375	0.423423	0.417266	0.507143	0.482014	0.402516	0.497817				AT1G31160	1	2	3	3	4	0	1	5	5	0	3	1
Chr2	13142570	13142571	AT2G30870	three_prime_UTR	-	37	76	35	210	134	72	5	5	3	6	5	9	0.22561	0.316667	0.289256	0.246479	0.257198	0.310345	0.0299401	0.0185185	0.010274	0.0181818	0.0105932	0.0182556				AT1G31180	33	15	7	10	17	13	6	10	24	3	6	5
Chr5	15377330	15377331	AT5G38410	three_prime_UTR	+	5	3	2	15	12	6	79	71	78	101	66	159	0.0021097	0.00102041	0.000851789	0.00183262	0.00178998	0.00242326	0.0234979	0.0190145	0.0180556	0.0210504	0.0194461	0.0195572				AT1G31230	0	0	0	1	2	0	3	3	10	2	2	2
Chr1	5128496	5128497	AT1G14870	three_prime_UTR	+	20	22	25	13	15	10	66	102	137	55	61	70	0.454545	0.407407	0.531915	0.26	0.384615	0.37037	0.647059	0.75	0.778409	0.585106	0.564815	0.648148				AT1G31330	1275	644	918	746	983	795	581	1116	1645	853	928	726
Chr1	16129679	16129680	AT1G42970	three_prime_UTR	-	26	16	21	66	64	26	41	54	64	84	48	86	0.112554	0.0733945	0.113514	0.118919	0.13617	0.136126	0.0859539	0.102857	0.109966	0.141176	0.102128	0.101535				AT1G31340	45	32	35	29	22	10	16	21	46	9	9	10
Chr3	511492	511493	AT3G02468	three_prime_UTR	-	32	45	18	48	66	25	43	61	68	30	51	108	0.121212	0.163043	0.0978261	0.0967742	0.152778	0.157233	0.144295	0.135255	0.168734	0.122951	0.140884	0.183673				AT1G31420	8	5	4	5	8	4	2	4	6	0	2	3
Chr5	427247	427248	AT5G02160	three_prime_UTR	-	4	13	16	64	40	11	69	112	64	60	89	53	0.0634921	0.209677	0.170213	0.222997	0.220994	0.157143	0.185984	0.233333	0.200627	0.186916	0.259475	0.223629				AT1G31580	210	137	145	643	288	227	107	309	182	284	237	166
Chr5	21760482	21760483	AT5G53560	three_prime_UTR	-	7	3	4	27	15	3	49	77	96	59	133	122	0.0492958	0.0243902	0.043956	0.0563674	0.0506757	0.0206897	0.532609	0.469512	0.385542	0.443609	0.545082	0.512605				AT1G31660	4	4	1	3	3	3	1	2	3	3	0	1
Chr3	9526244	9526245	AT3G26060	three_prime_UTR	-	31	46	26	120	52	24	41	41	45	46	26	95	0.508197	0.455446	0.52	0.456274	0.409449	0.4	0.322835	0.301471	0.214286	0.326241	0.17931	0.349265				AT1G31710	6	1	2	5	1	2	1	2	8	1	1	5
Chr4	15470508	15470509	AT4G31985	three_prime_UTR	-	41	39	15	93	80	24	12	62	49	32	62	84	0.151292	0.148855	0.110294	0.137168	0.137931	0.143713	0.0535714	0.118774	0.0970297	0.113074	0.128631	0.111851				AT1G31730	4	3	1	4	5	1	3	5	3	2	2	3
Chr5	6426025	6426026	AT5G19140	three_prime_UTR	-	24	45	63	100	58	35	48	37	65	36	42	39	0.272727	0.302013	0.411765	0.398406	0.2723	0.275591	0.221198	0.274074	0.338542	0.222222	0.285714	0.232143				AT1G31800	14	18	18	20	9	9	7	4	15	5	4	4
Chr1	3009820	3009821	AT1G09310	three_prime_UTR	-	39	37	31	155	58	44	18	31	46	32	30	70	0.3	0.253425	0.258333	0.348315	0.261261	0.357724	0.123288	0.234848	0.156997	0.146119	0.201342	0.146138				AT1G31812	858	602	516	664	529	434	316	648	1031	229	344	283
Chr1	4608251	4608252	AT1G13440	three_prime_UTR	+	19	38	19	84	79	25	29	53	57	56	36	96	0.047619	0.0641892	0.0549133	0.0689089	0.0846731	0.0505051	0.0416069	0.0772595	0.0522456	0.0639269	0.0509915	0.0641283				AT1G31860	12	61	81	112	20	241	149	24	24	15	18	24
Chr1	10718977	10718978	AT1G30360	three_prime_UTR	-	42	28	30	73	54	32	40	62	60	36	69	65	0.378378	0.329412	0.361446	0.412429	0.352941	0.405063	0.363636	0.281818	0.344828	0.266667	0.363158	0.288889				AT1G31910	58	48	27	39	58	26	16	69	54	21	27	34
Chr3	1168422	1168423	AT3G04400	three_prime_UTR	-	37	45	15	116	78	32	30	37	53	32	36	80	0.122517	0.12894	0.075	0.120708	0.118182	0.120301	0.0769231	0.0909091	0.0871711	0.0788177	0.0863309	0.10101				AT1G31970	138	65	20	34	38	8	11	22	30	4	12	25
Chr1	2928934	2928935	AT1G09070	three_prime_UTR	-	111	95	107	50	40	28	46	42	37	13	9	11	0.295213	0.263889	0.329231	0.3125	0.330579	0.358974	0.0918164	0.077634	0.0616667	0.0878378	0.101124	0.0705128				AT1G32050	33	20	25	24	18	15	6	14	17	10	6	5
Chr2	10857105	10857106	AT2G25510	three_prime_UTR	-	56	82	99	58	101	23	19	22	76	12	21	20	0.394366	0.376147	0.466981	0.479339	0.389961	0.353846	0.175926	0.15942	0.247557	0.292683	0.247059	0.263158				AT1G32060	225	113	186	209	178	179	85	212	293	166	171	114
Chr5	15384207	15384208	AT5G38430	three_prime_UTR	+	77	56	31	129	98	15	15	34	37	26	16	55	0.168122	0.11499	0.151961	0.166667	0.126452	0.0980392	0.0352941	0.046133	0.0541728	0.0586907	0.0632411	0.0468085				AT1G32070	23	20	14	25	13	9	6	7	19	11	7	10
Chr2	2016702	2016703	AT2G05510	three_prime_UTR	-	74	49	20	146	95	62	8	31	11	14	32	46	0.156448	0.136111	0.144928	0.131059	0.138484	0.138393	0.0555556	0.0613861	0.0441767	0.0530303	0.0573477	0.0555556				AT1G32080	95	42	58	63	73	49	51	77	81	22	30	24
Chr3	5669514	5669515	AT3G16640	three_prime_UTR	+	27	30	12	63	21	14	36	47	78	72	86	102	0.0227273	0.0181708	0.0124481	0.0161995	0.00697443	0.0115702	0.0187696	0.0242268	0.031759	0.0346654	0.0354055	0.0346115				AT1G32100	3	0	0	1	4	1	6	2	4	1	2	4
Chr1	10723112	10723113	AT1G30380	three_prime_UTR	-	39	56	54	132	122	63	21	21	13	25	13	28	0.0584708	0.0662722	0.0600667	0.0641399	0.0876437	0.075179	0.0241379	0.0286104	0.0146396	0.0212404	0.0250482	0.0191912				AT1G32130	7	26	10	6	13	11	9	13	15	6	10	2
Chr1	25048328	25048329	AT1G67090	three_prime_UTR	+	2	1	0	3	2	1	86	74	93	105	60	159	0.000476077	0.000212902	0	0.000248509	0.000213767	0.0002849	0.0138866	0.0112977	0.0112346	0.012955	0.00925355	0.0114735				AT1G32160	0	2	0	1	0	0	1	3	8	2	4	4
Chr1	29804734	29804735	.	.	+	65	40	60	201	93	66	5	11	2	3	20	20	0.0100402	0.00733272	0.00606306	0.0298885	0.00812085	0.00468584	0.000427643	0.00372881	0.00013421	0.000745527	0.00714031	0.00423549				AT1G32170	8	3	4	17	6	14	4	20	9	17	29	18
Chr1	1502388	1502389	AT1G05190	three_prime_UTR	+	7	4	11	30	24	4	41	80	59	70	88	167	0.0648148	0.034188	0.146667	0.0892857	0.0948617	0.0487805	0.341667	0.375587	0.401361	0.382514	0.396396	0.451351				AT1G32200	2	2	3	4	7	1	4	3	20	8	5	3
Chr2	19447436	19447437	AT2G47400	three_prime_UTR	-	6	10	15	23	14	5	68	87	105	84	76	92	0.0124481	0.0145138	0.0286807	0.0216369	0.0176545	0.0123762	0.086185	0.0855457	0.119183	0.0822723	0.0969388	0.0656205				AT1G32210	32	27	16	28	37	16	15	29	73	12	19	21
Chr3	17779527	17779528	AT3G48140	three_prime_UTR	-	49	51	29	125	95	48	7	31	49	22	42	37	0.248731	0.258883	0.218045	0.218531	0.254692	0.262295	0.035	0.112727	0.117506	0.0763889	0.100719	0.0657194				AT1G32220	35	51	28	52	38	26	17	29	25	10	8	8
Chr1	27339130	27339131	AT1G72610	three_prime_UTR	+	79	90	39	129	138	34	6	12	19	8	7	23	0.407216	0.339623	0.280576	0.36338	0.372973	0.357895	0.0289855	0.0385852	0.0532213	0.0325203	0.0305677	0.0487288				AT1G32230	15	16	2	11	15	8	7	12	16	9	14	10
Chr2	18046125	18046126	AT2G43460	three_prime_UTR	+	11	10	3	26	22	7	40	78	114	49	96	128	0.161765	0.121951	0.0666667	0.108787	0.134146	0.12963	0.330579	0.421622	0.5	0.365672	0.45933	0.449123				AT1G32400	75	59	47	77	60	34	31	59	77	28	33	39
Chr3	4409440	4409441	AT3G13520	AMB	-	30	16	29	66	47	28	47	56	67	57	47	94	0.120482	0.120301	0.142857	0.125714	0.0938124	0.118143	0.22488	0.2	0.188202	0.220077	0.201717	0.226506				AT1G32410	3	5	0	3	2	1	2	5	10	0	4	2
Chr5	23621028	23621029	AT5G58420	three_prime_UTR	-	35	30	18	108	73	21	38	57	51	31	38	84	0.530303	0.461538	0.6	0.580645	0.584	0.583333	0.622951	0.612903	0.64557	0.563636	0.550725	0.587413				AT1G32450	1	2	1	1	0	0	0	3	6	3	5	7
Chr1	2640937	2640938	AT1G08380	three_prime_UTR	+	13	20	22	27	21	9	119	44	76	83	44	105	0.0103175	0.0124224	0.016035	0.00905433	0.00950656	0.00705329	0.0442051	0.0188518	0.0231566	0.0288395	0.0238224	0.0325279				AT1G32460	71	45	40	81	69	46	39	92	70	38	46	53
Chr3	4061044	4061045	AT3G12780	three_prime_UTR	+	34	28	19	69	40	19	35	72	37	49	51	130	0.12782	0.103321	0.114458	0.0815603	0.0947867	0.088785	0.127737	0.14876	0.118211	0.142029	0.115385	0.154028				AT1G32470	245	146	163	184	216	118	81	217	326	57	102	81
Chr3	19138428	19138429	AT3G51600	three_prime_UTR	+	27	35	7	68	41	15	47	38	103	50	71	80	0.132353	0.111111	0.0578512	0.121429	0.106218	0.0742574	0.16041	0.148438	0.184588	0.162338	0.177057	0.159046				AT1G32490	3	5	5	5	3	2	0	1	1	0	0	1
Chr1	11436207	11436208	AT1G31860	intron	+	17	9	15	18	20	144	166	7	97	57	22	9	0.708333	0.5	1	0.75	0.833333	0.966443	0.688797	0.35	0.866071	0.703704	0.360656	0.75				AT1G32500	6	6	10	9	0	8	3	7	14	5	10	4
Chr1	28139026	28139027	AT1G74920	three_prime_UTR	+	26	37	27	84	60	39	27	43	69	42	48	79	0.896552	0.948718	1	0.954545	0.967742	0.928571	0.84375	0.86	0.851852	0.777778	0.786885	0.806122				AT1G32550	4	3	2	3	2	4	1	1	4	0	0	2
Chr1	29924159	29924160	AT1G79550	three_prime_UTR	+	39	47	22	141	115	38	22	29	40	24	13	50	0.5	0.494737	0.488889	0.462295	0.493562	0.584615	0.385965	0.402778	0.366972	0.266667	0.185714	0.362319				AT1G32580	10	6	8	5	3	1	3	8	12	7	5	5
Chr1	8201212	8201213	AT1G23130	three_prime_UTR	-	20	32	15	105	56	29	23	43	71	41	65	77	0.0840336	0.0888889	0.0837989	0.115132	0.0797721	0.0865672	0.060686	0.0716667	0.123264	0.066343	0.0796569	0.0779352				AT1G32640	13	3	16	50	46	36	11	24	14	20	37	32
Chr2	6947759	6947760	AT2G15960	three_prime_UTR	-	15	33	28	18	7	11	94	112	97	57	66	39	0.294118	0.362637	0.321839	0.327273	0.116667	0.305556	0.431193	0.523364	0.497436	0.471074	0.511628	0.438202				AT1G32750	10	13	7	1	10	4	5	11	19	4	3	3
Chr2	2027056	2027057	AT2G05520	three_prime_UTR	-	5	6	2	9	2	5	35	85	68	66	98	195	0.00281849	0.00547445	0.00352113	0.00320627	0.00104112	0.00606796	0.0351053	0.029877	0.0323655	0.0352941	0.0259671	0.0428289				AT1G32790	31	22	17	29	12	14	7	15	29	9	11	7
Chr1	13210343	13210344	AT1G35680	three_prime_UTR	-	12	26	18	59	25	21	58	52	75	62	77	90	0.121212	0.26	0.233766	0.230469	0.158228	0.244186	0.449612	0.4	0.449102	0.410596	0.516779	0.376569				AT1G32810	1	3	0	2	4	0	5	4	3	2	2	0
Chr2	7201542	7201543	AT2G16600	three_prime_UTR	-	19	38	14	46	57	28	49	53	71	53	54	93	0.142857	0.198953	0.152174	0.150327	0.228916	0.241379	0.26776	0.299435	0.285141	0.355705	0.312139	0.295238				AT1G32820	1	1	3	3	1	1	1	4	5	2	3	2
Chr3	4409437	4409438	AT3G13520	three_prime_UTR	-	54	28	33	94	98	39	28	28	39	41	39	54	0.216867	0.210526	0.162562	0.179048	0.195609	0.164557	0.133971	0.1	0.109551	0.158301	0.167382	0.13012				AT1G32920	28	20	31	190	126	150	14	31	11	69	111	67
Chr1	27568848	27568849	AT1G73330	three_prime_UTR	+	25	15	21	50	52	22	24	75	94	35	87	74	0.14881	0.0993377	0.1875	0.137741	0.141689	0.135802	0.461538	0.520833	0.52514	0.479452	0.659091	0.490066				AT1G32990	49	17	24	31	27	20	21	34	83	20	24	17
Chr5	5212648	5212649	AT5G15970	three_prime_UTR	-	30	31	43	129	118	40	10	18	34	32	35	54	0.416667	0.525424	0.413462	0.498069	0.5	0.36036	0.212766	0.174757	0.237762	0.186047	0.19337	0.156977				AT1G33040	22	14	11	15	15	17	3	16	17	6	6	7
Chr1	2457274	2457275	AT1G07920	three_prime_UTR	-	11	10	15	40	35	10	43	64	68	66	82	129	0.0916667	0.10989	0.1875	0.148148	0.147679	0.103093	0.358333	0.342246	0.288136	0.335025	0.331984	0.306413				AT1G33050	7	6	2	11	13	9	4	8	5	0	3	3
Chr3	20549630	20549631	AT3G55430	three_prime_UTR	+	87	46	50	42	87	30	33	85	44	13	26	30	0.42233	0.333333	0.454545	0.446809	0.494318	0.352941	0.227586	0.273312	0.179592	0.136842	0.268041	0.196078				AT1G33120	20	17	8	14	8	2	1	5	4	0	1	1
Chr1	6945015	6945016	AT1G20020	three_prime_UTR	-	42	44	23	109	73	24	33	43	44	38	45	54	0.276316	0.25	0.216981	0.275949	0.22884	0.190476	0.142857	0.117808	0.15331	0.139194	0.123288	0.117904				AT1G33140	345	239	152	216	184	136	85	205	347	64	126	122
Chr5	24015523	24015524	AT5G59613	three_prime_UTR	+	21	15	13	84	49	18	32	49	71	43	64	113	0.247059	0.122951	0.220339	0.232687	0.189922	0.222222	0.260163	0.283237	0.297071	0.27044	0.363636	0.307902				AT1G33230	1	4	1	2	5	3	5	3	9	1	5	2
Chr1	7146388	7146389	AT1G20620	three_prime_UTR	-	4	3	2	1	1	1	106	117	101	53	67	115	0.00498753	0.0030426	0.0033389	0.000794913	0.000732601	0.00206186	0.128954	0.0992366	0.0651613	0.112051	0.0822086	0.0926672				AT1G33410	8	3	0	4	2	4	1	9	4	2	3	4
Chr3	9407928	9407929	AT3G25770	three_prime_UTR	-	26	29	44	152	74	61	21	23	36	30	27	48	0.325	0.177914	0.335878	0.275862	0.189258	0.290476	0.265823	0.205357	0.209302	0.189873	0.144385	0.140762				AT1G33490	1	2	1	4	2	1	4	2	2	2	3	1
Chr3	23456052	23456053	AT3G63520	three_prime_UTR	-	34	27	45	84	53	33	30	57	74	34	41	59	0.708333	0.574468	0.661765	0.563758	0.630952	0.485294	0.333333	0.478992	0.486842	0.373626	0.390476	0.513043				AT1G33590	115	81	65	61	89	33	68	122	269	63	106	84
Chr4	6409609	6409610	AT4G10340	three_prime_UTR	-	24	22	20	34	31	16	98	63	56	90	44	73	0.0300375	0.0221551	0.0236967	0.0203228	0.0275067	0.0313725	0.057377	0.0424528	0.0436477	0.0564263	0.0464625	0.0416905				AT1G33600	6	0	2	4	8	7	0	7	10	12	13	14
Chr1	20309837	20309838	AT1G54410	three_prime_UTR	+	39	44	25	118	52	33	26	49	46	32	50	56	0.0507812	0.0532688	0.0491159	0.0570324	0.0441426	0.0415094	0.0355677	0.0283237	0.0408163	0.0380952	0.0263435	0.0186978				AT1G33610	2	2	2	8	7	3	2	5	2	9	19	8
Chr4	15346126	15346127	AT4G31700	three_prime_UTR	+	28	47	18	88	50	21	40	46	55	34	43	97	0.388889	0.443396	0.346154	0.328358	0.304878	0.333333	0.373832	0.340741	0.369128	0.288136	0.367521	0.373077				AT1G33680	1	2	3	5	3	2	0	9	14	0	4	6
Chr4	12884430	12884431	AT4G25100	three_prime_UTR	+	2	3	3	28	8	3	78	105	93	69	64	110	0.0153846	0.014218	0.0181818	0.061674	0.0274914	0.02	0.144177	0.175292	0.147385	0.131679	0.126233	0.111675				AT1G33780	1	0	1	7	5	6	1	3	1	4	4	5
Chr4	13593987	13593988	AT4G27090	three_prime_UTR	+	26	33	18	102	53	31	28	56	39	39	43	98	0.108333	0.108553	0.119205	0.14346	0.112051	0.138393	0.0924092	0.119403	0.0892449	0.105691	0.0912951	0.14				AT1G33790	23	14	8	13	11	6	5	9	19	5	3	8
Chr1	25048317	25048318	AT1G67090	three_prime_UTR	+	6	3	2	10	17	5	47	86	87	81	73	148	0.00142823	0.000638706	0.000682128	0.000828363	0.00181702	0.0014245	0.00758921	0.0131298	0.0105098	0.00999383	0.0112585	0.0106798				AT1G33810	12	9	5	5	9	4	5	11	37	4	13	7
Chr2	15350407	15350408	AT2G36620	three_prime_UTR	+	26	22	18	86	20	14	53	66	54	45	46	115	0.490566	0.458333	0.62069	0.5	0.392157	0.482759	0.552083	0.519685	0.524272	0.494505	0.494624	0.575				AT1G33811	13	8	11	14	15	9	4	15	10	3	3	3
Chr4	12403527	12403528	AT4G23850	three_prime_UTR	+	28	35	24	117	49	36	30	41	57	39	57	52	0.848485	0.875	0.923077	0.879699	0.875	0.947368	0.731707	0.683333	0.75	0.696429	0.730769	0.753623				AT1G33990	34	25	17	20	21	10	12	16	50	13	31	26
Chr4	13593967	13593968	AT4G27090	three_prime_UTR	+	22	29	20	55	20	11	40	67	74	45	88	94	0.0916667	0.0953947	0.13245	0.0773558	0.0422833	0.0491071	0.132013	0.142857	0.169336	0.121951	0.186837	0.134286				AT1G34000	26	10	24	29	13	19	11	33	46	17	28	20
Chr4	16550248	16550249	AT4G34670	three_prime_UTR	-	48	31	14	63	47	29	28	67	33	45	78	82	0.403361	0.264957	0.208955	0.241379	0.244792	0.281553	0.245614	0.360215	0.192982	0.308219	0.408377	0.29927				AT1G34030	131	86	95	99	71	62	69	131	180	44	64	60
Chr3	23037775	23037776	AT3G62250	three_prime_UTR	-	39	48	20	112	92	40	33	26	30	26	45	53	0.232143	0.192	0.173913	0.224	0.21957	0.277778	0.2	0.148571	0.142857	0.153846	0.260116	0.141711				AT1G34130	4	0	0	0	0	0	2	4	7	1	4	3
Chr1	5542834	5542835	AT1G16180	three_prime_UTR	-	31	40	38	106	64	39	31	18	42	37	38	77	0.430556	0.416667	0.426966	0.32716	0.333333	0.443182	0.201299	0.214286	0.313433	0.205556	0.365385	0.297297				AT1G34190	2	7	2	6	5	2	0	0	0	0	0	0
Chr3	5706763	5706764	AT3G16770	CDS	-	14	33	11	42	52	28	61	40	40	81	74	85	0.0689655	0.102484	0.0700637	0.0484988	0.0837359	0.0880503	0.0700344	0.0546448	0.0414079	0.102402	0.0687732	0.0734024				AT1G34220	5	3	3	6	5	4	0	0	0	0	0	1
Chr4	2350569	2350570	AT4G04640	three_prime_UTR	+	47	44	49	131	96	30	27	19	34	22	21	40	0.5	0.453608	0.466667	0.507752	0.52459	0.526316	0.290323	0.193878	0.298246	0.252874	0.333333	0.272109				AT1G34320	0	1	1	0	1	1	3	7	5	3	4	5
Chr1	18101584	18101585	AT1G48920	three_prime_UTR	-	40	34	24	103	65	23	26	58	32	36	45	73	0.307692	0.257576	0.307692	0.3829	0.340314	0.359375	0.220339	0.267281	0.214765	0.246575	0.217391	0.186224				AT1G34370	0	3	3	10	9	5	7	10	18	10	22	19
Chr2	14047574	14047575	AT2G33150	three_prime_UTR	+	23	39	28	100	83	29	33	36	38	27	49	74	0.605263	0.795918	0.823529	0.787402	0.805825	0.659091	0.622642	0.571429	0.542857	0.675	0.644737	0.72549				AT1G34430	29	12	15	13	20	19	3	11	21	6	5	5
Chr2	8737741	8737742	AT2G20260	three_prime_UTR	-	41	37	32	115	80	39	23	43	31	41	39	37	0.100244	0.0837104	0.0949555	0.10159	0.106242	0.107735	0.0466531	0.0730051	0.0560579	0.0620272	0.0707804	0.0454545				AT1G35140	27	15	47	459	434	501	25	72	45	274	375	361
Chr2	8737741	8737742	AT2G20260	three_prime_UTR	-	41	37	32	115	80	39	23	43	31	41	39	37	0.100244	0.0837104	0.0949555	0.10159	0.106242	0.107735	0.0466531	0.0730051	0.0560579	0.0620272	0.0707804	0.0454545				AT1G35160	106	78	47	62	45	37	19	73	65	15	29	27
Chr2	8737741	8737742	AT2G20260	three_prime_UTR	-	41	37	32	115	80	39	23	43	31	41	39	37	0.100244	0.0837104	0.0949555	0.10159	0.106242	0.107735	0.0466531	0.0730051	0.0560579	0.0620272	0.0707804	0.0454545				AT1G35340	0	5	3	5	5	2	0	3	0	1	0	0
Chr3	195019	195020	AT3G01500	AMB	+	32	37	31	42	51	24	41	47	60	42	68	83	0.0658436	0.0755102	0.0658174	0.0319392	0.0619684	0.0454545	0.0887446	0.0661972	0.0788436	0.0693069	0.133858	0.0934685				AT1G35420	11	5	5	7	4	4	3	1	1	3	5	4
Chr1	13227140	13227141	AT1G35720	three_prime_UTR	-	23	35	23	98	68	38	27	35	60	31	32	87	0.252747	0.269231	0.489362	0.311111	0.261538	0.348624	0.306818	0.294118	0.304569	0.295238	0.260163	0.303136				AT1G35515	24	16	14	11	10	15	9	22	17	2	3	5
Chr1	2049345	2049346	AT1G06680	three_prime_UTR	-	22	18	8	41	27	8	69	66	42	106	41	108	0.0318841	0.0221675	0.0128205	0.025593	0.0254958	0.0150659	0.060686	0.0531829	0.0387812	0.0783444	0.0478972	0.0486925				AT1G35580	86	74	58	43	39	31	37	69	92	28	33	33
Chr1	20310392	20310393	AT1G54410	CDS	+	28	30	16	14	1	17	33	234	15	25	104	39	0.0364583	0.0363196	0.0314342	0.00676655	0.000848896	0.0213836	0.0451436	0.13526	0.0133097	0.0297619	0.0547945	0.0130217				AT1G35620	1	2	1	5	1	0	5	1	5	3	5	4
Chr1	29736887	29736888	AT1G79040	three_prime_UTR	-	5	5	8	11	8	4	74	81	79	89	78	114	0.00222222	0.00141965	0.0030326	0.00155433	0.00131644	0.00127307	0.0143078	0.0137521	0.0103512	0.0137388	0.0134274	0.0120597				AT1G35670	6	3	8	4	4	3	0	1	3	1	3	1
Chr2	1994091	1994092	AT2G05440	three_prime_UTR	-	9	2	6	16	10	10	14	121	56	44	115	153	0.00565327	0.00224467	0.0105448	0.00497822	0.00636132	0.00655308	0.0448718	0.0656538	0.0730117	0.0368509	0.066054	0.0653009				AT1G35680	239	149	151	167	130	129	86	158	256	77	100	99
Chr5	11619117	11619118	AT5G31752	AMB	+	12	12	7	31	16	4	59	77	86	65	75	112	0.134831	0.107143	0.0864198	0.122047	0.0855615	0.0625	0.412587	0.392857	0.392694	0.336788	0.403226	0.356688				AT1G35720	287	123	105	197	119	88	109	260	315	47	130	91
Chr2	19447402	19447403	AT2G47400	three_prime_UTR	-	50	59	46	80	61	36	29	38	36	41	20	59	0.103734	0.0856313	0.0879541	0.0752587	0.0769231	0.0891089	0.0367554	0.0373648	0.0408627	0.0401567	0.0255102	0.0420827				AT1G36160	14	25	17	9	8	14	1	2	7	2	2	2
Chr4	12103209	12103210	AT4G23100	AMB	+	32	37	18	104	72	23	21	56	23	42	54	73	0.711111	0.74	0.75	0.732394	0.765957	0.638889	0.403846	0.466667	0.323944	0.518519	0.409091	0.363184				AT1G36320	37	20	34	22	22	22	7	13	24	3	4	13
Chr2	9829487	9829488	AT2G23090	three_prime_UTR	+	18	9	14	45	50	22	41	53	67	51	77	107	0.189474	0.1	0.245614	0.175097	0.25641	0.255814	0.362832	0.424	0.424051	0.5	0.44	0.475556				AT1G36730	35	31	21	55	26	35	18	39	44	27	31	41
Chr3	9722535	9722536	AT3G26520	three_prime_UTR	+	29	43	20	61	76	42	56	50	51	37	41	48	0.0604167	0.0895833	0.0636943	0.0637409	0.0937115	0.0972222	0.0513761	0.0485437	0.0343434	0.0478655	0.0433862	0.0407125				AT1G36980	69	72	57	101	77	78	30	90	102	42	40	46
Chr3	20339566	20339567	AT3G54890	three_prime_UTR	+	4	0	5	4	0	1	70	83	55	109	92	131	0.00465116	0	0.00473485	0.00182232	0	0.00096432	0.04851	0.0464206	0.0442834	0.0500919	0.0644258	0.0555556				AT1G37130	35	27	54	79	94	71	17	14	24	25	67	37
Chr4	1110472	1110473	AT4G02520	three_prime_UTR	+	45	48	37	96	149	37	17	21	32	13	24	35	0.216346	0.208696	0.192708	0.181132	0.241883	0.22561	0.0460705	0.0526316	0.0550775	0.0593607	0.0471513	0.0580431				AT1G41830	19	9	10	14	11	4	5	11	17	5	5	5
Chr1	16129772	16129773	AT1G42970	three_prime_UTR	-	23	18	16	40	41	10	48	52	76	52	61	116	0.0995671	0.0825688	0.0864865	0.0720721	0.087234	0.052356	0.100629	0.0990476	0.130584	0.087395	0.129787	0.136954				AT1G41880	82	63	47	87	68	67	76	187	233	62	110	107
Chr3	17493451	17493452	AT3G47470	three_prime_UTR	+	13	24	21	25	25	12	101	55	63	108	46	60	0.0154946	0.02	0.0188341	0.0185048	0.0260688	0.0181543	0.0435345	0.0295381	0.0291128	0.046733	0.0338983	0.0341491				AT1G42430	5	2	1	2	4	1	2	1	1	1	5	2
Chr4	12222368	12222369	AT4G23400	three_prime_UTR	-	44	43	27	82	72	46	20	33	87	25	42	32	0.60274	0.614286	0.675	0.518987	0.549618	0.534884	0.227273	0.261905	0.360996	0.219298	0.318182	0.296296				AT1G42440	3	5	2	5	0	0	3	9	7	4	2	1
Chr2	1967960	1967961	AT2G05380	three_prime_UTR	-	64	44	22	73	42	23	24	44	35	49	36	96	0.0197044	0.02058	0.0224033	0.0119908	0.0122093	0.0149157	0.0109689	0.00943599	0.0104229	0.0118158	0.00513186	0.0130275				AT1G42470	0	4	0	4	3	0	0	4	5	2	0	3
Chr3	17493419	17493420	AT3G47470	three_prime_UTR	+	7	15	8	12	9	9	91	77	88	70	81	85	0.00834327	0.0125	0.00717489	0.00888231	0.00938478	0.0136157	0.0392241	0.0413534	0.0406654	0.0302899	0.0596905	0.0483779				AT1G42960	106	91	72	121	70	70	55	108	146	35	57	49
Chr1	50141	50142	AT1G01100	three_prime_UTR	+	18	22	25	59	66	25	39	31	77	71	32	86	0.0604027	0.0574413	0.100806	0.0715152	0.09375	0.0686813	0.112392	0.109155	0.136283	0.177945	0.120755	0.133333				AT1G42970	847	470	595	582	525	477	191	470	555	185	218	231
Chr1	916875	916876	AT1G03680	three_prime_UTR	+	48	59	35	133	87	54	21	17	33	10	19	35	0.727273	0.719512	0.648148	0.726776	0.719008	0.794118	0.313433	0.191011	0.235714	0.15873	0.2375	0.282258				AT1G42990	2	0	4	24	8	7	1	3	2	9	16	11
Chr2	11817811	11817812	AT2G27710	three_prime_UTR	-	20	41	31	106	41	29	26	34	39	41	49	92	0.0943396	0.183036	0.246032	0.150997	0.104061	0.163842	0.12093	0.085	0.126623	0.121302	0.120098	0.122016				AT1G43130	3	8	13	2	4	5	6	9	11	1	6	7
Chr3	20339616	20339617	AT3G54890	three_prime_UTR	+	30	54	39	104	46	49	27	57	26	36	32	49	0.0348837	0.0536246	0.0369318	0.0473804	0.0383973	0.0472517	0.018711	0.0318792	0.020934	0.0165441	0.022409	0.0207803				AT1G43160	4	3	3	14	15	5	1	1	5	3	2	3
Chr5	8008120	8008121	AT5G23740	three_prime_UTR	+	48	65	44	139	110	61	9	3	26	11	12	21	0.585366	0.722222	0.647059	0.617778	0.547264	0.663043	0.0775862	0.0277778	0.153846	0.101852	0.10084	0.0850202				AT1G43170	338	277	169	327	225	148	146	306	405	90	151	161
Chr1	2439632	2439633	AT1G07890	three_prime_UTR	-	1	3	0	2	1	0	47	90	107	75	90	132	0.00341297	0.0111524	0	0.00212993	0.00171233	0	0.200855	0.25788	0.266833	0.23511	0.248619	0.225256				AT1G43190	7	1	6	7	6	3	0	0	3	0	0	1
Chr4	7522619	7522620	AT4G12800	three_prime_UTR	-	7	7	8	21	8	6	87	64	72	91	52	125	0.0102941	0.00711382	0.0104439	0.0112179	0.00544959	0.0107335	0.0657596	0.0667362	0.0601504	0.0639494	0.0694259	0.0747161				AT1G43560	45	25	14	34	26	17	21	27	31	9	15	10
Chr1	4089890	4089891	AT1G12090	three_prime_UTR	+	71	87	58	135	78	70	8	9	14	9	1	7	0.403409	0.430693	0.351515	0.457627	0.284672	0.328638	0.0219178	0.0318021	0.0237691	0.0416667	0.00398406	0.0209581				AT1G43580	4	4	1	4	1	1	1	0	2	2	4	2
Chr1	21380306	21380307	AT1G57720	three_prime_UTR	-	10	2	4	18	14	5	47	76	103	58	93	116	0.106383	0.021978	0.0615385	0.0703125	0.0721649	0.0510204	0.356061	0.460606	0.520202	0.471545	0.534483	0.522523				AT1G43620	6	0	2	7	1	3	0	0	1	2	2	0
Chr2	14525732	14525733	AT2G34430	three_prime_UTR	-	24	49	33	59	40	22	51	57	35	90	44	42	0.0375	0.0341463	0.0273179	0.0393333	0.03663	0.0306834	0.0479774	0.0432473	0.03327	0.0648415	0.0436508	0.0417495				AT1G43670	65	32	57	46	56	51	18	59	86	24	34	30
Chr3	20863282	20863283	AT3G56240	three_prime_UTR	+	18	20	15	40	41	13	54	47	62	84	60	92	0.246575	0.206186	0.333333	0.236686	0.282759	0.254902	0.4	0.353383	0.373494	0.387097	0.461538	0.469388				AT1G43690	12	8	4	7	3	9	2	18	5	4	5	3
Chr1	16268782	16268783	AT1G43170	three_prime_UTR	-	34	27	11	83	62	34	37	41	57	34	62	63	0.21118	0.178808	0.122222	0.204938	0.202614	0.232877	0.25	0.182222	0.174312	0.201183	0.223827	0.186391				AT1G43700	5	6	5	11	0	2	5	3	8	1	4	1
Chr5	15377378	15377379	AT5G38410	three_prime_UTR	+	10	17	7	16	28	6	46	42	77	67	47	182	0.00421941	0.00578231	0.00298126	0.0019548	0.00417661	0.00242326	0.0136823	0.011248	0.0178241	0.0139642	0.013848	0.0223862				AT1G43710	11	4	1	8	5	7	7	7	27	10	7	5
Chr3	2918027	2918028	AT3G09500	three_prime_UTR	-	37	43	31	82	88	32	27	30	46	28	34	66	0.377551	0.34127	0.397436	0.302583	0.411215	0.52459	0.209302	0.252101	0.233503	0.231405	0.242857	0.256809				AT1G43790	2	5	2	8	4	0	1	8	3	1	0	1
Chr5	7167188	7167189	AT5G21090	three_prime_UTR	-	29	23	21	101	53	31	31	35	56	28	73	63	0.230159	0.194915	0.253012	0.229025	0.193431	0.221429	0.185629	0.135659	0.169697	0.156425	0.178049	0.176471				AT1G43850	2	1	2	4	1	3	2	1	4	2	1	3
Chr1	2049319	2049320	AT1G06680	three_prime_UTR	-	6	16	10	27	11	11	86	65	60	88	45	118	0.00869565	0.0197044	0.0160256	0.0168539	0.0103872	0.0207156	0.0756376	0.0523771	0.0554017	0.0650407	0.0525701	0.0532011				AT1G43890	17	16	18	11	11	14	5	33	24	2	8	9
Chr4	15273506	15273507	AT4G31500	three_prime_UTR	+	33	65	23	70	43	13	41	44	69	39	42	60	0.417722	0.546218	0.302632	0.507246	0.417476	0.361111	0.366071	0.360656	0.368984	0.33913	0.392523	0.416667				AT1G43900	2	2	0	2	0	2	2	8	16	2	10	6
Chr1	10723103	10723104	AT1G30380	three_prime_UTR	-	38	38	34	100	65	38	27	34	43	55	20	49	0.0569715	0.0449704	0.0378198	0.0485909	0.0466954	0.0453461	0.0310345	0.0463215	0.0484234	0.046729	0.0385356	0.0335846				AT1G44000	3	1	6	6	2	6	0	1	2	1	2	0
Chr3	19398290	19398291	AT3G52300	three_prime_UTR	-	13	15	6	36	31	20	39	68	69	63	63	118	0.302326	0.277778	0.2	0.219512	0.319588	0.357143	0.46988	0.561983	0.565574	0.492188	0.512195	0.485597				AT1G44100	1	0	4	0	1	0	4	3	9	7	3	4
Chr1	29486444	29486445	AT1G78380	three_prime_UTR	+	53	43	49	115	118	45	12	14	32	19	18	22	0.216327	0.186147	0.29878	0.227723	0.262806	0.221675	0.0415225	0.0453074	0.0536013	0.0541311	0.0547112	0.0417457				AT1G44350	2	1	1	11	9	3	0	0	0	3	3	6
Chr3	5397582	5397583	AT3G15950	three_prime_UTR	+	28	40	34	104	85	35	14	35	37	40	25	63	0.903226	0.930233	0.971429	0.920354	0.904255	0.921053	0.636364	0.583333	0.606557	0.689655	0.480769	0.677419				AT1G44575	452	274	309	368	249	205	118	249	395	111	152	172
Chr1	27928255	27928256	AT1G74270	three_prime_UTR	+	28	28	11	75	44	15	36	55	59	43	45	99	0.717949	0.528302	0.478261	0.543478	0.536585	0.5	0.571429	0.539216	0.517544	0.494253	0.494505	0.559322				AT1G44760	3	3	5	4	0	4	2	3	4	1	5	1
Chr5	6851531	6851532	AT5G20290	three_prime_UTR	+	6	4	2	6	14	5	59	87	101	49	75	130	0.0183486	0.011236	0.00985222	0.00729927	0.0227273	0.0227273	0.138824	0.165085	0.181004	0.119221	0.143403	0.16624				AT1G44770	13	13	5	9	11	12	5	8	23	1	11	7
Chr1	7453288	7453289	AT1G21310	three_prime_UTR	+	1	2	2	8	3	2	43	54	97	57	76	192	0.0045045	0.0107527	0.0126582	0.0103896	0.00511945	0.00746269	0.170635	0.142857	0.133609	0.169139	0.154472	0.20339				AT1G44835	2	1	0	2	2	0	3	6	9	1	4	1
Chr1	20309838	20309839	AT1G54410	three_prime_UTR	+	22	55	20	105	85	42	22	36	21	32	39	58	0.0286458	0.066586	0.0392927	0.0507492	0.0721562	0.0528302	0.0300958	0.0208092	0.0186335	0.0380952	0.0205479	0.0193656				AT1G45000	15	15	5	10	10	6	12	23	32	6	10	7
Chr2	2587733	2587734	AT2G06520	three_prime_UTR	+	37	36	37	79	49	28	35	31	66	45	30	64	0.0405702	0.026926	0.03667	0.0330682	0.0271318	0.0275591	0.0315032	0.032666	0.0475162	0.039823	0.0570342	0.0510774				AT1G45130	12	5	4	11	14	2	2	2	3	1	3	2
Chr2	13177174	13177175	AT2G30950	three_prime_UTR	-	33	39	37	103	64	26	47	36	40	36	36	40	0.323529	0.33913	0.336364	0.328025	0.338624	0.317073	0.279762	0.246575	0.25974	0.264706	0.290323	0.227273				AT1G45145	89	77	70	102	56	30	38	86	104	25	26	29
Chr2	13177174	13177175	AT2G30950	three_prime_UTR	-	33	39	37	103	64	26	47	36	40	36	36	40	0.323529	0.33913	0.336364	0.328025	0.338624	0.317073	0.279762	0.246575	0.25974	0.264706	0.290323	0.227273				AT1G45160	1	0	3	0	1	3	1	3	9	1	1	2
Chr2	14525757	14525758	AT2G34430	three_prime_UTR	-	20	41	17	43	39	22	62	80	58	76	37	42	0.03125	0.0285714	0.0140728	0.0286667	0.0357143	0.0306834	0.0583255	0.060698	0.0551331	0.054755	0.0367063	0.0417495				AT1G45201	28	13	19	20	21	14	4	21	28	8	16	16
Chr1	29736920	29736921	AT1G79040	three_prime_UTR	-	21	26	30	49	49	18	52	50	67	64	43	67	0.00933333	0.00738217	0.0113723	0.00692384	0.00806319	0.00572884	0.0100541	0.00848896	0.00877883	0.00987959	0.00740231	0.0070877				AT1G45230	2	5	3	6	3	4	0	2	1	0	1	1
Chr3	18166814	18166815	AT3G49010	three_prime_UTR	+	51	64	30	150	103	38	5	14	18	14	13	34	0.586207	0.474074	0.612245	0.515464	0.544974	0.622951	0.0595238	0.110236	0.131387	0.134615	0.12037	0.151786				AT1G45474	20	6	10	19	14	27	19	24	35	11	18	15
Chr4	16560061	16560062	AT4G34710	three_prime_UTR	+	28	20	19	193	89	44	10	20	19	19	27	46	0.321839	0.333333	0.263889	0.5727	0.514451	0.431373	0.133333	0.108108	0.115152	0.157025	0.135678	0.200873				AT1G45688	24	20	11	14	20	9	17	20	31	4	17	16
Chr2	10829993	10829994	AT2G25450	three_prime_UTR	+	25	31	15	54	48	16	37	45	90	34	47	91	0.0992063	0.0724299	0.0738916	0.102857	0.0930233	0.0820513	0.0797414	0.106635	0.106635	0.0991254	0.128065	0.11375				AT1G45976	0	2	1	5	0	0	0	5	3	2	9	3
Chr3	88056	88057	AT3G01290	three_prime_UTR	+	70	44	29	99	73	36	16	29	37	25	48	27	0.378378	0.27673	0.305263	0.409091	0.352657	0.4	0.115108	0.118367	0.135531	0.176056	0.207792	0.12				AT1G47128	97	60	43	110	80	67	19	31	52	26	33	28
Chr4	12332643	12332644	AT4G23670	three_prime_UTR	+	27	29	14	77	49	58	25	33	64	54	46	57	0.126761	0.095082	0.0614035	0.119751	0.0823529	0.125541	0.0679348	0.0726872	0.0694143	0.0949033	0.0907298	0.065367				AT1G47200	20	7	7	10	9	3	7	8	9	2	4	5
Chr4	16312153	16312154	AT4G34050	three_prime_UTR	-	42	75	38	184	99	60	4	4	11	3	5	8	0.494118	0.635593	0.550725	0.550898	0.482927	0.588235	0.0465116	0.0322581	0.0452675	0.032967	0.0458716	0.0462428				AT1G47260	67	38	32	48	37	36	17	56	71	9	28	19
Chr1	10472301	10472302	AT1G29910	three_prime_UTR	+	9	18	9	22	35	13	81	82	54	64	63	82	0.0113065	0.0165138	0.0119681	0.0109835	0.0250537	0.0169271	0.0427666	0.0529374	0.0382166	0.0306074	0.057377	0.0444927				AT1G47278	9	8	5	10	6	3	2	6	18	1	6	5
Chr1	11214901	11214902	AT1G31330	three_prime_UTR	+	47	81	64	141	93	53	6	10	7	7	5	18	0.0647383	0.0872845	0.0750293	0.0857143	0.0833333	0.091222	0.00754717	0.0101729	0.00938338	0.00762527	0.00776398	0.0141176				AT1G47395	5	1	10	13	3	14	7	16	7	4	13	4
Chr4	7489647	7489648	AT4G12720	three_prime_UTR	-	58	46	54	37	34	19	47	73	78	27	33	26	0.597938	0.560976	0.701299	0.587302	0.5	0.452381	0.701493	0.603306	0.604651	0.658537	0.55	0.565217				AT1G47400	0	1	1	5	3	3	2	0	1	4	2	2
Chr1	17868307	17868308	AT1G48350	three_prime_UTR	-	46	33	31	109	62	24	32	44	45	32	33	40	0.547619	0.4125	0.525424	0.488789	0.492063	0.461538	0.280702	0.314286	0.294118	0.266667	0.305556	0.191388				AT1G47420	105	100	73	59	57	32	32	63	129	22	47	33
Chr2	13142564	13142565	AT2G30870	three_prime_UTR	-	25	40	19	126	75	38	11	28	31	33	44	61	0.152439	0.166667	0.157025	0.147887	0.143954	0.163793	0.0658683	0.103704	0.106164	0.1	0.0932203	0.123732				AT1G47490	10	14	2	12	9	5	2	8	11	5	2	9
Chr2	19345301	19345302	AT2G47110	three_prime_UTR	-	30	48	30	116	75	41	22	28	34	28	32	47	0.379747	0.470588	0.508475	0.467742	0.412088	0.525641	0.186441	0.235294	0.225166	0.256881	0.296296	0.185771				AT1G47530	2	7	2	7	7	2	2	1	4	2	3	2
Chr1	29486403	29486404	AT1G78380	three_prime_UTR	+	3	0	3	8	2	0	60	77	134	50	95	98	0.0122449	0	0.0182927	0.0158416	0.00445434	0	0.207612	0.249191	0.224456	0.14245	0.288754	0.185958				AT1G47550	0	1	1	1	0	0	2	3	13	5	1	2
Chr1	10723117	10723118	AT1G30380	three_prime_UTR	-	35	46	55	113	111	52	20	17	14	26	8	32	0.0524738	0.0544379	0.0611791	0.0549077	0.0797414	0.0620525	0.0229885	0.0231608	0.0157658	0.0220901	0.0154143	0.0219328				AT1G47640	2	3	0	4	2	2	6	20	18	2	5	6
Chr5	6836770	6836771	AT5G20250	three_prime_UTR	-	38	26	14	14	6	7	82	114	120	34	32	42	0.16309	0.149425	0.115702	0.191781	0.0526316	0.194444	0.227778	0.220077	0.276498	0.261538	0.225352	0.257669				AT1G47670	3	7	2	6	2	0	3	1	3	0	3	3
Chr1	25394340	25394341	AT1G67740	three_prime_UTR	+	15	29	43	108	50	37	46	33	53	66	14	34	0.245902	0.308511	0.237569	0.257757	0.220264	0.280303	0.175573	0.128405	0.189286	0.203704	0.109375	0.171717				AT1G47710	9	6	4	11	2	3	2	2	8	1	1	2
Chr2	11819212	11819213	AT2G27720	CDS	-	36	39	19	62	31	46	27	84	22	29	64	68	0.161435	0.172566	0.142857	0.0952381	0.0773067	0.239583	0.133005	0.222222	0.0774648	0.0876133	0.177285	0.107256				AT1G47830	14	20	16	12	6	12	5	4	10	1	4	4
Chr3	195038	195039	AT3G01500	AMB	+	15	21	19	69	27	28	47	53	57	51	36	104	0.0308642	0.0428571	0.0403397	0.0524715	0.0328068	0.0530303	0.101732	0.0746479	0.0749014	0.0841584	0.0708661	0.117117				AT1G48030	64	60	29	57	56	35	38	99	115	35	43	48
Chr2	17139556	17139557	AT2G41100	three_prime_UTR	-	3	9	1	2	11	2	73	108	65	72	88	92	0.00430416	0.0163339	0.00211416	0.00204082	0.012035	0.00477327	0.131059	0.117264	0.136842	0.14664	0.138365	0.141975				AT1G48160	6	9	7	6	3	3	2	1	7	0	4	2
Chr4	7406107	7406108	AT4G12480	three_prime_UTR	+	22	15	7	64	56	13	50	26	78	35	56	104	0.173228	0.0655022	0.125	0.123552	0.169697	0.136842	0.195312	0.129353	0.188862	0.134615	0.15427	0.173623				AT1G48210	4	0	1	0	0	0	4	6	7	1	6	5
Chr3	5669485	5669486	AT3G16640	three_prime_UTR	+	36	46	22	136	89	34	33	29	27	28	26	19	0.030303	0.0278619	0.0228216	0.0349704	0.0295583	0.0280992	0.0172054	0.0149485	0.0109935	0.013481	0.010704	0.00644723				AT1G48300	50	37	41	71	84	61	9	33	38	12	29	31
Chr5	15381061	15381062	AT5G38420	three_prime_UTR	+	38	38	36	102	101	18	25	37	30	21	28	51	0.0729367	0.0637584	0.0967742	0.06375	0.0949248	0.046875	0.0448029	0.0362035	0.0402685	0.0337621	0.0434783	0.0351482				AT1G48350	209	108	120	153	140	114	52	126	223	59	80	84
Chr1	22445165	22445166	AT1G60950	three_prime_UTR	-	36	36	33	76	39	36	39	39	70	43	21	56	0.136364	0.117264	0.123596	0.121019	0.0878378	0.182741	0.1875	0.137809	0.180879	0.208738	0.12426	0.135266				AT1G48410	44	28	20	30	28	22	14	33	52	8	21	22
Chr2	13019141	13019142	AT2G30570	three_prime_UTR	+	16	19	10	45	35	16	73	61	58	63	49	79	0.0178771	0.0178908	0.0118624	0.0204453	0.0230871	0.0213049	0.0547226	0.0480315	0.0380328	0.045389	0.0431338	0.0455069				AT1G48420	0	1	1	0	1	0	4	5	12	1	10	4
Chr3	2889467	2889468	AT3G09390	three_prime_UTR	+	2	0	0	4	7	1	62	92	126	28	97	105	0.00258398	0	0	0.0021164	0.00383772	0.00236407	0.0883191	0.085901	0.0906475	0.0558882	0.0925573	0.0831354				AT1G48430	6	1	3	4	5	2	2	3	2	0	2	1
Chr3	20863284	20863285	AT3G56240	three_prime_UTR	+	31	55	24	96	74	26	27	29	36	57	26	43	0.424658	0.56701	0.533333	0.568047	0.510345	0.509804	0.2	0.218045	0.216867	0.262673	0.2	0.219388				AT1G48440	72	48	48	53	46	25	16	47	63	7	13	19
Chr4	6409578	6409579	AT4G10340	three_prime_UTR	-	5	2	0	4	6	3	105	82	81	86	58	92	0.00625782	0.0020141	0	0.00239091	0.00532387	0.00588235	0.0614754	0.0552561	0.0631333	0.0539185	0.061246	0.0525414				AT1G48450	72	53	29	67	47	41	13	28	54	17	31	20
Chr4	7522628	7522629	AT4G12800	three_prime_UTR	-	14	20	16	39	39	14	99	50	54	77	27	75	0.0205882	0.0203252	0.0208877	0.0208333	0.0265668	0.0250447	0.0748299	0.0521376	0.0451128	0.054111	0.0360481	0.0448296				AT1G48520	9	4	2	2	2	2	2	6	8	0	2	2
Chr5	22039482	22039483	AT5G54270	three_prime_UTR	-	14	17	23	38	18	13	83	63	93	69	40	53	0.0212121	0.0186404	0.0224829	0.0350877	0.0247253	0.0212766	0.0629265	0.063253	0.0814361	0.0615522	0.0833333	0.0584989				AT1G48598	10	5	13	10	6	8	1	8	14	1	2	0
Chr1	5446543	5446544	AT1G15820	three_prime_UTR	+	45	81	89	133	86	72	3	1	6	3	0	4	0.0858779	0.105195	0.113232	0.111671	0.116373	0.120805	0.0046875	0.00199203	0.0138249	0.00451807	0	0.00719424				AT1G48630	49	33	13	37	30	13	14	37	64	13	14	21
Chr1	5446543	5446544	AT1G15820	three_prime_UTR	+	45	81	89	133	86	72	3	1	6	3	0	4	0.0858779	0.105195	0.113232	0.111671	0.116373	0.120805	0.0046875	0.00199203	0.0138249	0.00451807	0	0.00719424				AT1G48750	25	10	8	34	9	10	11	13	29	10	13	9
Chr1	5446543	5446544	AT1G15820	three_prime_UTR	+	45	81	89	133	86	72	3	1	6	3	0	4	0.0858779	0.105195	0.113232	0.111671	0.116373	0.120805	0.0046875	0.00199203	0.0138249	0.00451807	0	0.00719424				AT1G48790	9	11	6	6	7	8	15	13	26	5	14	7
Chr4	6409583	6409584	AT4G10340	three_prime_UTR	-	44	67	66	102	77	37	29	29	14	28	11	19	0.0550688	0.0674723	0.0781991	0.0609683	0.068323	0.072549	0.0169789	0.0195418	0.0109119	0.0175549	0.0116156	0.0108509				AT1G48830	78	36	51	51	34	28	12	29	79	7	25	13
Chr1	25048267	25048268	AT1G67090	three_prime_UTR	+	37	27	15	72	60	28	37	28	49	54	45	70	0.00880743	0.00574835	0.00511596	0.00596421	0.006413	0.00797721	0.00597449	0.00427481	0.0059193	0.00666255	0.00694016	0.00505123				AT1G48850	22	22	16	10	13	7	19	28	52	14	7	13
Chr3	3400664	3400665	AT3G10860	three_prime_UTR	-	32	32	15	76	53	25	30	43	48	50	45	73	0.380952	0.432432	0.306122	0.334802	0.325153	0.409836	0.277778	0.260606	0.272727	0.337838	0.25	0.273408				AT1G48860	2	2	0	6	1	1	2	4	7	0	1	2
Chr1	6944975	6944976	AT1G20020	three_prime_UTR	-	14	22	7	38	22	6	39	67	60	65	89	91	0.0921053	0.125	0.0660377	0.0962025	0.0689655	0.047619	0.168831	0.183562	0.209059	0.238095	0.243836	0.19869				AT1G48900	24	18	6	16	21	11	8	12	23	3	5	5
Chr2	9538202	9538203	AT2G22470	three_prime_UTR	+	38	30	35	77	87	49	21	32	60	28	24	38	0.457831	0.410959	0.426829	0.455621	0.393665	0.576471	0.182609	0.253968	0.257511	0.341463	0.307692	0.273381				AT1G48920	392	207	146	149	217	118	64	191	269	78	132	130
Chr3	5049788	5049789	AT3G14990	three_prime_UTR	-	71	40	28	144	64	36	22	22	17	17	16	42	0.336493	0.273973	0.269231	0.342043	0.290909	0.305085	0.236559	0.109453	0.10828	0.138211	0.0903955	0.153846				AT1G49032	2	0	2	3	0	1	2	12	7	4	7	7
Chr2	1121996	1121997	AT2G03680	three_prime_UTR	-	17	34	6	58	45	26	29	40	82	46	50	85	0.265625	0.369565	0.162162	0.268519	0.328467	0.440678	0.381579	0.434783	0.491018	0.534884	0.381679	0.518293				AT1G49040	9	9	5	9	2	1	3	5	6	0	2	4
Chr3	21288811	21288812	AT3G57520	three_prime_UTR	+	46	35	41	44	41	29	23	76	58	29	25	71	0.92	0.729167	0.911111	0.830189	0.66129	0.878788	0.425926	0.672566	0.637363	0.591837	0.416667	0.669811				AT1G49050	15	6	3	4	5	6	4	5	8	1	2	5
Chr3	88054	88055	AT3G01290	three_prime_UTR	+	52	62	33	66	66	23	23	47	54	18	41	32	0.281081	0.389937	0.347368	0.272727	0.318841	0.255556	0.165468	0.191837	0.197802	0.126761	0.177489	0.142222				AT1G49140	61	42	27	60	28	17	12	45	33	10	19	24
Chr4	16340033	16340034	AT4G34110	three_prime_UTR	-	21	26	25	85	47	26	22	46	49	38	41	91	0.118644	0.146893	0.178571	0.159475	0.11271	0.188406	0.158273	0.25	0.194444	0.178404	0.21466	0.204494				AT1G49240	123	109	72	78	81	48	48	104	150	44	70	65
Chr1	3136270	3136271	AT1G09690	three_prime_UTR	+	17	25	9	48	57	19	49	41	44	45	48	114	0.0988372	0.138889	0.09375	0.10148	0.149606	0.157025	0.198381	0.123867	0.107843	0.173745	0.117073	0.195205				AT1G49300	23	18	19	23	19	11	13	24	19	8	12	7
Chr1	12853155	12853156	AT1G35140	three_prime_UTR	-	15	6	4	1	3	1	139	157	163	16	5	6	0.0415512	0.016	0.0145985	0.0222222	0.0416667	0.04	0.277445	0.361751	0.35512	0.340426	0.333333	0.222222				AT1G49320	5	6	2	4	2	2	2	1	1	0	1	2
Chr2	7838284	7838285	AT2G18020	three_prime_UTR	-	49	47	27	116	57	32	15	22	40	32	24	55	0.202479	0.152597	0.163636	0.177642	0.107955	0.157635	0.0465839	0.0574413	0.0826446	0.0952381	0.0697674	0.0764951				AT1G49340	5	9	1	0	6	1	1	0	1	2	0	0
Chr2	11270862	11270863	AT2G26500	three_prime_UTR	-	47	48	48	129	102	44	15	10	33	9	12	19	0.159864	0.121827	0.154341	0.186416	0.170854	0.151203	0.0519031	0.0235294	0.0666667	0.0283912	0.0282353	0.0363289				AT1G49410	33	24	14	46	17	14	13	14	25	2	3	2
Chr4	12332646	12332647	AT4G23670	three_prime_UTR	+	27	39	27	54	66	48	19	30	65	33	48	60	0.126761	0.127869	0.118421	0.0839813	0.110924	0.103896	0.0516304	0.0660793	0.0704989	0.0579965	0.0946746	0.0688073				AT1G49500	1	3	5	32	12	12	4	0	4	4	13	5
Chr5	534600	534601	AT5G02450	three_prime_UTR	-	10	18	9	55	44	10	41	45	42	71	42	129	0.0806452	0.0952381	0.09	0.126437	0.161172	0.0980392	0.336066	0.326087	0.2625	0.412791	0.28	0.365439				AT1G49570	13	5	6	7	5	3	3	7	9	1	3	4
Chr3	1755550	1755551	AT3G05880	three_prime_UTR	+	30	25	23	60	64	19	31	48	58	33	66	58	0.254237	0.284091	0.294872	0.20202	0.307692	0.195876	0.231343	0.285714	0.287129	0.214286	0.347368	0.217228				AT1G49580	4	5	2	2	4	5	0	0	0	0	2	1
Chr5	25628642	25628643	AT5G64040	three_prime_UTR	+	13	35	28	40	32	28	63	49	56	61	43	67	0.046595	0.076087	0.071066	0.0574713	0.0572451	0.0788732	0.108997	0.0871886	0.102941	0.0956113	0.0918803	0.0938375				AT1G49590	2	1	0	3	1	4	3	2	3	4	4	1
Chr1	2338869	2338870	AT1G07590	five_prime_UTR	+	7	15	6	33	20	29	25	87	104	58	108	22	0.0921053	0.142857	0.0895522	0.15	0.100503	0.252174	0.140449	0.271875	0.236902	0.194631	0.279793	0.0552764				AT1G49600	6	3	5	12	5	2	3	5	15	4	6	9
Chr3	2918026	2918027	AT3G09500	three_prime_UTR	-	29	39	20	90	64	11	43	36	48	35	36	63	0.295918	0.309524	0.25641	0.332103	0.299065	0.180328	0.333333	0.302521	0.243655	0.289256	0.257143	0.245136				AT1G49660	0	0	0	0	0	0	1	5	15	2	2	2
Chr4	17831783	17831784	AT4G37930	three_prime_UTR	+	23	27	21	46	44	23	36	50	70	47	47	79	0.176923	0.163636	0.153285	0.125341	0.174603	0.165468	0.135849	0.137741	0.136986	0.146875	0.113527	0.170626				AT1G49670	2	0	3	1	1	0	3	8	5	0	1	2
Chr5	26570214	26570215	AT5G66570	three_prime_UTR	-	7	3	1	12	4	1	43	72	54	90	68	158	0.00577082	0.0027881	0.00120773	0.00462072	0.00251099	0.00095511	0.0291525	0.0297275	0.0334365	0.0376727	0.0288993	0.0434305				AT1G49750	12	11	3	21	19	11	2	4	8	8	10	3
Chr2	16012494	16012495	AT2G38230	three_prime_UTR	-	34	32	15	54	70	29	40	49	29	46	48	66	0.259542	0.260163	0.205479	0.255924	0.35533	0.308511	0.310078	0.260638	0.258929	0.264368	0.317881	0.289474				AT1G49760	5	3	1	2	6	3	3	4	5	0	3	2
Chr2	16012494	16012495	AT2G38230	three_prime_UTR	-	34	32	15	54	70	29	40	49	29	46	48	66	0.259542	0.260163	0.205479	0.255924	0.35533	0.308511	0.310078	0.260638	0.258929	0.264368	0.317881	0.289474				AT1G49950	8	6	17	6	19	7	1	2	6	4	5	5
Chr1	28272814	28272815	AT1G75350	three_prime_UTR	-	30	52	18	88	87	32	20	40	31	21	47	45	0.294118	0.409449	0.333333	0.353414	0.446154	0.372093	0.17094	0.223464	0.231343	0.156716	0.264045	0.197368				AT1G49970	36	46	27	29	35	9	31	24	71	16	20	32
Chr2	16450686	16450687	AT2G39390	three_prime_UTR	+	48	40	21	114	57	27	34	28	36	21	40	45	0.842105	0.769231	0.913043	0.863636	0.730769	0.818182	0.641509	0.491228	0.590164	0.6	0.571429	0.523256				AT1G50010	145	55	89	55	69	46	60	87	122	31	40	38
Chr2	1528471	1528472	AT2G04390	three_prime_UTR	-	36	34	16	90	52	26	26	29	65	31	32	73	0.553846	0.548387	0.444444	0.5625	0.485981	0.541667	0.419355	0.508772	0.52	0.534483	0.415584	0.540741				AT1G50020	19	17	7	48	27	14	4	8	17	8	12	15
Chr5	6581703	6581704	AT5G19510	three_prime_UTR	+	42	55	27	145	97	44	13	11	21	4	25	26	0.28	0.384615	0.369863	0.345238	0.352727	0.369748	0.0742857	0.05	0.0752688	0.0206186	0.087108	0.0716253				AT1G50200	74	32	32	51	44	30	28	58	99	34	46	33
Chr1	24686309	24686310	AT1G66240	three_prime_UTR	+	9	11	4	39	37	7	33	53	63	60	82	111	0.109756	0.152778	0.0677966	0.144981	0.18408	0.107692	0.532258	0.495327	0.617647	0.588235	0.550336	0.5311				AT1G50250	37	64	42	78	38	38	14	11	35	8	18	19
Chr2	17139617	17139618	AT2G41100	three_prime_UTR	-	51	37	24	70	91	26	19	56	27	21	51	36	0.0731707	0.0671506	0.05074	0.0714286	0.0995624	0.0620525	0.0341113	0.0608035	0.0568421	0.0427699	0.0801887	0.0555556				AT1G50320	23	16	20	28	10	16	18	24	52	15	23	16
Chr3	7376636	7376637	AT3G21055	three_prime_UTR	+	17	30	21	63	65	21	61	34	50	41	25	81	0.0277778	0.0379267	0.0299572	0.0328296	0.0488355	0.037037	0.0893119	0.0594406	0.0783699	0.0515075	0.0737463	0.0648				AT1G50430	12	11	7	13	9	8	8	20	32	14	13	12
Chr3	19660598	19660599	AT3G53020	three_prime_UTR	+	23	34	10	96	69	22	22	39	26	38	42	88	0.258427	0.298246	0.196078	0.323232	0.348485	0.285714	0.229167	0.24375	0.178082	0.271429	0.272727	0.238482				AT1G50450	19	10	7	17	9	6	5	8	10	8	10	6
Chr3	23415646	23415647	AT3G63410	three_prime_UTR	+	10	16	18	31	26	10	49	60	68	75	56	90	0.133333	0.145455	0.222222	0.136564	0.157576	0.131579	0.300613	0.324324	0.254682	0.352113	0.347826	0.316901				AT1G50460	5	10	7	7	2	2	2	3	3	5	3	1
Chr5	291269	291270	AT5G01750	three_prime_UTR	-	33	38	49	89	85	36	32	19	27	38	22	41	0.212903	0.227545	0.347518	0.196903	0.238095	0.214286	0.162437	0.115854	0.0992647	0.197917	0.125714	0.14539				AT1G50480	32	33	21	18	17	26	13	49	56	16	39	14
Chr5	22308272	22308273	AT5G54940	three_prime_UTR	+	63	48	43	62	66	28	30	54	50	18	25	22	0.308824	0.324324	0.377193	0.300971	0.335025	0.301075	0.131579	0.140992	0.140449	0.0731707	0.103306	0.0691824				AT1G50490	2	1	2	3	3	3	4	3	2	0	2	4
Chr4	11591184	11591185	AT4G21850	three_prime_UTR	+	15	18	6	98	69	34	10	32	34	38	67	87	0.09375	0.1875	0.0674157	0.127771	0.132184	0.129771	0.0877193	0.118519	0.115254	0.126667	0.144086	0.143564				AT1G50570	3	2	2	1	2	5	1	1	3	3	2	6
Chr1	8268603	8268604	AT1G23310	three_prime_UTR	+	35	52	38	86	67	37	29	30	34	26	35	38	0.246479	0.297143	0.265734	0.269592	0.288793	0.264286	0.118852	0.111524	0.102102	0.105691	0.118243	0.125413				AT1G50600	1	1	1	2	6	0	3	0	0	2	3	6
Chr1	25048298	25048299	AT1G67090	three_prime_UTR	+	3	13	1	17	7	0	81	64	61	78	59	122	0.000714116	0.00276772	0.000341064	0.00140822	0.000748183	0	0.0130793	0.00977099	0.00736893	0.00962369	0.00909932	0.00880358				AT1G50640	2	0	1	1	2	3	4	6	9	11	13	11
Chr4	1441853	1441854	AT4G03280	three_prime_UTR	-	33	37	26	107	91	31	26	28	28	52	17	30	0.120879	0.110778	0.121495	0.155523	0.180198	0.147619	0.0728291	0.079096	0.0642202	0.113537	0.043038	0.0486224				AT1G50660	0	2	3	3	1	2	0	2	11	5	10	4
Chr4	8518014	8518015	AT4G14880	three_prime_UTR	+	46	43	21	106	116	23	13	27	21	16	23	51	0.319444	0.302817	0.230769	0.287263	0.36478	0.328571	0.102362	0.130435	0.104478	0.112676	0.12234	0.146132				AT1G50670	10	5	2	8	2	7	9	10	19	5	4	5
Chr2	19559451	19559452	AT2G47730	three_prime_UTR	-	66	62	39	171	97	34	7	3	6	6	8	6	0.259843	0.242188	0.24375	0.272727	0.202929	0.185792	0.0283401	0.0096463	0.0103806	0.0205479	0.024024	0.0136674				AT1G50710	3	2	3	6	5	2	0	1	3	0	1	1
Chr4	494788	494789	AT4G01150	three_prime_UTR	-	25	53	28	102	70	51	19	24	38	24	44	27	0.0748503	0.139842	0.0992908	0.0980769	0.0990099	0.140496	0.0403397	0.038835	0.0414395	0.0413793	0.050171	0.0266272				AT1G50740	28	27	17	61	32	33	4	20	14	29	32	33
Chr5	16609217	16609218	AT5G41520	three_prime_UTR	+	30	28	26	91	79	29	24	28	27	43	29	71	0.172414	0.171779	0.242991	0.196544	0.22191	0.205674	0.114833	0.133333	0.11588	0.156364	0.120332	0.12305				AT1G50900	24	21	20	30	17	14	16	38	51	12	36	14
Chr1	2877156	2877157	AT1G08930	three_prime_UTR	-	12	7	13	15	13	3	59	119	85	40	72	66	0.131868	0.0744681	0.168831	0.0892857	0.0928571	0.0322581	0.312169	0.470356	0.323194	0.283688	0.288	0.428571				AT1G50920	7	1	6	3	4	8	5	8	9	2	9	4
Chr1	10479001	10479002	AT1G29930	three_prime_UTR	-	38	58	35	96	82	28	36	23	17	28	19	44	0.0234134	0.0285152	0.0234584	0.0188828	0.0175551	0.0155125	0.0114979	0.00810716	0.00730868	0.00825472	0.00783828	0.0110608				AT1G50940	3	2	3	2	3	2	0	1	7	0	0	1
Chr5	210339	210340	AT5G01530	three_prime_UTR	-	11	25	25	52	29	13	51	53	55	57	62	71	0.0205224	0.0294118	0.0379363	0.031382	0.0225155	0.018732	0.0442708	0.0578603	0.0409836	0.0480202	0.0646507	0.0492713				AT1G51060	13	6	8	19	17	20	2	13	4	14	24	22
Chr1	20968049	20968050	AT1G56070	three_prime_UTR	+	61	76	45	149	96	26	4	11	12	8	7	8	0.276018	0.323404	0.36	0.281664	0.293578	0.245283	0.0248447	0.044	0.0369231	0.0394089	0.0299145	0.0209424				AT1G51070	14	10	5	8	11	2	1	15	19	6	6	6
Chr1	22701267	22701268	AT1G61520	three_prime_UTR	-	11	20	3	13	13	5	106	79	77	91	38	47	0.0138889	0.0135593	0.00262697	0.0057168	0.00707291	0.00468604	0.0384615	0.0347558	0.0236124	0.0304756	0.0200952	0.0143731				AT1G51090	3	4	3	6	5	10	2	4	3	6	1	6
Chr3	195039	195040	AT3G01500	AMB	+	15	21	15	46	23	21	44	76	69	43	45	85	0.0308642	0.0428571	0.0318471	0.034981	0.0279465	0.0397727	0.0952381	0.107042	0.0906702	0.0709571	0.0885827	0.0957207				AT1G51160	5	5	3	6	2	3	13	13	9	5	9	5
Chr3	21995760	21995761	AT3G59540	three_prime_UTR	+	4	10	2	24	17	6	47	59	80	41	96	117	0.0930233	0.166667	0.0869565	0.150943	0.136	0.166667	0.394958	0.371069	0.410256	0.350427	0.489796	0.430147				AT1G51200	134	119	92	136	71	68	44	98	150	30	52	44
Chr4	14451350	14451351	AT4G29350	three_prime_UTR	-	4	6	4	19	13	8	53	57	83	66	76	114	0.0310078	0.0359281	0.04	0.0380762	0.0386905	0.0516129	0.215447	0.17757	0.210127	0.20122	0.208219	0.217973				AT1G51400	103	65	122	173	132	135	105	158	172	229	191	121
Chr4	14451350	14451351	AT4G29350	three_prime_UTR	-	4	6	4	19	13	8	53	57	83	66	76	114	0.0310078	0.0359281	0.04	0.0380762	0.0386905	0.0516129	0.215447	0.17757	0.210127	0.20122	0.208219	0.217973				AT1G51510	11	14	10	9	8	12	7	18	22	11	10	10
Chr5	3758223	3758224	AT5G11670	three_prime_UTR	-	32	32	42	111	87	51	15	30	29	16	30	28	0.285714	0.228571	0.375	0.226531	0.264438	0.337748	0.157895	0.178571	0.125541	0.0981595	0.128755	0.130233				AT1G51540	4	7	5	5	3	0	4	4	6	1	5	2
Chr5	7167012	7167013	AT5G21090	three_prime_UTR	-	20	26	18	67	59	12	17	49	62	32	73	68	0.15873	0.220339	0.216867	0.151927	0.215328	0.0857143	0.101796	0.189922	0.187879	0.178771	0.178049	0.190476				AT1G51570	0	0	0	0	0	0	0	4	6	3	8	4
Chr1	3107752	3107753	AT1G09590	three_prime_UTR	-	25	22	21	83	54	24	19	50	58	33	60	53	0.373134	0.458333	0.396226	0.461111	0.453782	0.436364	0.283582	0.413223	0.495726	0.402439	0.451128	0.348684				AT1G51610	6	4	6	4	7	2	3	5	13	3	4	3
Chr1	20309802	20309803	AT1G54410	three_prime_UTR	+	7	9	6	27	17	9	37	73	70	47	83	117	0.00911458	0.0108959	0.0117878	0.0130498	0.0144312	0.0113208	0.0506156	0.0421965	0.0621118	0.0559524	0.0437302	0.0390651				AT1G51650	236	146	89	165	136	79	53	167	201	32	52	72
Chr3	9722534	9722535	AT3G26520	three_prime_UTR	+	41	29	17	62	37	21	54	45	76	42	47	31	0.0854167	0.0604167	0.0541401	0.0647858	0.0456227	0.0486111	0.0495413	0.0436893	0.0511785	0.0543338	0.0497354	0.0262935				AT1G51680	11	20	12	16	7	3	28	37	60	17	13	34
Chr1	29736919	29736920	AT1G79040	three_prime_UTR	-	15	11	12	31	16	8	71	76	92	63	46	60	0.00666667	0.00312323	0.0045489	0.00438039	0.00263288	0.00254615	0.0137278	0.0129032	0.0120545	0.00972522	0.00791875	0.00634719				AT1G51710	11	9	5	4	6	5	4	10	6	4	6	2
Chr5	15377353	15377354	AT5G38410	three_prime_UTR	+	41	38	49	139	111	35	16	8	13	17	13	21	0.0172996	0.0129252	0.0208688	0.0169823	0.0165573	0.0141357	0.00475907	0.00214247	0.00300926	0.00354314	0.00383029	0.00258303				AT1G51730	7	5	3	9	9	2	0	4	9	0	3	2
Chr1	2457275	2457276	AT1G07920	three_prime_UTR	-	20	11	9	25	28	8	21	49	76	50	70	133	0.166667	0.120879	0.1125	0.0925926	0.118143	0.0824742	0.175	0.262032	0.322034	0.253807	0.283401	0.315914				AT1G51760	37	25	15	32	23	12	16	34	58	16	10	9
Chr1	1189215	1189216	AT1G04410	three_prime_UTR	+	4	6	5	16	19	5	59	62	84	52	66	120	0.0224719	0.0283019	0.0390625	0.0268456	0.0464548	0.0297619	0.239837	0.245059	0.248521	0.197719	0.26087	0.25				AT1G51790	4	7	6	9	8	4	1	0	1	0	1	1
Chr1	11311928	11311929	AT1G31580	three_prime_UTR	-	13	23	28	17	38	17	45	69	129	30	35	53	0.0783133	0.0970464	0.0985915	0.0934066	0.122977	0.158879	0.198238	0.239583	0.200622	0.206897	0.255474	0.252381				AT1G51800	14	10	17	17	15	12	6	17	25	9	19	8
Chr4	11646262	11646263	AT4G21960	three_prime_UTR	+	9	6	3	9	7	5	48	78	103	47	86	96	0.0342205	0.0179641	0.0157895	0.0138037	0.0162037	0.019084	0.147692	0.133106	0.150805	0.123684	0.129713	0.134266				AT1G51805	3	4	0	2	0	2	0	0	7	4	0	3
Chr4	6409567	6409568	AT4G10340	three_prime_UTR	-	4	12	0	14	8	7	92	105	52	74	48	80	0.00500626	0.0120846	0	0.0083682	0.00709849	0.0137255	0.0538642	0.0707547	0.04053	0.046395	0.0506864	0.0456882				AT1G51850	3	5	4	13	3	3	4	6	10	3	6	5
Chr5	506505	506506	AT5G02380	three_prime_UTR	+	5	10	3	16	11	5	63	77	101	60	64	81	0.00776398	0.0101317	0.00639659	0.00631413	0.00525813	0.00567537	0.0665962	0.0777778	0.0647436	0.0604839	0.058129	0.0500309				AT1G51913	5	0	0	4	3	1	2	7	2	1	2	2
Chr5	553878	553879	AT5G02500	three_prime_UTR	+	11	23	13	38	33	7	51	52	85	55	38	90	0.0237581	0.0418182	0.0403727	0.0335097	0.0422535	0.0205279	0.133508	0.106996	0.137987	0.129412	0.101064	0.116732				AT1G51980	44	25	19	29	24	12	6	16	29	3	5	8
Chr5	21760578	21760579	AT5G53560	three_prime_UTR	-	49	40	35	174	92	48	2	10	20	4	11	11	0.34507	0.325203	0.384615	0.363257	0.310811	0.331034	0.0217391	0.0609756	0.0803213	0.0300752	0.045082	0.0462185				AT1G52050	6	2	1	3	5	1	3	1	2	0	1	1
Chr5	21760578	21760579	AT5G53560	three_prime_UTR	-	49	40	35	174	92	48	2	10	20	4	11	11	0.34507	0.325203	0.384615	0.363257	0.310811	0.331034	0.0217391	0.0609756	0.0803213	0.0300752	0.045082	0.0462185				AT1G52070	29	13	17	21	15	6	8	6	23	1	3	2
Chr5	15381043	15381044	AT5G38420	three_prime_UTR	+	14	14	12	49	22	11	43	76	49	52	48	105	0.0268714	0.0234899	0.0322581	0.030625	0.0206767	0.0286458	0.0770609	0.074364	0.0657718	0.0836013	0.0745342	0.0723639				AT1G52200	47	81	67	77	63	49	53	85	120	33	54	35
Chr2	9265239	9265240	AT2G21660	three_prime_UTR	+	16	0	1	7	8	1	32	82	67	39	76	165	0.00470727	0	0.000900901	0.00127157	0.00219539	0.00081103	0.0195838	0.0180418	0.0240747	0.0208668	0.022452	0.0278152				AT1G52220	68	54	50	98	55	51	30	54	91	36	44	24
Chr2	13019143	13019144	AT2G30570	three_prime_UTR	+	23	32	17	61	45	40	30	45	55	44	37	65	0.0256983	0.0301318	0.0201661	0.0277147	0.0296834	0.0532623	0.0224888	0.0354331	0.0360656	0.0317003	0.0325704	0.0374424				AT1G52230	235	115	143	262	177	157	109	233	335	158	156	134
Chr1	20802691	20802692	AT1G55670	three_prime_UTR	+	26	46	31	116	58	37	20	24	44	24	21	46	0.026694	0.0387858	0.0317298	0.04039	0.0300986	0.0322862	0.0115741	0.0133333	0.0163387	0.0122951	0.012	0.0178295				AT1G52240	5	3	0	3	11	3	0	0	0	0	0	0
Chr2	14525731	14525732	AT2G34430	three_prime_UTR	-	14	43	53	49	45	20	49	48	36	53	38	45	0.021875	0.0299652	0.0438742	0.0326667	0.0412088	0.027894	0.046096	0.0364188	0.0342205	0.0381844	0.0376984	0.0447316				AT1G52280	3	5	0	7	3	0	3	1	3	0	0	0
Chr1	4003378	4003379	AT1G11860	three_prime_UTR	-	28	25	11	51	46	15	48	48	37	43	45	95	0.197183	0.152439	0.146667	0.14956	0.20354	0.234375	0.259459	0.188235	0.197861	0.207729	0.269461	0.235149				AT1G52300	637	282	316	344	267	224	142	422	495	107	249	178
Chr3	20892151	20892152	AT3G56340	three_prime_UTR	+	19	16	22	74	41	23	32	38	68	45	19	95	0.25	0.195122	0.360656	0.281369	0.22043	0.425926	0.470588	0.527778	0.48227	0.412844	0.365385	0.426009				AT1G52360	4	6	1	1	3	2	1	2	0	1	3	0
Chr5	19169072	19169073	AT5G47210	three_prime_UTR	+	30	33	32	112	79	25	20	28	10	36	18	69	0.29703	0.340206	0.390244	0.430769	0.396985	0.423729	0.20202	0.21875	0.0952381	0.255319	0.18	0.221865				AT1G52380	22	26	20	15	14	7	6	20	31	4	3	11
Chr2	10609902	10609903	AT2G24945	AMB	-	42	44	32	163	115	77	2	2	6	2	4	2	0.518519	0.415094	0.450704	0.575972	0.5	0.562044	0.0392157	0.0350877	0.048	0.0357143	0.0588235	0.0240964				AT1G52400	50	30	18	51	27	25	16	46	39	17	15	13
Chr2	13863730	13863731	AT2G32690	three_prime_UTR	+	64	50	30	147	96	49	4	12	6	10	5	18	0.140969	0.10101	0.0952381	0.15655	0.149068	0.14121	0.00811359	0.0123457	0.0118812	0.0136986	0.00595238	0.0135849				AT1G52410	6	4	2	1	2	3	4	5	29	4	6	5
Chr2	15598101	15598102	AT2G37130	three_prime_UTR	+	53	62	35	119	111	53	7	5	15	5	14	12	0.389706	0.43662	0.432099	0.388889	0.511521	0.360544	0.0482759	0.0223214	0.0549451	0.0420168	0.0619469	0.0393443				AT1G52510	23	15	17	13	16	13	14	14	26	4	6	10
Chr3	18890926	18890927	AT3G50820	three_prime_UTR	+	27	40	37	129	60	34	27	36	25	29	12	35	0.290323	0.347826	0.308333	0.3225	0.272727	0.239437	0.0924658	0.08867	0.093633	0.0745501	0.0528634	0.0837321				AT1G52600	10	5	6	9	10	7	5	17	26	3	5	6
Chr2	2016678	2016679	AT2G05510	three_prime_UTR	-	7	5	4	35	8	7	19	95	43	48	81	138	0.0147992	0.0138889	0.0289855	0.0314183	0.0116618	0.015625	0.131944	0.188119	0.172691	0.181818	0.145161	0.166667				AT1G52670	12	1	6	8	8	4	1	9	15	3	12	6
Chr2	17139569	17139570	AT2G41100	three_prime_UTR	-	57	53	51	84	46	41	19	43	11	19	35	31	0.0817791	0.0961887	0.107822	0.0857143	0.0503282	0.097852	0.0341113	0.0466884	0.0231579	0.0386965	0.0550314	0.0478395				AT1G52720	7	7	9	19	3	1	3	15	8	1	4	5
Chr5	25750358	25750359	AT5G64400	three_prime_UTR	-	11	16	14	26	15	7	43	50	75	50	72	111	0.0846154	0.113475	0.17284	0.0671835	0.059761	0.0510949	0.394495	0.4	0.353774	0.35461	0.421053	0.433594				AT1G52730	9	7	2	3	11	1	2	0	1	0	0	0
Chr5	26062651	26062652	AT5G65220	three_prime_UTR	-	18	45	21	74	70	32	24	22	52	40	40	52	0.132353	0.225	0.153285	0.175355	0.21021	0.188235	0.0995851	0.0849421	0.176271	0.110497	0.111421	0.10338				AT1G52740	97	74	50	79	80	63	55	101	180	47	60	68
Chr1	19475047	19475048	AT1G52300	three_prime_UTR	+	15	31	14	59	59	16	28	38	54	45	29	101	0.0842697	0.124498	0.130841	0.119192	0.13981	0.112676	0.125	0.142322	0.156977	0.142405	0.102837	0.158556				AT1G52760	27	30	15	42	37	15	20	20	47	15	18	11
Chr5	25664428	25664429	AT5G64130	three_prime_UTR	+	36	18	13	86	38	36	17	44	42	43	50	65	0.270677	0.2	0.232143	0.252941	0.218391	0.262774	0.193182	0.226804	0.270968	0.255952	0.206612	0.197568				AT1G52870	3	13	8	15	25	7	6	7	6	6	14	8
Chr4	18258591	18258592	AT4G39200	three_prime_UTR	-	10	10	6	21	13	7	39	48	114	52	73	94	0.0413223	0.045045	0.047619	0.0327613	0.0285088	0.0411765	0.141818	0.135977	0.197574	0.191176	0.20977	0.165785				AT1G52930	1	0	0	1	2	0	3	2	9	1	4	6
Chr5	24290826	24290827	AT5G60390	three_prime_UTR	-	16	15	12	29	27	9	40	57	72	35	55	119	0.0348584	0.0284091	0.0366972	0.0213392	0.0271903	0.0257143	0.123077	0.14467	0.121008	0.0892857	0.145889	0.125131				AT1G53210	171	159	138	199	181	151	104	259	299	90	131	139
Chr5	26570194	26570195	AT5G66570	three_prime_UTR	-	29	26	20	67	36	30	28	32	33	48	57	80	0.0239077	0.0241636	0.0241546	0.025799	0.0225989	0.0286533	0.0189831	0.0132122	0.0204334	0.0200921	0.0242244	0.0219901				AT1G53240	57	28	31	34	23	24	3	14	18	2	4	9
Chr4	18258610	18258611	AT4G39200	three_prime_UTR	-	30	37	18	88	62	21	24	29	56	35	38	47	0.123967	0.166667	0.142857	0.137285	0.135965	0.123529	0.0872727	0.082153	0.0970537	0.128676	0.109195	0.0828924				AT1G53280	16	5	11	6	11	2	1	7	15	1	7	9
Chr3	5706929	5706930	AT3G16770	three_prime_UTR	-	15	39	19	99	85	39	28	19	26	19	53	43	0.0738916	0.121118	0.121019	0.114319	0.136876	0.122642	0.032147	0.0259563	0.0269151	0.0240202	0.0492565	0.037133				AT1G53310	7	2	3	8	4	6	2	8	5	3	3	2
Chr3	19819277	19819278	AT3G53460	three_prime_UTR	+	15	15	11	27	20	8	50	63	77	55	45	98	0.121951	0.112782	0.157143	0.134328	0.125	0.186047	0.221239	0.228261	0.250814	0.248869	0.230769	0.240196				AT1G53320	13	15	5	18	20	4	9	19	32	10	8	9
Chr4	16233276	16233277	AT4G33865	three_prime_UTR	+	5	5	7	17	20	7	53	52	69	70	54	125	0.0297619	0.0274725	0.0679612	0.0367171	0.0595238	0.05	0.220833	0.169381	0.148707	0.231023	0.152975	0.228102				AT1G53400	16	12	5	8	6	12	4	11	16	9	8	10
Chr5	22248028	22248029	AT5G54770	three_prime_UTR	-	2	1	0	2	1	1	51	66	66	72	69	153	0.00185014	0.000681663	0	0.000572738	0.000371333	0.00105263	0.0320755	0.0332661	0.0302752	0.0403587	0.0376843	0.0471059				AT1G53430	0	3	1	2	1	2	0	9	2	4	2	5
Chr1	2049337	2049338	AT1G06680	three_prime_UTR	-	56	73	49	117	79	61	13	11	9	5	4	6	0.0811594	0.0899015	0.0785256	0.0730337	0.0745987	0.114878	0.0114336	0.00886382	0.00831025	0.00369549	0.0046729	0.00270514				AT1G53560	31	16	21	25	21	13	6	19	17	9	12	13
Chr1	10479016	10479017	AT1G29930	three_prime_UTR	-	4	1	2	5	6	3	78	85	67	83	75	74	0.00246457	0.000491642	0.00134048	0.000983478	0.00128452	0.00166205	0.0249122	0.0299612	0.0288048	0.0244693	0.0309406	0.0186023				AT1G53580	5	5	3	3	3	4	0	0	0	0	1	0
Chr2	13142574	13142575	AT2G30870	three_prime_UTR	-	32	33	19	143	107	49	7	10	14	18	26	25	0.195122	0.1375	0.157025	0.16784	0.205374	0.211207	0.0419162	0.037037	0.0479452	0.0545455	0.0550847	0.0507099				AT1G53625	10	30	22	14	9	9	9	14	30	14	13	11
Chr2	17459830	17459831	AT2G41840	three_prime_UTR	+	9	24	13	26	26	9	45	53	86	47	59	86	0.0865385	0.208696	0.183099	0.0758017	0.100386	0.115385	0.3125	0.278947	0.339921	0.309211	0.276995	0.344				AT1G53670	7	9	7	12	11	3	9	26	31	14	11	16
Chr4	14202816	14202817	AT4G28750	three_prime_UTR	+	22	29	25	62	74	33	32	29	47	42	25	63	0.0518868	0.0458861	0.0432526	0.0387016	0.0757421	0.0467422	0.0400501	0.0487395	0.0566948	0.0401146	0.0400641	0.0564011				AT1G53730	5	10	9	6	7	3	3	6	8	6	5	3
Chr1	8028124	8028125	AT1G22690	AMB	-	41	68	51	120	107	45	12	9	7	8	10	4	0.41	0.43871	0.447368	0.45283	0.403774	0.428571	0.387097	0.25	0.194444	0.380952	0.333333	0.190476				AT1G53750	25	16	20	26	15	10	11	25	50	10	13	16
Chr1	9889134	9889135	AT1G28290	three_prime_UTR	+	50	55	20	129	92	38	12	10	19	15	17	25	0.384615	0.398551	0.327869	0.369628	0.398268	0.351852	0.0666667	0.035461	0.0601266	0.0724638	0.0584192	0.0499002				AT1G53800	2	6	0	4	1	1	2	5	7	3	5	2
Chr5	16912357	16912358	AT5G42300	three_prime_UTR	+	2	4	1	15	9	4	45	66	93	64	71	108	0.0145985	0.0353982	0.0131579	0.0361446	0.0393013	0.0264901	0.39823	0.315789	0.413333	0.410256	0.330233	0.377622				AT1G53840	82	52	54	60	81	37	52	99	87	53	32	46
Chr5	19168917	19168918	AT5G47200	three_prime_UTR	-	39	32	31	131	70	43	13	19	26	22	18	37	0.8125	0.780488	0.815789	0.856209	0.729167	0.796296	0.342105	0.38	0.329114	0.478261	0.285714	0.308333				AT1G53850	6	3	12	17	3	7	7	13	27	7	4	11
Chr3	22269868	22269869	AT3G60245	three_prime_UTR	-	32	59	31	129	77	29	10	19	15	14	18	47	0.153846	0.244813	0.258333	0.215	0.203166	0.2	0.0507614	0.0608974	0.0510204	0.0510949	0.0661765	0.0741325				AT1G53910	9	26	5	18	20	7	9	17	25	3	10	16
Chr2	19483817	19483818	AT2G47470	three_prime_UTR	-	16	18	13	50	26	10	27	53	57	58	54	96	0.571429	0.461538	0.764706	0.625	0.45614	0.5	0.964286	0.981481	0.934426	1	0.981818	0.989691				AT1G54000	14	1	6	11	8	5	19	49	51	9	12	22
Chr3	9722564	9722565	AT3G26520	three_prime_UTR	+	11	9	11	16	19	14	65	45	91	57	63	77	0.0229167	0.01875	0.0350318	0.0167189	0.0234279	0.0324074	0.059633	0.0436893	0.0612795	0.0737387	0.0666667	0.0653096				AT1G54010	23	9	10	25	11	12	7	22	44	5	20	10
Chr5	9789476	9789477	AT5G27660	three_prime_UTR	+	18	23	19	68	60	77	27	25	78	20	38	24	1	0.958333	0.95	0.829268	0.952381	0.927711	0.9	0.892857	0.886364	0.869565	0.826087	0.857143				AT1G54030	31	10	12	12	15	11	12	28	51	10	21	20
Chr1	10640674	10640675	AT1G30230	three_prime_UTR	-	39	37	19	129	69	40	12	24	33	16	23	35	0.224138	0.182266	0.148438	0.244318	0.1875	0.194175	0.075	0.0792079	0.0760369	0.0924855	0.0594315	0.0886076				AT1G54060	6	8	3	0	1	2	1	1	0	0	1	2
Chr3	17493386	17493387	AT3G47470	three_prime_UTR	+	10	10	7	3	11	7	74	55	105	66	73	55	0.011919	0.00833333	0.00627803	0.00222058	0.0114703	0.01059	0.0318966	0.0295381	0.0485213	0.0285591	0.0537951	0.0313034				AT1G54080	32	43	13	41	22	22	4	44	52	6	13	14
Chr5	6761917	6761918	AT5G20010	three_prime_UTR	-	44	31	31	141	69	51	6	15	29	19	9	31	0.354839	0.27193	0.292453	0.397183	0.257463	0.414634	0.0560748	0.0949367	0.142857	0.108571	0.0576923	0.134199				AT1G54100	84	53	46	48	53	49	39	76	92	34	40	24
Chr1	661184	661185	AT1G02930	three_prime_UTR	+	39	31	25	173	85	30	9	18	16	10	21	18	0.295455	0.210884	0.252525	0.241958	0.221932	0.217391	0.0782609	0.105882	0.0565371	0.0534759	0.0537084	0.0571429				AT1G54130	27	17	20	25	29	14	23	28	26	20	17	10
Chr5	26570202	26570203	AT5G66570	three_prime_UTR	-	4	3	2	8	3	5	63	79	58	71	64	115	0.00329761	0.0027881	0.00241546	0.00308048	0.00188324	0.00477555	0.0427119	0.0326177	0.0359133	0.0297195	0.0271993	0.0316108				AT1G54170	1	0	1	1	5	1	2	4	7	1	0	2
Chr1	2640881	2640882	AT1G08380	three_prime_UTR	+	14	13	13	24	31	7	64	38	59	100	33	78	0.0111111	0.00807453	0.00947522	0.00804829	0.0140335	0.00548589	0.0237741	0.0162811	0.0179768	0.0347464	0.0178668	0.0241636				AT1G54270	54	28	38	54	37	33	51	63	112	32	40	44
Chr4	16710124	16710125	AT4G35100	three_prime_UTR	-	4	3	8	11	13	9	57	58	77	55	73	106	0.028777	0.0179641	0.0776699	0.0416667	0.0590909	0.0989011	0.246753	0.232	0.293893	0.23913	0.316017	0.309038				AT1G54320	42	29	21	42	31	23	19	54	63	24	26	19
Chr5	9874423	9874424	AT5G27850	three_prime_UTR	-	7	18	10	41	36	10	44	52	50	67	51	88	0.0660377	0.137405	0.144928	0.0942529	0.146341	0.103093	0.297297	0.266667	0.214592	0.335	0.265625	0.275				AT1G54350	4	3	4	3	4	1	2	1	4	0	0	2
Chr1	25048363	25048364	AT1G67090	three_prime_UTR	+	2	0	6	8	9	0	69	65	55	102	48	109	0.000476077	0	0.00204638	0.000662691	0.00096195	0	0.0111416	0.00992366	0.00664412	0.0125848	0.00740284	0.00786549				AT1G54360	3	0	2	0	1	3	3	7	4	4	2	4
Chr1	24557392	24557393	AT1G65970	three_prime_UTR	+	28	38	26	87	81	43	10	32	53	11	38	25	0.28866	0.285714	0.305882	0.283388	0.317647	0.323308	0.15873	0.258065	0.346405	0.268293	0.283582	0.274725				AT1G54410	2995	1898	840	1127	1730	731	795	1178	2069	509	826	768
Chr1	24557392	24557393	AT1G65970	three_prime_UTR	+	28	38	26	87	81	43	10	32	53	11	38	25	0.28866	0.285714	0.305882	0.283388	0.317647	0.323308	0.15873	0.258065	0.346405	0.268293	0.283582	0.274725				AT1G54490	7	2	2	7	1	3	0	1	2	0	0	1
Chr3	5580914	5580915	AT3G16420	three_prime_UTR	-	25	14	11	72	60	20	13	43	50	32	43	89	0.0868056	0.0463576	0.0639535	0.0799112	0.0841515	0.0722022	0.0653266	0.125	0.0938086	0.0848806	0.113158	0.120108				AT1G54500	39	22	19	46	31	30	13	38	53	23	38	36
Chr4	7522623	7522624	AT4G12800	three_prime_UTR	-	4	0	2	8	9	6	98	80	55	88	39	83	0.00588235	0	0.00261097	0.0042735	0.00613079	0.0107335	0.0740741	0.0834202	0.0459482	0.0618412	0.0520694	0.0496115				AT1G54520	10	10	11	6	12	12	7	11	17	4	12	6
Chr4	6889022	6889023	AT4G11320	three_prime_UTR	-	63	34	26	99	79	31	4	32	25	13	25	40	0.304348	0.21519	0.245283	0.3	0.333333	0.223022	0.105263	0.191617	0.208333	0.117117	0.18797	0.204082				AT1G54575	1	2	0	2	1	0	3	5	4	2	3	1
Chr5	25038259	25038260	AT5G62350	three_prime_UTR	-	39	23	40	89	50	23	22	39	42	34	24	46	0.327731	0.214953	0.294118	0.324818	0.190114	0.207207	0.229167	0.224138	0.308824	0.237762	0.180451	0.221154				AT1G54580	137	70	54	65	63	61	39	72	102	21	38	37
Chr1	13227138	13227139	AT1G35720	three_prime_UTR	-	32	26	9	69	67	22	22	35	46	29	38	75	0.351648	0.2	0.191489	0.219048	0.257692	0.201835	0.25	0.294118	0.233503	0.27619	0.308943	0.261324				AT1G54610	4	2	4	2	4	1	1	3	1	3	3	1
Chr3	5669526	5669527	AT3G16640	three_prime_UTR	+	18	20	14	82	41	16	53	38	42	47	44	55	0.0151515	0.0121139	0.0145228	0.0210851	0.0136167	0.0132231	0.027633	0.0195876	0.017101	0.0226288	0.0181145	0.018663				AT1G54630	127	56	71	61	65	62	35	102	144	23	51	31
Chr4	7925202	7925203	AT4G13615	three_prime_UTR	-	4	7	5	17	19	8	41	53	69	59	80	108	0.0430108	0.0744681	0.060241	0.0622711	0.109827	0.0727273	0.405941	0.410853	0.466216	0.335227	0.432432	0.398524				AT1G54690	5	1	2	11	5	4	8	10	15	10	8	10
Chr3	22747219	22747220	AT3G61470	three_prime_UTR	-	10	13	10	29	23	6	51	62	70	59	63	73	0.0142248	0.0127077	0.0114679	0.0143992	0.0156997	0.00704225	0.0399374	0.0542907	0.0749465	0.0403833	0.0693069	0.0444851				AT1G54780	64	26	62	44	48	40	29	58	76	39	43	37
Chr5	7780607	7780608	AT5G23120	three_prime_UTR	-	30	27	10	93	68	32	34	22	31	36	35	51	0.508475	0.397059	0.344828	0.528409	0.5	0.551724	0.361702	0.282051	0.430556	0.363636	0.318182	0.386364				AT1G54830	6	4	6	7	6	4	2	3	12	0	5	1
Chr5	20715522	20715523	AT5G50920	three_prime_UTR	+	19	18	15	63	33	12	36	50	26	42	54	101	0.0935961	0.0853081	0.0909091	0.126761	0.0976331	0.0869565	0.130435	0.181159	0.100775	0.151079	0.207692	0.206122				AT1G54920	1	2	2	3	1	1	0	4	8	0	3	2
Chr5	22943861	22943862	AT5G56710	three_prime_UTR	+	32	45	21	78	68	20	18	29	33	28	42	55	0.258065	0.338346	0.259259	0.218487	0.272	0.224719	0.120805	0.153439	0.22	0.16	0.216495	0.145503				AT1G54990	8	2	5	5	1	3	0	1	0	0	2	0
Chr2	6406655	6406656	AT2G14910	three_prime_UTR	+	27	33	16	51	42	22	26	51	69	26	65	40	0.75	0.673469	0.695652	0.809524	0.792453	0.88	0.65	0.689189	0.784091	0.684211	0.714286	0.625				AT1G55000	5	2	2	2	3	2	3	0	3	0	1	3
Chr3	22737963	22737964	AT3G61440	three_prime_UTR	-	5	10	5	8	15	8	44	66	91	51	86	78	0.0409836	0.0675676	0.0555556	0.0255591	0.0627615	0.0747664	0.261905	0.230769	0.262248	0.261538	0.234973	0.230088				AT1G55020	19	17	13	15	18	2	13	8	32	1	9	7
Chr4	6409594	6409595	AT4G10340	three_prime_UTR	-	19	31	23	40	30	18	51	46	48	56	35	70	0.0237797	0.0312185	0.0272512	0.0239091	0.0266193	0.0352941	0.0298595	0.0309973	0.0374123	0.0351097	0.0369588	0.0399772				AT1G55090	13	6	8	13	11	7	0	0	0	0	1	0
Chr4	7522594	7522595	AT4G12800	three_prime_UTR	-	8	20	26	45	23	16	44	27	54	71	43	90	0.0117647	0.0203252	0.0339426	0.0240385	0.0156676	0.0286225	0.0332577	0.0281543	0.0451128	0.0498946	0.0574099	0.0537956				AT1G55110	8	4	2	4	7	5	0	1	5	0	3	4
Chr1	24046699	24046700	AT1G64720	three_prime_UTR	+	3	2	0	5	3	2	29	110	50	49	104	109	0.0157895	0.011236	0	0.025	0.0202703	0.015873	0.129464	0.142487	0.129199	0.182156	0.145863	0.19258				AT1G55140	3	3	1	5	1	0	2	5	11	2	3	2
Chr4	2588118	2588119	AT4G05050	three_prime_UTR	+	1	3	3	6	5	2	79	86	135	29	41	76	0.0025641	0.00802139	0.01	0.016	0.0163934	0.0140845	0.162551	0.175153	0.220588	0.163842	0.212435	0.22029				AT1G55152	3	2	3	3	1	2	2	3	2	0	4	2
Chr3	5595701	5595702	AT3G16460	three_prime_UTR	-	43	36	21	130	70	32	7	28	25	15	22	36	0.284768	0.233766	0.238636	0.294785	0.194444	0.216216	0.118644	0.175	0.145349	0.136364	0.147651	0.16				AT1G55160	10	1	5	2	7	6	0	2	1	1	1	0
Chr1	3890764	3890765	AT1G11580	three_prime_UTR	-	47	39	24	188	108	45	1	1	4	1	1	5	0.824561	0.684211	0.75	0.731518	0.658537	0.625	0.0344828	0.015625	0.0465116	0.0136986	0.0144928	0.0471698				AT1G55210	0	2	1	3	1	0	6	19	18	4	4	10
Chr1	4889581	4889582	AT1G14320	three_prime_UTR	-	40	27	23	101	66	17	18	21	30	31	27	63	0.228571	0.125581	0.212963	0.2	0.176944	0.137097	0.0792952	0.0807692	0.0824176	0.116541	0.099631	0.115809				AT1G55260	0	1	4	4	1	4	1	3	3	2	1	3
Chr1	10472291	10472292	AT1G29910	three_prime_UTR	+	2	6	2	6	2	4	107	66	57	101	45	66	0.00251256	0.00550459	0.00265957	0.00299551	0.00143164	0.00520833	0.0564942	0.0426081	0.0403397	0.0483022	0.0409836	0.0358112				AT1G55310	7	4	2	6	3	3	1	11	2	4	4	6
Chr2	13019201	13019202	AT2G30570	three_prime_UTR	+	29	44	52	113	52	49	19	18	15	24	18	30	0.0324022	0.0414313	0.0616845	0.0513403	0.0343008	0.0652463	0.0142429	0.0141732	0.00983607	0.0172911	0.0158451	0.0172811				AT1G55330	322	286	165	360	272	109	177	311	373	115	115	160
Chr5	693102	693103	AT5G02960	three_prime_UTR	+	16	24	11	49	40	15	37	32	80	33	58	67	0.0701754	0.0882353	0.0846154	0.0798046	0.0875274	0.100671	0.129371	0.123077	0.19802	0.0967742	0.174699	0.118584				AT1G55360	9	5	5	6	6	8	0	1	0	0	0	0
Chr5	24511271	24511272	AT5G60920	three_prime_UTR	+	21	18	11	72	66	21	47	23	33	34	43	73	0.525	0.514286	0.407407	0.571429	0.589286	0.538462	0.643836	0.511111	0.492537	0.523077	0.597222	0.657658				AT1G55450	21	37	31	143	110	84	20	34	47	53	103	60
Chr1	25048266	25048267	AT1G67090	three_prime_UTR	+	18	26	32	84	52	28	28	35	34	30	37	57	0.00428469	0.00553545	0.0109141	0.00695825	0.00555793	0.00797721	0.00452123	0.00534351	0.00410727	0.00370142	0.00570635	0.00411315				AT1G55480	29	15	17	19	13	15	9	18	26	8	10	13
Chr2	1994051	1994052	AT2G05440	three_prime_UTR	-	93	35	32	134	69	73	0	6	2	5	5	7	0.0584171	0.0392817	0.056239	0.0416926	0.0438931	0.0478375	0	0.00325556	0.00260756	0.0041876	0.00287191	0.00298762				AT1G55490	282	168	135	154	139	91	104	114	189	42	77	106
Chr1	520362	520363	AT1G02500	three_prime_UTR	-	13	16	8	33	20	10	35	46	81	46	57	95	0.0984848	0.111888	0.0769231	0.0932203	0.0816327	0.0847458	0.265152	0.283951	0.340336	0.234694	0.259091	0.263158				AT1G55520	6	7	1	5	4	1	3	2	9	1	1	1
Chr2	18911825	18911826	AT2G45960	three_prime_UTR	-	31	46	42	43	32	16	39	29	78	20	33	51	0.192547	0.206278	0.237288	0.140984	0.13913	0.150943	0.148855	0.15508	0.211382	0.112994	0.222973	0.199219				AT1G55530	6	4	3	0	1	2	1	1	6	1	1	4
Chr3	16471490	16471491	AT3G45030	three_prime_UTR	+	22	36	11	39	49	14	26	42	50	44	50	77	0.392857	0.391304	0.34375	0.239264	0.360294	0.269231	0.317073	0.385321	0.344828	0.483516	0.434783	0.345291				AT1G55670	2580	1750	1952	2693	1800	1728	1146	1927	2872	977	1186	974
Chr2	1994118	1994119	AT2G05440	three_prime_UTR	-	47	28	19	114	58	60	4	38	7	25	20	37	0.0295226	0.0314254	0.0333919	0.0354698	0.0368957	0.0393185	0.0128205	0.0206186	0.00912647	0.020938	0.0114877	0.0157917				AT1G55675	7	8	2	5	8	2	4	9	25	5	4	6
Chr3	9269417	9269418	AT3G25520	three_prime_UTR	+	29	31	9	99	39	24	21	26	59	14	41	65	0.27619	0.274336	0.173077	0.402439	0.230769	0.387097	0.228261	0.206349	0.308901	0.150538	0.275168	0.294118				AT1G55680	4	5	2	5	1	4	2	6	6	1	5	2
Chr4	18163575	18163576	AT4G38970	three_prime_UTR	+	2	2	2	8	3	2	47	46	60	83	62	140	0.00511509	0.00543478	0.00560224	0.0077821	0.0039267	0.00471698	0.0779436	0.0818505	0.0825309	0.101966	0.119231	0.118644				AT1G55810	3	2	2	7	4	3	0	2	8	1	3	1
Chr1	1348451	1348452	AT1G04800	three_prime_UTR	+	43	30	18	98	50	20	19	30	23	28	55	42	0.704918	0.517241	0.580645	0.662162	0.666667	0.689655	0.44186	0.384615	0.469388	0.4375	0.52381	0.456522				AT1G55840	4	2	0	2	2	0	6	13	12	0	4	3
Chr5	15377374	15377375	AT5G38410	three_prime_UTR	+	5	6	6	16	23	3	58	81	38	71	43	106	0.0021097	0.00204082	0.00255537	0.0019548	0.00343079	0.00121163	0.0172516	0.0216926	0.0087963	0.0147978	0.0126694	0.0130381				AT1G55850	3	3	2	2	6	2	0	3	0	2	1	1
Chr5	26451053	26451054	AT5G66190	three_prime_UTR	+	49	52	32	156	70	38	7	11	10	9	8	14	0.310127	0.319018	0.264463	0.324324	0.311111	0.319328	0.0555556	0.0564103	0.0819672	0.0566038	0.0470588	0.0522388				AT1G55920	6	3	3	8	5	1	1	0	0	1	0	0
Chr5	26451053	26451054	AT5G66190	three_prime_UTR	+	49	52	32	156	70	38	7	11	10	9	8	14	0.310127	0.319018	0.264463	0.324324	0.311111	0.319328	0.0555556	0.0564103	0.0819672	0.0566038	0.0470588	0.0522388				AT1G56045	276	111	147	86	136	109	77	205	263	48	92	80
Chr1	18986545	18986546	AT1G51200	three_prime_UTR	-	31	32	17	94	60	32	27	26	36	25	43	32	0.704545	0.615385	0.566667	0.626667	0.612245	0.727273	0.397059	0.366197	0.264706	0.271739	0.361345	0.238806				AT1G56050	14	5	6	12	4	8	2	4	11	2	2	1
Chr3	3860446	3860447	AT3G12120	three_prime_UTR	+	28	46	29	105	61	21	14	27	35	33	35	21	0.123894	0.152824	0.160221	0.186833	0.120079	0.104478	0.044586	0.0544355	0.0619469	0.0866142	0.0655431	0.0353535				AT1G56060	5	5	3	11	11	7	2	12	9	10	6	10
Chr3	4820950	4820951	AT3G14415	three_prime_UTR	-	17	17	18	37	24	15	37	52	65	45	40	88	0.0918919	0.0794393	0.133333	0.115265	0.0851064	0.128205	0.114198	0.181185	0.174263	0.15	0.186916	0.2				AT1G56070	382	234	203	325	250	161	106	327	529	125	235	221
Chr4	1318879	1318880	.	.	+	19	35	15	43	31	20	49	28	36	59	33	87	0.00293482	0.00641613	0.00151576	0.00639405	0.00270695	0.00141995	0.0041909	0.00949153	0.00241578	0.014662	0.0117815	0.0184244				AT1G56110	55	49	10	24	65	9	5	28	35	5	15	10
Chr1	7084552	7084553	AT1G20440	three_prime_UTR	+	42	25	16	84	65	37	24	33	14	32	26	56	0.113821	0.0909091	0.0551724	0.106464	0.107261	0.11746	0.0882353	0.0531401	0.0457516	0.0943953	0.0426929	0.0803443				AT1G56140	2	2	3	8	4	4	4	14	7	12	8	12
Chr2	529072	529073	AT2G02100	three_prime_UTR	-	22	26	12	61	51	13	37	35	52	46	36	63	0.0365449	0.038806	0.0365854	0.0392535	0.0420099	0.026	0.0377551	0.0378378	0.0323383	0.0402802	0.0366972	0.0320448				AT1G56190	129	56	46	37	71	37	21	63	107	19	30	28
Chr1	19475078	19475079	AT1G52300	three_prime_UTR	+	12	16	4	35	31	12	31	41	50	54	59	108	0.0674157	0.064257	0.0373832	0.0707071	0.0734597	0.084507	0.138393	0.153558	0.145349	0.170886	0.20922	0.169545				AT1G56200	120	95	61	88	126	41	26	59	95	29	46	42
Chr5	15384200	15384201	AT5G38430	three_prime_UTR	+	21	28	9	46	51	1	33	61	68	39	14	82	0.0458515	0.0574949	0.0441176	0.0594315	0.0658065	0.00653595	0.0776471	0.082768	0.0995608	0.0880361	0.055336	0.0697872				AT1G56220	93	41	85	147	119	248	22	74	60	26	97	45
Chr5	25705143	25705144	AT5G64260	three_prime_UTR	-	94	122	72	60	46	23	7	10	7	1	3	8	0.29375	0.363095	0.301255	0.315789	0.259887	0.258427	0.0229508	0.026738	0.019943	0.00961538	0.0361446	0.0615385				AT1G56240	2	0	5	5	19	4	2	2	4	1	9	7
Chr2	8737737	8737738	AT2G20260	three_prime_UTR	-	23	34	19	107	49	21	24	24	35	22	46	48	0.0562347	0.0769231	0.0563798	0.094523	0.065073	0.058011	0.0486815	0.040747	0.0632911	0.0332829	0.0834846	0.0589681				AT1G56280	332	503	275	403	321	206	151	331	390	138	172	158
Chr2	8737747	8737748	AT2G20260	three_prime_UTR	-	15	18	11	67	30	14	37	47	43	59	40	71	0.0366748	0.040724	0.0326409	0.0591873	0.0398406	0.038674	0.0750507	0.0797963	0.0777577	0.0892587	0.0725953	0.0872236				AT1G56300	21	15	21	23	31	20	12	26	18	16	22	16
Chr2	14532736	14532737	AT2G34480	three_prime_UTR	+	29	39	16	53	62	10	29	37	37	36	40	64	0.25	0.284672	0.197531	0.151429	0.22963	0.107527	0.153439	0.168182	0.136029	0.1875	0.175439	0.16285				AT1G56330	47	24	16	44	30	19	11	35	51	17	18	15
Chr2	15320859	15320860	AT2G36530	three_prime_UTR	+	8	1	3	8	7	0	64	42	58	64	66	131	0.0625	0.00699301	0.0434783	0.02	0.0242215	0	0.363636	0.248521	0.219697	0.323232	0.354839	0.320293				AT1G56340	167	87	43	35	88	29	20	31	62	14	18	28
Chr2	16131117	16131118	AT2G38540	three_prime_UTR	-	14	9	14	42	22	16	42	45	64	49	43	92	0.0748663	0.0340909	0.116667	0.0738137	0.0460251	0.0615385	0.0732984	0.0852273	0.0696409	0.0862676	0.0713101	0.079516				AT1G56450	34	22	25	30	15	24	16	25	50	11	22	12
Chr3	194970	194971	AT3G01500	AMB	+	37	34	49	144	88	52	2	11	8	6	11	10	0.0761317	0.0693878	0.104034	0.109506	0.106926	0.0984848	0.004329	0.015493	0.0105125	0.00990099	0.0216535	0.0112613				AT1G56500	9	4	8	7	4	6	0	4	27	3	5	1
Chr5	21214665	21214666	AT5G52240	three_prime_UTR	-	20	18	9	52	18	24	17	63	39	58	65	69	0.338983	0.321429	0.257143	0.339869	0.147541	0.307692	0.269841	0.340541	0.314516	0.449612	0.274262	0.389831				AT1G56510	0	1	1	0	5	2	0	0	0	6	6	14
Chr5	24282356	24282357	AT5G60360	three_prime_UTR	-	11	15	10	34	21	10	42	70	56	47	69	67	0.0728477	0.0746269	0.0884956	0.0909091	0.075	0.0684932	0.217617	0.191781	0.193772	0.16726	0.184	0.174026				AT1G56580	29	26	12	23	13	19	29	57	96	22	41	28
Chr1	1958366	1958367	AT1G06410	three_prime_UTR	-	33	16	34	51	32	21	41	59	34	23	52	55	0.428571	0.262295	0.435897	0.361702	0.299065	0.291667	0.398058	0.412587	0.244604	0.298701	0.433333	0.423077				AT1G56660	77	125	28	651	1330	125	24	38	30	177	123	170
Chr3	14201693	14201694	.	.	-	11	72	25	4	12	38	182	51	35	11	1	9	0.0016991	0.0131989	0.00252627	0.000594796	0.00104785	0.00269791	0.0155662	0.0172881	0.00234868	0.0027336	0.000357015	0.00190597				AT1G56700	7	10	8	8	7	3	8	16	21	12	8	5
Chr1	2049270	2049271	AT1G06680	three_prime_UTR	-	63	75	53	127	55	43	7	4	10	6	0	7	0.0913043	0.0923645	0.0849359	0.0792759	0.0519358	0.0809793	0.00615655	0.00322321	0.00923361	0.00443459	0	0.003156				AT1G57660	144	97	66	107	117	56	41	132	190	39	65	62
Chr1	20648469	20648470	AT1G55330	three_prime_UTR	+	15	14	12	37	39	14	33	50	70	39	56	71	0.09375	0.121739	0.104348	0.0991957	0.125402	0.079096	0.302752	0.183824	0.194444	0.236364	0.195804	0.220497				AT1G57680	54	25	33	52	95	52	17	63	57	49	68	81
Chr1	29641999	29642000	AT1G78850	three_prime_UTR	+	1	2	1	4	5	4	47	57	69	96	75	89	0.0049505	0.00847458	0.00653595	0.00629921	0.0114155	0.0183486	0.522222	0.448819	0.482517	0.57485	0.446429	0.415888				AT1G57720	222	174	123	198	165	132	98	194	256	65	91	94
Chr2	19447404	19447405	AT2G47400	three_prime_UTR	-	34	59	42	80	50	22	21	31	31	30	21	29	0.0705394	0.0856313	0.0803059	0.0752587	0.0630517	0.0544554	0.026616	0.0304818	0.0351873	0.029383	0.0267857	0.0206847				AT1G57770	11	5	7	7	4	5	2	10	20	0	4	3
Chr3	21674780	21674781	AT3G58610	AMB	-	11	16	5	30	36	15	42	47	95	33	46	74	0.068323	0.0946746	0.0588235	0.0854701	0.137931	0.101351	0.259259	0.210762	0.246753	0.194118	0.204444	0.237179				AT1G57860	54	42	16	49	34	23	24	67	95	20	37	27
Chr4	14202863	14202864	AT4G28750	three_prime_UTR	+	22	38	32	73	35	20	33	21	28	51	33	64	0.0518868	0.0601266	0.0553633	0.045568	0.035824	0.0283286	0.0413016	0.0352941	0.0337756	0.0487106	0.0528846	0.0572963				AT1G57990	6	16	13	72	69	58	16	18	38	75	136	99
Chr1	29463325	29463326	AT1G78300	three_prime_UTR	-	2	3	4	24	14	5	38	46	80	54	70	109	0.0588235	0.115385	0.190476	0.2	0.159091	0.131579	0.603175	0.793103	0.792079	0.794118	0.736842	0.784173				AT1G58030	32	29	23	38	47	14	9	16	30	6	17	7
Chr2	7755709	7755710	AT2G17840	three_prime_UTR	+	48	34	36	92	45	41	14	36	33	13	27	30	0.192	0.155963	0.169811	0.2049	0.131195	0.165992	0.0657277	0.0784314	0.092437	0.046595	0.0813253	0.0857143				AT1G58080	26	13	15	13	11	5	14	17	13	11	6	6
Chr3	21069447	21069448	AT3G56910	three_prime_UTR	+	14	15	9	52	30	6	32	48	35	52	65	91	0.0897436	0.0949367	0.107143	0.129353	0.113208	0.0631579	0.148148	0.151899	0.138889	0.174497	0.183616	0.163375				AT1G58100	2	1	1	7	2	0	0	2	0	3	3	3
Chr5	553902	553903	AT5G02500	three_prime_UTR	+	34	29	26	76	53	27	17	40	36	28	32	51	0.0734341	0.0527273	0.0807453	0.0670194	0.0678617	0.0791789	0.0445026	0.0823045	0.0584416	0.0658824	0.0851064	0.0661479				AT1G58110	3	7	5	4	2	3	0	1	0	0	2	0
Chr1	21362493	21362494	AT1G57680	three_prime_UTR	+	60	57	37	53	57	16	19	46	31	17	18	37	0.740741	0.838235	0.755102	0.929825	0.904762	0.941176	0.365385	0.484211	0.596154	0.515152	0.72	0.685185				AT1G58180	29	28	12	32	15	11	17	26	38	5	10	9
Chr2	16792201	16792202	AT2G40205	three_prime_UTR	+	18	28	5	81	39	22	31	21	28	41	27	107	0.339623	0.212121	0.0757576	0.243243	0.230769	0.261905	0.201299	0.179487	0.142132	0.235632	0.241071	0.317507				AT1G58200	2	0	0	1	2	2	2	1	4	5	3	2
Chr2	17946989	17946990	AT2G43150	three_prime_UTR	-	19	26	11	51	61	22	33	37	35	46	31	76	0.076	0.108787	0.0814815	0.0684564	0.104452	0.100457	0.15	0.138577	0.109375	0.171642	0.119231	0.114286				AT1G58235	16	3	6	11	4	11	5	15	15	7	6	5
Chr3	20339617	20339618	AT3G54890	three_prime_UTR	+	20	29	23	66	51	32	17	56	29	44	36	45	0.0232558	0.0287984	0.0217803	0.0300683	0.042571	0.0308582	0.011781	0.0313199	0.0233494	0.0202206	0.0252101	0.019084				AT1G58270	8	2	3	4	2	4	7	24	31	7	16	15
Chr5	427207	427208	AT5G02160	three_prime_UTR	-	0	2	2	1	1	0	73	84	71	78	76	60	0	0.0322581	0.0212766	0.00348432	0.00552486	0	0.196765	0.175	0.222571	0.242991	0.221574	0.253165				AT1G58290	14	15	13	26	25	15	11	21	11	31	21	30
Chr1	4454820	4454821	AT1G13060	three_prime_UTR	-	42	28	19	77	47	34	19	27	41	25	29	59	0.736842	0.622222	0.5	0.719626	0.505376	0.68	0.5	0.519231	0.630769	0.431034	0.47541	0.517544				AT1G58360	10	11	3	19	13	5	13	33	31	10	20	15
Chr3	19952920	19952921	AT3G53870	three_prime_UTR	-	40	40	30	88	76	41	9	24	27	15	19	38	0.416667	0.366972	0.454545	0.339768	0.370732	0.488095	0.103448	0.244898	0.138462	0.130435	0.171171	0.165217				AT1G58380	13	9	9	12	9	5	6	22	19	4	8	11
Chr1	3538266	3538267	AT1G10670	three_prime_UTR	-	46	35	27	116	101	32	7	17	11	9	17	28	0.867925	0.945946	0.964286	0.928	0.834711	0.864865	0.134615	0.288136	0.166667	0.142857	0.309091	0.21875				AT1G58420	6	1	3	9	5	8	2	6	1	3	3	1
Chr4	16534899	16534900	AT4G34620	three_prime_UTR	+	5	5	3	14	6	7	56	64	67	70	52	97	0.0132275	0.00959693	0.00909091	0.0126697	0.00609756	0.0155556	0.0852359	0.091954	0.0812121	0.0919842	0.0656566	0.0856134				AT1G58440	2	1	0	2	1	0	4	1	10	3	2	4
Chr1	28895305	28895306	AT1G76930	three_prime_UTR	+	29	23	25	147	80	37	8	10	11	11	21	42	0.151832	0.0987124	0.211864	0.151079	0.155039	0.148594	0.0304183	0.0304878	0.0188034	0.0277078	0.042	0.0400763				AT1G58602	8	9	10	29	22	25	2	7	10	7	7	7
Chr2	17895825	17895826	AT2G43030	three_prime_UTR	-	19	20	15	41	35	15	42	35	50	48	37	87	0.163793	0.153846	0.211268	0.129338	0.169903	0.192308	0.267516	0.22293	0.337838	0.266667	0.215116	0.284314				AT1G59610	29	25	20	19	19	9	25	35	38	7	9	8
Chr4	12884435	12884436	AT4G25100	three_prime_UTR	+	13	9	12	25	13	7	67	54	41	71	45	87	0.1	0.042654	0.0727273	0.0550661	0.0446735	0.0466667	0.123845	0.0901503	0.0649762	0.135496	0.0887574	0.0883249				AT1G59710	0	2	0	0	2	1	4	3	7	5	1	4
Chr2	14174528	14174529	AT2G33450	three_prime_UTR	-	17	15	12	42	27	15	26	48	58	54	48	81	0.361702	0.3	0.48	0.330709	0.317647	0.428571	0.577778	0.716418	0.574257	0.650602	0.6	0.613636				AT1G59750	8	4	2	6	7	8	3	3	6	1	4	3
Chr3	10380385	10380386	AT3G27960	three_prime_UTR	+	22	12	14	78	42	30	13	44	33	35	42	78	0.916667	0.8	0.875	0.95122	0.875	1	0.928571	0.846154	1	0.972222	0.913043	0.962963				AT1G59760	7	5	10	10	3	4	1	6	14	2	3	1
Chr3	19506815	19506816	AT3G52590	three_prime_UTR	-	32	41	27	110	71	44	9	21	19	14	28	27	0.192771	0.215789	0.27551	0.222672	0.198324	0.291391	0.0414747	0.0789474	0.0471464	0.0603448	0.0825959	0.0575693				AT1G59820	3	0	1	12	6	1	1	2	1	3	2	2
Chr5	2993489	2993490	AT5G09660	three_prime_UTR	+	26	41	31	63	44	32	23	27	46	37	32	41	0.295455	0.315385	0.333333	0.268085	0.268293	0.288288	0.130682	0.129187	0.178988	0.185	0.176796	0.188073				AT1G59830	2	1	3	2	0	4	0	3	4	4	2	2
Chr5	20715508	20715509	AT5G50920	three_prime_UTR	+	49	46	36	114	70	29	9	13	22	8	19	28	0.241379	0.218009	0.218182	0.229376	0.207101	0.210145	0.0326087	0.0471014	0.0852713	0.028777	0.0730769	0.0571429				AT1G59870	303	250	213	344	273	169	161	461	595	238	365	318
Chr5	24282353	24282354	AT5G60360	three_prime_UTR	-	25	29	14	56	30	24	36	50	37	34	58	50	0.165563	0.144279	0.123894	0.149733	0.107143	0.164384	0.186528	0.136986	0.128028	0.120996	0.154667	0.12987				AT1G59900	69	63	41	95	49	20	14	44	71	17	31	38
Chr5	24683626	24683627	AT5G61410	three_prime_UTR	+	0	1	0	1	0	0	52	77	82	56	84	90	0	0.00787402	0	0.00350877	0	0	0.262626	0.266436	0.232955	0.23431	0.26087	0.27439				AT1G59960	4	10	1	0	0	1	4	8	14	2	5	5
Chr1	12853125	12853126	AT1G35140	three_prime_UTR	-	99	115	75	6	16	3	41	36	41	4	2	4	0.274238	0.306667	0.273723	0.133333	0.222222	0.12	0.0818363	0.0829493	0.0893246	0.0851064	0.133333	0.148148				AT1G60000	1	1	0	5	2	1	4	8	3	4	5	4
Chr1	28441542	28441543	AT1G75750	three_prime_UTR	+	11	11	12	36	27	16	38	48	69	41	66	67	0.13253	0.114583	0.218182	0.159292	0.159763	0.202532	0.452381	0.309677	0.32093	0.284722	0.302752	0.278008				AT1G60200	4	17	0	2	6	0	1	1	2	1	0	1
Chr4	1331591	1331592	AT4G03020	three_prime_UTR	+	12	16	19	61	32	40	30	28	57	36	59	52	0.6	0.592593	0.76	0.72619	0.711111	0.816327	0.769231	0.608696	0.678571	0.75	0.634409	0.722222				AT1G60220	7	4	5	3	4	1	0	3	7	0	2	2
Chr5	4762580	4762581	AT5G14740	three_prime_UTR	-	61	47	41	94	76	22	20	16	15	23	16	11	0.176301	0.129477	0.153558	0.147335	0.145594	0.139241	0.0308166	0.0214477	0.0205761	0.0426716	0.030303	0.0174326				AT1G60420	47	71	13	81	38	3	56	50	111	31	35	23
Chr2	18911888	18911889	AT2G45960	three_prime_UTR	-	29	36	40	69	51	30	34	25	50	32	18	27	0.180124	0.161435	0.225989	0.22623	0.221739	0.283019	0.129771	0.13369	0.135501	0.180791	0.121622	0.105469				AT1G60440	4	2	1	2	7	2	0	4	5	1	2	3
Chr4	11754582	11754583	AT4G22212	three_prime_UTR	-	47	42	32	133	86	51	2	5	7	2	16	18	0.810345	0.65625	0.780488	0.773256	0.573333	0.593023	0.25	0.16129	0.14	0.0833333	0.242424	0.26087				AT1G60490	5	1	2	2	1	2	2	0	6	1	4	4
Chr5	17004787	17004788	AT5G42530	three_prime_UTR	+	51	48	59	57	108	21	14	27	40	2	10	4	0.153614	0.107865	0.136891	0.143216	0.173355	0.161538	0.0492958	0.0477032	0.0459242	0.0246914	0.045045	0.0240964				AT1G60600	6	2	2	5	1	0	2	1	5	0	3	1
Chr4	18083457	18083458	AT4G38740	three_prime_UTR	+	4	10	8	34	25	9	53	49	63	52	36	97	0.0430108	0.0840336	0.0851064	0.104294	0.0912409	0.101124	0.445378	0.333333	0.319797	0.351351	0.382979	0.331058				AT1G60680	2	2	0	0	1	0	3	5	6	4	3	2
Chr5	4934973	4934974	AT5G15200	three_prime_UTR	+	14	15	15	36	34	11	34	33	66	43	56	83	0.0583333	0.0543478	0.104167	0.056338	0.0589255	0.0658683	0.120567	0.105769	0.146993	0.129518	0.147368	0.124066				AT1G60710	59	67	32	63	44	28	16	39	55	12	14	20
Chr5	15377389	15377390	AT5G38410	three_prime_UTR	+	33	46	25	76	80	21	24	17	21	33	21	43	0.0139241	0.0156463	0.0106474	0.00928528	0.0119332	0.00848142	0.00713861	0.00455276	0.00486111	0.00687787	0.00618739	0.00528905				AT1G60730	3	6	0	1	1	1	2	7	7	1	6	3
Chr1	8028125	8028126	AT1G22690	AMB	-	44	61	45	100	99	44	6	7	18	5	6	4	0.44	0.393548	0.394737	0.377358	0.373585	0.419048	0.193548	0.194444	0.5	0.238095	0.2	0.190476				AT1G60780	11	10	5	17	7	12	2	4	13	2	1	2
Chr1	9207260	9207261	AT1G26630	three_prime_UTR	-	24	28	11	61	47	20	24	37	50	32	45	60	0.0636605	0.0595745	0.0398551	0.0539823	0.0532276	0.0578035	0.0582524	0.0719844	0.0786164	0.0516963	0.0713154	0.0470958				AT1G60870	20	7	17	10	15	10	4	14	15	7	8	8
Chr2	9265240	9265241	AT2G21660	three_prime_UTR	+	2	7	4	12	4	0	38	94	58	36	70	114	0.000588408	0.0026445	0.0036036	0.00217984	0.00109769	0	0.0232558	0.0206821	0.0208408	0.0192616	0.0206795	0.0192178				AT1G60940	5	9	5	3	7	0	4	14	22	2	5	5
Chr4	11471013	11471014	AT4G21570	three_prime_UTR	+	8	9	22	33	32	14	42	52	45	56	42	84	0.129032	0.152542	0.318841	0.235714	0.237037	0.212121	0.567568	0.514851	0.523256	0.57732	0.531646	0.56				AT1G60950	414	169	206	387	283	208	197	444	628	267	307	264
Chr3	5580870	5580871	AT3G16420	AMB	-	52	34	24	107	98	35	12	12	14	16	10	24	0.180556	0.112583	0.139535	0.118757	0.137447	0.126354	0.0603015	0.0348837	0.0262664	0.0424403	0.0263158	0.0323887				AT1G60960	1	1	2	8	0	3	3	1	8	1	1	2
Chr3	18210128	18210129	AT3G49120	three_prime_UTR	-	42	68	33	115	95	45	3	5	10	4	8	10	0.688525	0.666667	0.647059	0.569307	0.549133	0.592105	0.428571	0.3125	0.322581	0.285714	0.421053	0.37037				AT1G60989	2	1	0	8	1	0	3	0	4	3	1	1
Chr4	6409622	6409623	AT4G10340	three_prime_UTR	-	27	40	38	79	42	20	26	36	28	37	24	41	0.0337922	0.040282	0.0450237	0.0472206	0.0372671	0.0392157	0.0152225	0.0242588	0.0218239	0.0231975	0.0253432	0.0234152				AT1G61100	4	3	4	8	10	8	1	1	3	5	2	7
Chr3	8141968	8141969	AT3G22960	three_prime_UTR	-	26	29	25	45	58	16	31	38	53	17	52	47	0.590909	0.852941	0.609756	0.692308	0.816901	0.761905	0.584906	0.622951	0.602273	0.435897	0.753623	0.489583				AT1G61140	18	8	10	8	24	10	7	7	19	13	6	12
Chr4	12766097	12766098	AT4G24770	three_prime_UTR	+	33	31	25	97	62	36	24	21	21	21	27	39	0.180328	0.160622	0.219298	0.196356	0.194357	0.248276	0.106667	0.0985915	0.0734266	0.0846774	0.0978261	0.0882353				AT1G61150	3	0	1	0	1	0	5	5	8	1	3	4
Chr5	20715529	20715530	AT5G50920	three_prime_UTR	+	3	5	1	15	2	1	65	52	55	76	61	101	0.0147783	0.0236967	0.00606061	0.0301811	0.00591716	0.00724638	0.235507	0.188406	0.213178	0.273381	0.234615	0.206122				AT1G61250	49	26	34	37	31	21	19	55	69	14	28	20
Chr4	15470525	15470526	AT4G31985	three_prime_UTR	-	13	20	7	46	40	15	15	57	64	23	51	85	0.0479705	0.0763359	0.0514706	0.0678466	0.0689655	0.0898204	0.0669643	0.109195	0.126733	0.0812721	0.105809	0.113182				AT1G61260	14	4	9	9	29	11	0	3	7	6	7	18
Chr5	5275811	5275812	AT5G16150	three_prime_UTR	-	30	26	23	75	46	30	35	40	47	20	27	37	0.666667	0.634146	0.657143	0.675676	0.575	0.75	0.486111	0.444444	0.456311	0.357143	0.519231	0.506849				AT1G61340	1	2	4	17	9	12	7	8	2	8	22	18
Chr1	16129771	16129772	AT1G42970	three_prime_UTR	-	17	10	7	37	26	8	47	49	49	66	53	66	0.0735931	0.0458716	0.0378378	0.0666667	0.0553191	0.0418848	0.0985325	0.0933333	0.0841924	0.110924	0.112766	0.0779221				AT1G61380	4	2	3	2	3	2	2	2	0	2	3	2
Chr1	20802693	20802694	AT1G55670	three_prime_UTR	+	29	44	38	125	67	44	8	16	18	5	15	26	0.0297741	0.0370995	0.0388946	0.0435237	0.0347691	0.0383944	0.00462963	0.00888889	0.006684	0.00256148	0.00857143	0.0100775				AT1G61520	3270	1891	2986	3261	2273	2756	1067	1838	2274	1142	1475	792
Chr1	29641929	29641930	AT1G78850	three_prime_UTR	+	25	43	29	113	88	52	6	13	20	9	18	18	0.123762	0.182203	0.189542	0.177953	0.200913	0.238532	0.0666667	0.102362	0.13986	0.0538922	0.107143	0.0841121				AT1G61570	9	9	4	7	3	11	3	7	7	1	1	2
Chr2	15598117	15598118	AT2G37130	three_prime_UTR	+	47	33	24	119	54	41	20	21	25	17	14	19	0.345588	0.232394	0.296296	0.388889	0.248848	0.278912	0.137931	0.09375	0.0915751	0.142857	0.0619469	0.0622951				AT1G61620	2	3	5	5	2	3	9	8	17	9	4	4
Chr4	9399985	9399986	AT4G16720	three_prime_UTR	+	8	12	3	22	18	4	35	51	60	44	61	116	0.0571429	0.0779221	0.0379747	0.0658683	0.0625	0.0336134	0.251799	0.237209	0.196721	0.236559	0.262931	0.275534				AT1G61670	9	7	15	14	8	6	2	6	5	5	1	4
Chr5	22248082	22248083	AT5G54770	three_prime_UTR	-	13	10	12	45	40	11	30	34	64	34	57	84	0.0120259	0.00681663	0.0163934	0.0128866	0.0148533	0.0115789	0.0188679	0.0171371	0.0293578	0.0190583	0.0311305	0.0258621				AT1G61740	20	32	15	39	36	30	16	44	41	19	29	30
Chr1	6944995	6944996	AT1G20020	three_prime_UTR	-	23	26	24	53	59	30	30	37	28	24	50	49	0.151316	0.147727	0.226415	0.134177	0.184953	0.238095	0.12987	0.10137	0.097561	0.0879121	0.136986	0.106987				AT1G61770	4	5	1	2	1	1	2	1	2	2	2	1
Chr1	28517683	28517684	AT1G75950	three_prime_UTR	-	40	35	27	100	58	36	11	15	26	20	24	41	0.512821	0.406977	0.442623	0.421941	0.36478	0.580645	0.135802	0.197368	0.226087	0.192308	0.255319	0.239766				AT1G61780	31	22	24	18	25	13	7	26	39	10	14	17
Chr2	15166413	15166414	AT2G36120	three_prime_UTR	-	6	1	0	10	2	5	25	91	47	42	81	123	0.01	0.00197239	0	0.0070373	0.00240385	0.00907441	0.0479846	0.0448497	0.0449331	0.0334928	0.0398426	0.0397415				AT1G61820	3	7	2	9	16	4	1	0	2	2	2	1
Chr3	1083357	1083358	AT3G04120	three_prime_UTR	-	31	28	15	74	43	22	31	26	33	35	22	72	0.191358	0.150538	0.145631	0.189744	0.149826	0.161765	0.172222	0.117647	0.103448	0.151515	0.118919	0.166667				AT1G61890	24	46	47	119	131	133	38	69	29	89	80	79
Chr4	14202846	14202847	AT4G28750	three_prime_UTR	+	27	30	30	60	44	32	39	25	40	41	28	36	0.0636792	0.0474684	0.0519031	0.0374532	0.0450358	0.0453258	0.048811	0.0420168	0.0482509	0.0391595	0.0448718	0.0322292				AT1G61900	0	3	1	7	8	7	4	3	7	1	1	1
Chr1	6377331	6377332	AT1G18540	three_prime_UTR	+	45	33	32	136	85	32	8	10	9	11	5	25	0.652174	0.458333	0.492308	0.564315	0.548387	0.52459	0.0754717	0.0819672	0.0810811	0.0964912	0.0413223	0.0988142				AT1G62040	2	3	5	4	2	5	2	10	11	5	5	2
Chr1	26715189	26715190	AT1G70850	AMB	+	56	65	15	90	89	53	5	14	17	5	12	10	0.411765	0.496183	0.234375	0.346154	0.39207	0.40458	0.125	0.0903226	0.0885417	0.0704225	0.0851064	0.0666667				AT1G62180	8	2	2	10	4	2	0	1	3	0	1	2
Chr2	15981593	15981594	AT2G38140	three_prime_UTR	-	22	32	28	72	79	17	31	26	22	32	19	51	0.150685	0.191617	0.235294	0.166282	0.230321	0.160377	0.147619	0.183099	0.1375	0.15311	0.147287	0.138587				AT1G62310	1	8	4	4	3	3	5	3	13	2	1	1
Chr1	22039971	22039972	AT1G59870	three_prime_UTR	-	21	38	16	42	24	8	38	45	76	33	36	53	0.0660377	0.10411	0.0672269	0.0705882	0.0520607	0.0496894	0.224852	0.164835	0.22093	0.15493	0.144	0.174917				AT1G62380	265	296	180	217	246	207	126	223	334	113	198	106
Chr1	28157587	28157588	AT1G74970	three_prime_UTR	+	14	24	13	63	31	11	32	48	38	26	56	74	0.205882	0.285714	0.254902	0.29717	0.21831	0.196429	0.32	0.360902	0.275362	0.25	0.368421	0.323144				AT1G62390	7	8	1	8	5	2	4	10	9	3	10	4
Chr3	3419755	3419756	AT3G10920	three_prime_UTR	-	35	32	19	109	76	34	17	26	15	16	23	28	0.546875	0.533333	0.59375	0.586022	0.558824	0.653846	0.217949	0.191176	0.214286	0.166667	0.167883	0.156425				AT1G62480	746	615	258	221	493	212	149	315	411	120	168	175
Chr3	5333726	5333727	AT3G15730	three_prime_UTR	-	33	54	30	81	73	25	17	12	30	28	23	24	0.515625	0.72	0.681818	0.586957	0.536765	0.510204	0.180851	0.110092	0.149254	0.225806	0.154362	0.132597				AT1G62510	41	33	30	49	33	37	21	16	47	19	16	12
Chr5	25371909	25371910	AT5G63310	three_prime_UTR	+	13	14	4	27	18	7	33	40	70	35	59	110	0.254902	0.35	0.16	0.214286	0.191489	0.233333	0.478261	0.512821	0.538462	0.291667	0.608247	0.445344				AT1G62560	2	1	1	8	3	1	1	2	2	1	6	1
Chr3	5468540	5468541	AT3G16140	three_prime_UTR	+	16	16	12	54	37	12	44	46	47	38	39	68	0.0711111	0.0617761	0.0560748	0.0801187	0.0683919	0.0493827	0.136646	0.131805	0.0947581	0.103261	0.113372	0.130518				AT1G62660	50	36	40	45	28	16	18	39	47	8	14	14
Chr4	16340047	16340048	AT4G34110	three_prime_UTR	-	27	16	20	66	33	15	23	31	43	38	30	87	0.152542	0.0903955	0.142857	0.123827	0.0791367	0.108696	0.165468	0.168478	0.170635	0.178404	0.157068	0.195506				AT1G62740	6	4	4	1	4	1	5	10	10	5	7	3
Chr5	210355	210356	AT5G01530	three_prime_UTR	-	22	39	12	61	45	28	38	34	52	36	21	41	0.0410448	0.0458824	0.0182094	0.0368135	0.0349379	0.0403458	0.0329861	0.0371179	0.0387481	0.0303286	0.0218978	0.0284525				AT1G62750	107	72	86	85	63	77	29	91	120	36	51	49
Chr5	693107	693108	AT5G02960	three_prime_UTR	+	8	13	8	20	17	5	47	35	66	63	54	93	0.0350877	0.0477941	0.0615385	0.0325733	0.0371991	0.033557	0.164336	0.134615	0.163366	0.184751	0.162651	0.164602				AT1G62780	46	26	18	20	14	13	3	18	34	5	8	6
Chr1	11214879	11214880	AT1G31330	three_prime_UTR	+	39	40	27	58	49	39	18	41	29	20	22	46	0.053719	0.0431034	0.031653	0.0352584	0.0439068	0.0671256	0.0226415	0.0417091	0.038874	0.0217865	0.0341615	0.0360784				AT1G62790	18	7	12	14	8	8	6	14	26	2	6	7
Chr2	9265262	9265263	AT2G21660	three_prime_UTR	+	47	39	21	55	73	19	20	39	28	17	27	43	0.0138276	0.0147337	0.0189189	0.00999092	0.0200329	0.0154096	0.0122399	0.00858086	0.0100611	0.00909577	0.00797637	0.00724882				AT1G62820	7	2	1	4	4	5	2	5	4	2	7	3
Chr2	9265320	9265321	AT2G21660	three_prime_UTR	+	9	6	5	3	6	3	33	88	48	40	49	138	0.00264784	0.00226672	0.0045045	0.000544959	0.00164654	0.00243309	0.0201958	0.0193619	0.0172476	0.0214018	0.0144756	0.0232637				AT1G63000	16	6	8	7	10	4	8	21	16	4	9	6
Chr3	3778017	3778018	AT3G11940	three_prime_UTR	+	28	47	18	75	69	34	9	15	40	23	33	37	0.222222	0.256831	0.195652	0.201072	0.242958	0.274194	0.0532544	0.0837989	0.149254	0.128492	0.136929	0.106628				AT1G63010	14	1	7	1	0	9	3	5	2	5	6	2
Chr3	5669540	5669541	AT3G16640	three_prime_UTR	+	5	11	2	15	14	4	40	69	52	69	75	72	0.00420875	0.00666263	0.00207469	0.00385703	0.00464962	0.00330579	0.0208551	0.035567	0.0211726	0.033221	0.0308769	0.0244316				AT1G63090	4	2	2	32	30	21	0	3	0	19	26	20
Chr4	2720094	2720095	AT4G05320	three_prime_UTR	-	48	42	25	66	50	34	30	36	44	12	18	23	0.149068	0.127273	0.105932	0.176944	0.15674	0.195402	0.0697674	0.0784314	0.0747029	0.0533333	0.0779221	0.0597403				AT1G63120	6	4	0	9	6	4	1	6	8	2	5	1
Chr4	18083429	18083430	AT4G38740	three_prime_UTR	+	34	36	34	115	108	23	7	8	19	12	8	24	0.365591	0.302521	0.361702	0.352761	0.394161	0.258427	0.0588235	0.0544218	0.0964467	0.0810811	0.0851064	0.0819113				AT1G63260	2	4	5	9	7	1	1	3	3	1	1	0
Chr5	17686525	17686526	AT5G43940	three_prime_UTR	-	31	52	31	76	75	31	12	15	41	14	30	20	0.430556	0.675325	0.492063	0.417582	0.528169	0.469697	0.196721	0.176471	0.288732	0.186667	0.283019	0.185185				AT1G63290	5	6	2	1	3	3	0	0	2	0	2	1
Chr1	10377836	10377837	AT1G29670	three_prime_UTR	-	35	30	22	113	74	40	14	15	14	26	17	27	0.267176	0.26087	0.19469	0.234927	0.305785	0.27972	0.0952381	0.0681818	0.0921053	0.103175	0.0674603	0.0879479				AT1G63500	8	6	10	10	6	4	4	9	12	2	5	8
Chr3	23091562	23091563	AT3G62410	three_prime_UTR	-	60	49	33	63	59	16	12	40	29	13	13	40	0.869565	0.844828	0.804878	0.818182	0.855072	0.592593	0.413793	0.519481	0.517857	0.565217	0.619048	0.512821				AT1G63530	8	10	5	10	2	7	2	4	4	3	4	1
Chr4	10104670	10104671	AT4G18280	three_prime_UTR	-	52	15	30	143	64	39	12	18	8	9	8	29	0.553191	0.46875	0.638298	0.694175	0.695652	0.696429	0.235294	0.253521	0.163265	0.209302	0.163265	0.3625				AT1G63610	5	6	0	1	1	3	2	0	3	1	2	2
Chr5	16912474	16912475	AT5G42300	three_prime_UTR	+	48	38	30	157	90	50	1	3	4	1	1	4	0.350365	0.336283	0.394737	0.378313	0.393013	0.331126	0.00884956	0.0143541	0.0177778	0.00641026	0.00465116	0.013986				AT1G63660	16	10	13	11	11	11	10	13	29	2	7	2
Chr1	22701245	22701246	AT1G61520	three_prime_UTR	-	4	6	3	13	5	4	53	47	88	74	35	94	0.00505051	0.0040678	0.00262697	0.0057168	0.00272035	0.00374883	0.0192308	0.0206775	0.0269856	0.0247823	0.0185087	0.0287462				AT1G63690	8	9	3	7	10	10	3	4	12	0	2	3
Chr3	5802551	5802552	AT3G17020	three_prime_UTR	+	0	1	1	7	4	5	54	48	71	56	97	82	0	0.00666667	0.0108696	0.0174129	0.0116959	0.0367647	0.339623	0.256684	0.297071	0.260465	0.38189	0.262821				AT1G63750	0	1	1	1	9	6	0	1	2	0	2	1
Chr3	17779485	17779486	AT3G48140	three_prime_UTR	-	13	17	10	42	30	19	26	33	41	52	74	69	0.0659898	0.0862944	0.075188	0.0734266	0.080429	0.103825	0.13	0.12	0.0983213	0.180556	0.177458	0.122558				AT1G63770	108	59	71	113	83	68	26	84	72	24	45	39
Chr4	10888296	10888297	AT4G20150	three_prime_UTR	+	40	28	18	114	78	21	15	22	25	21	16	28	0.487805	0.373333	0.428571	0.463415	0.397959	0.323077	0.192308	0.189655	0.164474	0.216495	0.137931	0.148936				AT1G63800	9	12	6	4	5	13	7	7	9	0	6	8
Chr5	5908278	5908279	AT5G17870	three_prime_UTR	-	22	28	19	54	57	21	20	27	47	29	30	72	0.124294	0.140704	0.152	0.108	0.158774	0.12426	0.104712	0.143617	0.17803	0.121339	0.163934	0.196185				AT1G63830	62	43	62	64	65	48	17	40	57	18	23	18
Chr1	2049362	2049363	AT1G06680	three_prime_UTR	-	10	4	4	11	18	2	66	59	36	73	33	109	0.0144928	0.00492611	0.00641026	0.00686642	0.0169972	0.00376648	0.0580475	0.0475423	0.033241	0.0539542	0.0385514	0.0491434				AT1G63940	25	9	3	12	8	6	0	10	13	2	4	4
Chr1	25376026	25376027	AT1G67700	three_prime_UTR	-	14	13	12	35	26	8	45	38	52	52	44	86	0.368421	0.232143	0.27907	0.330189	0.382353	0.190476	0.463918	0.481013	0.485981	0.514851	0.52381	0.508876				AT1G63970	11	7	7	9	7	11	8	15	27	8	12	13
Chr5	506559	506560	AT5G02380	three_prime_UTR	+	1	2	0	8	6	1	43	53	100	49	66	96	0.0015528	0.00202634	0	0.00315706	0.00286807	0.00113507	0.0454545	0.0535354	0.0641026	0.0493952	0.0599455	0.0592959				AT1G63980	21	35	16	29	32	16	11	13	17	7	19	8
Chr5	22604961	22604962	AT5G55850	three_prime_UTR	-	32	17	25	65	67	30	14	35	24	16	24	76	0.390244	0.226667	0.373134	0.245283	0.331683	0.441176	0.2	0.393258	0.206897	0.219178	0.173913	0.322034				AT1G64040	23	18	18	20	15	24	10	19	26	9	14	15
Chr1	20309772	20309773	AT1G54410	three_prime_UTR	+	4	8	7	20	9	3	31	71	68	44	69	90	0.00520833	0.00968523	0.0137525	0.00966651	0.00764007	0.00377358	0.0424077	0.0410405	0.0603372	0.052381	0.0363541	0.0300501				AT1G64090	6	3	2	9	10	1	5	6	12	3	8	5
Chr3	2605469	2605470	AT3G08580	three_prime_UTR	+	32	36	19	105	95	29	10	15	21	27	9	26	0.131687	0.146341	0.131944	0.14094	0.164645	0.169591	0.0416667	0.0531915	0.0594901	0.0974729	0.0322581	0.0453752				AT1G64140	12	10	7	10	20	6	33	38	70	20	9	29
Chr4	14825864	14825865	AT4G30280	three_prime_UTR	+	3	1	2	0	1	0	59	117	86	34	76	45	0.00746269	0.0046729	0.00743494	0	0.00167785	0	0.182663	0.191176	0.186957	0.126866	0.135231	0.125698				AT1G64150	11	4	10	6	6	3	1	2	5	1	5	3
Chr5	15384239	15384240	AT5G38430	three_prime_UTR	+	31	43	13	58	56	15	28	40	36	22	23	59	0.0676856	0.0882957	0.0637255	0.0749354	0.0722581	0.0980392	0.0658824	0.0542741	0.0527086	0.0496614	0.0909091	0.0502128				AT1G64160	8	6	2	1	4	1	2	2	2	0	0	1
Chr3	4061041	4061042	AT3G12780	three_prime_UTR	+	17	16	12	71	23	12	31	40	25	34	49	93	0.0639098	0.0590406	0.0722892	0.0839243	0.0545024	0.0560748	0.113139	0.0826446	0.0798722	0.0985507	0.11086	0.11019				AT1G64190	10	1	2	4	4	3	0	1	2	0	0	0
Chr4	494768	494769	AT4G01150	three_prime_UTR	-	5	4	5	28	15	9	38	53	66	49	75	76	0.0149701	0.0105541	0.0177305	0.0269231	0.0212164	0.0247934	0.0806794	0.0857605	0.0719738	0.0844828	0.0855188	0.0749507				AT1G64230	199	153	122	168	168	134	74	174	283	72	118	101
Chr4	15926704	15926705	AT4G33010	three_prime_UTR	+	36	45	42	104	79	33	12	15	18	18	8	13	0.262774	0.335821	0.281879	0.382353	0.305019	0.259843	0.0506329	0.0731707	0.0527859	0.0865385	0.0677966	0.0415335				AT1G64280	7	1	1	5	7	7	0	2	4	3	4	4
Chr1	1766575	1766576	AT1G05850	three_prime_UTR	+	6	6	2	39	16	12	26	60	85	35	61	74	0.0582524	0.0517241	0.021978	0.116766	0.0730594	0.104348	0.189781	0.275229	0.313653	0.239726	0.246964	0.237942				AT1G64370	189	157	96	94	109	42	107	134	241	61	77	74
Chr1	19455641	19455642	AT1G52230	three_prime_UTR	-	9	22	13	13	19	7	53	62	78	45	42	59	0.0671642	0.141026	0.0822785	0.038806	0.0815451	0.0642202	0.33758	0.350282	0.29771	0.314685	0.365217	0.251064				AT1G64380	4	2	6	5	21	9	2	12	6	12	9	6
Chr2	7201562	7201563	AT2G16600	three_prime_UTR	-	50	50	21	101	52	35	15	16	24	10	19	29	0.37594	0.26178	0.228261	0.330065	0.208835	0.301724	0.0819672	0.0903955	0.0963855	0.0671141	0.109827	0.0920635				AT1G64490	13	10	2	9	9	0	2	0	3	3	3	1
Chr4	7804003	7804004	AT4G13430	three_prime_UTR	+	36	53	26	123	93	28	9	9	21	7	9	8	0.486486	0.469027	0.4	0.56682	0.540698	0.4	0.111111	0.125	0.166667	0.0864198	0.115385	0.0544218				AT1G64510	168	124	90	105	85	72	50	119	136	40	64	87
Chr4	7864797	7864798	AT4G13520	three_prime_UTR	-	7	4	1	19	14	3	21	71	69	44	75	94	0.148936	0.0754717	0.037037	0.126667	0.14433	0.0857143	0.388889	0.47651	0.472603	0.478261	0.513699	0.566265				AT1G64520	47	25	41	53	28	27	11	31	63	11	20	10
Chr4	16340066	16340067	AT4G34110	three_prime_UTR	-	39	36	31	124	102	29	6	7	15	7	6	20	0.220339	0.20339	0.221429	0.232645	0.244604	0.210145	0.0431655	0.0380435	0.0595238	0.0328638	0.0314136	0.0449438				AT1G64550	15	8	9	16	14	8	10	15	20	2	12	7
Chr1	5472916	5472917	AT1G15930	three_prime_UTR	-	21	34	16	55	34	19	28	35	51	34	28	66	0.177966	0.242857	0.197531	0.158501	0.172589	0.204301	0.229508	0.241379	0.246377	0.22973	0.197183	0.257812				AT1G64640	3	0	0	2	1	0	2	5	6	5	1	3
Chr1	27992971	27992972	AT1G74470	three_prime_UTR	-	17	39	35	70	46	33	38	22	33	19	29	40	0.178947	0.342105	0.291667	0.336538	0.291139	0.362637	0.167401	0.119565	0.146018	0.087963	0.179012	0.165289				AT1G64650	12	7	4	4	6	8	7	6	9	3	2	5
Chr4	14465042	14465043	AT4G29390	three_prime_UTR	+	10	13	6	40	26	6	35	51	56	33	47	98	0.142857	0.175676	0.153846	0.164609	0.185714	0.142857	0.384615	0.364286	0.363636	0.366667	0.379032	0.445455				AT1G64660	8	12	4	5	9	8	4	9	4	4	3	6
Chr5	3428907	3428908	AT5G10860	three_prime_UTR	+	28	41	15	64	37	17	17	47	42	15	56	42	0.259259	0.29078	0.25	0.25098	0.24026	0.269841	0.124088	0.265537	0.230769	0.135135	0.282828	0.229508				AT1G64680	21	14	13	18	10	14	1	7	11	4	5	2
Chr5	22184510	22184511	AT5G54600	three_prime_UTR	-	16	29	19	72	46	24	30	28	34	26	42	55	0.213333	0.25	0.240506	0.266667	0.306667	0.27907	0.212766	0.166667	0.216561	0.145251	0.203883	0.20073				AT1G64720	566	713	269	387	772	224	126	148	200	152	178	190
Chr1	29346993	29346994	AT1G78040	three_prime_UTR	-	9	21	18	50	44	29	35	33	44	31	43	63	0.0381356	0.0697674	0.0927835	0.0591017	0.0701754	0.0909091	0.115894	0.106452	0.107579	0.0948012	0.0983982	0.133758				AT1G64750	50	37	33	33	21	22	18	41	67	13	26	31
Chr2	6393005	6393006	.	.	-	32	48	31	94	67	34	23	12	25	17	11	26	0.00494285	0.00879927	0.00313258	0.0139777	0.00585051	0.00241392	0.00196716	0.0040678	0.00167763	0.00422465	0.00392717	0.00550614				AT1G64760	8	4	1	3	6	5	0	2	0	0	0	0
Chr3	363982	363983	AT3G02080	three_prime_UTR	+	11	9	6	48	16	10	29	50	55	42	55	89	0.115789	0.0661765	0.0983607	0.136364	0.0653061	0.10989	0.254386	0.26738	0.272277	0.336	0.357143	0.360324				AT1G64770	2	0	1	2	2	0	6	9	11	10	7	6
Chr3	21674793	21674794	AT3G58610	AMB	-	27	31	23	90	75	37	17	22	33	19	28	18	0.167702	0.183432	0.270588	0.25641	0.287356	0.25	0.104938	0.0986547	0.0857143	0.111765	0.124444	0.0576923				AT1G64850	3	3	5	7	1	2	3	3	5	3	3	3
Chr5	22308311	22308312	AT5G54940	three_prime_UTR	+	14	14	10	17	12	7	38	66	71	50	61	60	0.0686275	0.0945946	0.0877193	0.0825243	0.0609137	0.0752688	0.166667	0.172324	0.199438	0.203252	0.252066	0.188679				AT1G64980	27	26	11	26	27	13	4	9	19	10	12	16
Chr1	29303976	29303977	AT1G77940	three_prime_UTR	+	16	19	13	50	39	12	26	36	47	29	45	87	0.280702	0.404255	0.371429	0.333333	0.382353	0.266667	0.257426	0.333333	0.321918	0.308511	0.338346	0.368644				AT1G65030	3	2	2	4	6	0	1	2	4	2	0	0
Chr2	13019206	13019207	AT2G30570	three_prime_UTR	+	50	67	59	100	62	30	11	9	11	12	2	6	0.0558659	0.0630885	0.0699881	0.0454339	0.0408971	0.0399467	0.00824588	0.00708661	0.00721311	0.00864553	0.00176056	0.00345622				AT1G65220	24	22	22	15	15	8	11	31	41	8	7	9
Chr1	7042552	7042553	AT1G20340	three_prime_UTR	+	14	14	9	31	25	15	49	39	65	25	28	104	0.0122378	0.00782123	0.0064194	0.00841477	0.00878426	0.00900901	0.0262313	0.0220963	0.0310115	0.0104515	0.0182648	0.0266872				AT1G65260	74	75	58	71	56	43	22	36	89	20	38	25
Chr3	18052599	18052600	AT3G48740	three_prime_UTR	+	17	37	17	50	38	20	42	41	42	38	23	53	0.5	0.528571	0.53125	0.574713	0.575758	0.540541	0.461538	0.476744	0.392523	0.481013	0.328571	0.368056				AT1G65270	15	6	12	8	2	3	13	22	23	1	5	10
Chr3	19506812	19506813	AT3G52590	three_prime_UTR	-	32	37	17	104	93	32	10	9	19	16	17	31	0.192771	0.194737	0.173469	0.210526	0.259777	0.211921	0.0460829	0.0338346	0.0471464	0.0689655	0.0501475	0.0660981				AT1G65290	87	69	48	55	60	41	28	60	79	16	32	31
Chr4	9400033	9400034	AT4G16720	three_prime_UTR	+	26	27	13	58	58	22	17	21	46	25	35	69	0.185714	0.175325	0.164557	0.173653	0.201389	0.184874	0.122302	0.0976744	0.15082	0.134409	0.150862	0.163895				AT1G65310	3	2	2	3	4	2	2	8	7	0	0	4
Chr4	18163566	18163567	AT4G38970	three_prime_UTR	+	16	9	18	42	40	15	28	38	37	67	32	75	0.0409207	0.0244565	0.0504202	0.040856	0.052356	0.0353774	0.0464345	0.0676157	0.0508941	0.0823096	0.0615385	0.0635593				AT1G65390	34	40	68	54	86	31	23	28	62	49	69	71
Chr1	13210360	13210361	AT1G35680	three_prime_UTR	-	47	36	27	97	49	32	21	17	23	21	18	28	0.474747	0.36	0.350649	0.378906	0.310127	0.372093	0.162791	0.130769	0.137725	0.139073	0.120805	0.117155				AT1G65410	1	2	2	2	1	0	2	3	10	2	3	6
Chr2	4006134	4006135	.	.	+	15	24	8	50	46	16	44	36	35	49	30	63	0.00231696	0.00439963	0.000808407	0.00743494	0.00401677	0.00113596	0.00376326	0.0122034	0.00234868	0.0121769	0.0107105	0.0133418				AT1G65430	2	1	2	9	2	1	2	2	3	0	0	2
Chr2	14522575	14522576	AT2G34420	three_prime_UTR	+	27	46	38	42	52	26	57	27	20	47	15	19	0.0268123	0.0216471	0.0223661	0.0182688	0.0296804	0.0254403	0.0165601	0.0137685	0.0119904	0.0152846	0.0160428	0.00875173				AT1G65440	36	39	8	30	41	15	9	28	28	9	9	12
Chr2	15166439	15166440	AT2G36120	three_prime_UTR	-	3	4	4	18	6	1	15	78	38	49	78	122	0.005	0.00788955	0.0122324	0.0126671	0.00721154	0.00181488	0.0287908	0.0384426	0.0363289	0.039075	0.0383669	0.0394184				AT1G65480	0	1	1	0	0	1	7	12	16	6	7	7
Chr1	29736921	29736922	AT1G79040	three_prime_UTR	-	19	30	26	77	43	23	23	33	45	41	25	30	0.00844444	0.00851789	0.00985595	0.0108803	0.00707586	0.00732018	0.00444702	0.00560272	0.00589623	0.00632911	0.00430367	0.0031736				AT1G65481	15	27	9	8	22	6	5	12	9	1	10	8
Chr2	13019211	13019212	AT2G30570	three_prime_UTR	+	46	59	51	115	64	32	11	2	11	8	5	11	0.0513966	0.0555556	0.0604982	0.052249	0.0422164	0.0426099	0.00824588	0.0015748	0.00721311	0.00576369	0.00440141	0.00633641				AT1G65486	9	0	10	11	2	2	3	9	7	5	11	6
Chr3	20790667	20790668	AT3G56020	three_prime_UTR	+	12	25	10	47	27	18	29	24	33	50	16	124	0.210526	0.287356	0.163934	0.201717	0.173077	0.236842	0.271028	0.272727	0.279661	0.301205	0.195122	0.365782				AT1G65490	4	5	9	3	11	4	0	0	0	2	1	0
Chr4	7401256	7401257	AT4G12470	three_prime_UTR	+	8	46	1	32	22	11	24	58	41	26	62	84	0.0567376	0.171642	0.0128205	0.0471281	0.0526316	0.0780142	0.0460653	0.114625	0.0446137	0.0508806	0.0731132	0.0751342				AT1G65500	51	27	17	58	24	9	12	31	30	8	15	16
Chr5	24121860	24121861	AT5G59880	three_prime_UTR	-	33	32	29	86	60	24	21	15	25	20	31	39	0.407407	0.4	0.537037	0.40566	0.363636	0.413793	0.308824	0.197368	0.265957	0.246914	0.356322	0.216667				AT1G65520	1	0	3	4	2	0	1	10	5	0	2	4
Chr4	14465054	14465055	AT4G29390	three_prime_UTR	+	36	32	15	103	56	18	17	24	36	19	22	36	0.514286	0.432432	0.384615	0.423868	0.4	0.428571	0.186813	0.171429	0.233766	0.211111	0.177419	0.163636				AT1G65540	2	5	5	0	1	6	0	3	3	3	2	5
Chr5	26062649	26062650	AT5G65220	three_prime_UTR	-	23	17	19	64	56	25	24	26	25	41	34	60	0.169118	0.085	0.138686	0.151659	0.168168	0.147059	0.0995851	0.100386	0.0847458	0.11326	0.0947075	0.119284				AT1G65580	3	3	1	2	5	5	2	5	3	2	4	5
Chr1	8263551	8263552	AT1G23290	three_prime_UTR	-	28	39	18	104	88	28	15	13	19	20	13	28	0.444444	0.433333	0.375	0.514851	0.463158	0.378378	0.16129	0.146067	0.132867	0.18018	0.136842	0.157303				AT1G65590	1	0	1	1	0	4	3	5	5	8	1	1
Chr1	25263778	25263779	AT1G67430	three_prime_UTR	-	48	49	25	143	83	17	7	3	6	10	7	15	0.369231	0.316129	0.316456	0.338863	0.293286	0.186813	0.0358974	0.0136986	0.0247934	0.0420168	0.0348259	0.0322581				AT1G65610	3	4	1	4	0	4	6	4	7	2	4	3
Chr4	7406115	7406116	AT4G12480	three_prime_UTR	+	22	48	13	109	71	20	24	13	24	21	15	33	0.173228	0.209607	0.232143	0.210425	0.215152	0.210526	0.09375	0.0646766	0.0581114	0.0807692	0.0413223	0.0550918				AT1G65650	9	12	3	11	2	3	2	9	8	2	5	3
Chr4	12871197	12871198	AT4G25050	three_prime_UTR	-	18	14	11	35	30	21	45	37	35	55	37	75	0.195652	0.16092	0.161765	0.175	0.2	0.28	0.36	0.274074	0.234899	0.307263	0.291339	0.279851				AT1G65660	1	3	6	4	3	6	1	1	6	1	1	3
Chr5	9837276	9837277	AT5G27770	three_prime_UTR	-	24	28	16	80	35	20	26	28	37	29	41	49	0.444444	0.518519	0.533333	0.487805	0.324074	0.487805	0.393939	0.304348	0.305785	0.298969	0.347458	0.318182				AT1G65720	231	224	139	275	160	117	99	157	228	60	109	74
Chr1	7146433	7146434	AT1G20620	three_prime_UTR	-	38	22	20	45	51	19	19	42	57	16	27	56	0.0473815	0.0223124	0.033389	0.0357711	0.0373626	0.0391753	0.0231144	0.0356234	0.0367742	0.0338266	0.0331288	0.0451249				AT1G65820	131	111	140	120	85	71	53	104	186	40	67	65
Chr1	25048325	25048326	AT1G67090	three_prime_UTR	+	2	2	3	2	1	1	53	53	63	52	53	127	0.000476077	0.000425804	0.00102319	0.000165673	0.000106883	0.0002849	0.00855805	0.0080916	0.00761053	0.00641579	0.00817397	0.00916438				AT1G65845	203	63	137	44	82	77	79	161	264	49	119	79
Chr5	3428955	3428956	AT5G10860	three_prime_UTR	+	5	5	7	10	6	2	56	67	67	59	60	68	0.0462963	0.035461	0.116667	0.0392157	0.038961	0.031746	0.408759	0.378531	0.368132	0.531532	0.30303	0.371585				AT1G65930	233	178	126	113	161	96	75	177	288	54	97	106
Chr1	50090	50091	AT1G01100	three_prime_UTR	+	19	25	13	58	41	24	32	28	58	40	22	51	0.0637584	0.0652742	0.0524194	0.070303	0.0582386	0.0659341	0.092219	0.0985915	0.102655	0.100251	0.0830189	0.0790698				AT1G65960	281	337	198	145	191	114	182	242	423	99	140	118
Chr4	9280715	9280716	AT4G16450	AMB	-	35	34	25	101	101	40	5	8	17	7	9	29	0.5	0.357895	0.446429	0.394531	0.5	0.56338	0.111111	0.135593	0.186813	0.0823529	0.140625	0.192053				AT1G65970	91	134	41	153	124	63	133	255	307	85	133	97
Chr2	13019193	13019194	AT2G30570	three_prime_UTR	+	9	18	14	27	37	13	75	44	33	54	24	62	0.0100559	0.0169492	0.0166074	0.0122672	0.0244063	0.0173103	0.0562219	0.0346457	0.0216393	0.0389049	0.0211268	0.0357143				AT1G65980	280	268	210	321	189	197	102	184	282	53	120	89
Chr2	19447400	19447401	AT2G47400	three_prime_UTR	-	26	43	33	65	45	28	23	24	30	41	19	33	0.0539419	0.0624093	0.0630975	0.0611477	0.0567465	0.0693069	0.0291508	0.0235988	0.0340522	0.0401567	0.0242347	0.0235378				AT1G65985	3	6	5	7	4	1	0	1	6	0	4	2
Chr4	1441851	1441852	AT4G03280	three_prime_UTR	-	6	12	8	17	14	4	53	38	60	47	66	85	0.021978	0.0359281	0.0373832	0.0247093	0.0277228	0.0190476	0.148459	0.107345	0.137615	0.10262	0.167089	0.137763				AT1G66100	0	1	1	18	0	0	4	10	7	4	4	3
Chr5	25628628	25628629	AT5G64040	three_prime_UTR	+	15	23	19	27	26	7	39	70	47	49	34	54	0.0537634	0.05	0.0482234	0.0387931	0.0465116	0.0197183	0.067474	0.124555	0.0863971	0.0768025	0.0726496	0.0756303				AT1G66150	6	2	1	10	10	2	0	0	1	0	0	0
Chr1	5446591	5446592	AT1G15820	three_prime_UTR	+	26	37	44	59	46	31	41	27	19	41	15	23	0.0496183	0.0480519	0.0559796	0.0495382	0.0622463	0.0520134	0.0640625	0.0537849	0.0437788	0.061747	0.0931677	0.0413669				AT1G66160	4	0	2	30	36	36	3	8	2	21	19	17
Chr1	20802722	20802723	AT1G55670	three_prime_UTR	+	9	15	5	35	31	10	51	42	57	50	41	63	0.00924025	0.0126476	0.00511771	0.0121866	0.0160872	0.008726	0.0295139	0.0233333	0.021166	0.0256148	0.0234286	0.0244186				AT1G66180	16	11	12	139	121	110	4	8	13	37	50	56
Chr5	21243442	21243443	AT5G52310	three_prime_UTR	-	5	4	9	16	20	12	9	68	13	34	120	99	0.0806452	0.114286	0.118421	0.0546075	0.136054	0.141176	0.45	0.453333	0.342105	0.290598	0.472441	0.409091				AT1G66200	133	91	92	160	117	66	40	85	169	29	84	64
Chr1	4016896	4016897	AT1G11910	three_prime_UTR	+	14	13	4	35	22	10	39	68	47	46	43	67	0.184211	0.142857	0.0740741	0.248227	0.181818	0.178571	0.557143	0.715789	0.484536	0.638889	0.589041	0.57265				AT1G66240	209	149	102	102	107	62	65	201	269	59	72	82
Chr1	20648470	20648471	AT1G55330	three_prime_UTR	+	26	8	10	19	33	24	23	54	63	40	43	65	0.1625	0.0695652	0.0869565	0.0509383	0.106109	0.135593	0.211009	0.198529	0.175	0.242424	0.15035	0.201863				AT1G66260	66	39	30	31	59	23	19	48	70	39	43	53
Chr3	727602	727603	AT3G03150	three_prime_UTR	+	27	42	20	65	52	21	35	19	41	19	22	45	0.55102	0.65625	0.625	0.590909	0.541667	0.403846	0.368421	0.413043	0.460674	0.296875	0.372881	0.387931				AT1G66270	51	38	20	38	28	19	26	48	90	8	30	32
Chr5	15380988	15380989	AT5G38420	three_prime_UTR	+	12	5	2	21	14	3	30	71	64	33	49	104	0.0230326	0.00838926	0.00537634	0.013125	0.0131579	0.0078125	0.0537634	0.0694716	0.085906	0.0530547	0.076087	0.0716747				AT1G66280	76	47	19	45	51	17	38	84	107	25	27	30
Chr1	22445160	22445161	AT1G60950	three_prime_UTR	-	38	46	41	126	52	27	12	15	17	11	4	18	0.143939	0.149837	0.153558	0.200637	0.117117	0.137056	0.0576923	0.0530035	0.0439276	0.0533981	0.0236686	0.0434783				AT1G66340	2	3	2	6	0	0	4	3	3	1	0	1
Chr1	29736880	29736881	AT1G79040	three_prime_UTR	-	0	2	5	11	4	3	69	52	52	61	51	97	0	0.000567859	0.00189538	0.00155433	0.00065822	0.000954806	0.0133411	0.00882852	0.00681342	0.00941649	0.00877948	0.0102613				AT1G66410	174	158	98	120	116	89	71	173	277	44	67	91
Chr1	30041335	30041336	AT1G79850	three_prime_UTR	+	28	21	19	97	40	22	19	24	20	30	25	62	0.158192	0.0995261	0.119497	0.169877	0.0987654	0.120219	0.0719697	0.0926641	0.0706714	0.084507	0.121359	0.0845839				AT1G66430	29	33	16	31	26	27	5	23	29	9	11	14
Chr2	5539314	5539315	AT2G13360	three_prime_UTR	+	19	22	17	25	22	11	59	59	60	27	36	49	0.0785124	0.0766551	0.0705394	0.065445	0.0745763	0.0769231	0.116142	0.12743	0.131291	0.0828221	0.140625	0.124051				AT1G66580	230	149	189	190	159	147	112	215	288	69	101	100
Chr2	18093777	18093778	AT2G43620	three_prime_UTR	+	18	11	15	60	26	17	15	25	63	47	32	77	0.113208	0.0964912	0.157895	0.0940439	0.101961	0.0845771	0.263158	0.221239	0.167553	0.21659	0.104575	0.201044				AT1G66670	88	65	29	61	43	50	29	34	59	17	23	18
Chr3	7376641	7376642	AT3G21055	three_prime_UTR	+	30	38	41	92	73	26	18	19	17	15	4	33	0.0490196	0.0480405	0.0584879	0.0479416	0.054846	0.0458554	0.0263543	0.0332168	0.0266458	0.0188442	0.0117994	0.0264				AT1G66680	7	5	1	5	5	0	1	4	8	2	4	2
Chr5	17761981	17761982	AT5G44130	three_prime_UTR	-	40	30	24	156	85	41	0	11	6	2	6	5	0.540541	0.555556	0.55814	0.590909	0.548387	0.493976	0	0.11828	0.075	0.037037	0.0612245	0.0510204				AT1G66760	65	50	39	54	62	25	37	83	56	39	35	38
Chr1	982514	982515	AT1G03870	three_prime_UTR	+	34	33	17	82	89	20	12	24	29	12	17	36	0.523077	0.515625	0.607143	0.650794	0.741667	0.588235	0.16	0.275862	0.322222	0.285714	0.369565	0.349515				AT1G66820	5	2	6	1	5	6	4	5	4	2	3	0
Chr1	4003388	4003389	AT1G11860	three_prime_UTR	-	19	32	12	73	27	18	30	46	29	33	26	60	0.133803	0.195122	0.16	0.214076	0.119469	0.28125	0.162162	0.180392	0.15508	0.15942	0.155689	0.148515				AT1G66880	0	1	1	0	4	0	3	3	7	3	0	6
Chr1	4003391	4003392	AT1G11860	three_prime_UTR	-	31	35	19	67	43	9	25	44	28	26	17	61	0.21831	0.213415	0.253333	0.196481	0.190265	0.140625	0.135135	0.172549	0.149733	0.125604	0.101796	0.15099				AT1G66920	0	1	4	0	1	0	1	11	7	1	3	3
Chr1	28586852	28586853	AT1G76180	AMB	+	4	4	2	5	10	3	41	81	60	37	69	89	0.0175439	0.0182648	0.00865801	0.0114155	0.021978	0.0167598	0.158915	0.194245	0.25	0.165919	0.215625	0.216019				AT1G66970	9	4	8	7	8	9	0	1	2	2	1	0
Chr5	2203984	2203985	AT5G07090	three_prime_UTR	-	3	2	1	11	7	3	44	59	62	46	71	95	0.030303	0.0152672	0.0140845	0.0273632	0.0315315	0.0375	0.444444	0.359756	0.360465	0.289308	0.467105	0.327586				AT1G67060	7	10	7	13	31	9	2	9	21	4	8	9
Chr2	1968028	1968029	AT2G05380	three_prime_UTR	-	51	20	11	70	59	14	22	22	16	20	45	53	0.015702	0.00935454	0.0112016	0.011498	0.0171512	0.00907912	0.0100548	0.00471799	0.00476474	0.00482276	0.00641483	0.00719229				AT1G67090	13858	6484	8105	8278	6550	6193	3510	9356	12072	2932	4697	4201
Chr2	13019224	13019225	AT2G30570	three_prime_UTR	+	8	6	14	17	27	15	63	44	68	57	20	64	0.00893855	0.00564972	0.0166074	0.00772376	0.01781	0.0199734	0.0472264	0.0346457	0.0445902	0.0410663	0.0176056	0.0368664				AT1G67120	1	3	1	4	5	2	6	2	1	0	1	0
Chr3	2889492	2889493	AT3G09390	three_prime_UTR	+	44	60	19	124	82	28	9	7	8	2	13	6	0.0568475	0.0601805	0.0510753	0.0656085	0.0449561	0.0661939	0.0128205	0.00653595	0.0057554	0.00399202	0.0124046	0.00475059				AT1G67230	12	29	15	19	25	9	6	14	12	10	11	18
Chr4	14202772	14202773	AT4G28750	three_prime_UTR	+	32	49	34	110	63	42	13	10	15	8	11	15	0.0754717	0.0775316	0.0588235	0.0686642	0.0644831	0.0594901	0.0162703	0.0168067	0.0180941	0.00764088	0.0176282	0.0134288				AT1G67250	24	7	11	14	9	13	11	17	25	5	9	8
Chr5	4946155	4946156	AT5G15230	three_prime_UTR	-	2	3	3	2	3	0	47	68	76	51	44	103	0.666667	0.75	0.75	0.2	0.75	#DIV/0!	0.839286	0.871795	0.844444	0.944444	0.916667	0.865546				AT1G67280	114	71	50	63	68	39	16	45	54	13	25	25
Chr3	21078349	21078350	AT3G56940	three_prime_UTR	-	35	41	38	41	36	16	45	27	20	47	29	26	0.875	0.854167	0.863636	0.891304	1	0.842105	0.714286	0.72973	0.666667	0.854545	0.763158	0.65				AT1G67325	0	0	1	1	1	0	0	7	12	0	2	4
Chr5	21632661	21632662	AT5G53300	three_prime_UTR	+	19	21	16	53	35	21	17	33	56	42	51	37	0.132867	0.128834	0.163265	0.12212	0.0862069	0.15	0.0928962	0.132	0.195122	0.17284	0.170569	0.105114				AT1G67350	70	54	37	65	33	32	41	76	139	27	41	43
Chr1	10151304	10151305	AT1G29070	three_prime_UTR	-	31	36	23	79	43	31	25	24	26	20	19	43	0.198718	0.222222	0.20354	0.210106	0.154122	0.234848	0.146199	0.146341	0.122642	0.0877193	0.127517	0.110256				AT1G67430	465	201	238	242	219	195	91	283	422	79	155	130
Chr1	20715589	20715590	AT1G55490	three_prime_UTR	+	47	38	12	90	57	40	10	12	22	15	27	30	0.443396	0.493506	0.285714	0.47619	0.5	0.384615	0.10989	0.0863309	0.142857	0.111111	0.160714	0.106383				AT1G67480	2	7	6	5	7	4	6	8	12	5	8	6
Chr2	1799350	1799351	AT2G05070	three_prime_UTR	+	32	35	37	27	16	26	46	41	50	55	16	19	0.169312	0.147679	0.10452	0.176471	0.097561	0.167742	0.151316	0.209184	0.206612	0.244444	0.25	0.240506				AT1G67590	9	4	3	2	2	1	0	1	0	2	1	2
Chr2	13863732	13863733	AT2G32690	three_prime_UTR	+	43	43	43	87	61	23	11	16	12	19	20	22	0.0947137	0.0868687	0.136508	0.0926518	0.0947205	0.0662824	0.0223124	0.0164609	0.0237624	0.0260274	0.0238095	0.0166038				AT1G67680	19	10	3	2	5	8	2	10	17	5	7	5
Chr1	28577993	28577994	AT1G76160	three_prime_UTR	+	16	11	11	29	20	8	18	58	61	38	59	70	0.179775	0.134146	0.157143	0.133028	0.114286	0.153846	0.24	0.33526	0.352601	0.351852	0.317204	0.311111				AT1G67700	169	84	101	107	79	97	42	68	106	43	56	38
Chr5	14933382	14933383	AT5G37600	three_prime_UTR	+	28	47	10	121	65	30	10	24	10	11	22	21	0.318182	0.379032	0.169492	0.292271	0.276596	0.263158	0.15873	0.275862	0.1	0.101852	0.192982	0.13125				AT1G67730	0	1	1	1	0	1	1	12	13	2	6	3
Chr2	9128205	9128206	AT2G21330	three_prime_UTR	+	1	1	1	3	6	4	50	54	93	50	57	78	0.0106383	0.00990099	0.010101	0.0138249	0.035503	0.0421053	0.292398	0.264706	0.321799	0.201613	0.314917	0.244514				AT1G67740	198	128	324	280	257	262	132	227	419	181	94	61
Chr3	8605263	8605264	AT3G23820	three_prime_UTR	-	19	14	17	90	58	31	12	16	20	31	34	56	0.260274	0.27451	0.220779	0.3125	0.329545	0.316327	0.148148	0.156863	0.28169	0.274336	0.203593	0.264151				AT1G67785	19	11	2	9	7	4	4	7	6	0	2	0
Chr5	291285	291286	AT5G01750	three_prime_UTR	-	17	13	7	41	24	10	33	38	78	35	34	68	0.109677	0.0778443	0.0496454	0.090708	0.0672269	0.0595238	0.167513	0.231707	0.286765	0.182292	0.194286	0.241135				AT1G67860	119	62	52	45	76	16	74	103	178	28	56	76
Chr5	15381024	15381025	AT5G38420	three_prime_UTR	+	3	13	5	24	18	7	31	58	58	35	38	108	0.00575816	0.0218121	0.0134409	0.015	0.0169173	0.0182292	0.0555556	0.0567515	0.0778523	0.0562701	0.0590062	0.0744314				AT1G67865	32	55	12	11	40	11	29	47	97	30	35	47
Chr5	19406227	19406228	AT5G47930	three_prime_UTR	+	22	25	9	68	55	14	30	23	41	22	30	59	0.252874	0.242718	0.195652	0.236111	0.275	0.21875	0.241935	0.158621	0.208122	0.188034	0.223881	0.210714				AT1G67870	293	131	91	173	184	50	89	111	258	70	93	85
Chr1	1189186	1189187	AT1G04410	three_prime_UTR	+	28	41	23	131	77	43	8	7	11	10	4	14	0.157303	0.193396	0.179688	0.219799	0.188264	0.255952	0.0325203	0.027668	0.0325444	0.0380228	0.0158103	0.0291667				AT1G67920	7	6	5	7	10	4	1	2	1	5	5	4
Chr1	1217395	1217396	AT1G04480	three_prime_UTR	-	18	21	13	57	33	17	24	28	64	22	33	67	0.391304	0.328125	0.464286	0.333333	0.266129	0.369565	0.282353	0.21875	0.345946	0.23913	0.282051	0.326829				AT1G68010	179	112	155	205	179	128	77	122	120	64	106	72
Chr1	18101588	18101589	AT1G48920	three_prime_UTR	-	19	25	11	39	36	15	19	45	27	33	36	92	0.146154	0.189394	0.141026	0.144981	0.188482	0.234375	0.161017	0.207373	0.181208	0.226027	0.173913	0.234694				AT1G68020	5	0	3	11	9	3	4	2	4	9	7	7
Chr1	20310534	20310535	AT1G54410	CDS	+	7	6	21	65	59	42	27	35	60	12	25	38	0.00911458	0.00726392	0.0412574	0.0314161	0.0500849	0.0528302	0.0369357	0.0202312	0.0532387	0.0142857	0.0131718	0.0126878				AT1G68220	0	3	2	5	2	3	3	5	3	3	5	1
Chr1	25757514	25757515	AT1G68590	three_prime_UTR	+	15	28	22	53	50	16	26	28	40	26	32	61	0.205479	0.35	0.407407	0.32716	0.326797	0.275862	0.252427	0.321839	0.268456	0.27957	0.359551	0.438849				AT1G68260	2	5	3	6	3	2	0	3	4	0	1	0
Chr2	10243527	10243528	AT2G24090	three_prime_UTR	-	14	31	16	54	31	19	28	24	24	46	28	82	0.181818	0.223022	0.195122	0.201493	0.190184	0.279412	0.254545	0.24	0.222222	0.275449	0.252252	0.258675				AT1G68300	9	17	11	12	9	9	9	22	43	10	19	14
Chr2	16919759	16919760	AT2G40510	three_prime_UTR	-	28	48	23	109	90	34	8	5	14	13	4	21	0.717949	0.827586	0.821429	0.886179	0.79646	0.708333	0.363636	0.25	0.451613	0.448276	0.571429	0.42				AT1G68310	9	7	3	10	4	3	3	17	11	3	5	1
Chr3	2605507	2605508	AT3G08580	three_prime_UTR	+	12	18	23	66	43	8	32	28	39	21	27	80	0.0493827	0.0731707	0.159722	0.0885906	0.0745234	0.0467836	0.133333	0.0992908	0.110482	0.0758123	0.0967742	0.139616				AT1G68370	21	24	6	13	16	13	12	18	12	3	4	1
Chr4	11591119	11591120	AT4G21850	three_prime_UTR	+	31	18	19	151	103	41	2	5	5	6	11	5	0.19375	0.1875	0.213483	0.196871	0.197318	0.156489	0.0175439	0.0185185	0.0169492	0.02	0.0236559	0.00825083				AT1G68410	12	10	4	18	9	5	11	5	21	10	11	19
Chr5	3784747	3784748	AT5G11740	three_prime_UTR	-	28	23	21	26	28	21	46	54	90	13	19	28	0.0488656	0.0479167	0.0412574	0.0316302	0.0346964	0.0621302	0.0687593	0.0523763	0.0734095	0.0337662	0.0392562	0.0539499				AT1G68440	15	9	2	7	36	6	5	12	17	5	18	15
Chr5	5212647	5212648	AT5G15970	three_prime_UTR	-	29	15	36	82	70	37	7	22	16	23	24	36	0.402778	0.254237	0.346154	0.316602	0.29661	0.333333	0.148936	0.213592	0.111888	0.133721	0.132597	0.104651				AT1G68490	4	3	8	9	7	2	2	8	9	0	4	1
Chr1	2049315	2049316	AT1G06680	three_prime_UTR	-	11	12	19	18	14	7	39	43	41	56	29	107	0.015942	0.0147783	0.0304487	0.011236	0.01322	0.0131827	0.0343008	0.0346495	0.0378578	0.0413895	0.0338785	0.0482417				AT1G68530	6	7	3	10	3	5	4	4	3	2	3	5
Chr2	18587060	18587061	AT2G45070	three_prime_UTR	+	22	14	8	66	56	25	25	26	43	29	30	52	0.174603	0.135922	0.117647	0.212903	0.247788	0.18797	0.206612	0.1625	0.219388	0.173653	0.184049	0.166667				AT1G68560	38	30	23	43	37	32	14	41	34	25	21	26
Chr3	194992	194993	AT3G01500	AMB	+	31	46	46	123	72	39	4	6	8	9	6	6	0.063786	0.0938776	0.0976645	0.0935361	0.0874848	0.0738636	0.00865801	0.0084507	0.0105125	0.0148515	0.011811	0.00675676				AT1G68580	2	0	3	9	3	5	0	2	3	3	1	2
Chr3	5669509	5669510	AT3G16640	three_prime_UTR	+	6	19	11	45	22	12	33	39	54	39	50	66	0.00505051	0.0115082	0.0114108	0.0115711	0.00730654	0.00991736	0.0172054	0.0201031	0.021987	0.0187771	0.0205846	0.0223957				AT1G68590	139	89	93	149	87	103	58	153	162	54	80	73
Chr4	11646411	11646412	AT4G21960	three_prime_UTR	+	4	5	0	11	2	1	47	66	63	50	65	82	0.0152091	0.0149701	0	0.0168712	0.00462963	0.00381679	0.144615	0.112628	0.0922401	0.131579	0.0980392	0.114685				AT1G68660	35	11	16	36	24	28	9	11	7	5	12	10
Chr4	16369863	16369864	AT4G34180	three_prime_UTR	+	6	18	7	27	30	11	43	40	64	29	67	54	0.0857143	0.222222	0.170732	0.124424	0.196078	0.15493	0.373913	0.32	0.344086	0.194631	0.330049	0.298343				AT1G68670	5	3	3	4	3	3	1	2	1	0	0	1
Chr5	13833406	13833407	AT5G35630	three_prime_UTR	-	37	13	22	71	68	16	24	25	32	28	24	36	0.128472	0.0467626	0.0920502	0.0922078	0.111475	0.08	0.0594059	0.0502008	0.0658436	0.057377	0.05074	0.0433213				AT1G68680	0	0	0	4	0	1	1	6	14	1	2	1
Chr2	18228055	18228056	AT2G44060	three_prime_UTR	-	24	21	14	48	50	14	24	34	29	33	43	61	0.380952	0.333333	0.4	0.215247	0.393701	0.179487	0.352941	0.290598	0.318681	0.292035	0.290541	0.290476				AT1G68760	30	10	13	12	13	8	8	18	22	8	8	8
Chr2	18911869	18911870	AT2G45960	three_prime_UTR	-	25	43	35	52	36	17	35	25	39	36	15	37	0.15528	0.192825	0.19774	0.170492	0.156522	0.160377	0.133588	0.13369	0.105691	0.20339	0.101351	0.144531				AT1G68810	6	0	0	6	3	1	5	3	2	1	0	0
Chr3	7376645	7376646	AT3G21055	three_prime_UTR	+	40	45	39	107	64	30	9	14	16	13	9	9	0.0653595	0.05689	0.0556348	0.0557582	0.0480841	0.0529101	0.0131772	0.0244755	0.0250784	0.0163317	0.0265487	0.0072				AT1G68820	1	1	0	2	1	2	3	6	9	0	0	2
Chr1	3009822	3009823	AT1G09310	three_prime_UTR	-	23	35	19	93	36	28	16	22	34	22	12	54	0.176923	0.239726	0.158333	0.208989	0.162162	0.227642	0.109589	0.166667	0.116041	0.100457	0.0805369	0.112735				AT1G68830	8	3	3	3	3	4	4	1	5	2	2	2
Chr4	18163557	18163558	AT4G38970	three_prime_UTR	+	28	23	41	77	47	31	19	21	21	32	15	39	0.0716113	0.0625	0.114846	0.0749027	0.0615183	0.0731132	0.0315091	0.0373665	0.0288858	0.039312	0.0288462	0.0330508				AT1G68840	2	1	3	16	12	10	1	3	3	17	24	15
Chr4	18273997	18273998	AT4G39260	three_prime_UTR	+	51	35	26	82	53	25	11	21	18	19	7	46	0.0956848	0.0733753	0.0909091	0.0739405	0.0751773	0.0728863	0.0269608	0.040619	0.0448878	0.0347349	0.0223642	0.0387532				AT1G69070	6	8	5	4	4	5	1	5	10	1	3	4
Chr2	9829491	9829492	AT2G23090	three_prime_UTR	+	45	41	29	144	80	32	3	3	11	1	1	3	0.473684	0.455556	0.508772	0.560311	0.410256	0.372093	0.0265487	0.024	0.0696203	0.00980392	0.00571429	0.0133333				AT1G69220	12	4	3	11	20	10	0	3	4	1	3	6
Chr3	3860322	3860323	AT3G12120	three_prime_UTR	+	17	17	18	26	33	9	24	56	45	30	45	73	0.0752212	0.0564784	0.0994475	0.0462633	0.0649606	0.0447761	0.0764331	0.112903	0.079646	0.0787402	0.0842697	0.122896				AT1G69250	3	0	1	1	2	1	3	10	4	2	1	4
Chr4	8910843	8910844	AT4G15610	three_prime_UTR	-	28	17	9	64	66	28	20	27	45	17	38	34	0.333333	0.309091	0.290323	0.312195	0.347368	0.345679	0.196078	0.188811	0.234375	0.239437	0.223529	0.204819				AT1G69340	5	4	5	13	4	4	3	6	9	0	3	5
Chr4	17787528	17787529	AT4G37830	three_prime_UTR	+	27	44	8	132	72	25	10	14	16	17	9	19	0.27	0.293333	0.170213	0.353887	0.250871	0.203252	0.0649351	0.0979021	0.069869	0.111111	0.0511364	0.0716981				AT1G69390	3	2	4	2	2	1	0	12	9	7	7	6
Chr1	1141692	1141693	AT1G04270	three_prime_UTR	+	6	10	5	13	7	5	51	38	82	44	40	91	0.0394737	0.0574713	0.0515464	0.026749	0.0192837	0.0471698	0.207317	0.148438	0.209719	0.176	0.138889	0.19697				AT1G69410	49	38	38	43	36	27	36	75	104	18	35	32
Chr2	19245136	19245137	AT2G46820	three_prime_UTR	-	15	10	15	38	23	7	41	41	41	54	38	69	0.0980392	0.0512821	0.078125	0.0898345	0.0732484	0.057377	0.159533	0.141869	0.150183	0.147945	0.158333	0.13556				AT1G69460	6	5	9	5	9	1	0	0	1	0	0	0
Chr3	1696682	1696683	AT3G05730	three_prime_UTR	-	0	0	0	1	1	0	49	52	60	63	80	86	0	0	0	0.00172414	0.00294985	0	0.213974	0.208835	0.188679	0.193252	0.192771	0.205251				AT1G69510	103	155	84	59	97	36	18	51	116	15	30	24
Chr4	16233259	16233260	AT4G33865	three_prime_UTR	+	31	21	12	84	66	29	18	17	29	18	23	44	0.184524	0.115385	0.116505	0.181425	0.196429	0.207143	0.075	0.0553746	0.0625	0.0594059	0.0651558	0.080292				AT1G69620	255	157	118	135	125	112	72	180	229	57	107	94
Chr5	17243883	17243884	AT5G42980	three_prime_UTR	-	26	36	14	102	105	38	2	6	13	11	22	17	0.0996169	0.144578	0.0769231	0.0993184	0.163807	0.12709	0.00566572	0.015748	0.0208	0.0222222	0.0423892	0.0203106				AT1G69640	8	2	2	5	3	3	0	1	2	2	2	2
Chr5	23307164	23307165	AT5G57560	three_prime_UTR	+	7	11	12	4	7	2	117	94	98	11	12	17	0.0141988	0.0268293	0.0296296	0.0307692	0.0440252	0.0357143	0.168345	0.139881	0.173759	0.0940171	0.0882353	0.141667				AT1G69700	5	2	8	4	5	2	3	2	15	2	4	7
Chr5	23500359	23500360	AT5G58070	three_prime_UTR	+	33	42	33	95	62	48	6	10	13	21	8	21	0.568966	0.446809	0.464789	0.58642	0.529915	0.564706	0.0681818	0.11236	0.0984848	0.113514	0.0909091	0.0909091				AT1G69740	118	81	72	73	86	43	32	92	150	44	45	50
Chr1	28422129	28422130	AT1G75690	three_prime_UTR	+	8	7	10	22	22	6	48	38	54	68	29	79	0.210526	0.125	0.222222	0.181818	0.236559	0.153846	0.510638	0.575758	0.54	0.566667	0.537037	0.572464				AT1G69760	2	1	1	7	3	3	0	1	2	1	3	3
Chr2	16131128	16131129	AT2G38540	three_prime_UTR	-	1	4	3	12	11	3	48	41	64	51	53	100	0.00534759	0.0151515	0.025	0.0210896	0.0230126	0.0115385	0.0837696	0.0776515	0.0696409	0.0897887	0.0878939	0.0864304				AT1G69830	67	63	40	44	52	34	22	37	71	17	18	16
Chr2	17139535	17139536	AT2G41100	three_prime_UTR	-	21	20	21	14	16	10	59	92	46	24	29	39	0.0301291	0.0362976	0.0443975	0.0142857	0.0175055	0.0238663	0.105925	0.0998914	0.0968421	0.0488798	0.0455975	0.0601852				AT1G69840	70	49	36	53	51	37	41	80	82	30	34	38
Chr4	18258609	18258610	AT4G39200	three_prime_UTR	-	29	18	12	72	48	22	39	27	36	26	29	33	0.119835	0.0810811	0.0952381	0.112324	0.105263	0.129412	0.141818	0.0764873	0.0623917	0.0955882	0.0833333	0.0582011				AT1G69870	5	7	4	11	7	3	17	17	23	12	15	9
Chr5	4762552	4762553	AT5G14740	three_prime_UTR	-	2	4	1	1	5	1	70	77	62	52	51	65	0.00578035	0.0110193	0.00374532	0.0015674	0.00957854	0.00632911	0.107858	0.103217	0.085048	0.096475	0.0965909	0.103011				AT1G69880	8	8	2	8	2	3	0	0	0	0	0	0
Chr5	19789116	19789117	AT5G48810	three_prime_UTR	+	12	15	8	30	23	9	26	53	82	25	50	58	0.184615	0.241935	0.222222	0.238095	0.237113	0.219512	0.361111	0.490741	0.401961	0.316456	0.393701	0.402778				AT1G69890	0	1	3	24	14	8	0	4	0	1	8	0
Chr1	661185	661186	AT1G02930	three_prime_UTR	+	32	27	9	121	86	29	7	14	14	4	19	28	0.242424	0.183673	0.0909091	0.169231	0.224543	0.210145	0.0608696	0.0823529	0.04947	0.0213904	0.0485934	0.0888889				AT1G69900	8	3	5	21	16	11	2	10	4	3	4	8
Chr1	10377808	10377809	AT1G29670	three_prime_UTR	-	6	9	4	37	11	6	39	50	29	62	57	80	0.0458015	0.0782609	0.0353982	0.0769231	0.0454545	0.041958	0.265306	0.227273	0.190789	0.246032	0.22619	0.260586				AT1G69910	0	3	1	7	5	4	0	0	3	2	0	1
Chr1	10472324	10472325	AT1G29910	three_prime_UTR	+	5	9	13	12	10	3	68	65	33	71	34	67	0.00628141	0.00825688	0.0172872	0.00599101	0.0071582	0.00390625	0.0359029	0.0419626	0.0233546	0.033955	0.0309654	0.0363538				AT1G69935	6	4	4	7	7	3	0	0	3	2	2	7
Chr2	15166445	15166446	AT2G36120	three_prime_UTR	-	3	2	1	5	5	3	21	98	25	38	89	100	0.005	0.00394477	0.0030581	0.00351865	0.00600962	0.00544465	0.0403071	0.0482997	0.0239006	0.030303	0.0437777	0.0323102				AT1G69960	7	6	3	3	1	4	1	5	12	2	1	6
Chr4	18273955	18273956	AT4G39260	three_prime_UTR	+	17	15	7	25	22	8	35	47	33	49	38	94	0.0318949	0.0314465	0.0244755	0.0225428	0.0312057	0.0233236	0.0857843	0.0909091	0.0822943	0.0895795	0.121406	0.0791912				AT1G70090	2	6	5	38	35	27	0	2	2	4	4	4
Chr5	6090074	6090075	AT5G18380	three_prime_UTR	+	15	14	12	39	27	14	33	39	62	30	34	71	0.0480769	0.0343137	0.0506329	0.0491803	0.045302	0.0630631	0.0964912	0.112069	0.145199	0.0862069	0.0997067	0.112698				AT1G70160	24	12	13	18	18	18	8	11	12	11	16	5
Chr5	9874463	9874464	AT5G27850	three_prime_UTR	-	51	39	24	129	58	30	10	5	15	8	5	16	0.481132	0.29771	0.347826	0.296552	0.235772	0.309278	0.0675676	0.025641	0.0643777	0.04	0.0260417	0.05				AT1G70200	5	1	3	2	3	3	1	2	2	1	1	3
Chr2	15320858	15320859	AT2G36530	three_prime_UTR	+	5	4	2	10	4	4	35	46	74	52	57	96	0.0390625	0.027972	0.0289855	0.025	0.0138408	0.0425532	0.198864	0.272189	0.280303	0.262626	0.306452	0.234719				AT1G70300	9	9	8	5	10	6	4	7	7	1	1	3
Chr2	17266535	17266536	AT2G41420	three_prime_UTR	+	13	13	10	38	38	29	27	32	44	42	53	50	0.236364	0.236364	0.212766	0.230303	0.319328	0.39726	0.397059	0.340426	0.321168	0.411765	0.424	0.381679				AT1G70310	21	20	9	23	15	16	5	17	34	1	11	7
Chr2	19559382	19559383	AT2G47730	three_prime_UTR	-	8	9	11	39	28	9	25	34	87	35	33	71	0.0314961	0.0351562	0.06875	0.062201	0.0585774	0.0491803	0.101215	0.109325	0.150519	0.119863	0.0990991	0.161731				AT1G70320	9	10	2	6	6	2	1	12	10	5	3	7
Chr2	19559400	19559401	AT2G47730	three_prime_UTR	-	40	27	22	80	53	23	16	16	38	19	28	27	0.15748	0.105469	0.1375	0.127592	0.110879	0.125683	0.0647773	0.0514469	0.0657439	0.0650685	0.0840841	0.0615034				AT1G70330	10	6	7	8	6	4	3	10	15	1	7	6
Chr4	38309	38310	AT4G00100	three_prime_UTR	-	26	28	23	106	75	24	19	14	19	16	9	30	0.298851	0.301075	0.377049	0.332288	0.35545	0.282353	0.306452	0.21875	0.22619	0.231884	0.116883	0.184049				AT1G70350	1	1	4	1	2	3	2	7	2	0	0	1
Chr5	4617697	4617698	AT5G14320	three_prime_UTR	+	25	29	26	69	55	6	18	31	24	41	20	45	0.223214	0.189542	0.333333	0.210366	0.246637	0.0967742	0.138462	0.231343	0.186047	0.195238	0.149254	0.14658				AT1G70370	20	7	13	15	10	16	6	9	26	17	22	14
Chr5	17859215	17859216	AT5G44340	three_prime_UTR	+	19	35	15	62	61	10	24	18	24	25	31	65	0.172727	0.286885	0.217391	0.173184	0.242063	0.133333	0.208696	0.0857143	0.164384	0.146199	0.119231	0.160494				AT1G70410	56	38	36	40	65	35	16	31	43	18	23	27
Chr5	22308273	22308274	AT5G54940	three_prime_UTR	+	48	27	21	63	34	20	37	47	42	12	22	16	0.235294	0.182432	0.184211	0.305825	0.172589	0.215054	0.162281	0.122715	0.117978	0.0487805	0.0909091	0.0503145				AT1G70490	139	86	84	107	65	82	62	180	216	53	89	62
Chr1	20802694	20802695	AT1G55670	three_prime_UTR	+	41	50	37	97	73	36	3	7	13	6	13	12	0.0420945	0.0421585	0.037871	0.0337744	0.0378827	0.0314136	0.00173611	0.00388889	0.00482733	0.00307377	0.00742857	0.00465116				AT1G70570	8	0	1	2	2	1	2	1	5	3	2	1
Chr1	22445156	22445157	AT1G60950	three_prime_UTR	-	26	39	24	98	56	28	15	25	24	13	13	27	0.0984848	0.127036	0.0898876	0.156051	0.126126	0.142132	0.0721154	0.0883392	0.0620155	0.0631068	0.0769231	0.0652174				AT1G70580	9	6	5	7	5	7	0	1	0	1	0	0
Chr1	29736924	29736925	AT1G79040	three_prime_UTR	-	23	20	20	54	33	18	34	26	57	35	22	46	0.0102222	0.00567859	0.0075815	0.00763035	0.00543031	0.00572884	0.00657386	0.00441426	0.00746855	0.0054029	0.00378723	0.00486618				AT1G70600	219	107	66	143	107	94	69	186	258	62	109	104
Chr2	2027089	2027090	AT2G05520	three_prime_UTR	-	18	13	4	38	27	12	15	44	31	35	62	89	0.0101466	0.0118613	0.00704225	0.0135376	0.0140552	0.0145631	0.0150451	0.0154657	0.0147549	0.0187166	0.0164282	0.0195476				AT1G70610	3	6	8	4	3	4	0	1	2	0	3	2
Chr3	5214119	5214120	AT3G15450	three_prime_UTR	-	61	64	42	46	54	15	27	20	29	7	12	11	0.378882	0.321608	0.385321	0.380165	0.375	0.245902	0.0974729	0.0628931	0.0960265	0.0654206	0.0909091	0.111111				AT1G70650	4	11	6	2	7	7	4	0	3	0	1	3
Chr3	5952228	5952229	AT3G17390	three_prime_UTR	+	15	22	13	117	50	38	8	24	13	19	33	36	0.034642	0.0743243	0.0498084	0.0971761	0.0688705	0.115854	0.0245399	0.0399334	0.0299539	0.0426966	0.06	0.0502092				AT1G70700	5	4	17	55	54	16	12	24	10	20	21	25
Chr5	553849	553850	AT5G02500	three_prime_UTR	+	44	37	23	96	63	23	15	32	20	10	8	17	0.0950324	0.0672727	0.0714286	0.0846561	0.0806658	0.0674487	0.039267	0.0658436	0.0324675	0.0235294	0.0212766	0.0220493				AT1G70710	4	6	2	7	3	2	0	0	0	0	1	1
Chr5	17859213	17859214	AT5G44340	three_prime_UTR	+	23	28	19	85	49	23	9	27	19	14	37	55	0.209091	0.229508	0.275362	0.23743	0.194444	0.306667	0.0782609	0.128571	0.130137	0.0818713	0.142308	0.135802				AT1G70730	26	10	11	26	22	12	8	34	33	9	16	10
Chr1	20310391	20310392	AT1G54410	CDS	+	27	27	12	14	3	9	16	106	16	16	90	51	0.0351562	0.0326877	0.0235756	0.00676655	0.00254669	0.0113208	0.0218878	0.0612717	0.014197	0.0190476	0.0474183	0.0170284				AT1G70760	37	23	36	55	15	27	22	18	42	11	12	12
Chr1	23889645	23889646	AT1G64370	three_prime_UTR	-	20	20	11	95	49	32	10	31	19	34	25	41	0.27027	0.25974	0.180328	0.394191	0.365672	0.299065	0.238095	0.284404	0.202128	0.354167	0.159236	0.216931				AT1G70780	22	10	16	19	27	33	21	88	55	26	45	48
Chr1	26937384	26937385	AT1G71500	three_prime_UTR	-	20	25	20	47	20	13	34	52	30	43	35	48	0.333333	0.409836	0.392157	0.333333	0.25974	0.40625	0.326923	0.436975	0.337079	0.472527	0.479452	0.347826				AT1G70790	1	0	0	0	1	1	2	3	4	1	5	10
Chr1	1189218	1189219	AT1G04410	three_prime_UTR	+	13	9	5	13	14	12	37	50	49	55	44	85	0.0730337	0.0424528	0.0390625	0.0218121	0.0342298	0.0714286	0.150407	0.197628	0.14497	0.209125	0.173913	0.177083				AT1G70810	6	4	3	5	4	6	0	0	0	1	0	0
Chr1	20648482	20648483	AT1G55330	three_prime_UTR	+	41	32	31	116	60	52	3	13	14	6	10	8	0.25625	0.278261	0.269565	0.310992	0.192926	0.293785	0.0275229	0.0477941	0.0388889	0.0363636	0.034965	0.0248447				AT1G70820	9	1	10	12	7	11	3	4	7	15	10	5
Chr1	28895331	28895332	AT1G76930	three_prime_UTR	+	17	19	13	58	46	21	11	15	35	39	28	84	0.0890052	0.0815451	0.110169	0.0596095	0.0891473	0.0843373	0.0418251	0.0457317	0.0598291	0.0982368	0.056	0.0801527				AT1G70830	31	57	17	39	34	34	29	39	55	7	27	23
Chr5	210376	210377	AT5G01530	three_prime_UTR	-	16	29	16	40	25	18	51	44	40	41	34	32	0.0298507	0.0341176	0.0242792	0.02414	0.0194099	0.0259366	0.0442708	0.0480349	0.0298063	0.0345409	0.0354536	0.0222068				AT1G70850	150	141	71	192	155	40	131	227	260	64	131	136
Chr5	6471007	6471008	AT5G19240	three_prime_UTR	-	20	27	21	2	5	3	65	55	140	19	5	24	0.263158	0.290323	0.228261	0.0384615	0.0819672	0.107143	0.670103	0.753425	0.8	0.826087	0.384615	0.774194				AT1G70890	76	40	26	76	62	52	30	64	75	22	48	30
Chr5	7139644	7139645	AT5G21020	three_prime_UTR	-	1	0	2	8	3	1	46	49	71	55	71	79	0.0172414	0	0.0408163	0.0394089	0.0174419	0.0142857	0.300654	0.382812	0.438272	0.407407	0.470199	0.436464				AT1G70900	6	8	5	3	0	1	1	1	4	1	2	1
Chr5	26570283	26570284	AT5G66570	three_prime_UTR	-	34	43	53	93	56	46	9	10	9	16	8	9	0.0280297	0.0399628	0.0640097	0.0358106	0.0351538	0.0439351	0.00610169	0.00412882	0.00557276	0.00669736	0.00339992	0.00247389				AT1G71010	2	4	3	5	1	3	0	2	3	0	2	0
Chr2	2359117	2359118	AT2G06050	three_prime_UTR	+	26	29	40	21	22	8	12	65	64	47	22	29	0.189781	0.18125	0.246914	0.194444	0.174603	0.142857	0.129032	0.261044	0.277056	0.338129	0.169231	0.205674				AT1G71090	8	0	2	6	4	1	2	1	1	2	5	2
Chr2	15320839	15320840	AT2G36530	three_prime_UTR	+	35	42	11	102	74	30	7	12	23	16	12	21	0.273438	0.293706	0.15942	0.255	0.256055	0.319149	0.0397727	0.0710059	0.0871212	0.0808081	0.0645161	0.0513447				AT1G71100	2	1	5	4	1	2	0	3	7	3	8	4
Chr3	3777687	3777688	AT3G11930	three_prime_UTR	-	13	22	14	50	34	16	30	36	56	32	43	39	0.108333	0.0944206	0.134615	0.123153	0.0979827	0.0776699	0.0906344	0.0849057	0.10219	0.0709534	0.0911017	0.0585586				AT1G71170	5	4	3	1	8	0	1	0	2	3	3	1
Chr3	5952363	5952364	AT3G17390	three_prime_UTR	+	12	5	2	11	6	3	34	76	47	46	64	79	0.0277136	0.0168919	0.00766284	0.00913621	0.00826446	0.00914634	0.104294	0.126456	0.108295	0.103371	0.116364	0.110181				AT1G71220	4	0	0	1	1	1	1	8	8	4	3	4
Chr4	10303329	10303330	AT4G18730	three_prime_UTR	-	19	24	12	47	47	19	22	33	44	30	36	52	0.240506	0.289157	0.272727	0.25	0.297468	0.263889	0.196429	0.211538	0.251429	0.220588	0.220859	0.202335				AT1G71260	8	3	0	5	1	1	1	0	5	0	0	1
Chr1	1189188	1189189	AT1G04410	three_prime_UTR	+	33	31	27	117	85	31	9	7	12	9	5	18	0.185393	0.146226	0.210938	0.196309	0.207824	0.184524	0.0365854	0.027668	0.035503	0.0342205	0.0197628	0.0375				AT1G71400	1	3	2	0	2	0	9	10	5	1	1	0
Chr2	10740542	10740543	AT2G25210	three_prime_UTR	-	15	15	5	37	29	12	20	49	69	28	55	50	0.148515	0.131579	0.111111	0.133574	0.162921	0.1875	0.263158	0.252577	0.315068	0.285714	0.321637	0.240385				AT1G71500	138	73	91	89	119	104	32	77	141	51	61	60
Chr4	2720074	2720075	AT4G05320	three_prime_UTR	-	1	1	1	3	0	1	73	75	93	28	40	68	0.00310559	0.0030303	0.00423729	0.0080429	0	0.00574713	0.169767	0.163399	0.157895	0.124444	0.17316	0.176623				AT1G71695	35	25	17	39	21	18	14	27	49	16	24	18
Chr5	16147646	16147647	AT5G40370	three_prime_UTR	+	14	26	12	38	27	13	25	41	61	30	43	54	0.162791	0.22807	0.1875	0.121795	0.11588	0.106557	0.195312	0.22905	0.281106	0.1875	0.172	0.183051				AT1G71697	48	47	45	43	47	39	35	37	72	22	25	37
Chr1	27339151	27339152	AT1G72610	three_prime_UTR	+	13	18	12	27	27	10	23	40	53	40	43	77	0.0670103	0.0679245	0.0863309	0.0760563	0.072973	0.105263	0.111111	0.128617	0.148459	0.162602	0.187773	0.163136				AT1G71710	2	2	0	6	7	1	0	1	2	5	1	2
Chr2	1799334	1799335	AT2G05070	three_prime_UTR	+	47	52	86	25	35	26	34	19	27	15	8	9	0.248677	0.219409	0.242938	0.163399	0.213415	0.167742	0.111842	0.0969388	0.11157	0.0666667	0.125	0.113924				AT1G71720	3	0	3	6	3	2	0	1	3	1	2	0
Chr4	6409601	6409602	AT4G10340	three_prime_UTR	-	12	14	14	40	23	10	39	48	30	59	26	68	0.0150188	0.0140987	0.0165877	0.0239091	0.0204082	0.0196078	0.0228337	0.032345	0.0233827	0.0369906	0.0274551	0.038835				AT1G71730	3	4	5	4	3	0	2	7	3	2	2	2
Chr4	9200104	9200105	AT4G16260	three_prime_UTR	+	21	22	13	48	39	15	28	21	38	27	32	79	0.428571	0.44898	0.541667	0.448598	0.46988	0.416667	0.56	0.375	0.475	0.482143	0.551724	0.496855				AT1G71790	1	0	0	0	0	0	2	7	10	2	2	1
Chr2	13019109	13019110	AT2G30570	three_prime_UTR	+	12	18	15	20	21	5	34	51	69	43	43	51	0.0134078	0.0169492	0.0177936	0.00908678	0.0138522	0.00665779	0.0254873	0.0401575	0.0452459	0.0309798	0.0378521	0.0293779				AT1G71840	0	0	0	2	0	0	5	10	11	1	7	3
Chr5	15377407	15377408	AT5G38410	three_prime_UTR	+	15	14	16	46	24	12	33	33	34	38	27	90	0.00632911	0.0047619	0.00681431	0.00562004	0.00357995	0.00484653	0.00981559	0.00883771	0.00787037	0.00791997	0.00795522	0.0110701				AT1G71950	63	58	46	72	45	29	26	41	64	30	26	37
Chr2	15320842	15320843	AT2G36530	three_prime_UTR	+	28	39	22	131	87	23	3	6	11	6	4	21	0.21875	0.272727	0.318841	0.3275	0.301038	0.244681	0.0170455	0.035503	0.0416667	0.030303	0.0215054	0.0513447				AT1G71980	4	3	3	4	6	3	4	4	8	5	1	4
Chr1	5402359	5402360	AT1G15690	three_prime_UTR	-	39	44	21	63	52	12	30	28	26	15	10	40	0.39	0.415094	0.396226	0.342391	0.376812	0.3	0.223881	0.187919	0.157576	0.16129	0.1	0.176991				AT1G72020	37	25	9	30	18	8	6	28	21	9	14	9
Chr1	20968039	20968040	AT1G56070	three_prime_UTR	+	8	14	8	19	16	6	44	32	71	52	37	73	0.0361991	0.0595745	0.064	0.0359168	0.0489297	0.0566038	0.273292	0.128	0.218462	0.256158	0.15812	0.191099				AT1G72040	15	6	8	3	10	2	4	7	8	0	5	4
Chr1	27547273	27547274	AT1G73260	three_prime_UTR	+	34	30	10	77	66	19	20	19	29	14	25	37	0.377778	0.344828	0.357143	0.430168	0.442953	0.283582	0.465116	0.351852	0.446154	0.241379	0.352113	0.366337				AT1G72060	68	81	60	80	66	39	6	20	6	11	19	17
Chr2	16476083	16476084	AT2G39460	three_prime_UTR	-	27	37	18	80	44	23	20	15	35	22	23	36	0.204545	0.278195	0.246575	0.204604	0.1841	0.232323	0.131579	0.0819672	0.0945946	0.113402	0.0905512	0.104651				AT1G72140	10	6	7	6	5	1	23	19	24	1	2	5
Chr3	5595697	5595698	AT3G16460	three_prime_UTR	-	25	33	21	80	97	37	10	18	10	10	18	21	0.165563	0.214286	0.238636	0.181406	0.269444	0.25	0.169492	0.1125	0.0581395	0.0909091	0.120805	0.0933333				AT1G72150	333	330	89	169	455	110	77	213	261	110	114	178
Chr3	20711523	20711524	AT3G55800	three_prime_UTR	-	21	23	16	46	47	13	45	30	40	39	21	39	0.75	0.621622	0.64	0.589744	0.602564	0.351351	0.762712	0.666667	0.740741	0.764706	0.677419	0.534247				AT1G72160	4	8	8	14	11	7	1	7	6	5	6	7
Chr1	7375746	7375747	AT1G21065	three_prime_UTR	-	22	29	15	68	39	21	15	27	32	44	28	39	0.758621	0.90625	0.833333	0.85	0.906977	0.913043	0.882353	0.75	0.842105	0.916667	0.903226	0.829787				AT1G72170	5	3	3	5	1	1	1	2	4	2	1	0
Chr1	7453316	7453317	AT1G21310	three_prime_UTR	+	11	10	9	28	17	8	26	38	76	21	61	74	0.0495495	0.0537634	0.056962	0.0363636	0.0290102	0.0298507	0.103175	0.100529	0.104683	0.0623145	0.123984	0.0783898				AT1G72180	2	1	9	2	10	4	0	1	4	8	8	6
Chr4	7522621	7522622	AT4G12800	three_prime_UTR	-	2	4	2	7	2	2	70	46	59	60	38	87	0.00294118	0.00406504	0.00261097	0.00373932	0.0013624	0.00357782	0.0529101	0.0479666	0.0492899	0.0421644	0.0507343	0.0520024				AT1G72370	555	177	304	388	182	258	201	565	713	183	258	244
Chr4	9714268	9714269	AT4G17390	three_prime_UTR	+	15	11	8	29	23	6	34	51	51	49	30	72	0.208333	0.157143	0.2	0.16763	0.161972	0.0857143	0.330097	0.369565	0.314815	0.398374	0.27027	0.313043				AT1G72416	0	4	3	2	2	1	0	1	0	5	3	5
Chr1	21089904	21089905	AT1G56340	three_prime_UTR	+	5	2	3	9	6	4	20	73	26	29	62	139	0.178571	0.111111	0.214286	0.145161	0.193548	0.2	0.689655	0.829545	0.742857	0.674419	0.712644	0.832335				AT1G72430	26	26	22	80	61	52	3	13	6	22	37	33
Chr2	2765694	2765695	AT2G06850	three_prime_UTR	-	14	14	15	25	30	13	53	48	48	25	42	51	0.112903	0.12963	0.202703	0.0968992	0.154639	0.142857	0.228448	0.213333	0.15894	0.138122	0.154982	0.166667				AT1G72440	40	40	16	26	39	10	24	18	24	8	14	18
Chr3	7109948	7109949	AT3G20390	three_prime_UTR	+	15	25	20	82	51	26	6	21	30	22	44	36	0.416667	0.568182	0.555556	0.482353	0.447368	0.45614	0.15	0.291667	0.247934	0.297297	0.415094	0.272727				AT1G72450	2	3	4	56	62	32	7	12	5	35	44	57
Chr4	6409637	6409638	AT4G10340	three_prime_UTR	-	34	17	17	50	29	12	27	35	33	40	26	58	0.0425532	0.0171198	0.0201422	0.0298864	0.025732	0.0235294	0.015808	0.0235849	0.025721	0.0250784	0.0274551	0.0331239				AT1G72510	9	1	7	15	13	13	3	6	2	2	3	3
Chr5	1138402	1138403	AT5G04140	three_prime_UTR	-	28	31	31	88	49	24	18	24	26	10	22	27	0.41791	0.449275	0.469697	0.564103	0.569767	0.461538	0.151261	0.130435	0.135417	0.0952381	0.148649	0.166667				AT1G72520	6	3	4	41	38	35	3	4	7	35	51	44
Chr1	7088472	7088473	AT1G20450	CDS	+	13	14	10	5	10	2	10	235	11	3	31	33	0.0353261	0.0714286	0.0408163	0.0112108	0.0299401	0.00724638	0.0367647	0.253506	0.0342679	0.010989	0.0625	0.0565068				AT1G72550	5	2	0	3	2	2	3	3	3	3	2	0
Chr2	529097	529098	AT2G02100	three_prime_UTR	-	42	47	10	70	56	20	11	21	40	22	16	22	0.0697674	0.0701493	0.0304878	0.045045	0.0461285	0.04	0.0112245	0.0227027	0.0248756	0.0192644	0.0163099	0.0111902				AT1G72610	472	229	246	357	311	207	95	370	355	139	265	194
Chr2	16131132	16131133	AT2G38540	three_prime_UTR	-	0	1	2	5	1	3	37	46	84	31	62	105	0	0.00378788	0.0166667	0.00878735	0.00209205	0.0115385	0.0645724	0.0871212	0.0914037	0.0545775	0.102819	0.0907519				AT1G72630	0	0	0	1	2	0	2	4	6	1	4	4
Chr5	6975123	6975124	AT5G20630	three_prime_UTR	+	42	53	18	86	85	20	8	7	23	8	10	17	0.168675	0.178451	0.18	0.197701	0.208845	0.227273	0.033195	0.0209581	0.0429907	0.0473373	0.0502513	0.0339321				AT1G72640	8	5	4	2	5	7	3	5	3	3	5	3
Chr2	9070797	9070798	AT2G21170	three_prime_UTR	+	27	19	12	60	54	23	14	27	30	33	29	48	0.230769	0.188119	0.184615	0.252101	0.290323	0.264368	0.0927152	0.114894	0.123457	0.139241	0.0884146	0.120301				AT1G72680	6	3	1	7	8	4	0	0	0	0	0	0
Chr2	16131107	16131108	AT2G38540	three_prime_UTR	-	31	45	17	83	79	45	7	13	16	10	13	17	0.165775	0.170455	0.141667	0.14587	0.165272	0.173077	0.0122164	0.0246212	0.0174102	0.0176056	0.0215589	0.0146932				AT1G72710	25	27	22	25	22	20	11	24	23	10	10	18
Chr3	19989517	19989518	AT3G53990	three_prime_UTR	+	15	11	23	32	41	22	31	33	38	22	42	66	0.0678733	0.0456432	0.112195	0.0512	0.0895197	0.082397	0.0948012	0.116608	0.0820734	0.0738255	0.111111	0.106452				AT1G72750	9	6	2	2	3	6	1	4	4	6	7	4
Chr4	2588138	2588139	AT4G05050	three_prime_UTR	+	47	48	48	44	27	20	31	24	44	7	9	27	0.120513	0.128342	0.16	0.117333	0.0885246	0.140845	0.063786	0.0488798	0.0718954	0.039548	0.0466321	0.0782609				AT1G72770	5	2	1	5	1	3	2	0	3	2	2	3
Chr5	4934949	4934950	AT5G15200	three_prime_UTR	+	25	18	16	89	39	13	23	20	39	16	23	55	0.104167	0.0652174	0.111111	0.13928	0.067591	0.0778443	0.0815603	0.0641026	0.0868597	0.0481928	0.0605263	0.0822123				AT1G72790	11	9	4	30	53	34	7	1	2	10	12	12
Chr5	17243889	17243890	AT5G42980	three_prime_UTR	-	7	16	12	64	42	18	15	26	52	41	33	50	0.0268199	0.064257	0.0659341	0.0623174	0.0655226	0.0602007	0.0424929	0.0682415	0.0832	0.0828283	0.0635838	0.0597372				AT1G72820	6	5	3	5	10	18	2	10	7	1	3	13
Chr5	23206895	23206896	AT5G57290	three_prime_UTR	+	7	6	3	14	4	1	48	26	41	65	30	131	0.0736842	0.0521739	0.0379747	0.0376344	0.0150943	0.00952381	0.262295	0.153846	0.22043	0.264228	0.197368	0.275789				AT1G72880	4	4	2	6	3	4	1	1	2	0	0	2
Chr1	4003397	4003398	AT1G11860	three_prime_UTR	-	31	31	17	70	53	8	25	32	20	24	21	43	0.21831	0.189024	0.226667	0.205279	0.234513	0.125	0.135135	0.12549	0.106952	0.115942	0.125749	0.106436				AT1G72900	1	2	1	4	8	1	4	3	2	5	9	7
Chr3	5455854	5455855	AT3G16080	three_prime_UTR	-	38	28	16	85	40	15	11	24	30	22	27	39	0.481013	0.311111	0.363636	0.427136	0.357143	0.277778	0.125	0.247423	0.222222	0.166667	0.25	0.180556				AT1G72930	67	31	41	95	64	37	33	71	59	35	53	45
Chr5	534529	534530	AT5G02450	three_prime_UTR	-	36	51	30	109	79	36	4	7	2	4	7	10	0.290323	0.269841	0.3	0.250575	0.289377	0.352941	0.0327869	0.0507246	0.0125	0.0232558	0.0466667	0.0283286				AT1G72970	8	9	9	15	4	8	2	5	8	3	1	4
Chr5	6851571	6851572	AT5G20290	three_prime_UTR	+	8	10	4	32	23	9	40	53	42	47	44	63	0.0244648	0.0280899	0.0197044	0.0389294	0.0373377	0.0409091	0.0941176	0.100569	0.0752688	0.114355	0.08413	0.0805627				AT1G73030	89	62	59	71	66	45	29	89	63	38	41	38
Chr1	6914462	6914463	AT1G19910	three_prime_UTR	-	15	19	19	60	31	16	18	38	58	16	41	43	0.15625	0.182692	0.283582	0.218182	0.172222	0.225352	0.144	0.230303	0.227451	0.129032	0.227778	0.190265				AT1G73060	27	24	31	23	19	15	14	25	26	6	18	16
Chr3	5669518	5669519	AT3G16640	three_prime_UTR	+	11	36	14	32	39	16	31	25	35	54	33	48	0.00925926	0.021805	0.0145228	0.00822834	0.0129525	0.0132231	0.0161627	0.0128866	0.0142508	0.025999	0.0135858	0.0162878				AT1G73080	25	44	31	43	76	25	20	30	37	27	34	38
Chr4	2671981	2671982	AT4G05180	three_prime_UTR	+	23	29	29	53	49	23	16	17	44	33	21	37	0.104072	0.114173	0.115538	0.0944742	0.117506	0.107981	0.0522876	0.0576271	0.0993228	0.104101	0.0817121	0.0895884				AT1G73120	7	10	9	23	9	10	4	1	9	3	10	4
Chr4	17787500	17787501	AT4G37830	three_prime_UTR	+	8	17	4	24	27	12	28	33	49	49	41	82	0.08	0.113333	0.0851064	0.0643432	0.0940767	0.097561	0.181818	0.230769	0.213974	0.320261	0.232955	0.309434				AT1G73170	7	13	7	11	4	4	3	4	12	0	2	3
Chr5	24290856	24290857	AT5G60390	three_prime_UTR	-	34	34	11	68	68	15	12	17	24	21	21	49	0.0740741	0.0643939	0.0336391	0.0500368	0.0684794	0.0428571	0.0369231	0.0431472	0.0403361	0.0535714	0.0557029	0.0515247				AT1G73230	104	64	44	46	48	46	33	100	128	22	38	34
Chr1	28586875	28586876	AT1G76180	AMB	+	14	8	8	15	21	5	38	48	34	43	61	78	0.0614035	0.0365297	0.034632	0.0342466	0.0461538	0.027933	0.147287	0.115108	0.141667	0.192825	0.190625	0.18932				AT1G73260	101	71	58	65	54	43	67	149	179	28	87	90
Chr1	30041311	30041312	AT1G79850	three_prime_UTR	+	10	8	12	38	23	10	31	41	42	37	29	92	0.0564972	0.0379147	0.0754717	0.0665499	0.0567901	0.0546448	0.117424	0.158301	0.14841	0.104225	0.140777	0.125512				AT1G73330	151	132	73	179	144	52	162	367	363	112	151	168
Chr2	839997	839998	AT2G02870	three_prime_UTR	-	19	14	13	82	40	17	10	15	50	33	33	47	1	1	1	0.931818	0.97561	0.894737	1	0.9375	0.925926	0.868421	0.942857	0.94				AT1G73470	1	0	1	1	1	2	6	4	10	0	4	2
Chr2	9237693	9237694	AT2G21580	three_prime_UTR	-	18	38	28	87	44	21	15	19	29	20	20	34	0.391304	0.457831	0.5	0.450777	0.316547	0.456522	0.208333	0.256757	0.205674	0.215054	0.28169	0.216561				AT1G73490	0	0	1	1	1	0	3	9	8	1	2	9
Chr2	14532737	14532738	AT2G34480	three_prime_UTR	+	15	17	15	55	49	8	27	25	38	28	40	56	0.12931	0.124088	0.185185	0.157143	0.181481	0.0860215	0.142857	0.113636	0.139706	0.145833	0.175439	0.142494				AT1G73500	5	4	6	12	12	7	1	9	4	5	5	2
Chr3	21262474	21262475	AT3G57450	three_prime_UTR	-	39	49	33	28	32	17	27	43	40	23	9	33	0.152344	0.171329	0.140426	0.18543	0.140351	0.165049	0.135678	0.121813	0.122324	0.150327	0.0714286	0.160976				AT1G73530	4	5	4	5	4	4	2	6	9	2	8	3
Chr3	22975237	22975238	AT3G62030	three_prime_UTR	-	27	29	13	88	46	22	19	26	24	16	26	37	0.106299	0.125	0.0970149	0.147651	0.127424	0.111675	0.0979381	0.0804954	0.0710059	0.057554	0.0686016	0.0759754				AT1G73540	2	2	2	20	15	15	0	0	0	8	13	8
Chr4	6889023	6889024	AT4G11320	three_prime_UTR	-	52	49	25	67	51	28	6	19	20	15	27	14	0.251208	0.310127	0.235849	0.20303	0.21519	0.201439	0.157895	0.113772	0.166667	0.135135	0.203008	0.0714286				AT1G73602	4	3	6	7	0	2	4	8	6	4	4	2
Chr5	10069590	10069591	AT5G28060	three_prime_UTR	+	16	16	20	57	22	20	25	24	30	56	27	60	0.188235	0.146789	0.28169	0.188742	0.120879	0.210526	0.162338	0.16	0.194805	0.304348	0.159763	0.182371				AT1G73650	0	6	0	3	1	1	3	3	6	3	0	3
Chr5	25750383	25750384	AT5G64400	three_prime_UTR	-	27	29	18	72	67	35	18	17	23	20	16	31	0.207692	0.205674	0.222222	0.186047	0.266932	0.255474	0.165138	0.136	0.108491	0.141844	0.0935673	0.121094				AT1G73655	39	25	31	33	46	24	11	20	23	12	19	16
Chr1	7328980	7328981	AT1G20980	three_prime_UTR	-	14	12	28	48	32	32	40	40	44	23	13	46	1	1	1	1	1	1	1	1	1	1	1	1				AT1G73660	2	1	3	4	1	5	3	1	2	1	0	2
Chr3	4061055	4061056	AT3G12780	three_prime_UTR	+	2	5	4	4	6	6	34	59	61	36	48	107	0.0075188	0.0184502	0.0240964	0.00472813	0.014218	0.0280374	0.124088	0.121901	0.194888	0.104348	0.108597	0.126777				AT1G73940	2	1	0	0	0	0	1	4	11	2	1	3
Chr5	3790944	3790945	AT5G11770	three_prime_UTR	+	9	10	7	16	15	12	34	42	54	42	53	78	0.138462	0.227273	0.25	0.115942	0.166667	0.255319	0.607143	0.56	0.580645	0.424242	0.53	0.629032				AT1G73960	5	11	1	3	3	0	1	0	6	1	2	1
Chr5	6740884	6740885	AT5G19940	three_prime_UTR	-	9	11	17	24	16	7	42	59	39	50	51	47	0.0989011	0.13253	0.158879	0.109091	0.16	0.0769231	0.336	0.308901	0.288889	0.324675	0.349315	0.313333				AT1G73980	7	13	4	5	3	10	2	6	10	4	3	3
Chr3	4061069	4061070	AT3G12780	three_prime_UTR	+	7	9	8	30	12	9	26	60	32	35	57	86	0.0263158	0.0332103	0.0481928	0.035461	0.028436	0.0420561	0.0948905	0.123967	0.102236	0.101449	0.128959	0.101896				AT1G73990	2	0	1	4	1	1	2	4	11	0	3	3
Chr4	13593949	13593950	AT4G27090	three_prime_UTR	+	40	25	18	74	59	21	14	21	24	21	20	34	0.166667	0.0822368	0.119205	0.104079	0.124736	0.09375	0.0462046	0.0447761	0.0549199	0.0569106	0.0424628	0.0485714				AT1G74020	7	6	0	6	5	3	3	8	12	2	1	3
Chr3	14201564	14201565	.	.	-	3	5	60	23	138	60	11	0	58	0	1	11	0.000463392	0.00091659	0.00606306	0.00342007	0.0120503	0.00425985	0.000940814	0	0.0038921	0	0.000357015	0.00232952				AT1G74030	15	5	6	11	4	4	5	6	12	4	1	3
Chr3	17779519	17779520	AT3G48140	three_prime_UTR	-	15	16	9	57	26	9	13	32	50	22	49	72	0.0761421	0.0812183	0.0676692	0.0996503	0.0697051	0.0491803	0.065	0.116364	0.119904	0.0763889	0.117506	0.127886				AT1G74050	169	78	103	76	91	75	46	125	187	49	74	67
Chr4	15273489	15273490	AT4G31500	three_prime_UTR	+	20	28	34	44	34	9	28	26	49	27	32	39	0.253165	0.235294	0.447368	0.318841	0.330097	0.25	0.25	0.213115	0.262032	0.234783	0.299065	0.270833				AT1G74060	88	43	45	52	29	26	29	75	130	29	27	46
Chr5	6090097	6090098	AT5G18380	three_prime_UTR	+	27	46	24	87	68	28	14	18	11	8	17	22	0.0865385	0.112745	0.101266	0.10971	0.114094	0.126126	0.0409357	0.0517241	0.0257611	0.0229885	0.0498534	0.0349206				AT1G74070	3	0	3	1	0	0	1	8	1	3	5	3
Chr1	29486424	29486425	AT1G78380	three_prime_UTR	+	43	49	18	80	74	38	8	5	12	8	13	21	0.17551	0.212121	0.109756	0.158416	0.164811	0.187192	0.0276817	0.0161812	0.0201005	0.022792	0.0395137	0.0398482				AT1G74100	41	45	38	71	106	60	43	82	102	89	75	95
Chr2	13019205	13019206	AT2G30570	three_prime_UTR	+	46	55	48	82	64	35	5	4	17	2	5	6	0.0513966	0.0517891	0.0569395	0.0372558	0.0422164	0.0466045	0.00374813	0.00314961	0.0111475	0.00144092	0.00440141	0.00345622				AT1G74210	12	11	5	10	4	3	4	4	13	1	3	3
Chr3	20339554	20339555	AT3G54890	three_prime_UTR	+	7	14	14	31	22	11	61	46	31	63	16	53	0.00813953	0.0139027	0.0132576	0.014123	0.0183639	0.0106075	0.042273	0.0257271	0.0249597	0.0289522	0.0112045	0.0224767				AT1G74230	27	15	8	5	10	11	12	20	25	10	17	13
Chr5	553848	553849	AT5G02500	three_prime_UTR	+	31	39	28	108	57	30	4	15	17	5	16	19	0.0669546	0.0709091	0.0869565	0.0952381	0.0729834	0.0879765	0.0104712	0.0308642	0.0275974	0.0117647	0.0425532	0.0246433				AT1G74260	13	5	2	13	2	7	4	14	29	7	11	11
Chr5	2993490	2993491	AT5G09660	three_prime_UTR	+	19	21	21	48	37	27	40	34	41	32	26	23	0.215909	0.161538	0.225806	0.204255	0.22561	0.243243	0.227273	0.162679	0.159533	0.16	0.143646	0.105505				AT1G74270	177	91	87	114	102	63	30	82	138	23	53	39
Chr5	25750286	25750287	AT5G64400	three_prime_UTR	-	40	37	26	124	61	52	3	6	6	3	6	5	0.307692	0.262411	0.320988	0.320413	0.243028	0.379562	0.0275229	0.048	0.0283019	0.0212766	0.0350877	0.0195312				AT1G74340	2	1	1	4	2	2	0	4	8	3	0	1
Chr1	22701330	22701331	AT1G61520	three_prime_UTR	-	8	12	16	11	13	3	58	56	71	60	23	37	0.010101	0.00813559	0.0140105	0.00483729	0.00707291	0.00281162	0.021045	0.024637	0.0217725	0.0200938	0.0121629	0.011315				AT1G74380	9	2	3	6	11	10	8	22	18	9	11	12
Chr2	94810	94811	AT2G01140	three_prime_UTR	+	24	13	11	38	33	15	17	41	35	28	32	81	0.428571	0.254902	0.407407	0.301587	0.275	0.348837	0.346939	0.630769	0.466667	0.482759	0.457143	0.591241				AT1G74430	0	0	0	0	2	0	3	1	1	5	4	8
Chr2	15166414	15166415	AT2G36120	three_prime_UTR	-	2	1	2	7	9	3	16	71	46	42	60	109	0.00333333	0.00197239	0.00611621	0.00492611	0.0108173	0.00544465	0.0307102	0.0349926	0.0439771	0.0334928	0.029513	0.0352181				AT1G74440	6	6	5	4	9	10	3	10	9	4	9	7
Chr3	5189572	5189573	AT3G15360	three_prime_UTR	-	15	20	12	42	26	8	33	38	54	36	44	40	0.384615	0.465116	0.521739	0.488372	0.5	0.444444	0.34375	0.322034	0.412214	0.356436	0.382609	0.277778				AT1G74450	0	1	0	1	2	5	1	1	0	2	6	7
Chr4	11646410	11646411	AT4G21960	three_prime_UTR	+	0	1	1	8	2	1	30	61	71	47	65	81	0	0.00299401	0.00526316	0.0122699	0.00462963	0.00381679	0.0923077	0.104096	0.103953	0.123684	0.0980392	0.113287				AT1G74470	242	162	216	226	184	227	91	158	208	120	114	95
Chr4	15346128	15346129	AT4G31700	three_prime_UTR	+	17	20	14	62	36	18	19	35	35	36	21	55	0.236111	0.188679	0.269231	0.231343	0.219512	0.285714	0.17757	0.259259	0.234899	0.305085	0.179487	0.211538				AT1G74520	7	5	1	2	5	1	2	9	13	5	7	1
Chr1	29577570	29577571	AT1G78630	three_prime_UTR	-	26	32	16	107	41	17	16	15	11	23	20	43	0.26	0.273504	0.246154	0.322289	0.244048	0.253731	0.130081	0.101351	0.0964912	0.122995	0.149254	0.166023				AT1G74560	45	30	15	43	26	17	4	22	33	6	9	14
Chr2	1994099	1994100	AT2G05440	three_prime_UTR	-	58	12	9	64	49	33	5	33	8	10	36	50	0.0364322	0.013468	0.0158172	0.0199129	0.0311705	0.0216252	0.0160256	0.0179056	0.0104302	0.00837521	0.0206778	0.0213402				AT1G74640	1	0	1	4	0	0	3	3	8	3	4	0
Chr3	20067574	20067575	AT3G54210	three_prime_UTR	+	47	31	27	120	62	33	2	9	11	8	12	5	0.315436	0.203947	0.236842	0.318302	0.261603	0.320388	0.0108108	0.0403587	0.0443548	0.0338983	0.045977	0.0142857				AT1G74670	41	20	26	62	51	80	12	39	37	26	37	32
Chr4	9400034	9400035	AT4G16720	three_prime_UTR	+	25	12	12	66	41	15	21	30	48	28	18	51	0.178571	0.0779221	0.151899	0.197605	0.142361	0.12605	0.151079	0.139535	0.157377	0.150538	0.0775862	0.12114				AT1G74690	6	6	3	11	4	4	5	8	20	5	2	13
Chr5	3923006	3923007	AT5G12140	three_prime_UTR	+	4	5	8	29	13	10	20	50	64	41	48	75	0.0392157	0.0505051	0.0987654	0.0835735	0.0562771	0.10989	0.15625	0.26178	0.263374	0.189815	0.25	0.20436				AT1G74710	3	2	2	5	5	0	3	4	1	2	1	3
Chr3	5468565	5468566	AT3G16140	three_prime_UTR	+	22	27	23	94	74	44	6	10	15	17	14	20	0.0977778	0.104247	0.107477	0.139466	0.136784	0.18107	0.0186335	0.0286533	0.0302419	0.0461957	0.0406977	0.0383877				AT1G74730	83	35	39	85	34	48	22	42	75	33	26	26
Chr3	17716932	17716933	AT3G48000	three_prime_UTR	+	12	15	8	35	32	15	22	54	50	24	53	46	0.179104	0.194805	0.181818	0.220126	0.214765	0.170455	0.305556	0.355263	0.304878	0.263736	0.389706	0.321678				AT1G74880	6	10	6	9	14	4	17	20	32	7	12	11
Chr1	16129666	16129667	AT1G42970	three_prime_UTR	-	17	21	19	36	27	19	39	37	30	27	30	63	0.0735931	0.0963303	0.102703	0.0648649	0.0574468	0.0994764	0.081761	0.0704762	0.0515464	0.0453782	0.0638298	0.0743802				AT1G74910	32	29	20	23	28	10	6	20	28	12	13	11
Chr2	16236452	16236453	AT2G38870	three_prime_UTR	+	12	13	6	66	12	13	6	44	22	22	89	60	0.0745342	0.0778443	0.0526316	0.0693277	0.0300752	0.0526316	0.139535	0.30137	0.189655	0.177419	0.243169	0.243902				AT1G74920	98	61	54	81	50	32	42	62	88	27	39	29
Chr3	5706917	5706918	AT3G16770	three_prime_UTR	-	13	25	9	51	47	13	15	26	37	32	46	51	0.0640394	0.0776398	0.0573248	0.0588915	0.0756844	0.0408805	0.0172216	0.0355191	0.0383023	0.0404551	0.0427509	0.0440415				AT1G74950	14	7	13	48	53	22	3	14	14	17	14	27
Chr4	9301391	9301392	AT4G16500	three_prime_UTR	+	35	25	36	110	67	34	11	12	8	7	7	13	0.284553	0.284091	0.342857	0.44	0.280335	0.357895	0.126437	0.0944882	0.115942	0.0886076	0.116667	0.141304				AT1G74960	19	32	10	25	21	6	4	5	10	3	5	2
Chr4	16534919	16534920	AT4G34620	three_prime_UTR	+	38	33	25	110	76	30	7	6	16	9	5	10	0.100529	0.0633397	0.0757576	0.0995475	0.0772358	0.0666667	0.0106545	0.00862069	0.0193939	0.0118265	0.00631313	0.00882613				AT1G74970	229	152	104	138	133	100	56	142	212	51	84	68
Chr1	4608267	4608268	AT1G13440	three_prime_UTR	+	6	10	7	31	18	7	41	47	54	42	24	77	0.0150376	0.0168919	0.0202312	0.0254307	0.0192926	0.0141414	0.0588235	0.0685131	0.0494959	0.0479452	0.0339943	0.0514362				AT1G75080	2	0	1	1	5	3	0	1	6	3	3	2
Chr2	1799354	1799355	AT2G05070	three_prime_UTR	+	25	27	39	10	18	18	71	45	49	36	10	16	0.132275	0.113924	0.110169	0.0653595	0.109756	0.116129	0.233553	0.229592	0.202479	0.16	0.15625	0.202532				AT1G75220	58	35	52	53	31	26	16	60	59	14	12	25
Chr2	14522557	14522558	AT2G34420	three_prime_UTR	+	11	22	20	12	40	4	65	40	36	61	29	24	0.0109235	0.0103529	0.0117716	0.00521966	0.0228311	0.00391389	0.0188844	0.0203978	0.0215827	0.0198374	0.031016	0.0110548				AT1G75270	9	7	6	30	12	13	6	9	15	7	11	5
Chr2	14892137	14892138	AT2G35370	three_prime_UTR	-	9	8	2	13	6	8	44	53	45	58	39	79	0.0947368	0.0842105	0.0263158	0.0483271	0.0335196	0.106667	0.346457	0.306358	0.28481	0.291457	0.242236	0.264214				AT1G75280	15	6	13	17	9	9	3	3	11	2	4	1
Chr3	5802562	5802563	AT3G17020	three_prime_UTR	+	28	25	18	96	60	33	8	22	22	11	16	25	0.227642	0.166667	0.195652	0.238806	0.175439	0.242647	0.0503145	0.117647	0.0920502	0.0511628	0.0629921	0.0801282				AT1G75310	2	2	1	5	9	4	3	2	1	1	3	3
Chr5	22184492	22184493	AT5G54600	three_prime_UTR	-	1	10	6	27	8	1	38	55	41	43	46	88	0.0133333	0.0862069	0.0759494	0.1	0.0533333	0.0116279	0.269504	0.327381	0.261146	0.240223	0.223301	0.321168				AT1G75330	37	17	13	18	15	12	15	35	75	8	20	22
Chr1	3780271	3780272	AT1G11260	three_prime_UTR	-	53	43	31	44	34	18	32	28	27	21	18	14	0.174917	0.182979	0.163158	0.141026	0.141079	0.0837209	0.0457143	0.0402299	0.0527344	0.0391791	0.0342205	0.0256881				AT1G75350	228	178	134	134	179	117	86	195	249	54	127	102
Chr3	15615400	15615401	AT3G43720	three_prime_UTR	+	27	44	35	88	64	36	10	10	14	8	12	15	0.9	0.916667	0.897436	0.988764	0.955224	1	0.384615	0.4	0.451613	0.347826	0.48	0.405405				AT1G75370	1	1	2	1	3	6	4	0	4	2	4	1
Chr3	20067561	20067562	AT3G54210	three_prime_UTR	+	4	8	9	3	7	2	34	44	66	49	61	76	0.0268456	0.0526316	0.0789474	0.00795756	0.0295359	0.0194175	0.183784	0.197309	0.266129	0.207627	0.233716	0.217143				AT1G75380	44	43	32	60	42	48	18	26	22	24	33	22
Chr4	16534897	16534898	AT4G34620	three_prime_UTR	+	6	2	1	6	11	4	32	42	47	67	60	85	0.015873	0.00383877	0.0030303	0.00542986	0.0111789	0.00888889	0.0487062	0.0603448	0.0569697	0.088042	0.0757576	0.0750221				AT1G75388	8	5	4	9	6	1	3	9	4	0	2	3
Chr1	28895348	28895349	AT1G76930	three_prime_UTR	+	1	1	1	3	0	1	29	52	64	36	68	106	0.0052356	0.00429185	0.00847458	0.00308325	0	0.00401606	0.110266	0.158537	0.109402	0.0906801	0.136	0.101145				AT1G75440	3	4	1	8	4	2	0	1	3	0	0	0
Chr3	5180667	5180668	AT3G15353	three_prime_UTR	+	12	56	17	90	49	23	17	11	16	35	14	22	0.016	0.0349781	0.0185387	0.0240642	0.0165765	0.0155932	0.0109819	0.00929054	0.00911162	0.0159308	0.0102041	0.00713359				AT1G75500	6	1	4	7	3	5	3	4	12	6	3	6
Chr4	7409635	7409636	AT4G12490	three_prime_UTR	+	27	46	6	84	61	14	5	20	24	11	38	26	0.586957	0.676471	0.352941	0.538462	0.628866	0.518519	0.0819672	0.285714	0.201681	0.23913	0.230303	0.232143				AT1G75510	2	4	1	5	4	0	0	3	2	1	2	1
Chr5	1038521	1038522	AT5G03880	three_prime_UTR	+	25	20	11	78	49	17	21	20	26	26	27	42	0.520833	0.408163	0.282051	0.565217	0.49	0.5	0.381818	0.377358	0.309524	0.464286	0.402985	0.446809				AT1G75540	2	2	1	4	4	2	1	4	9	9	2	4
Chr1	172190	172191	AT1G01470	three_prime_UTR	+	38	36	17	52	66	21	15	39	11	22	14	30	0.0952381	0.115385	0.0674603	0.0806202	0.120438	0.0826772	0.0614754	0.0810811	0.0284974	0.0723684	0.0434783	0.0669643				AT1G75560	10	5	5	5	3	5	0	2	6	1	4	2
Chr2	8965375	8965376	AT2G20820	three_prime_UTR	-	17	14	12	40	22	8	18	29	48	40	23	90	0.404762	0.311111	0.375	0.322581	0.278481	0.242424	0.409091	0.491525	0.631579	0.645161	0.383333	0.573248				AT1G75630	141	119	85	158	109	85	42	119	126	37	42	57
Chr3	5706948	5706949	AT3G16770	three_prime_UTR	-	2	8	2	19	17	1	45	51	42	35	67	72	0.00985222	0.0248447	0.0127389	0.02194	0.0273752	0.00314465	0.0516648	0.0696721	0.0434783	0.0442478	0.0622677	0.0621762				AT1G75660	18	21	18	22	15	12	6	13	27	8	10	13
Chr3	17453521	17453522	AT3G47370	three_prime_UTR	+	33	32	10	72	35	16	15	14	36	22	19	57	0.485294	0.492308	0.4	0.473684	0.448718	0.380952	0.340909	0.208955	0.371134	0.354839	0.271429	0.393103				AT1G75680	16	11	7	10	8	5	3	14	24	2	7	5
Chr4	12766102	12766103	AT4G24770	three_prime_UTR	+	22	26	15	70	41	19	24	28	21	17	33	45	0.120219	0.134715	0.131579	0.1417	0.128527	0.131034	0.106667	0.131455	0.0734266	0.0685484	0.119565	0.10181				AT1G75690	138	54	120	100	66	94	39	93	121	45	56	38
Chr4	16312197	16312198	AT4G34050	three_prime_UTR	-	1	3	2	7	1	2	27	58	102	36	53	69	0.0117647	0.0254237	0.0289855	0.0209581	0.00487805	0.0196078	0.313953	0.467742	0.419753	0.395604	0.486239	0.398844				AT1G75750	241	218	144	215	155	84	79	169	226	55	96	83
Chr5	2955499	2955500	AT5G09510	three_prime_UTR	+	26	31	14	88	75	23	12	14	30	11	12	25	0.490566	0.563636	0.482759	0.533333	0.559701	0.46	0.218182	0.237288	0.3125	0.244444	0.266667	0.287356				AT1G75780	10	7	3	7	2	1	0	3	1	0	0	0
Chr2	13863749	13863750	AT2G32690	three_prime_UTR	+	1	1	0	3	5	2	30	64	36	42	60	116	0.00220264	0.0020202	0	0.00319489	0.00776398	0.00576369	0.0608519	0.0658436	0.0712871	0.0575342	0.0714286	0.0875472				AT1G75800	3	5	3	6	10	7	1	2	6	3	2	4
Chr2	18046082	18046083	AT2G43460	three_prime_UTR	+	24	24	15	74	55	16	17	24	30	15	27	39	0.352941	0.292683	0.333333	0.309623	0.335366	0.296296	0.140496	0.12973	0.131579	0.11194	0.129187	0.136842				AT1G75820	12	3	4	10	5	5	0	1	0	0	1	0
Chr3	2664201	2664202	AT3G08770	three_prime_UTR	+	7	9	11	36	26	14	28	25	44	40	54	66	0.466667	0.375	0.647059	0.590164	0.590909	0.666667	0.622222	0.454545	0.556962	0.540541	0.568421	0.694737				AT1G75840	8	3	0	2	2	2	3	10	11	4	3	5
Chr4	16534864	16534865	AT4G34620	three_prime_UTR	+	29	28	12	55	38	13	30	26	37	28	23	41	0.0767196	0.0537428	0.0363636	0.0497738	0.0386179	0.0288889	0.0456621	0.0373563	0.0448485	0.0367937	0.0290404	0.0361871				AT1G75860	13	5	9	25	39	11	2	9	14	39	21	33
Chr5	21113401	21113402	AT5G51970	three_prime_UTR	-	46	54	19	51	60	12	18	23	19	17	18	23	0.867925	0.947368	0.95	0.784615	1	0.923077	0.352941	0.328571	0.263889	0.425	0.4	0.442308				AT1G75950	171	94	104	115	76	81	62	159	237	61	86	78
Chr5	22943862	22943863	AT5G56710	three_prime_UTR	+	25	20	12	65	34	9	22	40	20	28	26	59	0.201613	0.150376	0.148148	0.182073	0.136	0.101124	0.147651	0.21164	0.133333	0.16	0.134021	0.156085				AT1G75990	7	3	0	4	2	0	2	1	2	0	2	1
Chr1	661169	661170	AT1G02930	three_prime_UTR	+	3	4	4	32	11	5	27	31	63	31	88	60	0.0227273	0.0272109	0.040404	0.0447552	0.0287206	0.0362319	0.234783	0.182353	0.222615	0.165775	0.225064	0.190476				AT1G76010	47	36	21	41	23	21	19	43	50	9	32	20
Chr2	7548290	7548291	AT2G17360	three_prime_UTR	-	25	14	17	80	30	16	30	26	19	26	34	42	0.294118	0.168675	0.333333	0.314961	0.265487	0.280702	0.263158	0.25	0.155738	0.222222	0.21118	0.195349				AT1G76030	28	44	24	23	24	27	14	21	37	8	10	14
Chr2	14525761	14525762	AT2G34430	three_prime_UTR	-	17	38	21	44	20	20	35	31	36	41	33	23	0.0265625	0.0264808	0.0173841	0.0293333	0.018315	0.027894	0.0329257	0.0235205	0.0342205	0.0295389	0.0327381	0.0228628				AT1G76070	11	12	10	12	10	7	2	5	7	2	8	5
Chr3	17493452	17493453	AT3G47470	three_prime_UTR	+	9	20	6	13	6	3	88	39	38	71	22	44	0.0107271	0.0166667	0.00538117	0.0096225	0.00625652	0.00453858	0.037931	0.0209452	0.0175601	0.0307226	0.0162122	0.0250427				AT1G76080	68	22	32	88	61	44	10	19	10	9	6	5
Chr5	9210545	9210546	AT5G26280	three_prime_UTR	-	3	1	0	2	1	5	33	40	73	53	69	79	0.047619	0.0123457	0	0.00952381	0.00591716	0.0568182	0.540984	0.430108	0.470968	0.495327	0.420732	0.459302				AT1G76090	3	4	0	6	3	0	0	18	9	2	3	4
Chr1	7453253	7453254	AT1G21310	three_prime_UTR	+	29	23	17	104	84	37	3	12	6	10	6	27	0.130631	0.123656	0.107595	0.135065	0.143345	0.13806	0.0119048	0.031746	0.00826446	0.0296736	0.0121951	0.0286017				AT1G76100	24	5	17	25	21	18	26	35	46	29	40	31
Chr1	11410960	11410961	AT1G31812	three_prime_UTR	+	15	25	19	53	35	17	15	30	30	32	36	51	0.0530035	0.0726744	0.0829694	0.0514064	0.0540123	0.0537975	0.0345622	0.0567108	0.0451807	0.0620155	0.0598007	0.0594406				AT1G76130	3	7	3	3	10	1	0	0	0	0	0	0
Chr3	22737973	22737974	AT3G61440	three_prime_UTR	-	32	36	18	66	59	28	13	14	34	13	18	27	0.262295	0.243243	0.2	0.210863	0.246862	0.261682	0.077381	0.048951	0.0979827	0.0666667	0.0491803	0.079646				AT1G76140	18	5	9	10	11	9	4	11	27	6	9	12
Chr4	8430213	8430214	AT4G14716	three_prime_UTR	+	16	22	10	68	28	17	23	34	46	23	36	35	0.516129	0.666667	0.47619	0.715789	0.682927	0.772727	0.766667	0.653846	0.528736	0.575	0.692308	0.636364				AT1G76150	3	10	8	10	7	3	8	8	19	10	6	3
Chr5	15377413	15377414	AT5G38410	three_prime_UTR	+	0	1	0	1	1	0	39	53	57	60	38	108	0	0.000340136	0	0.000122175	0.000149165	0	0.0116002	0.0141939	0.0131944	0.0125052	0.0111962	0.0132841				AT1G76160	225	186	108	173	173	75	52	175	218	70	82	89
Chr1	21032018	21032019	AT1G56200	three_prime_UTR	-	17	28	12	39	32	11	17	55	35	23	42	46	0.404762	0.608696	0.413793	0.410526	0.542373	0.423077	0.414634	0.436508	0.397727	0.377049	0.442105	0.383333				AT1G76180	412	320	223	240	417	258	179	455	438	231	219	228
Chr3	2955564	2955565	AT3G09630	three_prime_UTR	-	20	26	22	89	52	20	16	20	25	11	18	38	0.333333	0.376812	0.423077	0.483696	0.403101	0.465116	0.235294	0.206186	0.210084	0.11828	0.193548	0.156379				AT1G76200	259	162	121	131	141	111	75	192	273	61	93	87
Chr4	17000544	17000545	AT4G35890	three_prime_UTR	-	7	16	15	50	38	21	20	33	32	32	49	44	0.225806	0.551724	0.535714	0.462963	0.542857	0.428571	0.392157	0.532258	0.516129	0.603774	0.510417	0.40367				AT1G76300	20	10	5	1	6	2	3	10	10	5	12	3
Chr1	5446614	5446615	AT1G15820	three_prime_UTR	+	23	21	26	26	26	20	38	50	22	57	9	38	0.0438931	0.0272727	0.0330789	0.0218304	0.0351827	0.033557	0.059375	0.0996016	0.0506912	0.0858434	0.0559006	0.0683453				AT1G76360	8	7	6	4	19	7	2	5	2	4	5	7
Chr5	20715525	20715526	AT5G50920	three_prime_UTR	+	13	11	12	21	20	7	41	44	41	42	41	63	0.0640394	0.0521327	0.0727273	0.0422535	0.0591716	0.0507246	0.148551	0.15942	0.158915	0.151079	0.157692	0.128571				AT1G76405	4	0	1	4	2	0	0	11	12	0	0	5
Chr2	2016724	2016725	AT2G05510	three_prime_UTR	-	3	7	4	20	15	7	24	59	24	22	72	98	0.00634249	0.0194444	0.0289855	0.0179533	0.0218659	0.015625	0.166667	0.116832	0.0963855	0.0833333	0.129032	0.118357				AT1G76450	33	22	9	21	16	17	10	16	27	6	7	6
Chr3	21262461	21262462	AT3G57450	three_prime_UTR	-	16	27	26	19	33	13	23	53	54	28	22	41	0.0625	0.0944056	0.110638	0.125828	0.144737	0.126214	0.115578	0.150142	0.165138	0.183007	0.174603	0.2				AT1G76460	4	2	2	4	5	0	0	0	4	3	1	0
Chr5	6975099	6975100	AT5G20630	three_prime_UTR	+	39	34	14	44	33	16	20	29	62	9	20	35	0.156627	0.114478	0.14	0.101149	0.0810811	0.181818	0.0829876	0.0868263	0.115888	0.0532544	0.100503	0.0698603				AT1G76490	43	44	29	42	55	22	12	27	32	10	23	22
Chr1	18218231	18218232	AT1G49240	three_prime_UTR	-	28	31	12	51	35	16	22	31	26	15	40	47	0.430769	0.442857	0.272727	0.34	0.336538	0.333333	0.458333	0.382716	0.333333	0.208333	0.366972	0.382114				AT1G76520	18	13	8	18	11	14	9	7	18	5	17	16
Chr2	12414297	12414298	AT2G28900	three_prime_UTR	+	26	25	18	52	55	19	11	28	20	19	26	55	0.247619	0.245098	0.206897	0.208835	0.264423	0.267606	0.114583	0.168675	0.15873	0.132867	0.13	0.154494				AT1G76550	0	0	1	2	0	0	1	5	6	2	2	5
Chr3	194999	195000	AT3G01500	AMB	+	32	39	36	108	38	30	13	15	11	9	14	9	0.0658436	0.0795918	0.0764331	0.0821293	0.0461725	0.0568182	0.0281385	0.0211268	0.0144547	0.0148515	0.0275591	0.0101351				AT1G76600	1	5	1	16	14	8	2	3	1	6	6	10
Chr3	1285580	1285581	AT3G04720	three_prime_UTR	+	13	17	7	47	29	17	27	19	47	28	38	65	0.114035	0.130769	0.122807	0.141566	0.133028	0.166667	0.150838	0.0904762	0.127717	0.171779	0.141264	0.150812				AT1G76650	29	27	39	160	149	113	19	36	27	97	128	80
Chr3	5595679	5595680	AT3G16460	three_prime_UTR	-	1	1	1	3	1	0	26	60	82	48	49	82	0.00662252	0.00649351	0.0113636	0.00680272	0.00277778	0	0.440678	0.375	0.476744	0.436364	0.328859	0.364444				AT1G76660	3	1	0	3	1	3	3	2	11	1	2	2
Chr5	3758213	3758214	AT5G11670	three_prime_UTR	-	26	41	16	102	64	37	6	6	14	10	12	20	0.232143	0.292857	0.142857	0.208163	0.194529	0.245033	0.0631579	0.0357143	0.0606061	0.0613497	0.0515021	0.0930233				AT1G76670	28	32	24	20	26	14	10	24	51	13	14	14
Chr5	17686524	17686525	AT5G43940	three_prime_UTR	-	33	17	28	80	53	29	18	22	28	13	19	14	0.458333	0.220779	0.444444	0.43956	0.373239	0.439394	0.295082	0.258824	0.197183	0.173333	0.179245	0.12963				AT1G76680	102	55	117	92	136	108	41	97	109	79	105	113
Chr1	10718980	10718981	AT1G30360	three_prime_UTR	-	32	24	25	43	36	13	18	44	24	18	36	40	0.288288	0.282353	0.301205	0.242938	0.235294	0.164557	0.163636	0.2	0.137931	0.133333	0.189474	0.177778				AT1G76690	8	5	12	10	11	13	8	30	18	13	16	18
Chr2	19447433	19447434	AT2G47400	three_prime_UTR	-	5	3	3	22	9	3	33	38	45	78	45	69	0.0103734	0.00435414	0.00573614	0.0206961	0.0113493	0.00742574	0.0418251	0.0373648	0.0510783	0.0763957	0.057398	0.0492154				AT1G76700	2	1	0	3	8	4	2	2	1	3	0	7
Chr5	17004788	17004789	AT5G42530	three_prime_UTR	+	37	60	40	31	96	12	12	16	38	1	6	4	0.111446	0.134831	0.0928074	0.0778894	0.154093	0.0923077	0.0422535	0.0282686	0.043628	0.0123457	0.027027	0.0240964				AT1G76730	7	5	7	11	9	7	1	6	2	3	0	2
Chr5	26570186	26570187	AT5G66570	three_prime_UTR	-	43	29	29	85	46	38	13	12	6	11	16	25	0.0354493	0.0269517	0.0350242	0.0327301	0.0288763	0.0362942	0.00881356	0.00495458	0.00371517	0.00460444	0.00679983	0.00687191				AT1G76790	19	15	13	16	11	1	28	25	31	10	7	6
Chr1	27547358	27547359	AT1G73260	three_prime_UTR	+	26	31	10	53	40	21	14	24	26	33	35	39	0.288889	0.356322	0.357143	0.296089	0.268456	0.313433	0.325581	0.444444	0.4	0.568966	0.492958	0.386139				AT1G76810	169	238	35	64	221	31	33	47	55	26	23	52
Chr2	13140195	13140196	AT2G30860	three_prime_UTR	-	50	40	12	75	78	24	9	13	22	8	8	13	0.136986	0.0936768	0.0533333	0.0698975	0.109551	0.0967742	0.0174757	0.0208333	0.0192813	0.0110803	0.0115607	0.00973783				AT1G76860	15	10	11	18	14	12	6	27	21	5	7	15
Chr2	18087842	18087843	AT2G43610	three_prime_UTR	+	19	27	13	77	34	26	18	39	17	13	24	45	0.365385	0.435484	0.433333	0.383085	0.377778	0.382353	0.439024	0.438202	0.314815	0.371429	0.387097	0.441176				AT1G76930	1048	500	397	585	328	263	249	516	973	118	233	191
Chr3	6486132	6486133	AT3G18820	three_prime_UTR	-	7	28	14	37	30	21	26	28	23	39	42	57	0.179487	0.5	0.388889	0.2	0.254237	0.313433	0.787879	0.41791	0.547619	0.764706	0.56	0.471074				AT1G76960	1	2	0	14	4	2	1	0	0	0	0	0
Chr3	17493472	17493473	AT3G47470	three_prime_UTR	+	6	5	4	11	5	1	57	42	41	73	28	79	0.00715137	0.00416667	0.00358744	0.00814212	0.00521376	0.00151286	0.024569	0.0225564	0.0189464	0.0315881	0.0206338	0.044963				AT1G76990	2	4	3	8	9	7	1	0	7	1	5	3
Chr4	13053730	13053731	AT4G25570	three_prime_UTR	+	30	29	18	59	33	15	23	27	47	17	25	29	0.638298	0.690476	0.782609	0.572816	0.540984	0.6	0.359375	0.333333	0.419643	0.34	0.328947	0.322222				AT1G77120	36	49	51	18	14	10	15	56	50	7	5	7
Chr5	26570193	26570194	AT5G66570	three_prime_UTR	-	35	23	28	65	34	31	21	20	24	23	24	24	0.0288541	0.0213755	0.0338164	0.0250289	0.0213434	0.0296084	0.0142373	0.00825764	0.0148607	0.00962746	0.0101997	0.00659703				AT1G77130	5	0	3	3	1	1	2	7	7	4	0	4
Chr1	24046695	24046696	AT1G64720	three_prime_UTR	+	3	1	0	2	1	1	28	82	44	36	92	61	0.0157895	0.00561798	0	0.01	0.00675676	0.00793651	0.125	0.106218	0.113695	0.133829	0.129032	0.107774				AT1G77180	16	11	11	11	8	14	9	18	38	6	20	15
Chr1	2049379	2049380	AT1G06680	three_prime_UTR	-	19	29	27	56	40	16	27	24	27	26	11	48	0.0275362	0.0357143	0.0432692	0.0349563	0.0377715	0.0301318	0.0237467	0.0193392	0.0249307	0.0192166	0.0128505	0.0216411				AT1G77260	4	27	6	12	14	1	3	6	11	7	3	3
Chr1	2189927	2189928	AT1G07135	three_prime_UTR	+	96	87	53	10	8	1	18	44	27	2	4	0	0.410256	0.329545	0.363014	0.27027	0.195122	0.05	0.0837209	0.116095	0.121076	0.0425532	0.105263	0				AT1G77350	17	13	5	5	6	2	4	5	3	0	1	2
Chr1	6268091	6268092	AT1G18210	AMB	+	25	16	15	21	28	13	32	45	70	28	28	29	0.172414	0.107383	0.132743	0.0976744	0.202899	0.188406	0.201258	0.174419	0.255474	0.28	0.21374	0.208633				AT1G77370	37	40	26	55	29	20	10	23	26	15	13	16
Chr1	16268765	16268766	AT1G43170	three_prime_UTR	-	15	15	3	35	31	13	18	29	52	34	53	52	0.0931677	0.0993377	0.0333333	0.0864198	0.101307	0.0890411	0.121622	0.128889	0.159021	0.201183	0.191336	0.153846				AT1G77440	25	11	12	15	18	11	4	10	11	4	2	5
Chr2	5655213	5655214	AT2G13560	three_prime_UTR	-	11	13	10	64	31	28	19	29	31	36	47	31	0.647059	0.52	0.714286	0.64	0.62	0.717949	0.59375	0.568627	0.688889	0.6	0.54023	0.336957				AT1G77490	5	2	2	4	1	2	2	9	17	6	9	3
Chr2	14522561	14522562	AT2G34420	three_prime_UTR	+	5	12	13	12	13	11	76	41	35	65	16	51	0.00496524	0.00564706	0.00765156	0.00521966	0.00742009	0.0107632	0.0220802	0.0209077	0.0209832	0.0211382	0.0171123	0.0234915				AT1G77510	7	3	1	3	1	2	3	14	29	7	7	8
Chr2	14522561	14522562	AT2G34420	three_prime_UTR	+	5	12	13	12	13	11	76	41	35	65	16	51	0.00496524	0.00564706	0.00765156	0.00521966	0.00742009	0.0107632	0.0220802	0.0209077	0.0209832	0.0211382	0.0171123	0.0234915				AT1G77540	8	6	3	6	3	0	1	4	4	3	3	2
Chr5	6426007	6426008	AT5G19140	three_prime_UTR	-	10	11	23	27	23	21	54	17	48	45	29	42	0.113636	0.0738255	0.150327	0.10757	0.107981	0.165354	0.248848	0.125926	0.25	0.277778	0.197279	0.25				AT1G77610	2	3	0	3	2	0	1	5	1	2	4	2
Chr1	6698751	6698752	AT1G19380	three_prime_UTR	-	59	67	50	20	20	11	28	27	15	18	23	11	0.373418	0.370166	0.337838	0.121212	0.142857	0.157143	0.261682	0.109756	0.100671	0.206897	0.158621	0.130952				AT1G77640	0	0	0	0	3	0	2	5	2	0	6	6
Chr4	16700726	16700727	AT4G35090	three_prime_UTR	+	14	10	18	23	31	23	28	34	53	30	45	40	0.318182	0.217391	0.272727	0.232323	0.413333	0.338235	0.35	0.390805	0.464912	0.379747	0.416667	0.373832				AT1G77710	183	147	99	184	138	69	53	93	143	28	55	42
Chr1	3018115	3018116	AT1G09340	three_prime_UTR	-	27	15	11	66	31	21	30	29	25	28	22	43	0.3	0.15625	0.141026	0.238267	0.209459	0.256098	0.326087	0.3625	0.260417	0.307692	0.293333	0.286667				AT1G77750	3	0	4	1	0	2	5	8	23	1	3	3
Chr3	5580871	5580872	AT3G16420	AMB	-	24	42	19	86	91	32	6	3	8	10	6	21	0.0833333	0.139073	0.110465	0.0954495	0.12763	0.115523	0.0301508	0.00872093	0.0150094	0.0265252	0.0157895	0.0283401				AT1G77760	15	13	24	71	22	35	12	20	49	28	31	37
Chr3	6879659	6879660	AT3G19820	three_prime_UTR	+	21	21	14	59	37	13	20	23	43	21	29	47	0.230769	0.212121	0.285714	0.349112	0.268116	0.203125	0.147059	0.112745	0.181435	0.157895	0.147959	0.186508				AT1G77800	2	1	6	4	2	3	2	0	3	1	2	2
Chr5	210360	210361	AT5G01530	three_prime_UTR	-	8	11	10	32	38	11	44	21	49	35	43	46	0.0149254	0.0129412	0.0151745	0.019312	0.0295031	0.0158501	0.0381944	0.0229258	0.0365127	0.0294861	0.0448384	0.0319223				AT1G77840	1	1	3	0	0	1	8	3	9	5	0	3
Chr5	15381074	15381075	AT5G38420	three_prime_UTR	+	28	20	10	93	48	17	21	21	15	17	16	42	0.0537428	0.033557	0.0268817	0.058125	0.0451128	0.0442708	0.0376344	0.0205479	0.0201342	0.0273312	0.0248447	0.0289456				AT1G77940	236	133	94	146	108	101	45	102	150	35	47	57
Chr1	29736908	29736909	AT1G79040	three_prime_UTR	-	3	14	7	10	13	5	62	29	69	45	43	47	0.00133333	0.00397501	0.00265353	0.00141303	0.00213921	0.00159134	0.0119876	0.0049236	0.00904088	0.00694659	0.00740231	0.00497197				AT1G78000	78	44	33	100	71	46	58	97	95	36	66	43
Chr2	15557441	15557442	AT2G37040	three_prime_UTR	+	41	28	20	70	42	23	14	19	31	9	25	25	0.836735	0.756757	0.714286	0.636364	0.545455	0.621622	0.56	0.422222	0.688889	0.391304	0.5	0.462963				AT1G78020	28	3	17	15	10	10	8	6	9	4	11	6
Chr5	506516	506517	AT5G02380	three_prime_UTR	+	4	3	4	6	6	3	57	26	70	53	43	72	0.00621118	0.00303951	0.00852878	0.0023678	0.00286807	0.00340522	0.0602537	0.0262626	0.0448718	0.0534274	0.0390554	0.0444719				AT1G78040	471	437	327	409	310	302	319	627	846	194	301	236
Chr5	15381025	15381026	AT5G38420	three_prime_UTR	+	4	8	5	30	16	6	31	55	34	46	34	78	0.00767754	0.0134228	0.0134409	0.01875	0.0150376	0.015625	0.0555556	0.053816	0.0456376	0.073955	0.052795	0.053756				AT1G78060	3	3	5	5	1	2	0	2	2	1	0	1
Chr1	11410978	11410979	AT1G31812	three_prime_UTR	+	11	13	6	18	14	6	45	54	54	32	38	55	0.0388693	0.0377907	0.0262009	0.0174588	0.0216049	0.0189873	0.103687	0.102079	0.0813253	0.0620155	0.0631229	0.0641026				AT1G78080	4	13	4	26	35	4	15	23	27	17	24	24
Chr3	17450540	17450541	.	.	-	25	21	8	74	42	27	23	24	31	19	25	27	0.0038616	0.00384968	0.000808407	0.0110037	0.00366748	0.00191693	0.00196716	0.00813559	0.00208026	0.00472167	0.00892538	0.00571792				AT1G78100	0	0	0	2	5	4	0	0	1	1	5	11
Chr4	2720097	2720098	AT4G05320	three_prime_UTR	-	33	28	24	27	28	10	23	53	51	20	24	25	0.102484	0.0848485	0.101695	0.0723861	0.0877743	0.0574713	0.0534884	0.115468	0.0865874	0.0888889	0.103896	0.0649351				AT1G78150	13	24	23	15	10	12	7	22	30	7	17	10
Chr4	18215668	18215669	AT4G39090	three_prime_UTR	+	15	18	17	37	28	8	34	28	44	25	39	53	0.0655022	0.0728745	0.121429	0.08061	0.103704	0.0592593	0.0705394	0.0611354	0.0699523	0.0618812	0.0930788	0.0697368				AT1G78240	13	9	3	15	13	6	8	13	14	7	8	12
Chr5	4934948	4934949	AT5G15200	three_prime_UTR	+	20	25	16	52	41	17	21	25	36	25	24	44	0.0833333	0.0905797	0.111111	0.0813772	0.0710572	0.101796	0.0744681	0.0801282	0.0801782	0.0753012	0.0631579	0.0657698				AT1G78280	4	1	4	10	2	3	2	2	8	7	6	5
Chr1	16268790	16268791	AT1G43170	three_prime_UTR	-	26	21	19	58	48	32	12	25	30	11	28	35	0.161491	0.139073	0.211111	0.14321	0.156863	0.219178	0.0810811	0.111111	0.0917431	0.0650888	0.101083	0.10355				AT1G78300	139	95	68	101	58	63	38	88	120	21	26	34
Chr1	19475043	19475044	AT1G52300	three_prime_UTR	+	22	21	13	51	37	10	25	24	29	25	25	63	0.123596	0.0843373	0.121495	0.10303	0.0876777	0.0704225	0.111607	0.0898876	0.0843023	0.0791139	0.0886525	0.0989011				AT1G78370	91	32	36	68	30	43	38	68	79	35	36	35
Chr1	19475048	19475049	AT1G52300	three_prime_UTR	+	15	24	5	46	30	10	26	43	24	41	24	57	0.0842697	0.0963855	0.046729	0.0929293	0.07109	0.0704225	0.116071	0.161049	0.0697674	0.129747	0.0851064	0.0894819				AT1G78380	527	329	351	597	309	289	203	449	505	164	231	245
Chr4	11584358	11584359	AT4G21830	three_prime_UTR	+	18	13	14	77	64	14	3	27	27	14	41	33	0.375	0.481481	0.451613	0.337719	0.395062	0.233333	0.1	0.226891	0.241071	0.152174	0.267974	0.2				AT1G78460	6	11	11	9	9	7	5	14	9	3	22	9
Chr5	18700435	18700436	AT5G46110	three_prime_UTR	-	19	25	42	78	58	27	13	22	18	11	12	20	0.542857	0.471698	0.552632	0.65	0.623656	0.613636	0.361111	0.44	0.310345	0.314286	0.324324	0.322581				AT1G78570	34	26	21	36	25	8	18	52	47	8	16	20
Chr5	21214690	21214691	AT5G52240	three_prime_UTR	-	18	14	13	32	26	16	11	45	29	24	74	43	0.305085	0.25	0.371429	0.20915	0.213115	0.205128	0.174603	0.243243	0.233871	0.186047	0.312236	0.242938				AT1G78620	1	4	2	8	1	4	0	0	1	1	1	2
Chr5	22184508	22184509	AT5G54600	three_prime_UTR	-	25	19	13	66	36	20	17	22	24	35	29	39	0.333333	0.163793	0.164557	0.244444	0.24	0.232558	0.120567	0.130952	0.152866	0.195531	0.140777	0.142336				AT1G78630	259	134	187	114	148	123	67	168	332	65	117	100
Chr1	24046700	24046701	AT1G64720	three_prime_UTR	+	0	1	0	0	2	0	32	65	42	33	84	85	0	0.00561798	0	0	0.0135135	0	0.142857	0.0841969	0.108527	0.122677	0.117812	0.150177				AT1G78660	51	44	24	37	35	19	8	25	58	7	7	11
Chr2	563227	563228	AT2G02180	three_prime_UTR	-	7	7	10	40	34	17	24	28	38	44	47	48	1	1	1	1	1	1	1	1	1	1	1	1				AT1G78670	28	18	9	27	26	20	9	13	26	9	14	8
Chr1	607909	607910	AT1G02780	three_prime_UTR	+	25	39	23	83	77	31	7	11	7	13	13	14	0.0988142	0.125806	0.132948	0.110372	0.145283	0.13964	0.0257353	0.0295699	0.0241379	0.0348525	0.032419	0.0190996				AT1G78680	57	25	19	71	27	27	11	22	30	15	15	12
Chr1	7042583	7042584	AT1G20340	three_prime_UTR	+	34	45	28	93	77	39	5	5	3	8	0	6	0.0297203	0.0251397	0.0199715	0.0252443	0.0270555	0.0234234	0.00267666	0.00283286	0.0014313	0.00334448	0	0.00153965				AT1G78830	44	29	27	75	42	43	17	50	77	32	40	35
Chr1	27568828	27568829	AT1G73330	three_prime_UTR	+	32	33	29	96	86	46	1	3	9	2	3	3	0.190476	0.218543	0.258929	0.264463	0.234332	0.283951	0.0192308	0.0208333	0.0502793	0.0273973	0.0227273	0.0198675				AT1G78850	214	168	167	143	127	90	218	438	635	153	236	202
Chr4	5777433	5777434	AT4G09010	three_prime_UTR	+	15	16	11	34	14	10	35	25	38	35	62	48	0.220588	0.2	0.211538	0.193182	0.153846	0.153846	0.330189	0.265957	0.35514	0.309735	0.373494	0.387097				AT1G78870	39	12	16	21	10	10	12	25	30	8	11	9
Chr4	5777433	5777434	AT4G09010	three_prime_UTR	+	15	16	11	34	14	10	35	25	38	35	62	48	0.220588	0.2	0.211538	0.193182	0.153846	0.153846	0.330189	0.265957	0.35514	0.309735	0.373494	0.387097				AT1G78890	4	5	0	4	4	4	0	1	5	3	3	0
Chr5	13833405	13833406	AT5G35630	three_prime_UTR	-	27	28	18	63	52	14	33	17	24	20	16	31	0.09375	0.100719	0.0753138	0.0818182	0.0852459	0.07	0.0816832	0.0341365	0.0493827	0.0409836	0.0338266	0.0373045				AT1G78900	197	179	105	183	116	110	81	161	252	49	75	93
Chr1	4889580	4889581	AT1G14320	three_prime_UTR	-	26	29	12	79	50	18	21	16	17	15	21	38	0.148571	0.134884	0.111111	0.156436	0.134048	0.145161	0.092511	0.0615385	0.0467033	0.056391	0.0774908	0.0698529				AT1G78920	12	13	8	8	8	8	0	4	5	1	3	0
Chr1	5250661	5250662	AT1G15270	three_prime_UTR	+	16	11	14	75	26	9	21	24	25	29	37	55	0.271186	0.169231	0.368421	0.353774	0.25	0.1875	0.214286	0.143713	0.15625	0.189542	0.186869	0.214008				AT1G79010	51	18	32	23	25	23	17	32	58	9	18	15
Chr1	6698790	6698791	AT1G19380	three_prime_UTR	-	43	40	52	77	46	30	9	9	7	10	11	8	0.272152	0.220994	0.351351	0.466667	0.328571	0.428571	0.0841121	0.0365854	0.0469799	0.114943	0.0758621	0.0952381				AT1G79040	9453	5809	6478	7632	5890	5172	3142	6077	7077	2638	3522	2250
Chr2	529078	529079	AT2G02100	three_prime_UTR	-	8	5	2	7	6	2	29	51	75	57	38	62	0.013289	0.00746269	0.00609756	0.0045045	0.00494234	0.004	0.0295918	0.0551351	0.0466418	0.0499124	0.038736	0.0315361				AT1G79160	2	1	6	2	7	2	0	0	5	2	3	2
Chr3	194974	194975	AT3G01500	AMB	+	30	22	26	78	68	34	5	13	14	16	14	22	0.0617284	0.044898	0.0552017	0.0593156	0.0826245	0.0643939	0.0108225	0.0183099	0.0183968	0.0264026	0.0275591	0.0247748				AT1G79210	9	8	10	10	10	3	5	14	28	9	10	7
Chr3	5669486	5669487	AT3G16640	three_prime_UTR	+	27	40	19	72	56	17	20	22	11	20	17	21	0.0227273	0.0242277	0.0197095	0.0185138	0.0185985	0.0140496	0.0104275	0.0113402	0.00447883	0.00962927	0.00699876	0.00712589				AT1G79230	40	13	21	11	17	13	11	30	42	5	13	17
Chr3	21060938	21060939	AT3G56880	three_prime_UTR	-	34	54	36	10	11	4	62	45	58	10	5	13	1	1	1	1	1	1	1	1	1	1	1	1				AT1G79280	13	7	7	3	7	3	3	3	6	1	1	4
Chr5	26570183	26570184	AT5G66570	three_prime_UTR	-	65	24	19	75	33	61	4	15	7	8	15	16	0.0535862	0.0223048	0.0229469	0.0288795	0.0207156	0.0582617	0.00271186	0.00619323	0.00433437	0.00334868	0.00637484	0.00439802				AT1G79340	53	38	25	28	50	22	19	38	50	16	26	15
Chr3	5802570	5802571	AT3G17020	three_prime_UTR	+	30	39	25	96	94	29	7	7	4	1	7	2	0.243902	0.26	0.271739	0.238806	0.274854	0.213235	0.0440252	0.0374332	0.0167364	0.00465116	0.0275591	0.00641026				AT1G79350	6	2	2	5	10	3	5	0	4	2	2	7
Chr3	17779514	17779515	AT3G48140	three_prime_UTR	-	14	21	14	52	29	14	20	23	48	21	34	51	0.071066	0.106599	0.105263	0.0909091	0.077748	0.0765027	0.1	0.0836364	0.115108	0.0729167	0.0815348	0.0905861				AT1G79380	9	9	7	14	15	2	9	10	16	12	6	7
Chr3	19506833	19506834	AT3G52590	three_prime_UTR	-	7	12	11	34	22	14	26	31	49	27	50	58	0.0421687	0.0631579	0.112245	0.0688259	0.0614525	0.0927152	0.119816	0.116541	0.121588	0.116379	0.147493	0.123667				AT1G79390	6	7	3	7	6	4	11	12	26	12	5	4
Chr5	4825338	4825339	AT5G14910	three_prime_UTR	-	16	27	20	79	48	19	14	24	19	24	27	24	0.571429	0.529412	0.571429	0.699115	0.615385	0.655172	0.4375	0.648649	0.452381	0.615385	0.675	0.48				AT1G79430	3	3	0	2	4	2	2	1	5	2	3	3
Chr5	6581719	6581720	AT5G19510	three_prime_UTR	+	20	17	6	36	33	16	22	28	47	30	45	41	0.133333	0.118881	0.0821918	0.0857143	0.12	0.134454	0.125714	0.127273	0.168459	0.154639	0.156794	0.112948				AT1G79440	25	43	8	29	20	12	3	7	14	1	5	4
Chr5	22126278	22126279	AT5G54500	AMB	-	10	21	6	53	26	14	18	13	28	37	33	82	0.119048	0.201923	0.136364	0.238739	0.165605	0.202899	0.183673	0.0822785	0.229508	0.228395	0.198795	0.316602				AT1G79530	6	7	2	10	6	5	3	15	13	5	9	7
Chr1	1217394	1217395	AT1G04480	three_prime_UTR	-	15	10	5	42	38	5	31	43	46	28	30	47	0.326087	0.15625	0.178571	0.245614	0.306452	0.108696	0.364706	0.335938	0.248649	0.304348	0.25641	0.229268				AT1G79550	138	70	90	109	72	57	65	233	305	45	95	78
Chr2	19559379	19559380	AT2G47730	three_prime_UTR	-	7	8	4	14	20	2	32	42	75	35	53	48	0.0275591	0.03125	0.025	0.0223285	0.041841	0.010929	0.129555	0.135048	0.129758	0.119863	0.159159	0.109339				AT1G79560	13	4	4	7	4	7	0	1	0	1	0	1
Chr3	5117543	5117544	AT3G15190	three_prime_UTR	-	26	41	15	50	47	15	7	19	17	21	25	57	0.20155	0.301471	0.217391	0.154321	0.182171	0.147059	0.0636364	0.133803	0.124088	0.153285	0.170068	0.167155				AT1G79590	3	2	0	0	2	2	2	5	17	6	6	3
Chr3	20549677	20549678	AT3G55430	three_prime_UTR	+	39	33	17	11	40	20	21	44	55	17	23	20	0.18932	0.23913	0.154545	0.117021	0.227273	0.235294	0.144828	0.141479	0.22449	0.178947	0.237113	0.130719				AT1G79600	11	11	11	18	20	19	16	25	45	13	12	20
Chr4	2720092	2720093	AT4G05320	three_prime_UTR	-	43	41	30	52	36	21	33	18	27	13	13	13	0.13354	0.124242	0.127119	0.13941	0.112853	0.12069	0.0767442	0.0392157	0.0458404	0.0577778	0.0562771	0.0337662				AT1G79660	4	4	3	23	4	9	18	21	34	20	20	13
Chr5	26570201	26570202	AT5G66570	three_prime_UTR	-	4	1	1	8	1	4	47	47	37	59	40	91	0.00329761	0.000929368	0.00120773	0.00308048	0.000627746	0.00382044	0.0318644	0.0194055	0.0229102	0.0246965	0.0169996	0.0250137				AT1G79670	2	4	1	2	0	3	0	6	8	2	2	2
Chr1	10723137	10723138	AT1G30380	three_prime_UTR	-	11	12	32	44	43	27	29	22	22	44	16	37	0.0164918	0.0142012	0.0355951	0.02138	0.0308908	0.0322196	0.0333333	0.0299728	0.0247748	0.0373832	0.0308285	0.0253598				AT1G79680	6	3	0	1	5	0	0	2	5	1	6	0
Chr1	25394328	25394329	AT1G67740	three_prime_UTR	+	1	7	13	37	8	4	62	49	50	61	19	28	0.0163934	0.0744681	0.0718232	0.0883055	0.0352423	0.030303	0.236641	0.190661	0.178571	0.188272	0.148438	0.141414				AT1G79690	7	3	1	6	3	0	9	13	18	4	6	3
Chr4	1562458	1562459	AT4G03520	three_prime_UTR	+	41	37	26	95	66	37	1	9	6	6	10	5	0.275168	0.224242	0.236364	0.224057	0.234043	0.248322	0.0103093	0.0737705	0.0292683	0.0618557	0.0649351	0.0292398				AT1G79750	75	39	39	49	47	48	24	55	45	16	33	24
Chr4	15384942	15384943	AT4G31800	three_prime_UTR	-	68	61	58	13	3	1	24	66	41	1	2	1	0.419753	0.423611	0.405594	0.590909	0.1875	0.2	0.188976	0.199396	0.179825	0.05	0.142857	0.0909091				AT1G79790	3	2	6	3	4	4	6	5	10	5	4	5
Chr1	9516847	9516848	AT1G27400	three_prime_UTR	-	9	12	15	34	33	11	35	25	42	25	33	64	0.375	0.3	0.555556	0.320755	0.423077	0.314286	0.564516	0.367647	0.415842	0.396825	0.4125	0.423841				AT1G79830	21	5	2	8	10	0	4	3	9	1	1	2
Chr1	23084236	23084237	AT1G62380	three_prime_UTR	-	4	9	7	13	15	8	43	58	34	37	53	57	0.0377358	0.0454545	0.0619469	0.0389222	0.0672646	0.0634921	0.207729	0.235772	0.156682	0.205556	0.179054	0.215094				AT1G79850	733	206	355	283	259	264	183	405	571	159	211	177
Chr1	25048360	25048361	AT1G67090	three_prime_UTR	+	0	2	1	4	0	1	62	40	47	62	33	86	0	0.000425804	0.000341064	0.000331345	0	0.0002849	0.0100113	0.00610687	0.0056777	0.0076496	0.00508945	0.0062058				AT1G79870	29	12	10	8	17	13	3	13	35	7	12	15
Chr2	13019135	13019136	AT2G30570	three_prime_UTR	+	22	13	4	50	40	9	31	28	37	29	24	51	0.024581	0.0122411	0.00474496	0.0227169	0.0263852	0.011984	0.0232384	0.0220472	0.0242623	0.0208934	0.0211268	0.0293779				AT1G79920	24	18	18	16	12	16	6	17	34	9	15	17
Chr3	7844005	7844006	AT3G22230	three_prime_UTR	+	14	6	5	24	20	5	29	43	49	30	40	73	0.259259	0.101695	0.121951	0.123077	0.144928	0.0980392	0.318681	0.409524	0.355072	0.38961	0.344828	0.447853				AT1G79930	16	2	5	3	4	2	2	9	21	7	6	6
Chr3	18890894	18890895	AT3G50820	three_prime_UTR	+	11	9	17	31	24	16	39	46	32	41	35	37	0.11828	0.0782609	0.141667	0.0775	0.109091	0.112676	0.133562	0.1133	0.11985	0.105398	0.154185	0.0885167				AT1G79940	14	14	0	3	16	1	1	0	4	2	0	1
Chr3	20339698	20339699	AT3G54890	three_prime_UTR	+	29	11	32	25	25	18	9	49	24	35	34	47	0.0337209	0.0109235	0.030303	0.0113895	0.0208681	0.0173578	0.00623701	0.0274049	0.0193237	0.0160846	0.0238095	0.0199321				AT1G79990	39	37	9	6	16	11	5	13	24	3	8	4
Chr3	20556229	20556230	AT3G55440	three_prime_UTR	-	10	8	26	35	16	8	26	36	23	32	34	84	0.0531915	0.0421053	0.216667	0.0584307	0.0379147	0.05	0.133333	0.129496	0.101322	0.133891	0.113712	0.161228				AT1G80000	11	3	5	7	6	9	0	3	2	3	1	0
Chr4	13107338	13107339	AT4G25740	three_prime_UTR	+	12	19	16	51	26	11	22	23	29	29	25	75	0.1875	0.271429	0.307692	0.253731	0.238532	0.180328	0.323529	0.333333	0.292929	0.266055	0.324675	0.375				AT1G80070	44	20	32	47	31	29	10	25	28	14	37	21
Chr4	14202794	14202795	AT4G28750	three_prime_UTR	+	2	8	2	11	9	11	54	38	48	56	31	68	0.00471698	0.0126582	0.00346021	0.00686642	0.00921187	0.0155807	0.0675845	0.0638655	0.0579011	0.0534862	0.0496795	0.0608774				AT1G80120	3	4	5	6	2	2	1	0	1	0	0	1
Chr5	24290796	24290797	AT5G60390	three_prime_UTR	-	0	4	1	2	1	1	31	40	64	42	52	100	0	0.00757576	0.0030581	0.00147167	0.00100705	0.00285714	0.0953846	0.101523	0.107563	0.107143	0.137931	0.105152				AT1G80230	11	4	2	4	5	12	7	8	17	2	6	5
Chr5	25705142	25705143	AT5G64260	three_prime_UTR	-	75	68	49	50	50	11	5	8	14	2	1	5	0.234375	0.202381	0.205021	0.263158	0.282486	0.123596	0.0163934	0.0213904	0.039886	0.0192308	0.0120482	0.0384615				AT1G80300	0	1	0	0	0	0	2	5	12	2	1	2
Chr1	6945001	6945002	AT1G20020	three_prime_UTR	-	8	15	7	32	18	10	30	50	30	27	42	68	0.0526316	0.0852273	0.0660377	0.0810127	0.0564263	0.0793651	0.12987	0.136986	0.10453	0.0989011	0.115068	0.148472				AT1G80360	40	16	15	28	18	16	5	12	20	1	7	7
Chr1	20310550	20310551	AT1G54410	CDS	+	43	21	8	14	6	36	4	9	11	25	157	3	0.0559896	0.0254237	0.0157171	0.00676655	0.00509338	0.045283	0.00547196	0.00520231	0.00976043	0.0297619	0.0827187	0.00100167				AT1G80380	189	88	102	131	116	129	50	109	177	80	93	69
Chr2	14309544	14309545	AT2G33830	three_prime_UTR	+	1	1	3	2	3	1	54	76	92	25	50	29	0.0025974	0.00199203	0.0131004	0.00634921	0.00977199	0.00877193	0.0667491	0.0916767	0.100767	0.0762195	0.0970874	0.0597938				AT1G80410	4	9	1	3	2	2	0	0	0	1	0	2
Chr2	16131129	16131130	AT2G38540	three_prime_UTR	-	2	0	0	9	10	2	42	34	78	37	42	81	0.0106952	0	0	0.0158172	0.0209205	0.00769231	0.0732984	0.0643939	0.0848749	0.0651408	0.0696517	0.0700086				AT1G80440	9	19	5	27	20	25	2	10	5	1	16	12
Chr3	5468539	5468540	AT3G16140	three_prime_UTR	+	16	19	13	49	20	10	28	23	42	33	30	54	0.0711111	0.0733591	0.0607477	0.0727003	0.0369686	0.0411523	0.0869565	0.0659026	0.0846774	0.0896739	0.0872093	0.103647				AT1G80460	53	47	40	39	44	18	33	65	98	20	26	26
Chr4	697124	697125	AT4G01610	three_prime_UTR	-	21	14	12	30	32	12	24	29	49	21	59	34	0.355932	0.28	0.461538	0.241935	0.313725	0.352941	0.307692	0.223077	0.340278	0.2	0.278302	0.202381				AT1G80480	16	14	4	5	15	2	2	3	6	1	3	4
Chr5	17969454	17969455	AT5G44572	three_prime_UTR	-	17	20	8	30	15	11	23	30	63	29	51	40	0.586207	0.526316	0.571429	0.526316	0.535714	0.578947	0.851852	0.731707	0.875	0.783784	0.69863	0.714286				AT1G80500	17	8	6	15	9	6	8	9	1	2	4	3
Chr3	16897268	16897269	AT3G45970	three_prime_UTR	-	66	59	64	20	16	8	21	24	36	15	0	7	0.220736	0.247899	0.245211	0.30303	0.238806	0.242424	0.0729167	0.0710059	0.0935065	0.164835	0	0.12069				AT1G80530	18	13	9	19	8	7	10	19	18	6	11	8
Chr3	16897268	16897269	AT3G45970	three_prime_UTR	-	66	59	64	20	16	8	21	24	36	15	0	7	0.220736	0.247899	0.245211	0.30303	0.238806	0.242424	0.0729167	0.0710059	0.0935065	0.164835	0	0.12069				AT1G80560	3	3	4	2	2	0	0	6	9	2	6	7
Chr4	9029395	9029396	AT4G15910	three_prime_UTR	-	19	22	15	59	25	29	13	36	21	15	35	47	0.327586	0.30137	0.428571	0.259912	0.271739	0.322222	0.276596	0.349515	0.4375	0.217391	0.380435	0.328671				AT1G80600	48	22	15	17	16	16	20	54	60	25	30	32
Chr4	18258630	18258631	AT4G39200	three_prime_UTR	-	20	33	25	79	78	27	9	13	19	12	10	11	0.0826446	0.148649	0.198413	0.123245	0.171053	0.158824	0.0327273	0.0368272	0.0329289	0.0441176	0.0287356	0.0194004				AT1G80620	7	2	2	4	2	3	3	5	5	1	0	5
Chr5	5212626	5212627	AT5G15970	three_prime_UTR	-	3	7	4	6	4	6	12	23	48	47	58	118	0.0416667	0.118644	0.0384615	0.023166	0.0169492	0.0540541	0.255319	0.223301	0.335664	0.273256	0.320442	0.343023				AT1G80750	2	3	2	0	5	0	1	0	4	0	3	4
Chr5	24683614	24683615	AT5G61410	three_prime_UTR	+	26	20	22	56	35	31	22	29	24	18	28	25	0.232143	0.15748	0.222222	0.196491	0.177665	0.373494	0.111111	0.100346	0.0681818	0.0753138	0.0869565	0.0762195				AT1G80780	10	6	14	5	16	10	6	17	14	5	10	8
Chr5	25038274	25038275	AT5G62350	three_prime_UTR	-	17	20	28	46	43	26	16	30	17	26	21	46	0.142857	0.186916	0.205882	0.167883	0.163498	0.234234	0.166667	0.172414	0.125	0.181818	0.157895	0.221154				AT1G80820	2	1	2	2	4	1	4	0	6	2	4	0
Chr1	11214900	11214901	AT1G31330	three_prime_UTR	+	30	60	36	70	75	23	1	6	8	10	4	12	0.0413223	0.0646552	0.042204	0.0425532	0.0672043	0.0395869	0.00125786	0.00610376	0.0107239	0.0108932	0.00621118	0.00941176				AT1G80840	0	4	1	78	77	52	5	5	5	48	88	61
Chr1	30041314	30041315	AT1G79850	three_prime_UTR	+	17	20	14	43	32	15	23	15	30	36	21	69	0.0960452	0.0947867	0.0880503	0.0753065	0.0790123	0.0819672	0.0871212	0.0579151	0.106007	0.101408	0.101942	0.0941337				AT1G80920	24	19	17	30	43	32	21	39	40	18	73	35
Chr3	2823233	2823234	AT3G09200	three_prime_UTR	+	10	4	6	9	23	6	30	35	59	42	30	81	0.0793651	0.025	0.0769231	0.0266272	0.0884615	0.0571429	0.154639	0.180412	0.219331	0.194444	0.133333	0.188372				AT1G80930	6	6	0	0	14	3	3	0	3	1	4	0
Chr3	7772336	7772337	AT3G22060	three_prime_UTR	-	26	19	18	123	28	28	6	12	12	26	24	13	0.83871	0.59375	0.692308	0.723529	0.451613	0.736842	0.3	0.324324	0.324324	0.262626	0.40678	0.309524				AT2G01060	7	2	3	11	5	3	4	5	12	0	3	6
Chr3	23202881	23202882	AT3G62720	three_prime_UTR	-	43	37	43	21	18	7	38	29	64	9	13	13	0.605634	0.578125	0.741379	0.75	0.580645	0.636364	0.77551	0.617021	0.780488	0.529412	0.928571	0.65				AT2G01090	13	15	4	15	20	3	0	2	0	0	0	0
Chr4	18149149	18149150	AT4G38920	three_prime_UTR	-	8	8	6	21	21	6	28	30	57	32	39	79	0.2	0.153846	0.272727	0.147887	0.148936	0.15	0.444444	0.454545	0.431818	0.405063	0.506494	0.470238				AT2G01110	35	20	27	34	25	31	7	19	25	12	20	15
Chr5	5908274	5908275	AT5G17870	three_prime_UTR	-	22	20	18	58	38	30	23	16	14	24	23	49	0.124294	0.100503	0.144	0.116	0.10585	0.177515	0.120419	0.0851064	0.0530303	0.100418	0.125683	0.133515				AT2G01140	137	70	58	75	65	49	43	120	126	27	51	56
Chr1	3918143	3918144	AT1G11650	three_prime_UTR	-	21	22	20	58	61	14	22	14	27	16	15	44	0.33871	0.360656	0.606061	0.39726	0.535088	0.285714	0.511628	0.229508	0.306818	0.275862	0.205479	0.318841				AT2G01170	6	8	10	11	10	5	0	7	6	2	2	4
Chr2	15598037	15598038	AT2G37130	three_prime_UTR	+	2	3	3	3	2	2	34	53	59	24	67	82	0.0147059	0.0211268	0.037037	0.00980392	0.00921659	0.0136054	0.234483	0.236607	0.216117	0.201681	0.29646	0.268852				AT2G01180	22	7	22	62	43	82	1	10	4	18	19	15
Chr2	17459839	17459840	AT2G41840	three_prime_UTR	+	10	14	6	41	25	8	27	40	48	24	41	50	0.0961538	0.121739	0.084507	0.119534	0.0965251	0.102564	0.1875	0.210526	0.189723	0.157895	0.192488	0.2				AT2G01190	3	4	1	9	4	1	1	3	8	0	2	3
Chr3	10325609	10325610	AT3G27850	three_prime_UTR	-	19	20	14	88	50	13	14	21	30	11	17	37	0.171171	0.136986	0.115702	0.249292	0.2	0.112069	0.0725389	0.103448	0.111524	0.0547264	0.0960452	0.106936				AT2G01250	275	130	127	179	117	107	74	210	357	51	114	108
Chr4	15573689	15573690	AT4G32260	three_prime_UTR	+	37	34	31	86	59	22	11	12	10	17	4	11	0.172897	0.139344	0.167568	0.143573	0.127706	0.141935	0.0289474	0.0278422	0.0369004	0.0380313	0.0107817	0.0138889				AT2G01260	4	1	2	2	3	2	0	5	1	0	0	5
Chr5	5939391	5939392	AT5G17920	three_prime_UTR	-	5	6	7	15	11	5	30	34	58	33	39	91	0.0304878	0.0377358	0.0636364	0.0306122	0.0306407	0.0446429	0.152284	0.128302	0.166189	0.147321	0.144444	0.187243				AT2G01270	4	5	1	4	5	1	1	2	0	1	1	0
Chr1	7088467	7088468	AT1G20450	CDS	+	10	10	26	10	8	10	23	70	17	22	66	61	0.0271739	0.0510204	0.106122	0.0224215	0.0239521	0.0362319	0.0845588	0.0755124	0.0529595	0.0805861	0.133065	0.104452				AT2G01290	2	0	2	3	8	6	0	0	1	2	1	7
Chr3	21262505	21262506	AT3G57450	three_prime_UTR	-	25	37	29	12	22	9	31	56	37	16	25	34	0.0976562	0.129371	0.123404	0.0794702	0.0964912	0.0873786	0.155779	0.15864	0.11315	0.104575	0.198413	0.165854				AT2G01300	0	5	0	24	7	5	1	1	2	7	9	11
Chr4	11335694	11335695	AT4G21280	three_prime_UTR	-	17	20	20	36	14	8	29	29	46	32	38	44	0.180851	0.145985	0.190476	0.163636	0.0795455	0.111111	0.188312	0.162921	0.190083	0.193939	0.271429	0.196429				AT2G01350	19	27	16	14	17	8	8	13	19	1	8	10
Chr4	16946072	16946073	AT4G35770	three_prime_UTR	-	35	31	32	16	25	6	55	47	27	18	24	17	0.448718	0.369048	0.463768	0.363636	0.480769	0.3	0.303867	0.305195	0.341772	0.391304	0.32	0.404762				AT2G01450	29	31	24	58	43	26	49	72	109	48	41	66
Chr4	18096863	18096864	AT4G38770	three_prime_UTR	+	8	6	5	15	17	3	48	41	58	37	32	63	0.0544218	0.03125	0.0649351	0.0609756	0.0769231	0.0352941	0.208696	0.222826	0.202091	0.246667	0.240602	0.271552				AT2G01470	12	8	6	8	7	3	12	12	19	3	11	12
Chr5	2869008	2869009	AT5G09220	three_prime_UTR	-	14	13	4	37	36	11	22	31	36	39	42	48	0.325581	0.245283	0.190476	0.310924	0.395604	0.323529	0.666667	0.62	0.75	0.735849	0.875	0.761905				AT2G01490	0	0	0	1	0	0	4	8	9	7	8	4
Chr1	7042640	7042641	AT1G20340	three_prime_UTR	+	33	51	40	66	75	42	4	5	5	5	2	4	0.0288462	0.0284916	0.0285307	0.0179153	0.0263528	0.0252252	0.00214133	0.00283286	0.0023855	0.0020903	0.00130463	0.00102643				AT2G01520	112	86	79	166	79	19	232	281	298	106	103	124
Chr2	15166398	15166399	AT2G36120	three_prime_UTR	-	4	1	2	1	5	1	18	54	53	32	61	100	0.00666667	0.00197239	0.00611621	0.00070373	0.00600962	0.00181488	0.0345489	0.0266141	0.0506692	0.0255183	0.0300049	0.0323102				AT2G01530	33	42	24	51	53	12	39	60	94	32	47	47
Chr4	9173060	9173061	AT4G16190	three_prime_UTR	-	27	40	14	35	31	21	21	29	44	14	27	29	0.243243	0.232558	0.191781	0.22293	0.236641	0.25	0.0736842	0.0976431	0.114583	0.0765027	0.104247	0.121339				AT2G01540	4	2	1	3	3	4	0	5	6	2	5	2
Chr5	6851523	6851524	AT5G20290	three_prime_UTR	+	10	21	12	46	41	7	29	34	30	24	25	53	0.030581	0.0589888	0.0591133	0.0559611	0.0665584	0.0318182	0.0682353	0.0645161	0.0537634	0.0583942	0.0478011	0.0677749				AT2G01570	6	5	3	10	10	10	0	1	3	0	4	3
Chr5	6975115	6975116	AT5G20630	three_prime_UTR	+	27	23	13	63	52	8	9	22	39	8	21	47	0.108434	0.0774411	0.13	0.144828	0.127764	0.0909091	0.0373444	0.0658683	0.0728972	0.0473373	0.105528	0.0938124				AT2G01590	1	0	0	1	2	0	1	5	2	2	9	8
Chr5	25705165	25705166	AT5G64260	three_prime_UTR	-	1	0	0	0	0	0	84	90	91	24	15	27	0.003125	0	0	0	0	0	0.27541	0.240642	0.259259	0.230769	0.180723	0.207692				AT2G01600	7	5	6	10	3	6	6	6	12	5	6	5
Chr1	2049358	2049359	AT1G06680	three_prime_UTR	-	4	4	5	5	5	2	28	52	40	62	42	82	0.0057971	0.00492611	0.00801282	0.0031211	0.00472144	0.00376648	0.0246262	0.0419017	0.0369344	0.0458241	0.0490654	0.0369702				AT2G01670	0	2	0	3	4	8	2	1	4	5	4	5
Chr1	9024344	9024345	AT1G26110	three_prime_UTR	+	41	29	12	48	47	21	13	22	22	12	30	34	0.561644	0.537037	0.545455	0.417391	0.447619	0.446809	0.464286	0.349206	0.44898	0.444444	0.5	0.447368				AT2G01710	3	2	1	2	2	1	0	4	4	2	3	2
Chr1	28272820	28272821	AT1G75350	three_prime_UTR	-	17	13	7	41	33	18	24	47	20	25	44	42	0.166667	0.102362	0.12963	0.164659	0.169231	0.209302	0.205128	0.26257	0.149254	0.186567	0.247191	0.184211				AT2G01720	19	24	11	18	17	3	11	31	64	5	27	20
Chr3	5580898	5580899	AT3G16420	three_prime_UTR	-	0	1	1	0	0	0	27	41	66	51	50	94	0	0.00331126	0.00581395	0	0	0	0.135678	0.119186	0.123827	0.135279	0.131579	0.126856				AT2G01820	1	0	3	1	2	1	2	7	6	1	3	1
Chr3	5952290	5952291	AT3G17390	three_prime_UTR	+	29	19	17	30	20	9	24	40	35	27	31	50	0.0669746	0.0641892	0.0651341	0.0249169	0.0275482	0.027439	0.0736196	0.0665557	0.0806452	0.0606742	0.0563636	0.069735				AT2G01850	18	4	3	17	21	30	5	8	7	8	15	8
Chr3	17493397	17493398	AT3G47470	three_prime_UTR	+	29	32	25	46	56	21	18	19	26	26	22	11	0.034565	0.0266667	0.0224215	0.0340489	0.0583942	0.03177	0.00775862	0.0102041	0.0120148	0.0112505	0.0162122	0.00626067				AT2G02040	6	3	6	13	10	8	5	12	18	7	5	6
Chr1	1189187	1189188	AT1G04410	three_prime_UTR	+	31	40	21	98	62	27	8	6	7	5	9	16	0.174157	0.188679	0.164062	0.16443	0.151589	0.160714	0.0325203	0.0237154	0.0207101	0.0190114	0.0355731	0.0333333				AT2G02100	1966	981	1142	1608	925	980	500	1214	1554	328	670	602
Chr1	2250367	2250368	AT1G07320	three_prime_UTR	-	13	12	6	36	21	8	31	36	28	40	44	55	0.26	0.218182	0.157895	0.243243	0.203883	0.216216	0.516667	0.342857	0.301075	0.449438	0.423077	0.381944				AT2G02120	18	14	23	25	19	27	10	19	25	6	10	6
Chr1	9207281	9207282	AT1G26630	three_prime_UTR	-	25	25	17	57	61	19	10	14	27	24	20	31	0.066313	0.0531915	0.0615942	0.0504425	0.0690827	0.0549133	0.0242718	0.0272374	0.0424528	0.0387722	0.0316957	0.0243328				AT2G02130	331	138	239	322	131	103	101	219	276	76	111	105
Chr1	22871180	22871181	AT1G61890	five_prime_UTR	+	14	19	23	3	20	26	91	24	71	26	12	1	0.177215	0.2375	0.258427	0.103448	0.289855	0.684211	0.684211	0.183206	0.596639	0.553191	0.26087	0.0416667				AT2G02160	26	27	8	19	24	16	4	13	12	7	6	5
Chr2	199521	199522	AT2G01450	three_prime_UTR	+	50	31	41	83	55	38	5	4	11	1	5	6	0.757576	0.756098	0.854167	0.761468	0.763889	0.77551	0.192308	0.0930233	0.189655	0.0416667	0.16129	0.206897				AT2G02180	48	47	44	38	28	24	17	34	40	10	7	7
Chr2	2016752	2016753	AT2G05510	AMB	-	34	33	12	85	50	39	7	10	8	11	20	21	0.0718816	0.0916667	0.0869565	0.0763016	0.0728863	0.0870536	0.0486111	0.019802	0.0321285	0.0416667	0.0358423	0.0253623				AT2G02220	1	3	2	2	6	5	0	1	1	0	1	2
Chr3	4061045	4061046	AT3G12780	three_prime_UTR	+	17	18	5	47	11	8	16	38	28	36	34	72	0.0639098	0.0664207	0.0301205	0.0555556	0.0260664	0.0373832	0.0583942	0.0785124	0.0894569	0.104348	0.0769231	0.0853081				AT2G02390	61	65	31	61	38	34	8	19	24	12	20	15
Chr3	5180693	5180694	AT3G15353	three_prime_UTR	+	0	3	1	5	15	1	51	30	32	76	36	80	0	0.00187383	0.00109051	0.0013369	0.00507442	0.000677966	0.0329457	0.0253378	0.0182232	0.0345926	0.0262391	0.0259403				AT2G02510	68	56	44	98	34	37	32	57	65	12	21	28
Chr4	14819238	14819239	AT4G30270	three_prime_UTR	+	19	30	20	61	49	12	20	16	31	21	29	22	0.175926	0.288462	0.253165	0.356725	0.333333	0.214286	0.162602	0.111111	0.184524	0.194444	0.195946	0.141026				AT2G02560	4	3	7	1	0	3	0	1	5	1	3	6
Chr1	2341895	2341896	AT1G07610	three_prime_UTR	-	6	18	11	52	17	12	20	36	44	34	50	29	0.075	0.178218	0.203704	0.183746	0.10559	0.142857	0.111111	0.145161	0.106796	0.137652	0.140056	0.116				AT2G02710	6	6	2	24	11	11	5	0	4	3	9	5
Chr1	10474938	10474939	AT1G29920	three_prime_UTR	+	5	7	2	3	3	3	92	50	31	83	19	31	0.0117096	0.0129151	0.00372439	0.00928793	0.00769231	0.00961538	0.106481	0.13624	0.0746988	0.106821	0.102151	0.130252				AT2G02800	8	3	10	14	8	9	2	1	4	11	6	3
Chr1	29736912	29736913	AT1G79040	three_prime_UTR	-	6	11	7	19	10	0	44	50	57	30	49	46	0.00266667	0.00312323	0.00265353	0.00268475	0.00164555	0	0.00850735	0.00848896	0.00746855	0.00463106	0.00843519	0.00486618				AT2G02810	1	1	3	3	4	2	1	2	4	1	2	2
Chr2	7838301	7838302	AT2G18020	three_prime_UTR	-	11	20	11	38	47	16	24	27	34	26	26	49	0.0454545	0.0649351	0.0666667	0.058193	0.0890152	0.0788177	0.0745342	0.0704961	0.0702479	0.077381	0.0755814	0.0681502				AT2G02860	6	6	11	9	11	0	6	15	12	5	10	16
Chr3	3056378	3056379	AT3G09940	three_prime_UTR	+	11	19	17	67	49	27	3	28	20	19	30	39	0.282051	0.345455	0.386364	0.374302	0.340278	0.369863	0.157895	0.518519	0.526316	0.260274	0.5	0.40625				AT2G02870	50	35	38	54	16	10	19	41	88	13	14	19
Chr3	6879637	6879638	AT3G19820	three_prime_UTR	+	6	5	2	17	2	4	24	46	61	36	58	68	0.0659341	0.0505051	0.0408163	0.100592	0.0144928	0.0625	0.176471	0.22549	0.257384	0.270677	0.295918	0.269841				AT2G02990	10	3	1	0	2	2	1	4	6	0	2	0
Chr5	17859214	17859215	AT5G44340	three_prime_UTR	+	23	19	11	58	57	15	11	26	19	24	20	46	0.209091	0.155738	0.15942	0.162011	0.22619	0.2	0.0956522	0.12381	0.130137	0.140351	0.0769231	0.11358				AT2G03120	21	6	13	13	8	3	6	12	16	8	9	5
Chr2	15166482	15166483	AT2G36120	three_prime_UTR	-	7	14	6	24	20	10	7	49	34	43	40	74	0.0116667	0.0276134	0.0183486	0.0168895	0.0240385	0.0181488	0.0134357	0.0241498	0.0325048	0.0342903	0.0196754	0.0239095				AT2G03140	5	5	7	5	3	3	0	0	2	1	2	2
Chr2	17013292	17013293	AT2G40765	three_prime_UTR	-	24	19	15	73	38	20	13	22	26	15	23	40	0.648649	0.542857	0.6	0.51049	0.408602	0.5	0.393939	0.385965	0.4	0.375	0.418182	0.336134				AT2G03240	5	3	8	35	33	20	2	15	7	24	26	20
Chr1	5446563	5446564	AT1G15820	three_prime_UTR	+	24	30	27	53	23	20	41	27	18	22	10	32	0.0458015	0.038961	0.0343511	0.0445004	0.0311231	0.033557	0.0640625	0.0537849	0.0414747	0.0331325	0.0621118	0.057554				AT2G03390	2	2	2	13	2	2	1	2	4	0	1	1
Chr1	26621002	26621003	AT1G70600	three_prime_UTR	+	24	21	15	59	31	13	15	24	35	14	23	53	0.230769	0.192661	0.241935	0.228682	0.166667	0.188406	0.159574	0.224299	0.244755	0.212121	0.214953	0.242009				AT2G03440	46	13	29	61	36	43	8	21	21	32	43	22
Chr1	28402192	28402193	AT1G75630	three_prime_UTR	-	19	23	9	70	52	21	19	24	31	15	18	26	0.333333	0.547619	0.243243	0.555556	0.436975	0.5	0.223529	0.220183	0.196203	0.176471	0.151261	0.184397				AT2G03510	5	1	0	3	2	1	3	1	6	3	1	4
Chr1	29347036	29347037	AT1G78040	three_prime_UTR	-	20	27	10	49	43	22	21	23	32	26	22	32	0.0847458	0.089701	0.0515464	0.0579196	0.0685805	0.0689655	0.0695364	0.0741935	0.0782396	0.0795107	0.0503432	0.0679406				AT2G03640	0	4	1	2	3	4	0	2	5	7	4	5
Chr2	11758078	11758079	AT2G27510	three_prime_UTR	+	33	35	18	106	49	28	3	11	17	4	6	17	0.767442	0.875	0.857143	0.821705	0.690141	0.848485	0.15	0.392857	0.354167	0.173913	0.214286	0.361702				AT2G03680	164	131	86	167	92	76	59	137	216	37	92	64
Chr2	18863340	18863341	AT2G45820	CDS	+	19	11	13	24	17	8	18	86	46	10	39	36	0.120253	0.117021	0.122642	0.097561	0.0805687	0.0695652	0.174757	0.285714	0.252747	0.0813008	0.154762	0.142857				AT2G03690	5	8	9	7	3	2	3	11	7	2	4	3
Chr2	19554870	19554871	AT2G47710	three_prime_UTR	+	9	4	5	24	13	2	12	43	48	42	55	70	0.236842	0.1	0.172414	0.186047	0.220339	0.0384615	0.315789	0.544304	0.533333	0.608696	0.55	0.542636				AT2G03780	2	4	0	1	6	3	2	3	3	0	0	1
Chr1	2408257	2408258	AT1G07770	three_prime_UTR	+	19	27	11	44	37	22	20	25	32	23	32	34	0.150794	0.190141	0.148649	0.122905	0.163717	0.22449	0.127389	0.147059	0.15534	0.158621	0.176796	0.128302				AT2G03820	11	10	6	7	7	7	11	23	30	4	12	13
Chr2	9842542	9842543	AT2G23120	three_prime_UTR	-	24	13	21	47	43	21	13	31	23	29	29	32	0.0551724	0.0392749	0.0564516	0.0440901	0.0493119	0.0449679	0.0241187	0.0468278	0.0421245	0.0567515	0.0611814	0.0401506				AT2G03870	13	11	6	16	10	4	9	21	34	8	10	12
Chr2	18627012	18627013	AT2G45180	three_prime_UTR	-	2	4	1	2	0	0	34	71	61	41	54	56	0.0033557	0.00411523	0.00233645	0.00148258	0	0	0.0289362	0.058054	0.0473602	0.0405138	0.0576923	0.0460526				AT2G04030	24	9	6	11	9	4	7	4	23	4	8	3
Chr5	3378193	3378194	AT5G10695	three_prime_UTR	-	47	49	31	24	26	10	35	20	36	18	14	16	0.431193	0.429825	0.407895	0.444444	0.472727	0.416667	0.393258	0.273973	0.352941	0.391304	0.35	0.4				AT2G04039	19	4	17	17	10	10	3	5	7	3	4	1
Chr5	3378193	3378194	AT5G10695	three_prime_UTR	-	47	49	31	24	26	10	35	20	36	18	14	16	0.431193	0.429825	0.407895	0.444444	0.472727	0.416667	0.393258	0.273973	0.352941	0.391304	0.35	0.4				AT2G04160	5	14	5	6	5	3	4	9	2	3	4	0
Chr5	6939810	6939811	AT5G20500	three_prime_UTR	-	9	6	5	38	15	9	24	37	56	47	41	39	0.136364	0.0789474	0.111111	0.203209	0.107143	0.121622	0.358209	0.552239	0.430769	0.484536	0.493976	0.314516				AT2G04280	17	11	5	6	6	5	6	16	17	7	8	4
Chr5	16912375	16912376	AT5G42300	three_prime_UTR	+	6	5	4	19	16	5	35	30	38	31	64	73	0.0437956	0.0442478	0.0526316	0.0457831	0.069869	0.0331126	0.309735	0.143541	0.168889	0.198718	0.297674	0.255245				AT2G04350	1	1	1	5	0	1	1	3	6	1	3	3
Chr5	22248071	22248072	AT5G54770	three_prime_UTR	-	9	20	9	43	37	11	29	39	26	35	25	43	0.00832562	0.0136333	0.0122951	0.0123139	0.0137393	0.0115789	0.018239	0.0196573	0.0119266	0.0196188	0.0136537	0.0132389				AT2G04360	11	3	6	7	6	4	3	7	11	1	6	4
Chr5	25038282	25038283	AT5G62350	three_prime_UTR	-	20	14	21	50	52	16	17	30	23	20	36	27	0.168067	0.130841	0.154412	0.182482	0.197719	0.144144	0.177083	0.172414	0.169118	0.13986	0.270677	0.129808				AT2G04378	3	7	2	6	2	2	5	13	32	13	19	8
Chr1	16873318	16873319	AT1G44575	three_prime_UTR	-	17	24	9	33	32	13	26	30	35	34	24	48	0.0988372	0.157895	0.0810811	0.0835443	0.128514	0.110169	0.126829	0.120482	0.0951087	0.110032	0.0875912	0.106195				AT2G04390	135	77	58	125	57	62	48	107	160	36	62	65
Chr1	25444804	25444805	AT1G67860	three_prime_UTR	+	39	24	21	117	59	43	1	3	5	2	4	7	0.513158	0.428571	0.75	0.657303	0.572816	0.581081	0.0625	0.0394737	0.111111	0.0384615	0.0645161	0.0588235				AT2G04400	39	61	26	31	31	14	30	53	94	12	14	18
Chr2	15446464	15446465	AT2G36830	three_prime_UTR	-	29	23	19	76	52	18	19	14	23	15	7	30	0.195946	0.159722	0.182692	0.222222	0.189781	0.146341	0.103825	0.0666667	0.076412	0.0657895	0.0346535	0.0771208				AT2G04410	80	85	44	67	56	40	31	60	84	26	35	37
Chr3	18504924	18504925	AT3G49910	three_prime_UTR	-	23	25	10	42	33	18	21	25	30	20	33	45	0.105023	0.106838	0.0666667	0.0884211	0.0870712	0.104651	0.128049	0.101215	0.115385	0.103093	0.120879	0.110024				AT2G04520	43	56	33	57	57	35	29	49	60	17	29	32
Chr3	20556285	20556286	AT3G55440	three_prime_UTR	-	34	41	13	93	68	23	7	15	6	4	11	10	0.180851	0.215789	0.108333	0.155259	0.161137	0.14375	0.0358974	0.0539568	0.0264317	0.0167364	0.0367893	0.0191939				AT2G04630	10	5	7	8	7	1	5	8	16	2	10	8
Chr2	14525762	14525763	AT2G34430	three_prime_UTR	-	16	29	23	36	17	17	25	33	37	32	30	29	0.025	0.0202091	0.0190397	0.024	0.0155678	0.0237099	0.0235183	0.0250379	0.0351711	0.0230548	0.0297619	0.028827				AT2G04700	114	90	75	101	71	93	45	89	138	49	58	46
Chr3	8376362	8376363	AT3G23390	three_prime_UTR	-	28	34	18	70	70	22	9	7	11	11	18	26	0.444444	0.350515	0.346154	0.307018	0.357143	0.360656	0.0909091	0.0721649	0.0658683	0.104762	0.159292	0.13198				AT2G04780	4	0	3	7	1	2	3	14	17	1	4	8
Chr3	20067562	20067563	AT3G54210	three_prime_UTR	+	3	3	2	9	0	3	38	46	41	65	59	55	0.0201342	0.0197368	0.0175439	0.0238727	0	0.0291262	0.205405	0.206278	0.165323	0.275424	0.226054	0.157143				AT2G04800	4	2	4	3	3	2	2	2	2	2	3	2
Chr4	1562422	1562423	AT4G03520	three_prime_UTR	+	4	2	10	11	11	4	31	46	65	30	57	53	0.0268456	0.0121212	0.0909091	0.0259434	0.0390071	0.0268456	0.319588	0.377049	0.317073	0.309278	0.37013	0.309942				AT2G04900	53	24	32	35	28	27	23	44	43	13	18	17
Chr4	2671982	2671983	AT4G05180	three_prime_UTR	+	11	16	23	50	27	24	24	19	39	28	23	40	0.0497738	0.0629921	0.0916335	0.0891266	0.0647482	0.112676	0.0784314	0.0644068	0.0880361	0.0883281	0.0894942	0.0968523				AT2G05070	79	64	225	242	196	304	155	164	153	354	237	189
Chr4	7522593	7522594	AT4G12800	three_prime_UTR	-	11	17	11	35	15	9	39	29	34	39	29	56	0.0161765	0.0172764	0.0143603	0.0186966	0.010218	0.0161002	0.0294785	0.0302398	0.0284043	0.0274069	0.0387183	0.0334728				AT2G05100	30	17	123	194	78	168	73	106	95	245	231	130
Chr4	11157308	11157309	AT4G20830	AMB	-	34	25	27	69	55	38	5	11	18	6	18	18	0.303571	0.231481	0.243243	0.319444	0.323529	0.319328	0.0641026	0.0709677	0.105263	0.0566038	0.105263	0.140625				AT2G05220	246	126	107	182	110	87	102	207	339	76	95	95
Chr5	693103	693104	AT5G02960	three_prime_UTR	+	12	12	14	55	50	7	13	24	25	24	32	56	0.0526316	0.0441176	0.107692	0.0895765	0.109409	0.0469799	0.0454545	0.0923077	0.0618812	0.0703812	0.0963855	0.099115				AT2G05310	42	25	27	38	40	37	15	40	41	25	21	19
Chr5	13833369	13833370	AT5G35630	three_prime_UTR	-	18	15	12	49	27	11	18	35	22	27	35	55	0.0625	0.0539568	0.0502092	0.0636364	0.0442623	0.055	0.0445545	0.0702811	0.0452675	0.0553279	0.0739958	0.0661853				AT2G05380	7369	7015	4147	3358	4663	2188	1542	3440	6088	982	2138	3248
Chr2	9320221	9320222	AT2G21870	three_prime_UTR	+	5	12	9	20	19	12	19	33	39	44	53	58	0.0632911	0.130435	0.152542	0.0809717	0.104396	0.157895	0.228916	0.294643	0.291045	0.318841	0.360544	0.292929				AT2G05440	2343	1741	1194	767	1843	312	1526	1572	3214	569	891	1592
Chr2	10740494	10740495	AT2G25210	three_prime_UTR	-	24	20	9	67	40	15	8	31	26	12	34	37	0.237624	0.175439	0.2	0.241877	0.224719	0.234375	0.105263	0.159794	0.118721	0.122449	0.19883	0.177885				AT2G05510	828	558	264	249	505	144	448	686	1114	138	360	473
Chr2	16792220	16792221	AT2G40205	three_prime_UTR	+	16	39	25	83	48	30	14	11	16	8	9	24	0.301887	0.295455	0.378788	0.249249	0.284024	0.357143	0.0909091	0.0940171	0.0812183	0.045977	0.0803571	0.0712166				AT2G05520	4553	3774	1870	2101	2845	997	824	1921	2807	568	1096	1774
[truncated: 30,424 more rows]

## Sheet: usage (t=60) div. usage (t=0)
chr	start	end	gene_id	region	strand	WT0R1	WT0R2	WT0R3	WT60R1	WT60R2	WT60R3	M0R1	M0R2	M0R3	M60R1	M60R2	M60R3	WT0/M0	M0/WT0	ttest	WT60/WT0	M60/M0
[truncated: 32,063 more rows]

[truncated: 3 more sheets: p<0.05, p>0.5, Boxplot data - Fig. 6A]
