# Supplementary material for: Revisiting CPSF30-mediated alternative polyadenylation in Arabidopsis thaliana
Source: PLoS One. 2025 Feb 24;20(2):e0319180. doi: 10.1371/journal.pone.0319180 (PMC11849871; doi:10.1371/journal.pone.0319180)
Supplement: S5 File — This file has three sheets. The first sheet (“Legend”) describes the other two sheets. The second sheet (“expression data”) provides summaries of gene expression for the three experiments used to derive poly(A) site information. The third sheet (“data for Fig 6B–D”) extracts the relevant expression metrics for all genes, genes unaffected by the CPSF30 deficit, genes possessing CPSF30-dependent poly(A) sites, and genes possessing oxt6-specific poly(A) sites; all of these classes of genes are defined and listed in S3 File. (XLSX) [file pone.0319180.s005.xlsx]

## Sheet: expression data
Yu et al.						defined media						soil-grown
gene_id	Log₂ fold change	Fold change	P-value	FDR p-value		gene_id	Log₂ fold change	Fold change	P-value	FDR p-value		gene_id	Log₂ fold change	Fold change	P-value	FDR p-value
AT1G01010	-0.240112	-1.18108	0.712186	0.846354		AT1G01010	-1.21057	-2.31429	0.099794	0.622986		AT1G01010	0.0681997	1.04841	0.939897	0.989804
AT1G01020	0.14917	1.10893	0.488813	0.687122		AT1G01020	-1.05457	-2.0771	0.07544	0.558173		AT1G01020	-0.360492	-1.28386	0.507416	0.874002
AT1G01030	0.662985	1.58336	0.00498181	0.0294725		AT1G01030	0.657654	1.57751	0.486187	0.937782		AT1G01030	1.27467	2.41943	0.202309	0.650653
AT1G01040	-0.0686318	-1.04872	0.65187	0.809117		AT1G01040	0.264468	1.20119	0.675646	0.971456		AT1G01040	-0.0517414	-1.03652	0.947375	0.991677
AT1G01046	#N/A	#N/A	#N/A	#N/A		AT1G01046	#N/A	#N/A	#N/A	#N/A		AT1G01046	#N/A	#N/A	#N/A	#N/A
AT1G01050	0.129604	1.09399	0.129315	0.301898		AT1G01050	0.615603	1.5322	0.146588	0.706552		AT1G01050	0.129117	1.09362	0.667082	0.932705
AT1G01060	0.215307	1.16095	0.0214306	0.0881768		AT1G01060	1.80092	3.48443	0.0164554	0.295477		AT1G01060	0.365161	1.28803	0.614063	0.915418
AT1G01070	0.243431	1.18381	0.313528	0.528734		AT1G01070	2.17071	4.50245	0.0202771	0.315853		AT1G01070	1.08027	2.11443	0.160804	0.597744
AT1G01073	#N/A	#N/A	#N/A	#N/A		AT1G01073	#N/A	#N/A	#N/A	#N/A		AT1G01073	-0.00615957	-1.00428	0.994318	0.999154
AT1G01080	-0.103554	-1.07442	0.261225	0.473674		AT1G01080	-0.309329	-1.23913	0.464282	0.930423		AT1G01080	-0.382141	-1.30327	0.126485	0.541002
AT1G01090	0.379762	1.30113	3.91637e-07	9.83814e-06		AT1G01090	0.800655	1.74189	0.0492966	0.466007		AT1G01090	0.706199	1.6315	0.0106274	0.157854
AT1G01100	0.070548	1.05012	0.294917	0.510751		AT1G01100	0.123235	1.08917	0.75593	0.980548		AT1G01100	-0.428652	-1.34598	0.110623	0.511705
AT1G01110	0.11449	1.08259	0.860158	0.929983		AT1G01110	-0.598352	-1.51399	0.621045	0.964346		AT1G01110	1.39715	2.63381	0.121806	0.533094
AT1G01115	#N/A	#N/A	#N/A	#N/A		AT1G01115	#N/A	#N/A	#N/A	#N/A		AT1G01115	#N/A	#N/A	#N/A	#N/A
AT1G01120	-0.457765	-1.37341	8.13046e-08	2.44966e-06		AT1G01120	-0.02244	-1.01568	0.960789	0.99771		AT1G01120	-0.118567	-1.08566	0.706354	0.943079
AT1G01130	0.0305038	1.02137	0.859066	0.929377		AT1G01130	-0.38939	-1.30984	0.642812	0.967665		AT1G01130	1.40178	2.64228	0.139461	0.562204
AT1G01140	0.164876	1.12107	0.158828	0.345191		AT1G01140	1.244	2.36854	0.00607955	0.18611		AT1G01140	-1.22875	-2.34363	0.0535497	0.370048
AT1G01150	-4.61368	-24.4826	0.0884399	0.235178		AT1G01150	#N/A	#N/A	#N/A	#N/A		AT1G01150	1.99571	3.98813	0.45323	#N/A
AT1G01160	0.128047	1.09281	0.290277	0.505841		AT1G01160	0.247004	1.18674	0.756993	0.981144		AT1G01160	-0.362814	-1.28593	0.634646	0.923308
AT1G01170	-0.503629	-1.41778	1.13024e-09	4.8743e-08		AT1G01170	-0.923803	-1.89711	0.0348884	0.399896		AT1G01170	-0.988231	-1.98375	0.00125383	0.0460391
AT1G01180	0.361319	1.2846	0.12982	0.302683		AT1G01180	-0.459711	-1.37527	0.503075	0.943229		AT1G01180	-0.716145	-1.64279	0.281019	0.731086
AT1G01183	-2.20877	-4.6228	0.448126	#N/A		AT1G01183	#N/A	#N/A	#N/A	#N/A		AT1G01183	1.76886	3.40785	0.503548	#N/A
AT1G01190	0.944562	1.9246	0.000257483	0.00271834		AT1G01190	0.395943	1.3158	0.68549	0.972083		AT1G01190	-4.85405	-28.921	0.00118988	0.0445979
AT1G01200	-0.665116	-1.5857	0.1653	0.353896		AT1G01200	-0.075145	-1.05347	0.965893	#N/A		AT1G01200	-0.246042	-1.18595	0.772489	0.961147
AT1G01210	-0.0476556	-1.03358	0.869968	0.935456		AT1G01210	-1.57031	-2.96968	0.033795	0.394189		AT1G01210	-0.652021	-1.57137	0.078727	0.440481
AT1G01220	-0.190481	-1.14114	0.352531	0.568094		AT1G01220	-0.528534	-1.44246	0.463679	0.930266		AT1G01220	1.03158	2.04426	0.279454	0.729673
AT1G01225	0.067205	1.04768	0.810282	0.902314		AT1G01225	0.585605	1.50067	0.483595	0.936959		AT1G01225	0.878292	1.8382	0.349205	0.786647
AT1G01230	0.0190142	1.01327	0.917299	0.959316		AT1G01230	-0.368226	-1.29076	0.401635	0.911463		AT1G01230	-0.272433	-1.20784	0.393375	0.810583
AT1G01240	0.265318	1.2019	0.199336	0.399361		AT1G01240	0.466434	1.38169	0.377827	0.903815		AT1G01240	-0.00100506	-1.0007	0.998939	0.999839
AT1G01250	-0.229225	-1.17221	0.293449	0.50899		AT1G01250	0.966054	1.95349	0.0640477	0.524935		AT1G01250	0.532857	1.44679	0.1205	0.530702
AT1G01260	-0.0927055	-1.06637	0.718994	0.850259		AT1G01260	0.0139087	1.00969	0.98386	0.998964		AT1G01260	-0.0795346	-1.05668	0.909876	0.986422
AT1G01270	2.16609	4.48804	0.388946	#N/A		AT1G01270	#N/A	#N/A	#N/A	#N/A		AT1G01270	1.20892	2.31165	0.407441	#N/A
AT1G01280	#N/A	#N/A	#N/A	#N/A		AT1G01280	#N/A	#N/A	#N/A	#N/A		AT1G01280	3.44279	10.8739	0.158092	#N/A
AT1G01290	-0.229049	-1.17206	0.353808	0.569261		AT1G01290	-1.30295	-2.46733	0.113568	0.655467		AT1G01290	0.333603	1.26016	0.612007	0.914696
AT1G01300	0.683283	1.60579	2.12243e-09	8.68048e-08		AT1G01300	-0.262077	-1.1992	0.489293	0.938728		AT1G01300	0.166379	1.12224	0.535158	0.884362
AT1G01305	#N/A	#N/A	#N/A	#N/A		AT1G01305	#N/A	#N/A	#N/A	#N/A		AT1G01305	-0.286318	-1.21952	0.871232	#N/A
AT1G01310	-2.9357	-7.65129	0.302912	#N/A		AT1G01310	-4.89783	-29.8122	0.107797	#N/A		AT1G01310	-0.286318	-1.21952	0.871232	#N/A
AT1G01320	-0.081008	-1.05776	0.291668	0.507343		AT1G01320	0.212535	1.15872	0.604195	0.962762		AT1G01320	1.13045	2.18926	0.0154002	0.192627
AT1G01340	0.334726	1.26114	0.598112	0.770991		AT1G01340	0.877437	1.83711	0.343527	0.891074		AT1G01340	0.292223	1.22453	0.710424	0.944549
AT1G01350	-0.143247	-1.10439	0.425787	0.63367		AT1G01350	-0.2235	-1.16756	0.689049	0.972992		AT1G01350	1.30745	2.47503	0.0412031	0.325775
AT1G01355	#N/A	#N/A	#N/A	#N/A		AT1G01355	#N/A	#N/A	#N/A	#N/A		AT1G01355	-2.76644	-6.80429	0.278377	#N/A
AT1G01360	0.543801	1.45781	0.0208759	0.0865555		AT1G01360	0.533019	1.44695	0.406972	0.911952		AT1G01360	-0.136793	-1.09946	0.719376	0.947101
AT1G01370	-0.913522	-1.88364	0.00186715	0.0135336		AT1G01370	-0.509487	-1.42354	0.57966	0.957583		AT1G01370	-0.703572	-1.62853	0.455317	0.84631
AT1G01380	-0.401579	-1.32095	0.372261	0.586043		AT1G01380	-0.709926	-1.63572	0.690088	0.973149		AT1G01380	-2.30277	-4.93404	0.0153336	0.192015
AT1G01390	-1.01834	-2.02559	0.000975914	0.0080931		AT1G01390	0.0315641	1.02212	0.985037	0.999078		AT1G01390	-1.24742	-2.37417	0.0718847	0.422743
AT1G01400	#N/A	#N/A	#N/A	#N/A		AT1G01400	#N/A	#N/A	#N/A	#N/A		AT1G01400	0.58928	1.5045	0.557178	#N/A
AT1G01410	#N/A	#N/A	#N/A	#N/A		AT1G01410	#N/A	#N/A	#N/A	#N/A		AT1G01410	-0.0901154	-1.06446	0.958725	#N/A
AT1G01420	-0.306145	-1.2364	0.115831	0.280956		AT1G01420	-0.547174	-1.46122	0.417303	0.914787		AT1G01420	-0.265163	-1.20177	0.752717	0.956984
AT1G01430	0.0651585	1.0462	0.516143	0.709704		AT1G01430	-0.0925182	-1.06623	0.819984	0.989445		AT1G01430	-0.749176	-1.68083	0.0224769	0.236035
AT1G01440	0.475443	1.39034	0.218442	0.423428		AT1G01440	0.395059	1.315	0.659826	0.970524		AT1G01440	2.08432	4.24075	0.0183824	0.21296
AT1G01448	-0.343318	-1.26867	0.370147	0.583923		AT1G01448	-0.260626	-1.198	0.796834	0.987165		AT1G01448	0.829155	1.77664	0.380686	0.803306
AT1G01450	#N/A	#N/A	#N/A	#N/A		AT1G01450	#N/A	#N/A	#N/A	#N/A		AT1G01450	#N/A	#N/A	#N/A	#N/A
AT1G01453	#N/A	#N/A	#N/A	#N/A		AT1G01453	1.93658	3.82796	0.477311	#N/A		AT1G01453	-2.7664	-6.80409	0.278385	#N/A
AT1G01460	#N/A	#N/A	#N/A	#N/A		AT1G01460	#N/A	#N/A	#N/A	#N/A		AT1G01460	1.0951	2.13628	0.33047	#N/A
AT1G01470	-0.920964	-1.89338	1.19912e-22	2.89471e-20		AT1G01470	-0.196102	-1.1456	0.677195	0.971722		AT1G01470	0.433284	1.3503	0.125897	0.539975
AT1G01471	#N/A	#N/A	#N/A	#N/A		AT1G01471	#N/A	#N/A	#N/A	#N/A		AT1G01471	#N/A	#N/A	#N/A	#N/A
AT1G01480	3.71943	13.1722	0.000628951	0.00568497		AT1G01480	0.343406	1.26875	0.686119	0.972281		AT1G01480	0.662579	1.58291	0.0912464	0.471331
AT1G01490	0.637893	1.55605	1.32374e-14	1.28448e-12		AT1G01490	-0.0078216	-1.00544	0.986195	0.999219		AT1G01490	0.0508092	1.03585	0.902193	0.985534
AT1G01500	-0.151461	-1.11069	0.428782	0.636358		AT1G01500	-0.146289	-1.10672	0.73629	0.979224		AT1G01500	0.0746935	1.05314	0.801899	0.964727
AT1G01510	-0.263084	-1.20004	0.0812063	0.222581		AT1G01510	-0.105094	-1.07556	0.828055	0.990406		AT1G01510	0.348788	1.27349	0.56106	0.895604
AT1G01520	-0.635032	-1.55297	0.509543	0.704473		AT1G01520	#N/A	#N/A	#N/A	#N/A		AT1G01520	1.76888	3.40788	0.503544	#N/A
AT1G01530	#N/A	#N/A	#N/A	#N/A		AT1G01530	#N/A	#N/A	#N/A	#N/A		AT1G01530	0.0348529	1.02445	0.965042	0.99338
AT1G01540	-0.063117	-1.04472	0.561567	0.743211		AT1G01540	-0.455504	-1.37126	0.344803	0.891176		AT1G01540	-0.806203	-1.7486	0.042458	0.330392
AT1G01550	0.358096	1.28173	0.000690358	0.00611164		AT1G01550	-0.176238	-1.12993	0.658333	0.970315		AT1G01550	-0.253911	-1.19244	0.323746	0.7671
AT1G01560	3.50356	11.3417	0.144053	#N/A		AT1G01560	5.34442	40.6286	0.00765421	0.204567		AT1G01560	1.05182	2.07315	0.188361	0.634625
AT1G01570	-0.909337	-1.87818	0.399171	0.610349		AT1G01570	1.05489	2.07756	0.422253	0.915765		AT1G01570	0.286551	1.21972	0.751353	0.95645
AT1G01580	0.759653	1.69308	0.159732	0.346281		AT1G01580	-1.8615	-3.63385	0.0530619	0.480894		AT1G01580	1.18187	2.2687	0.176469	0.619313
AT1G01590	2.1661	4.48808	0.388943	#N/A		AT1G01590	#N/A	#N/A	#N/A	#N/A		AT1G01590	0.227112	1.17049	0.77378	0.961251
AT1G01600	-0.380201	-1.30152	0.0257794	0.100473		AT1G01600	-0.336876	-1.26302	0.763233	0.982326		AT1G01600	-0.639644	-1.55795	0.51466	0.876478
AT1G01610	0.0603442	1.04271	0.544336	0.730963		AT1G01610	0.305362	1.23573	0.515944	0.944651		AT1G01610	0.285927	1.21919	0.530783	0.882891
AT1G01620	0.121316	1.08773	0.0818458	0.223674		AT1G01620	0.498948	1.41318	0.273841	0.844515		AT1G01620	0.702504	1.62733	0.00532468	0.109803
AT1G01630	-0.292568	-1.22482	0.00358476	0.0228168		AT1G01630	0.115193	1.08312	0.778367	0.985371		AT1G01630	-0.720139	-1.64734	0.00976824	0.15102
AT1G01640	-0.481951	-1.39663	0.499212	0.695762		AT1G01640	-1.61708	-3.06754	0.0660185	0.531404		AT1G01640	-0.96696	-1.95472	0.220037	0.672131
AT1G01650	-0.0549647	-1.03883	0.773025	0.883795		AT1G01650	-0.046254	-1.03258	0.917596	0.997095		AT1G01650	-0.0182671	-1.01274	0.958658	0.992391
AT1G01660	2.89329	7.42961	1.30585e-05	0.000215951		AT1G01660	4.57793	23.8833	0.0075087	0.203613		AT1G01660	5.12772	34.9621	0.00021039	0.0148951
AT1G01670	0.683356	1.60587	0.364823	0.579635		AT1G01670	0.58534	1.50039	0.761617	#N/A		AT1G01670	1.59522	3.02141	0.073061	0.42613
AT1G01680	#N/A	#N/A	#N/A	#N/A		AT1G01680	1.93715	3.82949	0.483046	#N/A		AT1G01680	0.576245	1.49096	0.54008	0.885714
AT1G01690	-1.14888	-2.21742	0.0194491	0.0822287		AT1G01690	-0.222116	-1.16644	0.840424	0.990613		AT1G01690	-3.09672	-8.55472	0.00790176	0.135216
AT1G01695	-0.775313	-1.71156	0.417997	0.62717		AT1G01695	5.99905	63.9577	0.0528606	#N/A		AT1G01695	1.36275	2.57175	0.176751	0.6197
AT1G01700	0.0786555	1.05603	0.931028	0.965816		AT1G01700	1.42967	2.69385	0.473477	#N/A		AT1G01700	1.37007	2.58482	0.332397	0.773827
AT1G01710	-0.309826	-1.23956	0.00334792	0.0216717		AT1G01710	-0.698321	-1.62262	0.206139	0.789823		AT1G01710	-0.893456	-1.85762	0.12426	0.537964
AT1G01720	0.714208	1.64058	6.45472e-07	1.53571e-05		AT1G01720	0.633627	1.55146	0.110948	0.649523		AT1G01720	0.465013	1.38033	0.131088	0.548664
AT1G01725	-0.434734	-1.35166	0.0618029	0.185109		AT1G01725	-1.06543	-2.0928	0.00756969	0.203785		AT1G01725	-0.068361	-1.04852	0.839216	0.972546
AT1G01730	0.0297889	1.02086	0.810764	0.902698		AT1G01730	-0.0533205	-1.03765	0.919826	0.997095		AT1G01730	-0.107955	-1.0777	0.831969	0.970952
AT1G01740	2.37409	5.18408	0.0157557	0.0704346		AT1G01740	#N/A	#N/A	#N/A	#N/A		AT1G01740	0.29197	1.22431	0.780367	#N/A
AT1G01750	-3.78463	-13.7812	0.171148	0.362006		AT1G01750	0.539339	1.45331	0.733221	0.9786		AT1G01750	2.63743	6.22224	0.326242	#N/A
AT1G01760	-0.551609	-1.46572	0.367177	0.581694		AT1G01760	-2.05146	-4.14524	0.353084	#N/A		AT1G01760	0.391454	1.31171	0.73734	0.951305
AT1G01770	-0.549004	-1.46308	0.0408343	0.139226		AT1G01770	-4.62017	-24.5929	0.0019606	0.108781		AT1G01770	-1.6223	-3.07866	0.106616	0.503248
AT1G01780	-0.732954	-1.66204	0.00110078	0.00890111		AT1G01780	0.168885	1.12419	0.82358	0.98947		AT1G01780	0.378741	1.30021	0.592154	0.907205
AT1G01790	0.157078	1.11503	0.0932089	0.243639		AT1G01790	0.000375604	1.00026	0.999259	0.999542		AT1G01790	-0.32371	-1.25155	0.611798	0.91451
AT1G01800	-0.133813	-1.09719	0.167814	0.35723		AT1G01800	0.192835	1.14301	0.67457	0.971096		AT1G01800	-0.28451	-1.218	0.315997	0.760763
AT1G01810	0.411092	1.32969	0.436962	0.64372		AT1G01810	0.123793	1.0896	0.940636	0.99771		AT1G01810	0.195342	1.145	0.84359	0.974023
AT1G01820	0.29939	1.23062	0.0136392	0.0633776		AT1G01820	-0.148589	-1.10848	0.71148	0.97651		AT1G01820	0.125627	1.09098	0.634986	0.923366
AT1G01830	0.247166	1.18687	0.208468	0.410896		AT1G01830	-1.23016	-2.34594	0.182872	0.76132		AT1G01830	1.07682	2.10938	0.173325	0.614855
AT1G01840	-0.27943	-1.21372	0.393486	0.604751		AT1G01840	-1.03464	-2.04861	0.317991	0.875367		AT1G01840	-1.13817	-2.20102	0.250817	0.701485
AT1G01860	-0.0939114	-1.06726	0.618732	0.786477		AT1G01860	0.709644	1.6354	0.314632	0.873378		AT1G01860	-0.191956	-1.14231	0.702406	0.941956
AT1G01880	-0.508319	-1.42239	0.307312	0.522974		AT1G01880	-1.72295	-3.3011	0.402832	#N/A		AT1G01880	2.73761	6.66965	0.0477251	0.350429
AT1G01870	2.9845	7.9145	0.215482	#N/A		AT1G01870	#N/A	#N/A	#N/A	#N/A		AT1G01870	1.76886	3.40785	0.503548	#N/A
AT1G01890	#N/A	#N/A	#N/A	#N/A		AT1G01890	#N/A	#N/A	#N/A	#N/A		AT1G01890	0.233562	1.17573	0.782074	0.962088
AT1G01900	-0.428418	-1.34576	0.0483365	0.156497		AT1G01900	-0.399627	-1.31917	0.558998	0.952813		AT1G01900	1.28902	2.44362	0.123794	0.536911
AT1G01910	-0.376599	-1.29828	0.00459876	0.0276606		AT1G01910	0.417711	1.33581	0.301372	0.864913		AT1G01910	0.0925284	1.06624	0.778214	0.961767
AT1G01920	0.125874	1.09117	0.504011	0.699604		AT1G01920	-0.357953	-1.28161	0.560761	0.952996		AT1G01920	-0.193907	-1.14386	0.793181	0.963548
AT1G01930	0.20167	1.15003	0.350877	0.566563		AT1G01930	0.362667	1.2858	0.72415	0.977467		AT1G01930	0.231368	1.17395	0.79201	0.963504
AT1G01940	-0.732539	-1.66156	1.81983e-05	0.000286354		AT1G01940	0.279987	1.21418	0.64896	0.969343		AT1G01940	-0.554312	-1.46847	0.343732	0.782865
AT1G01950	0.0682561	1.04845	0.486479	0.685789		AT1G01950	0.540589	1.45457	0.287167	0.855239		AT1G01950	1.16823	2.24735	0.0513281	0.361399
AT1G01960	-0.277929	-1.21245	0.0575015	0.176062		AT1G01960	-0.111124	-1.08007	0.812338	0.988539		AT1G01960	-0.066955	-1.0475	0.864651	0.977146
AT1G01970	-0.251739	-1.19064	0.0409749	0.139539		AT1G01970	0.118223	1.0854	0.806493	0.987339		AT1G01970	0.229736	1.17262	0.505516	0.87308
AT1G01980	1.30428	2.4696	0.49067	#N/A		AT1G01980	4.20019	18.3816	0.159672	#N/A		AT1G01980	-1.98039	-3.946	0.458817	#N/A
AT1G01990	-0.709249	-1.63495	0.000159899	0.00183806		AT1G01990	-1.09305	-2.13324	0.0308095	0.381058		AT1G01990	-1.34317	-2.53708	0.000539895	0.0282519
AT1G02000	0.0908537	1.065	0.635786	0.798443		AT1G02000	-0.356705	-1.2805	0.583484	0.959104		AT1G02000	0.0843093	1.06018	0.908365	0.986422
AT1G02010	-0.605913	-1.52194	0.0159372	0.0711016		AT1G02010	-0.370124	-1.29246	0.710469	0.976507		AT1G02010	-0.278099	-1.2126	0.733632	0.950108
AT1G02020	-0.0453299	-1.03192	0.795493	0.895178		AT1G02020	0.164811	1.12102	0.756553	0.981013		AT1G02020	1.32237	2.50077	0.00683919	0.125457
AT1G02030	-2.88013	-7.36218	0.293294	#N/A		AT1G02030	2.71489	6.56541	0.321869	#N/A		AT1G02030	1.88136	3.68423	0.19189	#N/A
AT1G02040	2.16618	4.48832	0.388923	#N/A		AT1G02040	#N/A	#N/A	#N/A	#N/A		AT1G02040	2.5598	5.89625	0.309759	#N/A
AT1G02050	-0.416763	-1.33493	0.193168	0.39131		AT1G02050	3.36703	10.3176	0.00798811	0.208949		AT1G02050	3.46807	11.066	0.0057705	0.113632
AT1G02060	#N/A	#N/A	#N/A	#N/A		AT1G02060	#N/A	#N/A	#N/A	#N/A		AT1G02060	#N/A	#N/A	#N/A	#N/A
AT1G02065	-0.823993	-1.7703	0.130037	0.302975		AT1G02065	0.634557	1.55246	0.604775	0.962767		AT1G02065	0.0586579	1.0415	0.945913	0.991662
AT1G02070	1.71475	3.2824	0.194606	0.393125		AT1G02070	-5.66633	-50.7852	0.0588403	#N/A		AT1G02070	-3.64616	-12.52	0.141546	#N/A
AT1G02074	#N/A	#N/A	#N/A	#N/A		AT1G02074	#N/A	#N/A	#N/A	#N/A		AT1G02074	0.589334	1.50455	0.574864	#N/A
AT1G02080	-0.594971	-1.51044	1.54049e-07	4.31925e-06		AT1G02080	0.065362	1.04635	0.868551	0.993912		AT1G02080	0.368347	1.29087	0.451876	0.844398
AT1G02090	-0.108897	-1.0784	0.309235	0.524779		AT1G02090	-0.883807	-1.84524	0.138581	0.696099		AT1G02090	0.252275	1.19108	0.642238	0.925596
AT1G02100	-0.366426	-1.28916	0.0561857	0.173618		AT1G02100	-0.100573	-1.0722	0.861595	0.993912		AT1G02100	-0.419283	-1.33726	0.468092	0.853384
AT1G02110	-0.0947188	-1.06786	0.557822	0.740561		AT1G02110	-0.357037	-1.28079	0.568488	0.955128		AT1G02110	0.5794	1.49423	0.401607	0.816328
AT1G02120	0.362449	1.28561	0.0165298	0.0731192		AT1G02120	0.584063	1.49907	0.196055	0.778017		AT1G02120	0.204289	1.15212	0.6397	0.924905
AT1G02130	-0.031218	-1.02187	0.79743	0.896169		AT1G02130	-0.191683	-1.1421	0.676414	0.971456		AT1G02130	-0.29806	-1.22949	0.422104	0.826687
AT1G02140	0.23911	1.18026	0.0218348	0.0894178		AT1G02140	-0.376523	-1.29821	0.375235	0.903365		AT1G02140	-0.837676	-1.78717	0.00121524	0.0453131
AT1G02145	0.297856	1.22932	0.157392	0.343238		AT1G02145	-0.608626	-1.52481	0.297802	0.863088		AT1G02145	-0.296625	-1.22827	0.674118	0.933558
AT1G02150	-1.24817	-2.3754	1.07318e-37	7.58701e-35		AT1G02150	-1.35595	-2.55966	0.00240843	0.117918		AT1G02150	0.48614	1.40069	0.336567	0.777202
AT1G02160	-0.416804	-1.33497	0.00211608	0.0149653		AT1G02160	-1.67513	-3.19349	7.22234e-05	0.0143212		AT1G02160	-1.63806	-3.11248	6.3212e-06	0.00132954
AT1G02170	-0.756926	-1.68989	9.45705e-05	0.00118558		AT1G02170	0.548873	1.46294	0.447366	0.92598		AT1G02170	-0.159599	-1.11698	0.789675	0.963049
AT1G02180	0.24201	1.18264	0.291156	0.506764		AT1G02180	-1.05631	-2.07961	0.0746192	0.556919		AT1G02180	-0.419513	-1.33748	0.542709	0.886268
AT1G02190	0.881734	1.84259	0.28148	0.495852		AT1G02190	5.48052	44.648	0.000570892	0.0540945		AT1G02190	-0.595637	-1.51114	0.489208	0.865371
AT1G02205	-0.430291	-1.3475	0.0130716	0.0613593		AT1G02205	0.569715	1.48423	0.307409	0.86953		AT1G02205	1.49547	2.81955	2.09936e-05	0.00313247
AT1G02210	#N/A	#N/A	#N/A	#N/A		AT1G02210	#N/A	#N/A	#N/A	#N/A		AT1G02210	#N/A	#N/A	#N/A	#N/A
AT1G02220	-5.04646	-33.0473	0.0596566	0.180732		AT1G02220	2.61025	6.10608	0.000830549	0.0677706		AT1G02220	-1.09175	-2.13133	0.245843	0.696234
AT1G02230	#N/A	#N/A	#N/A	#N/A		AT1G02230	#N/A	#N/A	#N/A	#N/A		AT1G02230	2.55978	5.89619	0.309762	#N/A
AT1G02250	#N/A	#N/A	#N/A	#N/A		AT1G02250	#N/A	#N/A	#N/A	#N/A		AT1G02250	0.432958	1.35	0.595452	0.908761
AT1G02260	-0.99471	-1.99268	0.0555752	0.172215		AT1G02260	0.210708	1.15726	0.726782	0.977786		AT1G02260	0.620905	1.53784	0.294573	0.742425
AT1G02270	0.462957	1.37836	0.0469514	0.15362		AT1G02270	0.745969	1.6771	0.159007	0.723608		AT1G02270	0.0865784	1.06185	0.840555	0.973193
AT1G02280	-0.22163	-1.16605	0.0155614	0.0698026		AT1G02280	-0.0404361	-1.02842	0.922272	0.997095		AT1G02280	-0.184016	-1.13604	0.530533	0.882822
AT1G02290	0.00967254	1.00673	0.965418	0.982896		AT1G02290	-0.151054	-1.11038	0.897133	0.99517		AT1G02290	-0.337688	-1.26373	0.747406	0.955163
AT1G02300	0.281193	1.2152	0.219612	0.425072		AT1G02300	-0.0544694	-1.03848	0.916676	0.997095		AT1G02300	1.02901	2.04063	0.0137577	0.17888
AT1G02305	-0.237682	-1.1791	0.00681573	0.0374771		AT1G02305	1.05246	2.07406	0.00713211	0.199088		AT1G02305	0.588385	1.50356	0.0252989	0.252917
AT1G02310	-2.45063	-5.46653	0.408	#N/A		AT1G02310	-1.32182	-2.49982	0.384577	0.905792		AT1G02310	0.844685	1.79587	0.320403	0.76492
AT1G02320	#N/A	#N/A	#N/A	#N/A		AT1G02320	#N/A	#N/A	#N/A	#N/A		AT1G02320	#N/A	#N/A	#N/A	#N/A
AT1G02330	-0.0895399	-1.06403	0.547599	0.733702		AT1G02330	0.0226815	1.01585	0.968475	0.99771		AT1G02330	0.826423	1.77328	0.298319	0.745024
AT1G02335	-1.46053	-2.75209	4.04472e-15	4.21395e-13		AT1G02335	-1.40598	-2.64998	0.0489636	0.464474		AT1G02335	-0.804991	-1.74713	0.111569	0.514263
AT1G02340	-0.199736	-1.14849	0.825078	0.910747		AT1G02340	0.719281	1.64636	0.306605	0.869529		AT1G02340	0.685602	1.60837	0.445825	0.840543
AT1G02350	-1.78158	-3.43803	0.0173803	0.0759141		AT1G02350	-0.740491	-1.67074	0.671955	0.971096		AT1G02350	-0.26486	-1.20152	0.761712	0.959236
AT1G02360	1.46815	2.76667	0.010463	0.0517758		AT1G02360	0.373659	1.29563	0.442306	0.92598		AT1G02360	-0.207551	-1.15473	0.84611	0.974113
AT1G02370	-0.773328	-1.70921	0.0165547	0.0731635		AT1G02370	-2.29611	-4.91132	0.00842954	0.216697		AT1G02370	-0.168485	-1.12388	0.7775	0.961767
AT1G02380	0.195894	1.14543	0.708716	0.844054		AT1G02380	-0.502481	-1.41665	0.786666	0.986743		AT1G02380	-0.0623511	-1.04417	0.93409	0.988237
AT1G02390	1.20694	2.30848	0.271407	0.48497		AT1G02390	1.03552	2.04985	0.481062	0.936236		AT1G02390	0.374713	1.29658	0.647655	0.926676
AT1G02391	#N/A	#N/A	#N/A	#N/A		AT1G02391	#N/A	#N/A	#N/A	#N/A		AT1G02391	1.20902	2.31181	0.411188	#N/A
AT1G02400	1.89142	3.71	0.0341619	0.123153		AT1G02400	0.117558	1.0849	0.842811	0.990658		AT1G02400	0.310366	1.24002	0.670335	0.932705
AT1G02405	-1.42177	-2.67915	0.321368	0.536607		AT1G02405	2.54017	5.81656	0.218213	0.800484		AT1G02405	-0.458039	-1.37367	0.651534	0.927508
AT1G02410	-0.0209765	-1.01465	0.893669	0.948178		AT1G02410	0.857902	1.8124	0.103404	0.631089		AT1G02410	-0.723267	-1.65092	0.064448	0.400338
AT1G02420	1.43955	2.71236	0.268465	0.481278		AT1G02420	#N/A	#N/A	#N/A	#N/A		AT1G02420	-1.98039	-3.946	0.458817	#N/A
AT1G02430	#N/A	#N/A	#N/A	#N/A		AT1G02430	2.30416	4.93881	0.133209	0.686732		AT1G02430	-1.39724	-2.63398	0.346221	0.784561
AT1G02440	#N/A	#N/A	#N/A	#N/A		AT1G02440	1.93972	3.83631	0.351335	#N/A		AT1G02440	-0.36287	-1.28598	0.661852	0.931276
AT1G02450	-1.91299	-3.76588	0.213288	0.417568		AT1G02450	-1.22242	-2.33337	0.393267	0.909382		AT1G02450	-1.03018	-2.04227	0.115035	0.5206
AT1G02460	1.21144	2.31569	0.040539	0.138668		AT1G02460	0.128883	1.09345	0.894872	0.99517		AT1G02460	-0.355154	-1.27912	0.671649	0.932725
AT1G02470	-0.122925	-1.08894	0.82699	0.911373		AT1G02470	4.02929	16.3282	0.00117901	0.0838904		AT1G02470	0.731856	1.66077	0.468089	0.853384
AT1G02475	-0.181791	-1.13429	0.12263	0.292149		AT1G02475	0.233619	1.17578	0.642319	0.967571		AT1G02475	-0.0921939	-1.06599	0.755561	0.957607
AT1G02480	-2.38447	-5.22152	0.386343	#N/A		AT1G02480	#N/A	#N/A	#N/A	#N/A		AT1G02480	2.55978	5.89619	0.309762	#N/A
AT1G02490	#N/A	#N/A	#N/A	#N/A		AT1G02490	#N/A	#N/A	#N/A	#N/A		AT1G02490	#N/A	#N/A	#N/A	#N/A
AT1G02500	-0.0120189	-1.00837	0.865749	0.93316		AT1G02500	0.357293	1.28102	0.365623	0.900691		AT1G02500	-0.0406992	-1.02861	0.899886	0.985088
AT1G02510	#N/A	#N/A	#N/A	#N/A		AT1G02510	#N/A	#N/A	#N/A	#N/A		AT1G02510	0.000952765	1.00066	0.999511	#N/A
AT1G02520	-2.88013	-7.36218	0.29341	#N/A		AT1G02520	-6.01719	-64.7673	0.00964154	0.23331		AT1G02520	0.0664691	1.04715	0.935289	0.988636
AT1G02530	-1.91278	-3.76535	0.206418	0.408318		AT1G02530	7.09807	137.003	0.0186341	0.308062		AT1G02530	0.714168	1.64054	0.691382	#N/A
AT1G02540	#N/A	#N/A	#N/A	#N/A		AT1G02540	#N/A	#N/A	#N/A	#N/A		AT1G02540	#N/A	#N/A	#N/A	#N/A
AT1G02550	#N/A	#N/A	#N/A	#N/A		AT1G02550	#N/A	#N/A	#N/A	#N/A		AT1G02550	0.291865	1.22422	0.780441	#N/A
AT1G02560	0.0300443	1.02104	0.678827	0.825728		AT1G02560	0.314744	1.24379	0.436457	0.923217		AT1G02560	0.352295	1.27659	0.153546	0.584741
AT1G02570	#N/A	#N/A	#N/A	#N/A		AT1G02570	4.17245	18.0315	0.172337	#N/A		AT1G02570	1.16477	2.24197	0.245442	#N/A
AT1G02575	#N/A	#N/A	#N/A	#N/A		AT1G02575	#N/A	#N/A	#N/A	#N/A		AT1G02575	1.13074	2.18972	0.253211	0.704905
AT1G02580	#N/A	#N/A	#N/A	#N/A		AT1G02580	7.48963	179.723	0.0131969	0.270618		AT1G02580	-0.401534	-1.32091	0.559927	0.894818
AT1G02590	#N/A	#N/A	#N/A	#N/A		AT1G02590	#N/A	#N/A	#N/A	#N/A		AT1G02590	-0.876169	-1.83549	0.571582	#N/A
AT1G02600	#N/A	#N/A	#N/A	#N/A		AT1G02600	#N/A	#N/A	#N/A	#N/A		AT1G02600	-0.0900185	-1.06438	0.958769	#N/A
AT1G02610	-0.0738001	-1.05249	0.887567	0.945048		AT1G02610	1.01046	2.01456	0.335354	0.886049		AT1G02610	-0.0883551	-1.06316	0.906728	0.986394
AT1G02620	#N/A	#N/A	#N/A	#N/A		AT1G02620	#N/A	#N/A	#N/A	#N/A		AT1G02620	1.76888	3.40788	0.503544	#N/A
AT1G02630	-0.93196	-1.90787	0.417369	0.626615		AT1G02630	0.0814114	1.05805	0.967772	#N/A		AT1G02630	0.475896	1.39078	0.601416	#N/A
AT1G02640	0.569856	1.48438	0.00798923	0.0422852		AT1G02640	0.636367	1.55441	0.420031	0.915389		AT1G02640	-0.458681	-1.37429	0.506318	0.873874
AT1G02650	1.15922	2.23337	0.117298	0.28361		AT1G02650	-1.40983	-2.65706	0.480543	#N/A		AT1G02650	-1.15346	-2.22447	0.430052	#N/A
AT1G02660	1.38191	2.60613	0.000863997	0.00732455		AT1G02660	1.54322	2.91444	0.0062866	0.187895		AT1G02660	0.612005	1.52838	0.414244	0.823396
AT1G02670	-1.04736	-2.06675	0.288723	0.504126		AT1G02670	-1.81777	-3.52535	0.484452	#N/A		AT1G02670	0.229145	1.17214	0.79252	0.963548
AT1G02680	-0.481019	-1.39573	0.00250402	0.0171631		AT1G02680	-0.816573	-1.76122	0.166437	0.737982		AT1G02680	-0.333051	-1.25967	0.617869	0.917696
AT1G02690	-0.16689	-1.12264	0.387133	0.599303		AT1G02690	-0.74627	-1.67745	0.203424	0.785786		AT1G02690	0.0895854	1.06406	0.919559	0.986769
AT1G02700	1.31953	2.49585	0.131068	0.304697		AT1G02700	3.75937	13.5421	0.0697617	0.545235		AT1G02700	-1.98039	-3.946	0.458817	#N/A
AT1G02710	#N/A	#N/A	#N/A	#N/A		AT1G02710	#N/A	#N/A	#N/A	#N/A		AT1G02710	#N/A	#N/A	#N/A	#N/A
AT1G02720	-0.351661	-1.27603	0.093234	0.243639		AT1G02720	-0.670239	-1.59134	0.298872	0.863243		AT1G02720	-1.86543	-3.64378	0.000543432	0.0283027
AT1G02730	-0.0712285	-1.05061	0.540662	0.728025		AT1G02730	0.187849	1.13906	0.661562	0.970524		AT1G02730	1.66894	3.17982	0.0263639	0.258315
AT1G02740	0.724706	1.65256	0.0761222	0.21271		AT1G02740	0.1431	1.10428	0.845544	0.991114		AT1G02740	0.0480692	1.03388	0.916657	0.986769
AT1G02750	0.204293	1.15212	0.297708	0.513876		AT1G02750	0.795832	1.73608	0.158475	0.723608		AT1G02750	0.000724856	1.0005	0.998617	0.999839
AT1G02760	#N/A	#N/A	#N/A	#N/A		AT1G02760	#N/A	#N/A	#N/A	#N/A		AT1G02760	#N/A	#N/A	#N/A	#N/A
AT1G02770	2.90419	7.486	0.0628608	0.187427		AT1G02770	2.11148	4.32135	0.184263	0.762736		AT1G02770	0.559748	1.47401	0.420803	0.826687
AT1G02780	-0.180777	-1.13349	0.00754063	0.0405506		AT1G02780	-0.146246	-1.10669	0.740753	0.979691		AT1G02780	-0.256434	-1.19452	0.276477	0.726327
AT1G02790	0.0182202	1.01271	0.990175	#N/A		AT1G02790	#N/A	#N/A	#N/A	#N/A		AT1G02790	0.0286765	1.02008	0.96134	0.992977
AT1G02800	-0.288326	-1.22122	0.306984	0.52273		AT1G02800	0.0810509	1.05779	0.93957	0.99771		AT1G02800	1.20988	2.31319	0.09162	0.471686
AT1G02810	0.526833	1.44076	0.763602	0.878706		AT1G02810	-0.753189	-1.68551	0.686369	0.972281		AT1G02810	0.267571	1.20378	0.759168	0.958762
AT1G02813	#N/A	#N/A	#N/A	#N/A		AT1G02813	#N/A	#N/A	#N/A	#N/A		AT1G02813	-0.137946	-1.10034	0.871072	0.978782
AT1G02816	-0.341311	-1.26691	0.0718386	0.205059		AT1G02816	-0.409158	-1.32791	0.383766	0.905792		AT1G02816	0.302937	1.23365	0.625575	0.920889
AT1G02820	-0.0880542	-1.06294	0.359773	0.575027		AT1G02820	1.43249	2.69912	0.00463088	0.163912		AT1G02820	0.822719	1.76874	0.00198361	0.0619207
AT1G02830	2.16618	4.48832	0.388923	#N/A		AT1G02830	#N/A	#N/A	#N/A	#N/A		AT1G02830	-3.67142	-12.7411	0.00690964	0.125608
AT1G02840	-0.174426	-1.12852	0.0752388	0.21114		AT1G02840	0.130849	1.09494	0.761349	0.981758		AT1G02840	-0.0899208	-1.06431	0.814093	0.96629
AT1G02850	0.0808389	1.05763	0.78599	0.890492		AT1G02850	0.557617	1.47184	0.18856	0.767262		AT1G02850	1.71912	3.29235	0.00420924	0.0964963
AT1G02860	0.766892	1.7016	0.0320248	0.117613		AT1G02860	-0.557902	-1.47213	0.418318	0.915389		AT1G02860	0.511441	1.42547	0.433214	0.833166
AT1G02870	-0.114814	-1.08284	0.379352	0.592448		AT1G02870	-0.152018	-1.11112	0.755746	0.980548		AT1G02870	0.62107	1.53802	0.0732758	0.4264
AT1G02880	0.0517631	1.03653	0.831261	0.913243		AT1G02880	0.0462768	1.0326	0.920957	0.997095		AT1G02880	-0.571239	-1.4858	0.09499	0.477618
AT1G02890	0.145043	1.10576	0.553854	0.738117		AT1G02890	1.59805	3.02735	0.344506	0.891074		AT1G02890	0.516752	1.43073	0.555654	0.893211
AT1G02900	0.0723974	1.05146	0.882488	0.94267		AT1G02900	-0.240571	-1.18146	0.616479	0.963921		AT1G02900	-1.07865	-2.11206	0.269513	0.721277
AT1G02910	-0.0301714	-1.02113	0.811426	0.902999		AT1G02910	0.405226	1.3243	0.414931	0.914666		AT1G02910	-0.160204	-1.11745	0.728266	0.948816
AT1G02920	2.54521	5.83693	0.0139894	0.064535		AT1G02920	0.35153	1.27591	0.382938	0.905122		AT1G02920	-0.124124	-1.08985	0.806618	0.965726
AT1G02930	0.591211	1.50651	0.00162236	0.0121332		AT1G02930	0.845	1.79626	0.0358119	0.403919		AT1G02930	0.0424263	1.02984	0.928844	0.987217
AT1G02940	0.227266	1.17061	0.730521	0.858403		AT1G02940	-1.82773	-3.54978	0.395856	#N/A		AT1G02940	3.98472	15.8315	0.109936	#N/A
AT1G02950	0.107671	1.07749	0.682655	0.827353		AT1G02950	-0.208616	-1.15558	0.855842	0.992308		AT1G02950	-1.70327	-3.25637	0.0171495	0.204698
AT1G02952	#N/A	#N/A	#N/A	#N/A		AT1G02952	#N/A	#N/A	#N/A	#N/A		AT1G02952	-0.873724	-1.83239	0.5548	#N/A
AT1G02960	-0.628871	-1.54635	0.0293069	0.110564		AT1G02960	-0.0350085	-1.02456	0.948994	0.99771		AT1G02960	1.05996	2.08487	0.158719	0.593948
AT1G02965	#N/A	#N/A	#N/A	#N/A		AT1G02965	#N/A	#N/A	#N/A	#N/A		AT1G02965	1.76876	3.40762	0.503574	#N/A
AT1G02970	-0.723762	-1.65148	0.0377893	0.132231		AT1G02970	1.64474	3.12692	0.251695	0.826732		AT1G02970	0.0914307	1.06543	0.911782	0.986688
AT1G02980	#N/A	#N/A	#N/A	#N/A		AT1G02980	#N/A	#N/A	#N/A	#N/A		AT1G02980	-0.116559	-1.08415	0.895706	0.984539
AT1G02990	0.0381276	1.02678	0.866439	0.933294		AT1G02990	0.116723	1.08427	0.857575	0.993046		AT1G02990	-0.0774721	-1.05517	0.935919	0.988723
AT1G03000	0.124729	1.0903	0.617046	0.785553		AT1G03000	-0.605445	-1.52145	0.319853	0.876311		AT1G03000	0.13018	1.09443	0.822706	0.967699
AT1G03010	2.73381	6.65209	0.0553009	0.171715		AT1G03010	-1.8176	-3.52494	0.484498	#N/A		AT1G03010	1.39251	2.62534	0.176102	#N/A
AT1G03020	#N/A	#N/A	#N/A	#N/A		AT1G03020	#N/A	#N/A	#N/A	#N/A		AT1G03020	#N/A	#N/A	#N/A	#N/A
AT1G03022	#N/A	#N/A	#N/A	#N/A		AT1G03022	#N/A	#N/A	#N/A	#N/A		AT1G03022	1.76876	3.40762	0.503574	#N/A
AT1G03030	0.274082	1.20922	0.220404	0.426094		AT1G03030	-0.0890973	-1.0637	0.893455	0.99517		AT1G03030	0.586889	1.502	0.414223	0.823396
AT1G03040	0.148176	1.10817	0.251267	0.463024		AT1G03040	0.357461	1.28117	0.61982	0.964346		AT1G03040	-0.236225	-1.17791	0.685893	0.937311
AT1G03050	#N/A	#N/A	#N/A	#N/A		AT1G03050	1.93717	3.82954	0.485801	#N/A		AT1G03050	2.57793	5.97082	0.0887666	0.465853
AT1G03055	0.210521	1.15711	0.367288	0.581741		AT1G03055	0.687053	1.60999	0.418833	0.915389		AT1G03055	-0.690671	-1.61403	0.247762	0.698687
AT1G03060	0.0257339	1.018	0.883582	0.942884		AT1G03060	0.460159	1.37569	0.385144	0.905792		AT1G03060	0.257999	1.19582	0.659621	0.930898
AT1G03070	-1.91261	-3.76489	0.220408	0.426094		AT1G03070	-0.896804	-1.86194	0.478949	0.93511		AT1G03070	0.65698	1.57678	0.523003	0.880143
AT1G03080	0.226945	1.17035	0.05365	0.168118		AT1G03080	0.627131	1.54449	0.140749	0.698005		AT1G03080	1.49913	2.82672	0.0908839	0.470736
AT1G03090	0.135333	1.09835	0.548768	0.734247		AT1G03090	1.86381	3.63968	0.00218727	0.113942		AT1G03090	2.40868	5.30988	0.010231	0.154564
AT1G03100	0.62715	1.54451	0.186282	0.381289		AT1G03100	-1.37149	-2.58738	0.226099	0.806777		AT1G03100	0.217163	1.16245	0.769544	0.960586
AT1G03103	2.1661	4.48808	0.388943	#N/A		AT1G03103	#N/A	#N/A	#N/A	#N/A		AT1G03103	2.3087	4.95437	0.0847224	#N/A
AT1G03106	1.76992	3.41035	0.250541	0.462323		AT1G03106	-3.06934	-8.39391	0.264482	#N/A		AT1G03106	-0.0813834	-1.05803	0.93521	#N/A
AT1G03110	-0.225805	-1.16943	0.248342	0.459862		AT1G03110	-0.352914	-1.27714	0.557989	0.952596		AT1G03110	-0.234644	-1.17662	0.565906	0.897865
AT1G03120	0.0119548	1.00832	0.990127	0.994559		AT1G03120	-3.29261	-9.79886	0.239428	#N/A		AT1G03120	-0.286016	-1.21927	0.87136	#N/A
AT1G03130	-0.397718	-1.31742	3.35784e-09	1.33203e-07		AT1G03130	-0.282177	-1.21603	0.478262	0.934984		AT1G03130	-0.345452	-1.27055	0.148125	0.577754
AT1G03140	-0.253065	-1.19174	0.0820409	0.223907		AT1G03140	-0.252435	-1.19122	0.573448	0.956101		AT1G03140	0.0806464	1.05749	0.851276	0.97591
AT1G03150	-0.466008	-1.38128	0.0538228	0.168366		AT1G03150	-0.206998	-1.15428	0.728568	0.978495		AT1G03150	-0.252105	-1.19094	0.580467	0.903709
AT1G03160	-0.812849	-1.75668	7.90411e-06	0.000139449		AT1G03160	-1.82916	-3.55331	0.00116813	0.0838904		AT1G03160	-0.343515	-1.26884	0.416867	0.825066
AT1G03170	1.34236	2.53565	0.0182428	0.0785073		AT1G03170	3.53328	11.5777	0.10744	#N/A		AT1G03170	-0.214762	-1.16051	0.805818	0.965633
AT1G03180	-0.705473	-1.63068	0.205197	0.406512		AT1G03180	2.00994	4.02764	0.148954	0.710185		AT1G03180	-0.431958	-1.34906	0.71979	0.94721
AT1G03190	0.016955	1.01182	0.959685	0.980489		AT1G03190	-0.943325	-1.92296	0.385877	0.906109		AT1G03190	-0.395579	-1.31547	0.622203	0.918904
AT1G03200	-2.38447	-5.22152	0.386343	#N/A		AT1G03200	#N/A	#N/A	#N/A	#N/A		AT1G03200	0.367307	1.28994	0.667829	0.932705
AT1G03210	-0.491026	-1.40544	0.0389832	0.134766		AT1G03210	-0.422319	-1.34008	0.582501	0.958682		AT1G03210	-1.11946	-2.17266	0.245313	0.696079
AT1G03220	-0.710758	-1.63666	0.000127079	0.00151996		AT1G03220	0.361483	1.28475	0.403462	0.911952		AT1G03220	-0.761352	-1.69508	0.0728783	0.425677
AT1G03230	-0.500037	-1.41425	0.00841644	0.0440168		AT1G03230	-0.0506726	-1.03575	0.922464	0.997095		AT1G03230	0.422162	1.33993	0.408501	0.820259
AT1G03240	2.1661	4.48808	0.388943	#N/A		AT1G03240	#N/A	#N/A	#N/A	#N/A		AT1G03240	-0.252981	-1.19167	0.657526	0.930119
AT1G03250	-0.278973	-1.21333	0.0675897	0.197074		AT1G03250	0.201796	1.15013	0.668193	0.971096		AT1G03250	0.252963	1.19165	0.506935	0.873964
AT1G03260	0.0823033	1.05871	0.810657	0.90263		AT1G03260	0.527842	1.44177	0.572794	0.955917		AT1G03260	0.705157	1.63032	0.284071	0.733837
AT1G03270	-0.423472	-1.34115	0.150607	0.333848		AT1G03270	-1.35491	-2.55781	0.471775	0.933056		AT1G03270	1.22867	2.34351	0.258113	#N/A
AT1G03280	0.14395	1.10493	0.358755	0.574194		AT1G03280	0.0977168	1.07008	0.822281	0.989445		AT1G03280	0.896866	1.86202	0.103854	0.497434
AT1G03290	0.0830921	1.05929	0.717414	0.849354		AT1G03290	0.358193	1.28182	0.501944	0.943155		AT1G03290	0.849762	1.8022	0.0725344	0.424698
AT1G03300	0.453239	1.36911	0.3509	0.566563		AT1G03300	0.831791	1.77989	0.644967	#N/A		AT1G03300	1.78046	3.43535	0.271263	#N/A
AT1G03310	0.384714	1.3056	1.72844e-05	0.000275035		AT1G03310	-0.00687661	-1.00478	0.987655	0.999235		AT1G03310	0.709198	1.6349	0.0783846	0.439451
AT1G03320	0.0781943	1.0557	0.917039	0.959196		AT1G03320	0.526541	1.44047	0.72725	0.978134		AT1G03320	-0.260492	-1.19789	0.838994	0.972383
AT1G03330	-0.129782	-1.09413	0.196708	0.39594		AT1G03330	0.121516	1.08788	0.771788	0.98386		AT1G03330	-0.28869	-1.22153	0.297799	0.744642
AT1G03340	-0.0349034	-1.02449	0.947261	0.974535		AT1G03340	-1.34656	-2.54305	0.442793	0.92598		AT1G03340	-1.45954	-2.7502	0.0775725	0.437183
AT1G03350	-0.455914	-1.37165	0.00297379	0.0197339		AT1G03350	-0.504326	-1.41846	0.26659	0.842501		AT1G03350	-0.27938	-1.21367	0.606749	0.912517
AT1G03360	-0.673803	-1.59527	0.0013893	0.0107175		AT1G03360	-0.187893	-1.1391	0.766269	0.982349		AT1G03360	-0.421328	-1.33916	0.389241	0.808681
AT1G03365	-0.0385927	-1.02711	0.819978	0.908052		AT1G03365	-0.15928	-1.11673	0.835795	0.990613		AT1G03365	0.439807	1.35642	0.611143	0.914467
AT1G03370	0.0255737	1.01788	0.934964	0.968281		AT1G03370	0.468961	1.38411	0.344729	0.891176		AT1G03370	1.26344	2.40067	0.0312845	0.283695
AT1G03380	-0.222444	-1.16671	0.154277	0.338759		AT1G03380	0.720082	1.64728	0.323452	0.878397		AT1G03380	0.684745	1.60742	0.411296	0.822154
AT1G03390	#N/A	#N/A	#N/A	#N/A		AT1G03390	#N/A	#N/A	#N/A	#N/A		AT1G03390	#N/A	#N/A	#N/A	#N/A
AT1G03400	0.101035	1.07254	0.542237	0.729183		AT1G03400	1.07835	2.11162	0.0354758	0.40259		AT1G03400	-0.331314	-1.25816	0.372599	0.800236
AT1G03410	0.20768	1.15483	0.310083	0.525397		AT1G03410	1.05975	2.08457	0.186566	0.764448		AT1G03410	-1.09876	-2.1417	0.116868	0.523212
AT1G03430	0.178344	1.13158	0.432777	0.64013		AT1G03430	-0.18054	-1.13331	0.720738	0.977264		AT1G03430	-0.0341159	-1.02393	0.916341	0.986769
AT1G03440	-0.254758	-1.19314	0.0775487	0.215268		AT1G03440	-1.14964	-2.21858	0.0190623	0.310382		AT1G03440	-0.0845953	-1.06039	0.911625	0.986688
AT1G03445	-3.56737	-11.8546	0.203971	#N/A		AT1G03445	1.93717	3.82954	0.485783	#N/A		AT1G03445	0.518114	1.43208	0.524492	0.880891
AT1G03457	0.226644	1.17011	0.47271	0.673808		AT1G03457	-0.151842	-1.11099	0.890754	0.995159		AT1G03457	0.0550977	1.03893	0.936104	0.988723
AT1G03470	0.015925	1.0111	0.958151	0.980084		AT1G03470	0.291821	1.22418	0.670689	0.971096		AT1G03470	0.378693	1.30016	0.736407	0.951257
AT1G03475	-0.588077	-1.50324	1.90417e-12	1.28207e-10		AT1G03475	-0.682142	-1.60452	0.135176	0.690898		AT1G03475	-0.427174	-1.3446	0.16777	0.607762
AT1G03490	#N/A	#N/A	#N/A	#N/A		AT1G03490	#N/A	#N/A	#N/A	#N/A		AT1G03490	2.5598	5.89625	0.309759	#N/A
AT1G03495	0.0182	1.0127	0.938159	0.969961		AT1G03495	-1.32377	-2.50319	0.38515	0.905792		AT1G03495	0.419572	1.33753	0.779988	#N/A
AT1G03502	0.869724	1.82731	0.587007	0.762455		AT1G03502	#N/A	#N/A	#N/A	#N/A		AT1G03502	0.422773	1.3405	0.729639	#N/A
AT1G03506	-0.626039	-1.54332	0.356756	0.572237		AT1G03506	-2.98361	-7.9096	0.186514	#N/A		AT1G03506	1.80279	3.48893	0.101237	0.492634
AT1G03510	0.537149	1.4511	0.422847	0.631242		AT1G03510	-0.0711445	-1.05055	0.966422	0.99771		AT1G03510	0.917772	1.8892	0.435297	0.834316
AT1G03515	#N/A	#N/A	#N/A	#N/A		AT1G03515	#N/A	#N/A	#N/A	#N/A		AT1G03515	#N/A	#N/A	#N/A	#N/A
AT1G03520	-0.268557	-1.2046	0.333187	0.549208		AT1G03520	0.45566	1.37141	0.562159	0.95353		AT1G03520	0.761001	1.69467	0.46005	0.848483
AT1G03530	0.094168	1.06745	0.564356	0.745457		AT1G03530	-2.87667	-7.34451	0.00547675	0.177562		AT1G03530	0.815794	1.76027	0.402443	0.816877
AT1G03540	0.322703	1.25067	0.800013	0.897492		AT1G03540	#N/A	#N/A	#N/A	#N/A		AT1G03540	#N/A	#N/A	#N/A	#N/A
AT1G03550	0.552804	1.46693	0.353771	0.56925		AT1G03550	0.408189	1.32702	0.59559	0.961174		AT1G03550	-0.31031	-1.23997	0.808004	0.965925
AT1G03545	-1.74591	-3.35407	0.10882	0.269869		AT1G03545	-4.48513	-22.3954	0.14102	#N/A		AT1G03545	0.509224	1.42328	0.800729	0.964633
AT1G03560	0.61248	1.52889	0.0142419	0.0653347		AT1G03560	0.130354	1.09456	0.875426	0.993912		AT1G03560	1.67621	3.19587	0.0703448	0.419821
AT1G03570	3.88433	14.7673	0.106862	#N/A		AT1G03570	#N/A	#N/A	#N/A	#N/A		AT1G03570	-1.98039	-3.946	0.458817	#N/A
AT1G03590	0.50051	1.41471	0.00164406	0.0122531		AT1G03590	-0.238531	-1.17979	0.672985	0.971096		AT1G03590	-0.557798	-1.47202	0.521084	0.879416
AT1G03600	-0.604519	-1.52047	1.71855e-17	2.37893e-15		AT1G03600	-0.0350702	-1.02461	0.939962	0.99771		AT1G03600	-0.158719	-1.1163	0.509511	0.874396
AT1G03610	0.106544	1.07665	0.443218	0.64864		AT1G03610	0.745921	1.67704	0.122172	0.669131		AT1G03610	-0.365074	-1.28795	0.251013	0.701852
AT1G03620	1.95687	3.88218	0.0640356	0.189986		AT1G03620	-0.849877	-1.80235	0.584024	0.959463		AT1G03620	1.98587	3.96102	0.0447601	0.339169
AT1G03630	0.0250577	1.01752	0.723949	0.853874		AT1G03630	-0.370613	-1.2929	0.341386	0.889988		AT1G03630	0.230257	1.17304	0.45566	0.84631
AT1G03640	3.33644	10.1011	0.203186	0.404175		AT1G03640	#N/A	#N/A	#N/A	#N/A		AT1G03640	#N/A	#N/A	#N/A	#N/A
AT1G03650	0.729713	1.65831	0.0378585	0.132358		AT1G03650	1.31678	2.49109	0.237203	0.817526		AT1G03650	-1.05871	-2.08306	0.054709	0.373767
AT1G03660	-0.204084	-1.15195	0.793771	0.89443		AT1G03660	-1.57383	-2.97694	0.316052	0.874805		AT1G03660	-3.64013	-12.4678	0.0100684	0.153068
AT1G03670	#N/A	#N/A	#N/A	#N/A		AT1G03670	3.6809	12.8251	0.206831	#N/A		AT1G03670	-0.0851185	-1.06077	0.948801	#N/A
AT1G03680	-0.0794973	-1.05665	0.257655	0.470375		AT1G03680	-0.131183	-1.09519	0.76132	0.981758		AT1G03680	-0.356573	-1.28038	0.125616	0.539202
AT1G03687	0.458565	1.37417	0.0341061	0.123045		AT1G03687	0.602937	1.51881	0.458281	0.928101		AT1G03687	-0.919215	-1.89109	0.298823	0.745552
AT1G03700	#N/A	#N/A	#N/A	#N/A		AT1G03700	0.985822	1.98044	0.603705	0.962556		AT1G03700	0.544994	1.45901	0.508501	0.874307
AT1G03710	-1.03687	-2.05177	0.244842	0.455792		AT1G03710	1.89581	3.72131	0.228281	0.809343		AT1G03710	0.367442	1.29006	0.787267	0.962859
AT1G03720	#N/A	#N/A	#N/A	#N/A		AT1G03720	#N/A	#N/A	#N/A	#N/A		AT1G03720	0.963107	1.9495	0.252918	0.704592
AT1G03730	-0.0207315	-1.01447	0.958854	0.98022		AT1G03730	0.250081	1.18927	0.752626	0.980548		AT1G03730	-0.784918	-1.72299	0.124962	0.538545
AT1G03740	0.538461	1.45242	0.00341114	0.021974		AT1G03740	0.532479	1.44641	0.24663	0.822467		AT1G03740	0.510397	1.42444	0.373615	0.80095
AT1G03743	-0.37461	-1.29649	0.0603147	0.181957		AT1G03743	-1.81783	-3.5255	0.484435	#N/A		AT1G03743	0.810224	1.75348	0.374795	0.801695
AT1G03746	0.208549	1.15553	0.334036	0.549901		AT1G03746	0.484938	1.39953	0.800154	#N/A		AT1G03746	0.473557	1.38853	0.600809	0.910581
AT1G03750	-0.149943	-1.10953	0.640789	0.801087		AT1G03750	0.811124	1.75458	0.437265	0.92352		AT1G03750	3.20568	9.22583	0.00419989	0.0964646
AT1G03760	-0.151391	-1.11064	0.672632	0.822202		AT1G03760	-0.659687	-1.57974	0.400017	0.911271		AT1G03760	-0.945214	-1.92547	0.298861	0.745552
AT1G03770	0.415446	1.33371	0.670685	0.821141		AT1G03770	2.4491	5.46073	0.24301	#N/A		AT1G03770	-0.0830951	-1.05929	0.940836	#N/A
AT1G03780	-0.78532	-1.72347	0.000109635	0.00134546		AT1G03780	-0.17489	-1.12888	0.870169	0.993912		AT1G03780	-0.52186	-1.43581	0.545678	0.888153
AT1G03790	4.18558	18.1963	0.0817676	#N/A		AT1G03790	1.98659	3.963	0.102077	0.62873		AT1G03790	-0.42094	-1.3388	0.682747	0.936783
AT1G03800	-1.62894	-3.09285	0.321321	0.536573		AT1G03800	5.86113	58.1269	0.0543424	#N/A		AT1G03800	-3.27234	-9.66215	0.190725	#N/A
AT1G03810	#N/A	#N/A	#N/A	#N/A		AT1G03810	#N/A	#N/A	#N/A	#N/A		AT1G03810	0.721766	1.6492	0.439559	#N/A
AT1G03820	-0.484056	-1.39867	0.0376696	0.131954		AT1G03820	-0.91932	-1.89122	0.139144	0.696515		AT1G03820	-0.264456	-1.20118	0.598877	0.910065
AT1G03830	-0.126295	-1.09149	0.73175	0.859391		AT1G03830	0.808215	1.75104	0.667944	#N/A		AT1G03830	1.41413	2.66498	0.201483	0.649736
AT1G03840	0.385709	1.3065	0.682326	0.827256		AT1G03840	0.0737919	1.05248	0.972026	#N/A		AT1G03840	0.142109	1.10352	0.866079	0.97773
AT1G03850	1.50606	2.84034	0.0169663	0.0744508		AT1G03850	-0.526532	-1.44046	0.247028	0.822877		AT1G03850	-0.255656	-1.19388	0.674176	0.933558
AT1G03860	-0.200785	-1.14932	0.043734	0.14594		AT1G03860	0.179854	1.13277	0.670875	0.971096		AT1G03860	-0.279293	-1.2136	0.417793	0.825226
AT1G03870	0.383851	1.30482	3.38846e-06	6.59534e-05		AT1G03870	-0.647037	-1.56595	0.156312	0.720611		AT1G03870	-1.23242	-2.34962	0.00143772	0.0500103
AT1G03880	0.514205	1.42821	0.742916	#N/A		AT1G03880	#N/A	#N/A	#N/A	#N/A		AT1G03880	0.0203365	1.0142	0.981607	0.996463
AT1G03890	-1.62383	-3.08193	0.569936	#N/A		AT1G03890	#N/A	#N/A	#N/A	#N/A		AT1G03890	-0.82691	-1.77388	0.341998	0.781317
AT1G03900	0.791464	1.73083	6.92969e-11	3.7479e-09		AT1G03900	0.781692	1.71915	0.0472894	0.456487		AT1G03900	0.581243	1.49614	0.0258329	0.25613
AT1G03905	1.01933	2.02697	0.0099474	0.0499768		AT1G03905	0.492681	1.40706	0.652961	0.970315		AT1G03905	-0.271281	-1.20688	0.810317	0.965925
AT1G03910	-0.203653	-1.15161	0.176105	0.368415		AT1G03910	0.0639761	1.04534	0.890373	0.995013		AT1G03910	0.964793	1.95178	0.168476	0.608606
AT1G03920	-0.139552	-1.10156	0.821768	0.908968		AT1G03920	-2.21514	-4.64327	0.323242	#N/A		AT1G03920	0.294013	1.22605	0.717017	0.946413
AT1G03930	-0.181126	-1.13377	0.213873	0.418217		AT1G03930	0.817716	1.76261	0.132385	0.68576		AT1G03930	0.246348	1.1862	0.688256	0.93775
AT1G03935	0.106931	1.07693	0.895266	0.948907		AT1G03935	-2.66973	-6.36309	0.323465	#N/A		AT1G03935	-2.17605	-4.51916	0.0635844	0.398811
AT1G03940	0.304962	1.23539	0.222976	0.428817		AT1G03940	-0.55887	-1.47311	0.730935	0.978544		AT1G03940	-2.39549	-5.26157	0.0957837	0.479893
AT1G03950	0.619689	1.53654	0.00306197	0.0201703		AT1G03950	1.53208	2.89202	0.0408039	0.429434		AT1G03950	-0.141052	-1.10271	0.831744	0.970888
AT1G03960	-0.710024	-1.63583	0.04334	0.145033		AT1G03960	0.246444	1.18628	0.724255	0.977467		AT1G03960	1.07022	2.09976	0.107174	0.504743
AT1G03970	0.570416	1.48495	0.00034374	0.00347869		AT1G03970	-0.65825	-1.57817	0.30985	0.871287		AT1G03970	0.27966	1.21391	0.682398	0.936783
AT1G03980	1.75316	3.37096	0.305074	#N/A		AT1G03980	#N/A	#N/A	#N/A	#N/A		AT1G03980	1.15291	2.22362	0.164398	0.603238
AT1G03982	#N/A	#N/A	#N/A	#N/A		AT1G03982	#N/A	#N/A	#N/A	#N/A		AT1G03982	-0.506833	-1.42093	0.533131	0.883502
AT1G03990	-1.44759	-2.72752	0.375235	0.588557		AT1G03990	0.378242	1.29976	0.855508	#N/A		AT1G03990	3.06779	8.38487	0.213838	#N/A
AT1G04000	-0.948545	-1.92993	2.2671e-07	6.0238e-06		AT1G04000	-0.417441	-1.33556	0.373281	0.902952		AT1G04000	-0.710907	-1.63683	0.0978443	0.484835
AT1G04010	0.130458	1.09464	0.716463	0.848852		AT1G04010	0.600553	1.5163	0.587593	0.960411		AT1G04010	0.216197	1.16167	0.784537	0.962088
AT1G04020	-0.237412	-1.17888	0.182652	0.376506		AT1G04020	0.0119799	1.00834	0.986702	0.999219		AT1G04020	3.28027	9.71538	7.25343e-05	0.00773
AT1G04030	-0.16026	-1.11749	0.711495	0.846092		AT1G04030	-0.0882509	-1.06308	0.936259	0.99771		AT1G04030	-1.06671	-2.09465	0.330085	0.772387
AT1G04040	-0.170998	-1.12584	0.0391029	0.135109		AT1G04040	0.0471325	1.03321	0.921361	0.997095		AT1G04040	-0.857598	-1.81202	0.0854119	0.457287
AT1G04050	0.246358	1.18621	0.518563	0.711411		AT1G04050	0.364659	1.28758	0.85581	#N/A		AT1G04050	0.422809	1.34054	0.73347	#N/A
AT1G04070	-0.570557	-1.4851	0.0091774	0.0469403		AT1G04070	-0.784508	-1.7225	0.123788	0.673597		AT1G04070	-0.512495	-1.42651	0.220621	0.672318
AT1G04080	-0.276095	-1.21091	0.00677176	0.0373078		AT1G04080	-0.386038	-1.3068	0.323662	0.878397		AT1G04080	0.761845	1.69566	0.0292691	0.274323
AT1G04090	-0.153318	-1.11212	0.832986	0.914166		AT1G04090	5.9571	62.1247	0.0513368	#N/A		AT1G04090	0.229103	1.17211	0.79727	0.963928
AT1G04100	0.0259203	1.01813	0.949542	0.975454		AT1G04100	0.108211	1.07789	0.923088	0.997095		AT1G04100	-2.2441	-4.73741	0.0107269	0.158417
AT1G04110	-1.25933	-2.39384	0.0304489	0.113424		AT1G04110	-0.964208	-1.95099	0.629072	#N/A		AT1G04110	#N/A	#N/A	#N/A	#N/A
AT1G04120	0.234003	1.17609	0.111214	0.273782		AT1G04120	0.185427	1.13715	0.70765	0.975897		AT1G04120	1.29882	2.46028	0.109411	0.510176
AT1G04130	-0.159788	-1.11712	0.534399	0.723163		AT1G04130	-0.332255	-1.25898	0.708684	0.976191		AT1G04130	0.0458818	1.03231	0.951835	0.992055
AT1G04140	-0.372043	-1.29418	0.00484617	0.0288685		AT1G04140	-0.228582	-1.17168	0.619252	0.964346		AT1G04140	-0.594676	-1.51013	0.130723	0.547879
AT1G04150	2.16618	4.48832	0.388923	#N/A		AT1G04150	#N/A	#N/A	#N/A	#N/A		AT1G04150	-1.9804	-3.94602	0.458815	#N/A
AT1G04160	1.12496	2.18096	0.236743	0.44585		AT1G04160	#N/A	#N/A	#N/A	#N/A		AT1G04160	-0.0158476	-1.01105	0.984014	0.997353
AT1G04170	-0.381406	-1.30261	3.60755e-05	0.000518602		AT1G04170	-0.166528	-1.12235	0.673897	0.971096		AT1G04170	-0.0933232	-1.06682	0.753121	0.956984
AT1G04171	#N/A	#N/A	#N/A	#N/A		AT1G04171	#N/A	#N/A	#N/A	#N/A		AT1G04171	#N/A	#N/A	#N/A	#N/A
AT1G04180	#N/A	#N/A	#N/A	#N/A		AT1G04180	#N/A	#N/A	#N/A	#N/A		AT1G04180	-2.17646	-4.52042	0.418416	#N/A
AT1G04190	-0.172693	-1.12716	0.226708	0.433216		AT1G04190	-0.198805	-1.14775	0.692577	0.973714		AT1G04190	0.0268487	1.01878	0.947439	0.991677
AT1G04200	0.0208929	1.01459	0.914293	0.958167		AT1G04200	-0.370038	-1.29239	0.613951	0.9633		AT1G04200	-0.186823	-1.13825	0.808158	0.965925
AT1G04210	-0.143857	-1.10486	0.298535	0.514855		AT1G04210	-0.198066	-1.14716	0.731767	0.978544		AT1G04210	0.072929	1.05185	0.885401	0.982927
AT1G04220	0.791269	1.7306	0.00741675	0.0400623		AT1G04220	2.10017	4.28759	0.000160242	0.0252567		AT1G04220	0.37596	1.2977	0.589968	0.906707
AT1G04230	-0.340389	-1.2661	0.344942	0.560831		AT1G04230	-0.378495	-1.29999	0.699482	0.975445		AT1G04230	-1.39998	-2.63898	0.138458	0.560968
AT1G04240	-0.22148	-1.16593	0.171225	0.362039		AT1G04240	-1.20203	-2.30062	0.00847489	0.217365		AT1G04240	-0.762918	-1.69692	0.00563105	0.112642
AT1G04250	0.0177789	1.0124	0.834832	0.915185		AT1G04250	0.434232	1.35119	0.35213	0.893057		AT1G04250	-0.498798	-1.41304	0.279284	0.729316
AT1G04260	-1.33496	-2.52269	2.01318e-13	1.66046e-11		AT1G04260	-1.28042	-2.42909	0.00491435	0.169394		AT1G04260	-1.77489	-3.42211	2.01722e-05	0.00309921
AT1G04270	0.1797	1.13265	0.00877488	0.0453605		AT1G04270	0.0639013	1.04529	0.869068	0.993912		AT1G04270	-0.399481	-1.31903	0.125342	0.538939
AT1G04280	0.644268	1.56295	5.59859e-06	0.00010271		AT1G04280	-0.313507	-1.24273	0.481397	0.936251		AT1G04280	-1.03875	-2.05445	0.210786	0.662097
AT1G04290	-0.143973	-1.10494	0.28641	0.501369		AT1G04290	0.601748	1.51755	0.143656	0.702769		AT1G04290	-0.129833	-1.09417	0.653078	0.927734
AT1G04295	-0.618794	-1.53559	0.497284	0.694199		AT1G04295	-0.200766	-1.14931	0.911669	0.996829		AT1G04295	1.71669	3.28682	0.0487156	0.353668
AT1G04300	-0.21924	-1.16412	0.112043	0.275311		AT1G04300	0.0976428	1.07002	0.838608	0.990613		AT1G04300	0.993424	1.9909	0.138917	0.56135
AT1G04310	-0.599399	-1.51509	0.0766745	0.21374		AT1G04310	0.0902393	1.06455	0.930157	0.997378		AT1G04310	0.313155	1.24242	0.728912	#N/A
AT1G04320	#N/A	#N/A	#N/A	#N/A		AT1G04320	#N/A	#N/A	#N/A	#N/A		AT1G04320	2.55989	5.89664	0.309739	#N/A
AT1G04330	-1.42893	-2.69247	0.179645	0.372992		AT1G04330	-1.16857	-2.24788	0.518606	0.945218		AT1G04330	0.120522	1.08713	0.896251	0.984539
AT1G04340	-0.240225	-1.18118	0.164158	0.352685		AT1G04340	-1.06597	-2.09357	0.0460425	0.452114		AT1G04340	-1.10593	-2.15238	0.00909869	0.145902
AT1G04350	-0.240991	-1.1818	0.00918791	0.0469596		AT1G04350	0.0652167	1.04624	0.886323	0.994525		AT1G04350	0.0538017	1.038	0.860606	0.976365
AT1G04360	0.15976	1.1171	0.762208	0.877951		AT1G04360	-0.783806	-1.72167	0.505484	0.943285		AT1G04360	-0.00751701	-1.00522	0.991857	0.998901
AT1G04370	#N/A	#N/A	#N/A	#N/A		AT1G04370	#N/A	#N/A	#N/A	#N/A		AT1G04370	0.797852	1.73851	0.49308	#N/A
AT1G04380	#N/A	#N/A	#N/A	#N/A		AT1G04380	#N/A	#N/A	#N/A	#N/A		AT1G04380	-1.06232	-2.08829	0.177548	0.620493
AT1G04390	-0.539596	-1.45357	0.178017	0.371048		AT1G04390	-0.110787	-1.07982	0.926935	0.997095		AT1G04390	0.199848	1.14858	0.847275	0.974352
AT1G04400	0.39235	1.31253	0.00162006	0.0121244		AT1G04400	0.344765	1.26994	0.451183	0.92598		AT1G04400	0.590764	1.50604	0.115225	0.521134
AT1G04410	-0.385921	-1.30669	3.78385e-08	1.24836e-06		AT1G04410	0.183053	1.13528	0.647072	0.968717		AT1G04410	-0.096312	-1.06904	0.689623	0.937845
AT1G04420	0.326079	1.2536	0.000198872	0.00219435		AT1G04420	0.739084	1.66912	0.0717431	0.550339		AT1G04420	-0.186716	-1.13817	0.4954	0.86888
AT1G04425	0.0556465	1.03932	0.858526	0.929377		AT1G04425	-0.0271608	-1.019	0.977728	0.99841		AT1G04425	-0.313883	-1.24305	0.658838	0.930691
AT1G04430	-0.12521	-1.09067	0.193528	0.391772		AT1G04430	-0.202623	-1.15079	0.625933	0.964931		AT1G04430	-0.39091	-1.31122	0.219404	0.671404
AT1G04440	0.335563	1.26187	0.022179	0.0904712		AT1G04440	0.31899	1.24746	0.493598	0.941174		AT1G04440	0.608004	1.52415	0.0986802	0.486367
AT1G04445	#N/A	#N/A	#N/A	#N/A		AT1G04445	#N/A	#N/A	#N/A	#N/A		AT1G04445	-0.29078	-1.2233	0.757005	#N/A
AT1G04450	-0.304666	-1.23513	0.860142	#N/A		AT1G04450	#N/A	#N/A	#N/A	#N/A		AT1G04450	0.320237	1.24854	0.707877	0.943489
AT1G04470	#N/A	#N/A	#N/A	#N/A		AT1G04470	#N/A	#N/A	#N/A	#N/A		AT1G04470	-1.38195	-2.6062	0.344815	#N/A
AT1G04480	0.301847	1.23272	1.88775e-05	0.000294933		AT1G04480	0.140745	1.10247	0.733734	0.9786		AT1G04480	-0.283749	-1.21735	0.240863	0.693082
AT1G04490	0.670513	1.59164	0.700336	0.83887		AT1G04490	#N/A	#N/A	#N/A	#N/A		AT1G04490	-0.796469	-1.73685	0.506816	0.873964
AT1G04500	0.52167	1.43562	0.6608	0.815851		AT1G04500	3.10106	8.5805	0.0756321	0.559235		AT1G04500	-0.330641	-1.25757	0.740863	0.952787
AT1G04501	#N/A	#N/A	#N/A	#N/A		AT1G04501	#N/A	#N/A	#N/A	#N/A		AT1G04501	#N/A	#N/A	#N/A	#N/A
AT1G04510	0.0488228	1.03442	0.705031	0.842047		AT1G04510	-0.308022	-1.23801	0.461796	0.92998		AT1G04510	-0.0660297	-1.04683	0.828611	0.969567
AT1G04520	0.127287	1.09224	0.407112	0.61687		AT1G04520	0.546469	1.46051	0.470633	0.932118		AT1G04520	-0.493238	-1.4076	0.421535	0.826687
AT1G04530	0.117234	1.08465	0.251878	0.463772		AT1G04530	0.876558	1.83599	0.0527966	0.479854		AT1G04530	0.0744257	1.05294	0.827368	0.969425
AT1G04540	2.16609	4.48804	0.388946	#N/A		AT1G04540	#N/A	#N/A	#N/A	#N/A		AT1G04540	-0.283569	-1.2172	0.737091	0.951257
AT1G04550	0.274618	1.20967	0.0137869	0.0638689		AT1G04550	0.155643	1.11392	0.752539	0.980548		AT1G04550	-0.409641	-1.32836	0.236158	0.688115
AT1G04555	0.580771	1.49565	0.050082	0.160518		AT1G04555	2.0969	4.27791	0.00280301	0.127373		AT1G04555	0.437009	1.35379	0.222284	0.673604
AT1G04560	7.52945	184.752	0.00088098	0.0074462		AT1G04560	5.08611	33.9681	0.00293936	0.129059		AT1G04560	1.20902	2.31181	0.407399	#N/A
AT1G04570	-0.298653	-1.23	0.659451	0.814971		AT1G04570	0.87541	1.83453	0.395585	0.909382		AT1G04570	1.14963	2.21857	0.066658	0.407924
AT1G04580	0.537342	1.4513	0.689565	0.831401		AT1G04580	#N/A	#N/A	#N/A	#N/A		AT1G04580	-0.699549	-1.624	0.316009	0.760763
AT1G04590	-0.131721	-1.0956	0.404594	0.614843		AT1G04590	-1.23637	-2.35604	0.165381	0.735598		AT1G04590	0.247432	1.18709	0.751776	0.956638
AT1G04600	#N/A	#N/A	#N/A	#N/A		AT1G04600	4.17245	18.0315	0.172411	#N/A		AT1G04600	0.332603	1.25928	0.701862	0.941956
AT1G04610	3.27806	9.70052	0.0329797	0.120183		AT1G04610	-2.08757	-4.25032	0.264376	#N/A		AT1G04610	-0.237059	-1.17859	0.789031	0.962912
AT1G04620	0.0350754	1.02461	0.831901	0.913794		AT1G04620	-1.4457	-2.72396	0.0370407	0.410745		AT1G04620	0.682944	1.60541	0.184884	0.630852
AT1G04625	1.27451	2.41917	0.426401	#N/A		AT1G04625	#N/A	#N/A	#N/A	#N/A		AT1G04625	-0.293684	-1.22577	0.567319	0.898732
AT1G04630	0.00756109	1.00525	0.940186	0.970991		AT1G04630	-0.52641	-1.44034	0.28245	0.850809		AT1G04630	0.110602	1.07968	0.78311	0.962088
AT1G04635	-1.43081	-2.69598	0.00281212	0.0188378		AT1G04635	-0.286211	-1.21943	0.814268	0.989228		AT1G04635	-1.3397	-2.53098	0.048621	0.353668
AT1G04640	0.136922	1.09956	0.30318	0.519696		AT1G04640	-0.0340308	-1.02387	0.937726	0.99771		AT1G04640	-0.0565318	-1.03996	0.828919	0.969586
AT1G04645	#N/A	#N/A	#N/A	#N/A		AT1G04645	#N/A	#N/A	#N/A	#N/A		AT1G04645	1.58391	2.99782	0.261313	#N/A
AT1G04650	-0.453465	-1.36933	0.279261	0.493217		AT1G04650	1.76068	3.38859	0.308791	#N/A		AT1G04650	-0.46227	-1.37771	0.710717	#N/A
AT1G04660	-1.85186	-3.60966	0.00790089	0.0419163		AT1G04660	-6.0456	-66.0551	0.0522716	#N/A		AT1G04660	1.77416	3.42038	0.0368931	0.305408
AT1G04670	#N/A	#N/A	#N/A	#N/A		AT1G04670	#N/A	#N/A	#N/A	#N/A		AT1G04670	-0.590976	-1.50627	0.646276	#N/A
AT1G04680	0.154197	1.1128	0.107108	0.266865		AT1G04680	-0.667146	-1.58793	0.1312	0.684813		AT1G04680	0.386158	1.30691	0.405343	0.818436
AT1G04684	#N/A	#N/A	#N/A	#N/A		AT1G04684	#N/A	#N/A	#N/A	#N/A		AT1G04684	1.76886	3.40785	0.503548	#N/A
AT1G04690	-0.164979	-1.12115	0.153249	0.337323		AT1G04690	-0.195229	-1.14491	0.631081	0.96539		AT1G04690	-0.551069	-1.46517	0.0459505	0.344056
AT1G04700	0.703163	1.62807	0.207286	0.409051		AT1G04700	1.05209	2.07353	0.578829	0.957292		AT1G04700	0.79395	1.73382	0.434272	0.833679
AT1G04710	0.131592	1.0955	0.457402	0.661379		AT1G04710	0.393454	1.31353	0.411971	0.913752		AT1G04710	-0.609996	-1.52625	0.224169	0.67544
AT1G04720	#N/A	#N/A	#N/A	#N/A		AT1G04720	#N/A	#N/A	#N/A	#N/A		AT1G04720	1.76886	3.40785	0.503548	#N/A
AT1G04730	-0.0341392	-1.02395	0.924726	0.962558		AT1G04730	0.497202	1.41147	0.717787	0.977264		AT1G04730	0.836208	1.78535	0.499274	0.8703
AT1G04750	-0.244103	-1.18436	0.0222543	0.0906573		AT1G04750	-0.458777	-1.37438	0.247742	0.823826		AT1G04750	-0.54184	-1.45583	0.0623424	0.39564
AT1G04760	-3.25111	-9.52095	0.244216	#N/A		AT1G04760	-5.04973	-33.1223	0.0987248	#N/A		AT1G04760	-1.98039	-3.946	0.458817	#N/A
AT1G04770	0.272613	1.20799	0.0958515	0.248097		AT1G04770	0.249453	1.18876	0.627601	0.964931		AT1G04770	0.218691	1.16368	0.648819	0.926895
AT1G04778	4.46916	22.1489	0.0638159	0.189618		AT1G04778	6.16056	71.534	0.0501235	#N/A		AT1G04778	#N/A	#N/A	#N/A	#N/A
AT1G04780	-0.064219	-1.04552	0.601314	0.773475		AT1G04780	0.454696	1.37049	0.314687	0.873378		AT1G04780	1.29765	2.45828	0.0254986	0.254211
AT1G04790	-0.415198	-1.33348	0.0744073	0.209784		AT1G04790	-0.326277	-1.25377	0.621837	0.964346		AT1G04790	1.12942	2.1877	0.106624	0.503248
AT1G04800	0.550471	1.46456	1.17376e-13	9.88703e-12		AT1G04800	-0.0540366	-1.03817	0.933169	0.99771		AT1G04800	1.60841	3.04916	0.0230695	0.240277
AT1G04810	-0.0898883	-1.06429	0.492004	0.68985		AT1G04810	0.0848211	1.06056	0.832348	0.990538		AT1G04810	-0.19084	-1.14143	0.662237	0.931358
AT1G04820	-0.279747	-1.21398	0.000106819	0.00131661		AT1G04820	-1.27449	-2.41913	0.00544722	0.177562		AT1G04820	-1.03977	-2.0559	0.000751906	0.0341322
AT1G04830	-0.228853	-1.1719	0.386806	0.599004		AT1G04830	0.149704	1.10934	0.778192	0.985371		AT1G04830	-0.198204	-1.14727	0.736601	0.951257
AT1G04840	0.984712	1.97892	0.370785	0.584538		AT1G04840	#N/A	#N/A	#N/A	#N/A		AT1G04840	-0.624515	-1.54169	0.507388	#N/A
AT1G04850	-0.0593791	-1.04202	0.527157	0.717995		AT1G04850	0.657343	1.57718	0.106863	0.640032		AT1G04850	0.842052	1.7926	0.0277471	0.265852
AT1G04860	0.0672657	1.04773	0.709126	0.844322		AT1G04860	-0.124763	-1.09033	0.803233	0.987165		AT1G04860	0.362762	1.28589	0.51226	0.87572
AT1G04870	0.264876	1.20153	0.0794679	0.219144		AT1G04870	-0.334564	-1.261	0.463023	0.930266		AT1G04870	0.309929	1.23965	0.408185	0.82011
AT1G04880	0.915369	1.88605	0.351798	0.56755		AT1G04880	4.75351	26.9742	0.111745	#N/A		AT1G04880	0.044351	1.03122	0.961529	0.992977
AT1G04890	#N/A	#N/A	#N/A	#N/A		AT1G04890	#N/A	#N/A	#N/A	#N/A		AT1G04890	0.406401	1.32538	0.764874	0.959627
AT1G04900	-0.475145	-1.39006	0.14889	0.331307		AT1G04900	0.478462	1.39326	0.626424	0.964931		AT1G04900	-0.0259475	-1.01815	0.95157	0.992049
AT1G04910	0.142884	1.10411	0.502863	0.698685		AT1G04910	-0.62033	-1.53723	0.321873	0.878187		AT1G04910	0.0178729	1.01247	0.974741	0.995027
AT1G04920	0.659849	1.57992	0.264443	0.477134		AT1G04920	-0.195026	-1.14474	0.868432	0.993912		AT1G04920	0.955108	1.93872	0.36397	0.795666
AT1G04930	0.195474	1.1451	0.634789	0.797927		AT1G04930	0.747715	1.67913	0.505254	0.943285		AT1G04930	0.280355	1.21449	0.750853	0.956401
AT1G04945	-0.150001	-1.10957	0.549662	0.734873		AT1G04945	-1.11829	-2.17089	0.118022	0.660591		AT1G04945	-0.285396	-1.21874	0.605729	0.912186
AT1G04940	0.589554	1.50478	0.00109405	0.00886479		AT1G04940	0.130446	1.09463	0.736113	0.97906		AT1G04940	0.491778	1.40618	0.0553992	0.376351
AT1G04950	0.450794	1.36679	0.0157698	0.0704658		AT1G04950	0.176352	1.13002	0.793958	0.987165		AT1G04950	-0.632964	-1.55075	0.325342	0.768161
AT1G04960	0.128289	1.093	0.415293	0.624558		AT1G04960	0.56299	1.47733	0.232819	0.814601		AT1G04960	0.499509	1.41373	0.268455	0.720491
AT1G04970	0.310903	1.24048	0.0490569	0.158208		AT1G04970	0.678914	1.60093	0.156462	0.720611		AT1G04970	0.561645	1.47595	0.129731	0.546304
AT1G04980	-0.42444	-1.34205	0.0649877	0.191661		AT1G04980	0.161724	1.11862	0.764763	0.982349		AT1G04980	-0.155736	-1.11399	0.79581	0.963778
AT1G04985	0.0016593	1.00115	0.990708	0.994728		AT1G04985	0.0739128	1.05257	0.914768	0.996991		AT1G04985	0.381669	1.30285	0.531861	0.882974
AT1G04990	0.389438	1.30988	0.244513	0.455653		AT1G04990	-0.964503	-1.95139	0.178872	0.758178		AT1G04990	0.675116	1.59673	0.24994	0.700784
AT1G05000	-0.392986	-1.31311	0.607512	0.777666		AT1G05000	0.0964441	1.06914	0.862554	0.993912		AT1G05000	-0.539514	-1.45348	0.43599	0.834685
AT1G05010	0.810544	1.75387	4.18748e-18	6.14009e-16		AT1G05010	0.0721655	1.05129	0.928805	0.997095		AT1G05010	0.775961	1.71233	0.163758	0.601808
AT1G05020	-1.86947	-3.65399	0.190533	0.387304		AT1G05020	-3.34796	-10.1821	0.159366	#N/A		AT1G05020	1.87776	3.67505	0.119957	#N/A
AT1G05030	-0.0291547	-1.02041	0.882842	0.942762		AT1G05030	-0.230058	-1.17288	0.775563	0.985126		AT1G05030	-0.292614	-1.22486	0.719686	0.947203
AT1G05040	#N/A	#N/A	#N/A	#N/A		AT1G05040	#N/A	#N/A	#N/A	#N/A		AT1G05040	-0.198721	-1.14768	0.898516	#N/A
AT1G05055	-0.387431	-1.30806	0.115036	0.279643		AT1G05055	-0.284378	-1.21789	0.597642	0.961174		AT1G05055	-1.03075	-2.04308	0.109548	0.510176
AT1G05060	0.0772859	1.05503	0.734796	0.861042		AT1G05060	0.260352	1.19777	0.611594	0.9633		AT1G05060	0.46176	1.37722	0.322204	0.766448
AT1G05065	0.45609	1.37182	0.793596	#N/A		AT1G05065	#N/A	#N/A	#N/A	#N/A		AT1G05065	-1.98039	-3.946	0.458817	#N/A
AT1G05070	0.0609451	1.04315	0.58312	0.759249		AT1G05070	-0.522308	-1.43625	0.449322	0.92598		AT1G05070	0.468899	1.38405	0.429447	0.831119
AT1G05080	#N/A	#N/A	#N/A	#N/A		AT1G05080	#N/A	#N/A	#N/A	#N/A		AT1G05080	1.76876	3.40762	0.503574	#N/A
AT1G05085	#N/A	#N/A	#N/A	#N/A		AT1G05085	#N/A	#N/A	#N/A	#N/A		AT1G05085	#N/A	#N/A	#N/A	#N/A
AT1G05090	#N/A	#N/A	#N/A	#N/A		AT1G05090	#N/A	#N/A	#N/A	#N/A		AT1G05090	#N/A	#N/A	#N/A	#N/A
AT1G05100	0.442335	1.3588	0.461139	0.66484		AT1G05100	-0.163816	-1.12025	0.859716	0.993912		AT1G05100	-0.356374	-1.2802	0.642267	0.925596
AT1G05120	0.0950391	1.06809	0.674592	0.82292		AT1G05120	-0.546659	-1.4607	0.376786	0.903524		AT1G05120	0.887257	1.84966	0.318292	0.762689
AT1G05136	#N/A	#N/A	#N/A	#N/A		AT1G05136	#N/A	#N/A	#N/A	#N/A		AT1G05136	#N/A	#N/A	#N/A	#N/A
AT1G05140	-0.579561	-1.49439	6.5073e-07	1.54451e-05		AT1G05140	-0.503251	-1.4174	0.21006	0.792216		AT1G05140	-0.826022	-1.77279	0.00370526	0.0899896
AT1G05150	-0.0634474	-1.04496	0.67068	0.821141		AT1G05150	-0.43187	-1.34898	0.394812	0.909382		AT1G05150	-0.444466	-1.36081	0.599892	0.910065
AT1G05160	-0.0101496	-1.00706	0.96382	0.982108		AT1G05160	0.783965	1.72186	0.274273	0.844956		AT1G05160	0.428227	1.34558	0.55767	0.894368
AT1G05170	-0.0434086	-1.03055	0.815126	0.905365		AT1G05170	0.104112	1.07483	0.913033	0.996829		AT1G05170	0.38733	1.30797	0.632624	0.922464
AT1G05180	-0.370777	-1.29305	0.0273988	0.105169		AT1G05180	0.114625	1.08269	0.804171	0.987213		AT1G05180	0.298782	1.23011	0.415472	0.824324
AT1G05190	0.0599747	1.04245	0.377333	0.590362		AT1G05190	-0.0239399	-1.01673	0.952508	0.99771		AT1G05190	-0.340086	-1.26583	0.208603	0.659155
AT1G05200	0.333029	1.25965	0.00935307	0.0476316		AT1G05200	-0.366189	-1.28894	0.6184	0.964346		AT1G05200	-0.117912	-1.08516	0.882517	0.981612
AT1G05205	-0.358739	-1.2823	0.0114003	0.0552299		AT1G05205	-0.904336	-1.87168	0.0286178	0.36728		AT1G05205	-0.347065	-1.27197	0.366653	0.796743
AT1G05210	-0.572027	-1.48661	0.0162103	0.0720643		AT1G05210	0.0855476	1.06109	0.868962	0.993912		AT1G05210	-0.0241701	-1.01689	0.9585	0.992362
AT1G05220	2.1661	4.48808	0.388943	#N/A		AT1G05220	4.96262	31.1814	0.105978	#N/A		AT1G05220	-5.20175	-36.8031	0.05007	0.358111
AT1G05230	-0.253703	-1.19226	0.207116	0.409051		AT1G05230	0.180125	1.13298	0.79079	0.986853		AT1G05230	0.30519	1.23558	0.5745	0.901904
AT1G05240	#N/A	#N/A	#N/A	#N/A		AT1G05240	-0.612611	-1.52902	0.700963	0.975445		AT1G05240	1.76876	3.40762	0.503574	#N/A
AT1G05250	#N/A	#N/A	#N/A	#N/A		AT1G05250	7.65587	201.673	0.0096791	0.23331		AT1G05250	-0.212926	-1.15904	0.803661	0.965106
AT1G05260	0.605607	1.52162	0.244608	0.455676		AT1G05260	1.17406	2.25645	0.175172	0.752294		AT1G05260	0.776476	1.71294	0.419007	0.825763
AT1G05270	-0.225384	-1.16909	0.314989	0.53052		AT1G05270	0.401907	1.32125	0.392499	0.909382		AT1G05270	0.42872	1.34604	0.338426	0.778411
AT1G05280	2.16609	4.48804	0.388946	#N/A		AT1G05280	#N/A	#N/A	#N/A	#N/A		AT1G05280	0.58345	1.49843	0.381958	0.803916
AT1G05290	#N/A	#N/A	#N/A	#N/A		AT1G05290	#N/A	#N/A	#N/A	#N/A		AT1G05290	0.433375	1.35039	0.710063	#N/A
AT1G05291	#N/A	#N/A	#N/A	#N/A		AT1G05291	#N/A	#N/A	#N/A	#N/A		AT1G05291	1.13963	2.20325	0.189654	0.635775
AT1G05300	-1.01081	-2.01504	0.0673638	0.196532		AT1G05300	-0.301681	-1.23258	0.586846	0.960411		AT1G05300	0.600191	1.51592	0.146291	0.574528
AT1G05310	-1.20593	-2.30685	0.00355833	0.0226715		AT1G05310	-0.97646	-1.96763	0.374368	0.903339		AT1G05310	-0.627958	-1.54538	0.379055	0.802383
AT1G05320	0.143664	1.10471	0.428449	0.635958		AT1G05320	0.146936	1.10722	0.797327	0.987165		AT1G05320	1.50556	2.83935	0.020209	0.223886
AT1G05330	4.18533	18.1933	0.0788561	#N/A		AT1G05330	#N/A	#N/A	#N/A	#N/A		AT1G05330	0.700964	1.62559	0.650269	#N/A
AT1G05340	1.80629	3.49743	2.04478e-05	0.000315236		AT1G05340	1.80218	3.48747	0.000673118	0.0583154		AT1G05340	0.452966	1.36885	0.338584	0.778411
AT1G05350	-0.450449	-1.36647	0.0044682	0.0270153		AT1G05350	0.124278	1.08996	0.815195	0.989228		AT1G05350	0.631068	1.54871	0.406654	0.819312
AT1G05360	-0.551553	-1.46566	0.0831223	0.225927		AT1G05360	-0.702942	-1.62782	0.33935	0.888662		AT1G05360	0.12466	1.09025	0.858118	0.976151
AT1G05370	0.26766	1.20385	0.672546	0.822148		AT1G05370	3.08042	8.4586	0.113044	0.655342		AT1G05370	0.426137	1.34363	0.54045	0.885905
AT1G05380	0.404081	1.32325	0.00615154	0.0347417		AT1G05380	-0.0266213	-1.01862	0.955105	0.99771		AT1G05380	0.0206918	1.01445	0.956224	0.992055
AT1G05385	-1.40157	-2.6419	1.0764e-27	4.4373e-25		AT1G05385	-1.9652	-3.90467	0.00855892	0.218911		AT1G05385	-0.747965	-1.67942	0.295087	0.742686
AT1G05390	#N/A	#N/A	#N/A	#N/A		AT1G05390	#N/A	#N/A	#N/A	#N/A		AT1G05390	0.835552	1.78454	0.396153	#N/A
AT1G05400	-0.984703	-1.97891	0.369882	0.583691		AT1G05400	0.727816	1.65613	0.675822	0.971456		AT1G05400	3.01288	8.07176	0.0241879	0.247384
AT1G05410	-0.375886	-1.29764	0.122701	0.292213		AT1G05410	0.172373	1.12691	0.828839	0.990406		AT1G05410	-0.0281026	-1.01967	0.974602	0.995027
AT1G05420	-0.800085	-1.7412	0.619294	#N/A		AT1G05420	#N/A	#N/A	#N/A	#N/A		AT1G05420	-2.7587	-6.76787	0.315841	#N/A
AT1G05430	-0.0729519	-1.05187	0.724931	0.85447		AT1G05430	0.207135	1.15439	0.661341	0.970524		AT1G05430	0.217131	1.16242	0.591417	0.907107
AT1G05440	-0.403784	-1.32297	0.242374	0.452666		AT1G05440	-1.50314	-2.83459	0.305051	0.868721		AT1G05440	0.861071	1.81639	0.570992	0.899798
AT1G05450	2.16618	4.48832	0.388923	#N/A		AT1G05450	5.18813	36.4571	0.00281349	0.127373		AT1G05450	0.894152	1.85852	0.276563	0.726327
AT1G05460	-0.25631	-1.19442	0.118969	0.286258		AT1G05460	-1.41155	-2.66022	0.166674	0.738141		AT1G05460	-0.705323	-1.63051	0.438829	0.836154
AT1G05470	-0.123253	-1.08919	0.593923	0.76776		AT1G05470	1.0356	2.04997	0.33403	0.885389		AT1G05470	1.5024	2.83314	0.149682	0.579925
AT1G05490	0.575135	1.48982	0.469219	0.670931		AT1G05490	0.883204	1.84447	0.659173	#N/A		AT1G05490	0.422823	1.34055	0.732097	#N/A
AT1G05500	-0.196021	-1.14553	0.125184	0.296167		AT1G05500	0.231496	1.17405	0.592296	0.960411		AT1G05500	0.420517	1.33841	0.316283	0.760763
AT1G05510	5.28228	38.9158	0.0267603	0.103366		AT1G05510	3.94609	15.4131	0.190875	#N/A		AT1G05510	-0.0586081	-1.04146	0.967314	#N/A
AT1G05520	-0.122712	-1.08878	0.467363	0.669474		AT1G05520	-0.348777	-1.27348	0.43559	0.922829		AT1G05520	-0.0884795	-1.06325	0.892658	0.984205
AT1G05530	0.456225	1.37195	0.79354	#N/A		AT1G05530	4.20019	18.3816	0.159751	#N/A		AT1G05530	-0.378761	-1.30023	0.710013	#N/A
AT1G05540	-0.535488	-1.44943	0.0343411	0.123644		AT1G05540	1.86457	3.64158	0.206994	0.79129		AT1G05540	0.325465	1.25307	0.595495	0.908763
AT1G05550	-0.829343	-1.77688	0.0731871	0.207417		AT1G05550	#N/A	#N/A	#N/A	#N/A		AT1G05550	-0.819056	-1.76425	0.0109146	0.159228
AT1G05560	-0.450896	-1.36689	0.00174741	0.0128875		AT1G05560	-0.25626	-1.19438	0.661779	0.970524		AT1G05560	-0.195472	-1.1451	0.784524	0.962088
AT1G05562	-0.310099	-1.23979	0.203941	0.404997		AT1G05562	-1.1531	-2.22391	0.309942	0.871287		AT1G05562	-0.11646	-1.08407	0.801725	0.964727
AT1G05570	0.534434	1.44837	0.0160187	0.0713686		AT1G05570	0.757233	1.69025	0.171512	0.747428		AT1G05570	0.949206	1.93081	0.134109	0.552974
AT1G05575	-1.04129	-2.05806	0.351424	0.567086		AT1G05575	0.405233	1.3243	0.743798	0.979691		AT1G05575	0.134504	1.09772	0.883379	0.981847
AT1G05577	#N/A	#N/A	#N/A	#N/A		AT1G05577	5.31389	39.7778	0.0801286	#N/A		AT1G05577	1.22003	2.32951	0.121049	0.531711
AT1G05580	#N/A	#N/A	#N/A	#N/A		AT1G05580	#N/A	#N/A	#N/A	#N/A		AT1G05580	0.215589	1.16118	0.837923	#N/A
AT1G05590	0.269248	1.20518	0.100307	0.255793		AT1G05590	0.272744	1.2081	0.685556	0.972083		AT1G05590	-0.114478	-1.08258	0.876955	0.980156
AT1G05600	-0.318422	-1.24697	0.302715	0.519168		AT1G05600	0.0322434	1.0226	0.96325	0.99771		AT1G05600	-0.12522	-1.09067	0.847424	0.974352
AT1G05610	-0.0530845	-1.03748	0.949986	0.975582		AT1G05610	-0.363457	-1.2865	0.859291	#N/A		AT1G05610	0.0259011	1.01812	0.971735	0.994504
AT1G05615	#N/A	#N/A	#N/A	#N/A		AT1G05615	#N/A	#N/A	#N/A	#N/A		AT1G05615	0.392271	1.31246	0.72165	#N/A
AT1G05620	-0.405664	-1.3247	0.0643279	0.190445		AT1G05620	-0.073915	-1.05257	0.890763	0.995159		AT1G05620	0.158492	1.11612	0.758475	0.958616
AT1G05630	-0.914978	-1.88554	0.000601157	0.00549649		AT1G05630	-0.803869	-1.74578	0.440504	0.92542		AT1G05630	0.138192	1.10052	0.86276	0.976699
AT1G05640	0.69907	1.62346	0.347512	0.563344		AT1G05640	0.00539985	1.00375	0.997808	#N/A		AT1G05640	4.89672	29.7893	0.0485425	#N/A
AT1G05650	#N/A	#N/A	#N/A	#N/A		AT1G05650	#N/A	#N/A	#N/A	#N/A		AT1G05650	-0.915522	-1.88625	0.332568	0.773895
AT1G05660	#N/A	#N/A	#N/A	#N/A		AT1G05660	#N/A	#N/A	#N/A	#N/A		AT1G05660	-0.318936	-1.24741	0.709473	0.944452
AT1G05670	-0.995261	-1.99344	0.0516048	0.163705		AT1G05670	0.930891	1.90645	0.486199	0.937782		AT1G05670	0.69969	1.62416	0.489685	0.865932
AT1G05675	1.71788	3.28954	0.0972267	0.250599		AT1G05675	4.63383	24.8268	0.0157773	0.290225		AT1G05675	1.25497	2.38661	0.256125	0.707476
AT1G05680	1.53051	2.88888	0.0130803	0.0613857		AT1G05680	-0.413568	-1.33198	0.459726	0.928769		AT1G05680	0.838431	1.7881	0.392766	0.810216
AT1G05690	0.360827	1.28416	0.218194	0.423246		AT1G05690	-0.90561	-1.87334	0.409804	0.912375		AT1G05690	-1.47533	-2.78046	0.237067	0.68891
AT1G05700	1.75995	3.38686	0.303506	#N/A		AT1G05700	-0.582982	-1.49794	0.468117	0.930834		AT1G05700	0.296171	1.22788	0.721729	0.947763
AT1G05710	-0.127989	-1.09277	0.584437	0.760415		AT1G05710	-0.192714	-1.14291	0.706655	0.975445		AT1G05710	-0.789824	-1.72886	0.14865	0.578458
AT1G05720	0.141901	1.10336	0.36657	0.581329		AT1G05720	0.0775933	1.05526	0.854515	0.992024		AT1G05720	0.0148725	1.01036	0.974084	0.995027
AT1G05730	-1.37184	-2.588	0.0268679	0.103626		AT1G05730	-4.73866	-26.698	0.00039496	0.0443003		AT1G05730	-0.162789	-1.11945	0.868406	0.978221
AT1G05740	#N/A	#N/A	#N/A	#N/A		AT1G05740	5.15777	35.6979	0.0959391	#N/A		AT1G05740	3.06769	8.38431	0.213854	#N/A
AT1G05750	-1.18821	-2.27869	0.00855461	0.0445628		AT1G05750	0.790838	1.73008	0.476295	0.934638		AT1G05750	-0.0959259	-1.06875	0.849734	0.975233
AT1G05760	0.423161	1.34086	0.121414	0.2904		AT1G05760	0.212198	1.15845	0.889674	0.994797		AT1G05760	-0.507102	-1.42119	0.599625	0.910065
AT1G05770	0.100601	1.07222	0.896118	0.949255		AT1G05770	-5.67613	-51.1311	0.0674343	#N/A		AT1G05770	1.30242	2.46642	0.266545	0.719322
AT1G05780	-0.129621	-1.09401	0.701504	0.839393		AT1G05780	-0.422339	-1.3401	0.685179	0.972083		AT1G05780	-0.81309	-1.75697	0.359165	0.792917
AT1G05785	-0.187578	-1.13885	0.513862	0.708054		AT1G05785	0.257007	1.195	0.670031	0.971096		AT1G05785	0.0438637	1.03087	0.941729	0.990563
AT1G05790	-0.0358813	-1.02518	0.888643	0.945498		AT1G05790	-0.222854	-1.16704	0.726551	0.977786		AT1G05790	0.754954	1.68758	0.234947	0.687453
AT1G05800	#N/A	#N/A	#N/A	#N/A		AT1G05800	#N/A	#N/A	#N/A	#N/A		AT1G05800	-1.20954	-2.31264	0.227794	#N/A
AT1G05805	0.725102	1.65302	7.25589e-05	0.000948682		AT1G05805	0.202192	1.15045	0.686046	0.972281		AT1G05805	0.540079	1.45405	0.131173	0.548809
AT1G05810	0.508387	1.42246	0.13238	0.306488		AT1G05810	-0.268058	-1.20419	0.758191	0.981295		AT1G05810	-0.532687	-1.44662	0.364811	0.795799
AT1G05820	-0.491049	-1.40547	0.275908	0.49007		AT1G05820	0.704965	1.63011	0.614168	0.9633		AT1G05820	1.87852	3.67698	0.0408673	0.324779
AT1G05830	-0.227251	-1.1706	0.25108	0.462767		AT1G05830	-0.558796	-1.47304	0.501909	0.943155		AT1G05830	1.67022	3.18264	0.0266236	0.259752
AT1G05835	-1.73355	-3.32546	3.07168e-23	8.3293e-21		AT1G05835	-0.989845	-1.98597	0.0549208	0.489746		AT1G05835	-1.11474	-2.16557	0.135473	0.556165
AT1G05840	0.116451	1.08406	0.609154	0.779256		AT1G05840	0.85157	1.80446	0.154879	0.718151		AT1G05840	-0.208436	-1.15543	0.725465	0.948374
AT1G05850	0.577182	1.49193	2.2672e-16	2.70356e-14		AT1G05850	-0.0232325	-1.01623	0.953142	0.99771		AT1G05850	0.0497193	1.03506	0.843826	0.974023
AT1G05860	-0.302354	-1.23315	0.319845	0.53465		AT1G05860	-0.711471	-1.63747	0.553757	0.95131		AT1G05860	-1.26502	-2.40331	0.25535	0.707063
AT1G05870	-0.743066	-1.67373	7.788e-07	1.81369e-05		AT1G05870	-1.03254	-2.04562	0.0986523	0.619423		AT1G05870	-1.26353	-2.40083	0.0324664	0.28767
AT1G05880	2.1661	4.48808	0.388943	#N/A		AT1G05880	#N/A	#N/A	#N/A	#N/A		AT1G05880	-1.35268	-2.55386	0.0882093	0.46439
AT1G05890	0.16431	1.12063	0.390327	0.602224		AT1G05890	-0.132718	-1.09636	0.781899	0.986247		AT1G05890	0.107496	1.07736	0.747436	0.955163
AT1G05894	0.629153	1.54666	0.553876	0.738117		AT1G05894	4.27378	19.3435	0.148978	#N/A		AT1G05894	-2.76644	-6.80429	0.278377	#N/A
AT1G05900	0.154989	1.11341	0.505762	0.701433		AT1G05900	0.389335	1.30979	0.532414	0.947309		AT1G05900	0.179441	1.13245	0.830465	0.97041
AT1G05910	-0.158656	-1.11625	0.399417	0.610537		AT1G05910	0.27581	1.21067	0.698397	0.97533		AT1G05910	0.7148	1.64126	0.399673	0.814298
AT1G05920	#N/A	#N/A	#N/A	#N/A		AT1G05920	3.48522	11.1984	0.224206	#N/A		AT1G05920	1.76876	3.40762	0.503574	#N/A
AT1G05925	#N/A	#N/A	#N/A	#N/A		AT1G05925	#N/A	#N/A	#N/A	#N/A		AT1G05925	#N/A	#N/A	#N/A	#N/A
AT1G05930	#N/A	#N/A	#N/A	#N/A		AT1G05930	#N/A	#N/A	#N/A	#N/A		AT1G05930	0.0820044	1.05849	0.962886	#N/A
AT1G05940	-0.0152417	-1.01062	0.913292	0.957789		AT1G05940	0.211062	1.15754	0.690191	0.973149		AT1G05940	0.0882849	1.06311	0.759479	0.958962
AT1G05950	-0.817757	-1.76266	0.00740621	0.0400234		AT1G05950	-1.56316	-2.95501	0.359304	0.896145		AT1G05950	-2.17646	-4.52042	0.418416	#N/A
AT1G05960	0.710173	1.636	1.46365e-09	6.17759e-08		AT1G05960	-0.0153518	-1.0107	0.975071	0.99837		AT1G05960	1.13262	2.19257	0.0531244	0.368402
AT1G05970	-0.881581	-1.84239	0.00406585	0.0251197		AT1G05970	-0.979687	-1.97204	0.191592	0.772394		AT1G05970	-0.200493	-1.14909	0.781653	0.962088
AT1G05980	#N/A	#N/A	#N/A	#N/A		AT1G05980	#N/A	#N/A	#N/A	#N/A		AT1G05980	0.761685	1.69547	0.355778	0.790874
AT1G05990	#N/A	#N/A	#N/A	#N/A		AT1G05990	#N/A	#N/A	#N/A	#N/A		AT1G05990	-0.0819552	-1.05845	0.93826	#N/A
AT1G06000	0.38485	1.30572	3.56259e-05	0.000512883		AT1G06000	-0.336495	-1.26268	0.467221	0.930423		AT1G06000	-0.50763	-1.42171	0.0911767	0.471247
AT1G06002	-0.160444	-1.11763	0.760552	0.877389		AT1G06002	-2.92679	-7.60416	0.00579491	0.181441		AT1G06002	0.828605	1.77597	0.388047	0.807477
AT1G06010	0.346766	1.27171	0.0618236	0.185143		AT1G06010	-0.213517	-1.15951	0.718664	0.977264		AT1G06010	-0.304858	-1.2353	0.439173	0.836418
AT1G06020	-0.39014	-1.31052	0.808034	0.901038		AT1G06020	-0.33336	-1.25994	0.8716	#N/A		AT1G06020	0.299088	1.23037	0.71377	0.945991
AT1G06030	#N/A	#N/A	#N/A	#N/A		AT1G06030	1.93717	3.82954	0.485676	#N/A		AT1G06030	#N/A	#N/A	#N/A	#N/A
AT1G06040	0.234694	1.17666	0.00185635	0.01348		AT1G06040	0.227154	1.17052	0.59061	0.960411		AT1G06040	-0.522803	-1.43674	0.0280899	0.268434
AT1G06050	-0.315171	-1.24416	0.327415	0.543495		AT1G06050	0.0356085	1.02499	0.97	0.99771		AT1G06050	0.337756	1.26379	0.719221	0.947014
AT1G06060	0.231632	1.17416	0.138241	0.315626		AT1G06060	0.307052	1.23718	0.555263	0.951436		AT1G06060	0.150262	1.10977	0.725596	0.948374
AT1G06070	-0.257934	-1.19577	0.332547	0.54861		AT1G06070	-0.228017	-1.17122	0.718961	0.977264		AT1G06070	-0.705566	-1.63078	0.301256	0.74802
AT1G06080	-0.984599	-1.97876	0.00134823	0.0104536		AT1G06080	0.859078	1.81388	0.0777586	0.565883		AT1G06080	-0.189607	-1.14045	0.72564	0.948374
AT1G06090	-0.516508	-1.43049	0.504564	0.700165		AT1G06090	0.63381	1.55166	0.525382	0.946505		AT1G06090	-1.26689	-2.40642	0.193365	0.639916
AT1G06100	-0.702891	-1.62776	0.103244	0.260493		AT1G06100	-1.00041	-2.00056	0.554502	0.95131		AT1G06100	1.20892	2.31165	0.407441	#N/A
AT1G06110	0.0273246	1.01912	0.863469	0.93182		AT1G06110	0.723621	1.65132	0.132148	0.68549		AT1G06110	1.03871	2.05439	0.0129255	0.174343
AT1G06120	-3.54139	-11.643	0.19628	#N/A		AT1G06120	#N/A	#N/A	#N/A	#N/A		AT1G06120	-0.54094	-1.45492	0.49855	0.86982
AT1G06130	-0.0334384	-1.02345	0.8822	0.94267		AT1G06130	0.442228	1.3587	0.370622	0.901429		AT1G06130	0.328145	1.2554	0.451495	0.844297
AT1G06135	#N/A	#N/A	#N/A	#N/A		AT1G06135	3.03175	8.17801	0.28578	#N/A		AT1G06135	0.291768	1.22414	0.780515	#N/A
AT1G06137	#N/A	#N/A	#N/A	#N/A		AT1G06137	#N/A	#N/A	#N/A	#N/A		AT1G06137	-0.0900688	-1.06442	0.958746	#N/A
AT1G06140	#N/A	#N/A	#N/A	#N/A		AT1G06140	#N/A	#N/A	#N/A	#N/A		AT1G06140	#N/A	#N/A	#N/A	#N/A
AT1G06150	-1.02602	-2.0364	0.000223005	0.00241223		AT1G06150	-0.445274	-1.36157	0.471223	0.932873		AT1G06150	-0.144153	-1.10508	0.844279	0.974096
AT1G06149	-0.514652	-1.42865	0.134892	0.310595		AT1G06149	0.857316	1.81167	0.383156	0.905174		AT1G06149	5.25982	38.3145	0.00224917	0.066748
AT1G06148	1.03283	2.04603	0.454619	#N/A		AT1G06148	-1.37422	-2.59227	0.492862	#N/A		AT1G06148	0.940471	1.91915	0.2145	0.666422
AT1G06160	2.06639	4.18837	0.000350497	0.00353263		AT1G06160	0.260512	1.1979	0.842587	0.990658		AT1G06160	-0.654667	-1.57425	0.517223	0.877089
AT1G06170	-1.6585	-3.15689	0.244141	0.455234		AT1G06170	6.14163	70.6015	0.0453133	0.44926		AT1G06170	4.09503	17.0895	0.00105735	0.0422749
AT1G06180	0.376459	1.29815	0.0304687	0.113476		AT1G06180	1.57313	2.9755	0.0138824	0.274389		AT1G06180	0.0881454	1.063	0.907866	0.986422
AT1G06190	-0.235628	-1.17742	0.00257213	0.0175326		AT1G06190	-0.789416	-1.72837	0.0598179	0.509353		AT1G06190	-0.243811	-1.18412	0.436309	0.834853
AT1G06200	-0.0586908	-1.04152	0.604111	0.774857		AT1G06200	-0.225159	-1.16891	0.554775	0.95131		AT1G06200	-0.355523	-1.27945	0.163983	0.602225
AT1G06210	-0.076475	-1.05444	0.625476	0.791289		AT1G06210	-0.446531	-1.36276	0.345613	0.891178		AT1G06210	0.0103068	1.00717	0.983087	0.997282
AT1G06220	-0.0635533	-1.04504	0.556017	0.739448		AT1G06220	-0.175945	-1.1297	0.717471	0.977264		AT1G06220	0.166963	1.12269	0.713986	0.945991
AT1G06225	3.58005	11.9592	0.15298	#N/A		AT1G06225	-4.34756	-20.3586	0.151212	#N/A		AT1G06225	#N/A	#N/A	#N/A	#N/A
AT1G06230	0.014152	1.00986	0.88868	0.945498		AT1G06230	-0.0826316	-1.05895	0.83811	0.990613		AT1G06230	1.55626	2.94091	0.0174027	0.206696
AT1G06240	-0.545748	-1.45978	0.0496069	0.15941		AT1G06240	-1.16951	-2.24935	0.0406884	0.429434		AT1G06240	-0.351407	-1.2758	0.381307	0.803868
AT1G06250	2.9845	7.9145	0.215461	#N/A		AT1G06250	#N/A	#N/A	#N/A	#N/A		AT1G06250	0.797972	1.73866	0.518	#N/A
AT1G06265	1.20533	2.3059	0.0176958	0.0769019		AT1G06265	-1.59874	-3.02879	0.334501	0.885389		AT1G06265	0.524204	1.43814	0.66516	0.932639
AT1G06260	#N/A	#N/A	#N/A	#N/A		AT1G06260	#N/A	#N/A	#N/A	#N/A		AT1G06260	3.98636	15.8495	0.10037	#N/A
AT1G06270	-0.0744775	-1.05298	0.861326	0.930522		AT1G06270	-0.302084	-1.23292	0.837507	0.990613		AT1G06270	0.506412	1.42051	0.559203	0.894764
AT1G06280	2.16618	4.48832	0.388923	#N/A		AT1G06280	#N/A	#N/A	#N/A	#N/A		AT1G06280	-0.793102	-1.7328	0.362583	0.79545
AT1G06290	0.00846838	1.00589	0.962258	0.981534		AT1G06290	0.735461	1.66493	0.0766836	0.562281		AT1G06290	0.0240383	1.0168	0.948811	0.991746
AT1G06310	#N/A	#N/A	#N/A	#N/A		AT1G06310	1.93717	3.82954	0.485591	#N/A		AT1G06310	0.505115	1.41924	0.748314	#N/A
AT1G06320	#N/A	#N/A	#N/A	#N/A		AT1G06320	#N/A	#N/A	#N/A	#N/A		AT1G06320	-1.98044	-3.94614	0.458804	#N/A
AT1G06330	-2.88013	-7.36217	0.292618	#N/A		AT1G06330	#N/A	#N/A	#N/A	#N/A		AT1G06330	1.76886	3.40785	0.503548	#N/A
AT1G06340	#N/A	#N/A	#N/A	#N/A		AT1G06340	#N/A	#N/A	#N/A	#N/A		AT1G06340	0.612107	1.52849	0.591858	#N/A
AT1G06350	0.482615	1.39727	0.342522	0.557996		AT1G06350	1.36067	2.56804	0.142202	0.70098		AT1G06350	3.97206	15.6931	0.00165979	0.0556621
AT1G06360	0.151185	1.11048	0.227637	0.434237		AT1G06360	-0.519607	-1.43357	0.223161	0.805717		AT1G06360	2.51096	5.69998	3.81829e-05	0.00497142
AT1G06380	-0.158032	-1.11576	0.451619	0.656149		AT1G06380	-0.484774	-1.39937	0.422584	0.915776		AT1G06380	-0.822239	-1.76815	0.108401	0.50802
AT1G06390	-0.131066	-1.0951	0.387358	0.599491		AT1G06390	-0.181218	-1.13384	0.690762	0.973549		AT1G06390	-0.471285	-1.38634	0.309944	0.756322
AT1G06400	0.495528	1.40984	9.29325e-07	2.11205e-05		AT1G06400	0.622341	1.53937	0.341462	0.889988		AT1G06400	0.283943	1.21752	0.674602	0.933715
AT1G06410	0.227711	1.17098	0.00744776	0.0402151		AT1G06410	0.120842	1.08737	0.764411	0.982349		AT1G06410	0.770066	1.70535	0.0432423	0.333263
AT1G06420	0.171472	1.12621	0.512666	0.707045		AT1G06420	1.53209	2.89204	0.264317	0.840911		AT1G06420	2.30349	4.93652	0.413504	0.823132
AT1G06430	0.0414242	1.02913	0.638238	0.799767		AT1G06430	0.9021	1.86878	0.096242	0.611924		AT1G06430	0.591476	1.50679	0.0648088	0.40151
AT1G06440	-0.617999	-1.53474	0.625354	0.791259		AT1G06440	1.52525	2.87837	0.437103	#N/A		AT1G06440	0.837021	1.78636	0.371896	0.79962
AT1G06450	-1.7627	-3.39332	0.0156004	0.06993		AT1G06450	-0.804277	-1.74627	0.575291	0.956448		AT1G06450	0.115121	1.08307	0.914544	0.986769
AT1G06460	0.509928	1.42398	1.92214e-06	4.00092e-05		AT1G06460	-1.02362	-2.03301	0.0072984	0.199985		AT1G06460	-0.271594	-1.20714	0.271028	0.722499
AT1G06470	-0.169359	-1.12456	0.384955	0.597286		AT1G06470	-0.426699	-1.34415	0.386589	0.906308		AT1G06470	0.750681	1.68259	0.0742838	0.428241
AT1G06475	-0.163368	-1.1199	0.594858	0.768567		AT1G06475	-0.405544	-1.32459	0.646035	0.967858		AT1G06475	0.317576	1.24623	0.66989	0.932705
AT1G06480	2.1661	4.48808	0.388943	#N/A		AT1G06480	#N/A	#N/A	#N/A	#N/A		AT1G06480	-1.9804	-3.94602	0.458815	#N/A
AT1G06490	0.156098	1.11427	0.722807	0.853035		AT1G06490	0.575192	1.48988	0.692554	0.973714		AT1G06490	0.573465	1.48809	0.538883	0.88537
AT1G06500	0.191611	1.14204	0.356672	0.572149		AT1G06500	-0.853143	-1.80643	0.210266	0.792216		AT1G06500	-1.01551	-2.02161	0.149386	0.579565
AT1G06515	0.0558306	1.03946	0.718201	0.849778		AT1G06515	0.0545855	1.03856	0.904568	0.996348		AT1G06515	-0.721396	-1.64878	0.0282256	0.26913
AT1G06510	0.0139353	1.00971	0.949828	0.975554		AT1G06510	-0.51385	-1.42786	0.344853	0.891176		AT1G06510	-0.208783	-1.15571	0.521291	0.879578
AT1G06520	-0.391463	-1.31172	0.618069	0.78619		AT1G06520	0.125547	1.09092	0.940197	0.99771		AT1G06520	0.930618	1.90609	0.305829	0.751877
AT1G06530	0.135038	1.09812	0.123641	0.293778		AT1G06530	-0.315984	-1.24486	0.457907	0.928101		AT1G06530	-0.739718	-1.66985	0.110927	0.512175
AT1G06540	1.6936	3.23462	0.177673	0.370565		AT1G06540	7.6086	195.172	0.00843711	0.216697		AT1G06540	0.672245	1.59355	0.723139	0.947763
AT1G06550	-0.523773	-1.43771	2.39808e-06	4.83894e-05		AT1G06550	-0.134864	-1.09799	0.780244	0.985843		AT1G06550	0.947556	1.9286	0.11065	0.511705
AT1G06560	-0.443965	-1.36034	0.0985195	0.25289		AT1G06560	-0.30614	-1.2364	0.726831	0.977786		AT1G06560	-0.0510926	-1.03605	0.918091	0.986769
AT1G06570	0.00487267	1.00338	0.961717	0.981399		AT1G06570	0.687064	1.61	0.284579	0.85292		AT1G06570	-0.377683	-1.29925	0.621291	0.91881
AT1G06580	-0.898669	-1.86435	0.124009	0.294335		AT1G06580	-2.50736	-5.68577	0.138722	0.696099		AT1G06580	0.540716	1.45469	0.608734	0.913459
AT1G06590	-0.306347	-1.23657	0.285108	0.499674		AT1G06590	0.854208	1.80777	0.352325	0.893057		AT1G06590	0.961503	1.94734	0.218657	0.670814
AT1G06610	#N/A	#N/A	#N/A	#N/A		AT1G06610	#N/A	#N/A	#N/A	#N/A		AT1G06610	1.76876	3.40762	0.503574	#N/A
AT1G06620	-0.391396	-1.31166	0.6247	0.790863		AT1G06620	-1.41898	-2.67397	0.186108	0.764346		AT1G06620	-0.913961	-1.88421	0.14007	0.56319
AT1G06630	-0.152388	-1.11141	0.540373	0.727864		AT1G06630	0.514572	1.42857	0.452392	0.926088		AT1G06630	0.184331	1.13629	0.665466	0.932639
AT1G06640	0.461848	1.3773	0.000233524	0.0025082		AT1G06640	-0.260933	-1.19825	0.554748	0.95131		AT1G06640	-0.254868	-1.19323	0.628656	0.92145
AT1G06645	-0.739651	-1.66977	0.0285934	0.108514		AT1G06645	0.356468	1.28029	0.692733	0.973714		AT1G06645	1.89478	3.71865	0.0763438	0.434471
AT1G06650	-0.28355	-1.21719	0.0303647	0.113281		AT1G06650	0.0758788	1.054	0.866219	0.993912		AT1G06650	-0.208539	-1.15552	0.519682	0.878997
AT1G06660	-0.324953	-1.25262	0.407737	0.617321		AT1G06660	-3.07971	-8.45446	0.0238094	0.340172		AT1G06660	1.61296	3.0588	0.23286	0.685697
AT1G06670	0.252075	1.19092	0.0152254	0.0686036		AT1G06670	-0.724634	-1.65248	0.191962	0.772919		AT1G06670	1.08789	2.12563	0.116784	0.523194
AT1G06680	0.0414043	1.02912	0.53173	0.721277		AT1G06680	0.34954	1.27415	0.369171	0.900758		AT1G06680	0.170956	1.1258	0.4801	0.860244
AT1G06690	-0.417075	-1.33522	2.29374e-05	0.000347395		AT1G06690	0.1672	1.12288	0.763582	0.982326		AT1G06690	-0.254189	-1.19267	0.528136	0.882419
AT1G06700	0.14217	1.10356	0.354809	0.570318		AT1G06700	0.177145	1.13064	0.684525	0.972083		AT1G06700	0.0702328	1.04989	0.834437	0.971739
AT1G06710	-2.47983	-5.57832	0.0287574	0.10899		AT1G06710	-1.89547	-3.72043	0.35933	0.896145		AT1G06710	0.661558	1.58179	0.479367	0.859837
AT1G06720	-0.262646	-1.19968	0.0482447	0.156276		AT1G06720	-0.847399	-1.79925	0.278294	0.849249		AT1G06720	1.08267	2.11795	0.138218	0.560739
AT1G06730	-0.403908	-1.32309	0.0654085	0.192501		AT1G06730	-0.422264	-1.34003	0.524325	0.946505		AT1G06730	-0.244945	-1.18505	0.681466	0.936731
AT1G06750	0.0664578	1.04714	0.826621	0.911373		AT1G06750	-4.35506	-20.4646	0.00707593	0.198611		AT1G06750	0.522054	1.436	0.577019	0.902325
AT1G06760	-0.244508	-1.18469	0.000902412	0.00759872		AT1G06760	-0.0102192	-1.00711	0.979017	0.998532		AT1G06760	-0.0774337	-1.05514	0.833437	0.971239
AT1G06770	0.883446	1.84478	0.0104016	0.051578		AT1G06770	-0.325887	-1.25343	0.700227	0.975445		AT1G06770	0.201781	1.15012	0.774374	0.96139
AT1G06780	0.643622	1.56225	1.41469e-06	3.05718e-05		AT1G06780	-0.238826	-1.18003	0.689243	0.973019		AT1G06780	-0.136268	-1.09906	0.858746	0.976151
AT1G06790	-0.13248	-1.09618	0.489492	0.6876		AT1G06790	-0.0793231	-1.05652	0.91597	0.997095		AT1G06790	-0.331524	-1.25834	0.558939	0.894723
AT1G06800	0.0777221	1.05535	0.823083	0.909914		AT1G06800	-0.52617	-1.4401	0.429503	0.919215		AT1G06800	-0.484683	-1.39928	0.405691	0.818436
AT1G06810	-1.62383	-3.08193	0.569936	#N/A		AT1G06810	#N/A	#N/A	#N/A	#N/A		AT1G06810	#N/A	#N/A	#N/A	#N/A
AT1G06820	-0.448417	-1.36454	0.00432835	0.0263467		AT1G06820	0.304873	1.23531	0.508498	0.943285		AT1G06820	0.286204	1.21943	0.394084	0.810729
AT1G06830	0.381949	1.3031	0.000191026	0.00211722		AT1G06830	-2.04667	-4.1315	0.0321005	0.386913		AT1G06830	-2.15433	-4.45161	4.7876e-16	2.59296e-12
AT1G06840	1.21097	2.31493	0.00148232	0.0112786		AT1G06840	0.967985	1.95611	0.0851444	0.586533		AT1G06840	0.423496	1.34117	0.540018	0.88568
AT1G06850	-0.241569	-1.18228	0.51454	0.708536		AT1G06850	0.293506	1.22562	0.749612	0.980397		AT1G06850	1.24286	2.36667	0.246535	0.696658
AT1G06860	0.912457	1.88225	0.0162655	0.0722243		AT1G06860	1.93717	3.82954	0.485508	#N/A		AT1G06860	2.453	5.47554	0.0663582	#N/A
AT1G06870	-0.297083	-1.22866	0.201127	0.401869		AT1G06870	-0.244056	-1.18432	0.669905	0.971096		AT1G06870	-0.236676	-1.17827	0.645129	0.926651
AT1G06880	0.667423	1.58823	0.00130185	0.0101622		AT1G06880	3.03175	8.17801	0.285943	#N/A		AT1G06880	0.540223	1.4542	0.502262	0.871618
AT1G06890	-0.474092	-1.38904	0.125154	0.296131		AT1G06890	-0.230934	-1.17359	0.679694	0.972083		AT1G06890	-0.757672	-1.69076	0.132448	0.550741
AT1G06900	0.0240419	1.0168	0.883071	0.942865		AT1G06900	-0.175267	-1.12917	0.702553	0.975445		AT1G06900	0.332556	1.25924	0.546186	0.888464
AT1G06910	0.191084	1.14162	0.543251	0.730131		AT1G06910	-1.06419	-2.09099	0.332511	0.884951		AT1G06910	1.17061	2.25107	0.229829	0.682124
AT1G06920	#N/A	#N/A	#N/A	#N/A		AT1G06920	#N/A	#N/A	#N/A	#N/A		AT1G06920	#N/A	#N/A	#N/A	#N/A
AT1G06923	#N/A	#N/A	#N/A	#N/A		AT1G06923	#N/A	#N/A	#N/A	#N/A		AT1G06923	#N/A	#N/A	#N/A	#N/A
AT1G06925	#N/A	#N/A	#N/A	#N/A		AT1G06925	#N/A	#N/A	#N/A	#N/A		AT1G06925	0.0952599	1.06826	0.917977	#N/A
AT1G06930	#N/A	#N/A	#N/A	#N/A		AT1G06930	#N/A	#N/A	#N/A	#N/A		AT1G06930	-0.95597	-1.93988	0.441058	#N/A
AT1G06950	-0.241079	-1.18188	0.00351313	0.0224693		AT1G06950	-0.392014	-1.31222	0.429053	0.919215		AT1G06950	0.814016	1.7581	0.185882	0.631363
AT1G06960	0.0762258	1.05426	0.694352	0.83458		AT1G06960	-0.581528	-1.49643	0.329078	0.882053		AT1G06960	0.791751	1.73117	0.204521	0.653895
AT1G06970	1.7936	3.46679	0.256039	#N/A		AT1G06970	4.55258	23.4672	0.0532439	#N/A		AT1G06970	3.4427	10.8731	0.158105	#N/A
AT1G06980	0.589757	1.50499	0.10945	0.270855		AT1G06980	-1.38701	-2.61536	0.24892	0.824077		AT1G06980	-1.77525	-3.42298	0.0044667	0.0998623
AT1G06990	#N/A	#N/A	#N/A	#N/A		AT1G06990	#N/A	#N/A	#N/A	#N/A		AT1G06990	-0.469234	-1.38437	0.60498	0.912186
AT1G07000	-0.302438	-1.23323	0.510301	0.705208		AT1G07000	0.228715	1.17179	0.802887	0.987165		AT1G07000	-0.567151	-1.4816	0.365885	0.796136
AT1G07010	-0.0606729	-1.04295	0.503347	0.699112		AT1G07010	0.524243	1.43818	0.235282	0.816195		AT1G07010	0.291398	1.22383	0.336816	0.777429
AT1G07020	-0.56941	-1.48392	0.00312042	0.0204714		AT1G07020	-0.28228	-1.21612	0.559177	0.952853		AT1G07020	-1.37239	-2.589	0.00939533	0.148456
AT1G07025	#N/A	#N/A	#N/A	#N/A		AT1G07025	#N/A	#N/A	#N/A	#N/A		AT1G07025	#N/A	#N/A	#N/A	#N/A
AT1G07030	0.100114	1.07186	0.55713	0.74016		AT1G07030	0.532627	1.44656	0.244396	0.82228		AT1G07030	0.534431	1.44837	0.121145	0.531765
AT1G07040	-0.0916655	-1.0656	0.627884	0.792972		AT1G07040	1.10965	2.15793	0.0207931	0.317949		AT1G07040	0.9027	1.86956	0.0711695	0.421792
AT1G07050	-0.0299455	-1.02097	0.948781	0.975294		AT1G07050	-3.51231	-11.4106	0.000467597	0.0476407		AT1G07050	-0.433064	-1.3501	0.134286	0.553283
AT1G07051	#N/A	#N/A	#N/A	#N/A		AT1G07051	#N/A	#N/A	#N/A	#N/A		AT1G07051	-1.98039	-3.946	0.458817	#N/A
AT1G07060	#N/A	#N/A	#N/A	#N/A		AT1G07060	#N/A	#N/A	#N/A	#N/A		AT1G07060	#N/A	#N/A	#N/A	#N/A
AT1G07070	-0.110869	-1.07988	0.402367	0.612775		AT1G07070	-0.535329	-1.44927	0.220645	0.803155		AT1G07070	-0.443899	-1.36028	0.0949218	0.477618
AT1G07080	0.321557	1.24968	0.0047155	0.0282345		AT1G07080	-0.0431957	-1.03039	0.915663	0.997095		AT1G07080	0.285125	1.21852	0.306527	0.752688
AT1G07090	0.0777595	1.05538	0.718112	0.849723		AT1G07090	-0.671395	-1.59261	0.248887	0.824077		AT1G07090	-0.959787	-1.94502	0.0248286	0.251114
AT1G07100	1.27472	2.41952	0.426474	#N/A		AT1G07100	#N/A	#N/A	#N/A	#N/A		AT1G07100	2.55978	5.89619	0.309762	#N/A
AT1G07110	-0.203912	-1.15182	0.030638	0.113914		AT1G07110	-0.103264	-1.0742	0.840289	0.990613		AT1G07110	1.08691	2.12418	0.0158453	0.195152
AT1G07119	2.16609	4.48804	0.388946	#N/A		AT1G07119	#N/A	#N/A	#N/A	#N/A		AT1G07119	-0.777781	-1.71449	0.676232	0.934243
AT1G07120	0.528216	1.44214	0.763013	0.878335		AT1G07120	-4.3116	-19.8574	0.147987	#N/A		AT1G07120	1.85432	3.6158	0.294277	0.742253
AT1G07128	-1.27146	-2.41406	0.224026	0.430084		AT1G07128	-0.4425	-1.35896	0.685144	0.972083		AT1G07128	-0.144124	-1.10506	0.885947	0.983105
AT1G07130	-0.209855	-1.15657	0.680639	0.826427		AT1G07130	0.0243155	1.017	0.973045	0.998129		AT1G07130	0.544995	1.45902	0.45709	0.84692
AT1G07135	1.99844	3.99568	4.76564e-12	3.08287e-10		AT1G07135	0.685925	1.60873	0.277543	0.848139		AT1G07135	-0.664191	-1.58468	0.177768	0.620656
AT1G07140	0.139389	1.10144	0.0771698	0.214547		AT1G07140	-0.73878	-1.66876	0.0660141	0.531404		AT1G07140	-0.281978	-1.21586	0.274164	0.724394
AT1G07150	1.5222	2.87229	3.90106e-05	0.000550795		AT1G07150	2.82639	7.09297	0.0056028	0.179377		AT1G07150	1.40559	2.64926	0.268309	0.720279
AT1G07160	#N/A	#N/A	#N/A	#N/A		AT1G07160	4.80605	27.9746	0.000338925	0.0398096		AT1G07160	0.593353	1.50875	0.595344	0.908661
AT1G07170	0.424211	1.34184	0.00641326	0.0357809		AT1G07170	0.512298	1.42632	0.215926	0.797721		AT1G07170	0.117319	1.08472	0.798173	0.964189
AT1G07175	-0.528339	-1.44227	0.526148	0.717343		AT1G07175	-0.262995	-1.19997	0.888389	0.994656		AT1G07175	-1.10611	-2.15264	0.177364	0.620445
AT1G07180	-0.166388	-1.12225	0.0832272	0.226085		AT1G07180	1.79416	3.46813	0.000113922	0.0198191		AT1G07180	0.504231	1.41837	0.0616696	0.393755
AT1G07190	#N/A	#N/A	#N/A	#N/A		AT1G07190	#N/A	#N/A	#N/A	#N/A		AT1G07190	1.76888	3.40788	0.503544	#N/A
AT1G07200	0.138562	1.10081	0.44617	0.651227		AT1G07200	0.0979131	1.07022	0.883818	0.994061		AT1G07200	1.02051	2.02864	0.152233	0.58335
AT1G07210	-0.0776358	-1.05529	0.571855	0.750523		AT1G07210	-0.144824	-1.1056	0.719297	0.977264		AT1G07210	-0.527497	-1.44143	0.110364	0.511165
AT1G07220	-0.0845574	-1.06036	0.783293	0.888453		AT1G07220	0.166536	1.12236	0.819887	0.989445		AT1G07220	0.112237	1.0809	0.89405	0.984382
AT1G07230	0.668508	1.58943	4.89052e-05	0.000668102		AT1G07230	0.502677	1.41684	0.332458	0.884951		AT1G07230	0.508347	1.42242	0.300524	0.747481
AT1G07240	0.412772	1.33124	0.125897	0.297248		AT1G07240	0.0837076	1.05974	0.905567	0.996348		AT1G07240	0.694763	1.61862	0.262612	0.714509
AT1G07250	0.0513717	1.03625	0.708024	0.843745		AT1G07250	0.270768	1.20645	0.576678	0.956686		AT1G07250	0.0952948	1.06828	0.834663	0.971792
AT1G07260	1.24026	2.36241	0.042853	0.144099		AT1G07260	-0.114466	-1.08257	0.931606	0.997394		AT1G07260	-2.12772	-4.37027	0.195284	#N/A
AT1G07270	-1.13727	-2.19964	0.348866	0.564661		AT1G07270	#N/A	#N/A	#N/A	#N/A		AT1G07270	-0.456803	-1.3725	0.662761	#N/A
AT1G07280	0.0070149	1.00487	0.951871	0.976732		AT1G07280	-0.579659	-1.4945	0.146743	0.706552		AT1G07280	-0.167418	-1.12305	0.551718	0.891506
AT1G07290	2.79118	6.92196	0.283743	#N/A		AT1G07290	#N/A	#N/A	#N/A	#N/A		AT1G07290	-1.98044	-3.94614	0.458804	#N/A
AT1G07300	-0.0979409	-1.07024	0.696865	0.83623		AT1G07300	-0.838523	-1.78822	0.307177	0.869529		AT1G07300	-1.28437	-2.43576	0.0318188	0.285789
AT1G07310	-0.292645	-1.22488	0.0368415	0.129874		AT1G07310	-0.102032	-1.07328	0.81358	0.989228		AT1G07310	0.0777069	1.05534	0.806024	0.965639
AT1G07320	0.247715	1.18733	0.000493829	0.00465936		AT1G07320	0.0802947	1.05723	0.836329	0.990613		AT1G07320	0.00933177	1.00649	0.970186	0.994135
AT1G07330	0.851267	1.80408	0.479063	0.679589		AT1G07330	#N/A	#N/A	#N/A	#N/A		AT1G07330	1.76886	3.40785	0.503548	#N/A
AT1G07340	#N/A	#N/A	#N/A	#N/A		AT1G07340	#N/A	#N/A	#N/A	#N/A		AT1G07340	0.77489	1.71106	0.665158	#N/A
AT1G07350	-0.152604	-1.11157	0.39686	0.608018		AT1G07350	1.42915	2.69288	0.0233938	0.336772		AT1G07350	0.621134	1.53808	0.217742	0.66998
AT1G07360	-0.254111	-1.1926	0.0335653	0.121667		AT1G07360	0.0437396	1.03078	0.927351	0.997095		AT1G07360	0.774568	1.71068	0.118671	0.527253
AT1G07370	-0.286751	-1.21989	0.0788435	0.217793		AT1G07370	-0.711361	-1.63735	0.153537	0.716262		AT1G07370	-0.41132	-1.3299	0.37762	0.802383
AT1G07380	0.778316	1.71513	0.484554	0.684252		AT1G07380	-0.20503	-1.15271	0.912728	0.996829		AT1G07380	1.92761	3.80425	0.0427234	0.331692
AT1G07390	-0.238992	-1.18017	0.664155	0.817603		AT1G07390	1.46051	2.75205	0.0484965	0.462661		AT1G07390	-0.442127	-1.35861	0.468931	0.853935
AT1G07400	-0.551335	-1.46544	0.414861	0.624263		AT1G07400	1.13729	2.19967	0.199201	0.781893		AT1G07400	-1.54519	-2.91842	0.0440875	0.336663
AT1G07410	-3.54114	-11.641	0.200103	#N/A		AT1G07410	1.93717	3.82954	0.485428	#N/A		AT1G07410	0.00399902	1.00278	0.996458	0.999154
AT1G07420	0.188484	1.13957	0.235682	0.444401		AT1G07420	-0.355034	-1.27902	0.456554	0.927919		AT1G07420	-0.146255	-1.10669	0.626833	0.921279
AT1G07430	-1.74926	-3.36186	0.184811	0.379185		AT1G07430	0.609829	1.52608	0.392382	0.909382		AT1G07430	1.73607	3.33127	0.0272007	0.262484
AT1G07440	0.378781	1.30024	0.001345	0.0104441		AT1G07440	0.561116	1.47541	0.237811	0.818185		AT1G07440	-0.184955	-1.13678	0.472352	0.856237
AT1G07450	0.75252	1.68473	1.09483e-05	0.000185391		AT1G07450	-0.0411181	-1.02891	0.950423	0.99771		AT1G07450	0.809069	1.75208	0.289031	0.73815
AT1G07460	#N/A	#N/A	#N/A	#N/A		AT1G07460	#N/A	#N/A	#N/A	#N/A		AT1G07460	1.76886	3.40785	0.503548	#N/A
AT1G07470	-0.271328	-1.20692	0.163488	0.351652		AT1G07470	0.3726	1.29468	0.415879	0.914666		AT1G07470	0.338425	1.26438	0.570312	0.899798
AT1G07473	2.98452	7.91461	0.222068	#N/A		AT1G07473	#N/A	#N/A	#N/A	#N/A		AT1G07473	#N/A	#N/A	#N/A	#N/A
AT1G07476	#N/A	#N/A	#N/A	#N/A		AT1G07476	#N/A	#N/A	#N/A	#N/A		AT1G07476	1.55186	2.93194	0.153001	#N/A
AT1G07480	-0.476408	-1.39128	0.0134787	0.0627644		AT1G07480	-0.368251	-1.29079	0.486157	0.937782		AT1G07480	0.043232	1.03042	0.951604	0.992049
AT1G07490	-0.37686	-1.29851	0.246055	0.457564		AT1G07490	0.395116	1.31505	0.797216	0.987165		AT1G07490	0.390079	1.31047	0.665839	0.932655
AT1G07485	-0.245379	-1.1854	0.724243	0.854069		AT1G07485	0.188392	1.13949	0.918581	#N/A		AT1G07485	4.42964	21.5503	0.0876155	0.462594
AT1G07500	#N/A	#N/A	#N/A	#N/A		AT1G07500	-1.81777	-3.52535	0.484452	#N/A		AT1G07500	#N/A	#N/A	#N/A	#N/A
AT1G07510	0.0967785	1.06938	0.441987	0.647796		AT1G07510	0.0170914	1.01192	0.968987	0.99771		AT1G07510	0.932261	1.90826	0.0916747	0.471686
AT1G07520	-0.46724	-1.38246	0.305797	0.521967		AT1G07520	-0.375765	-1.29753	0.684808	0.972083		AT1G07520	0.160004	1.11729	0.863126	0.976844
AT1G07530	0.264543	1.20126	0.0932196	0.243639		AT1G07530	0.432627	1.34969	0.353319	0.893185		AT1G07530	0.45183	1.36777	0.317601	0.762044
AT1G07540	#N/A	#N/A	#N/A	#N/A		AT1G07540	#N/A	#N/A	#N/A	#N/A		AT1G07540	-0.893422	-1.85758	0.543998	#N/A
AT1G07550	#N/A	#N/A	#N/A	#N/A		AT1G07550	-5.33111	-40.2554	0.0749381	#N/A		AT1G07550	0.755136	1.68779	0.369802	0.798598
AT1G07560	#N/A	#N/A	#N/A	#N/A		AT1G07560	#N/A	#N/A	#N/A	#N/A		AT1G07560	0.313009	1.2423	0.726197	#N/A
AT1G07570	0.230435	1.17319	0.137882	0.315069		AT1G07570	0.17226	1.12682	0.710743	0.976507		AT1G07570	0.458227	1.37385	0.567259	0.898732
AT1G07580	#N/A	#N/A	#N/A	#N/A		AT1G07580	#N/A	#N/A	#N/A	#N/A		AT1G07580	0.797737	1.73837	0.49315	#N/A
AT1G07590	0.315838	1.24473	2.51104e-06	5.03097e-05		AT1G07590	0.479489	1.39425	0.231194	0.81224		AT1G07590	0.11939	1.08628	0.657512	0.930119
AT1G07600	#N/A	#N/A	#N/A	#N/A		AT1G07600	#N/A	#N/A	#N/A	#N/A		AT1G07600	#N/A	#N/A	#N/A	#N/A
AT1G07610	0.248662	1.18811	0.00560257	0.0322973		AT1G07610	0.188406	1.1395	0.644232	0.967665		AT1G07610	0.396672	1.31647	0.291139	0.739909
AT1G07615	0.627512	1.5449	0.0376455	0.131906		AT1G07615	-1.17471	-2.25748	0.198199	0.781235		AT1G07615	1.71141	3.27481	0.0727664	0.425368
AT1G07620	-0.260368	-1.19778	0.665407	0.818171		AT1G07620	2.15571	4.45588	0.0331675	0.390327		AT1G07620	-1.29404	-2.45214	0.179805	0.623906
AT1G07630	-0.0910583	-1.06515	0.699859	0.838575		AT1G07630	-0.556131	-1.47032	0.296651	0.8623		AT1G07630	-1.71586	-3.28494	0.035292	0.299147
AT1G07640	0.460653	1.37616	0.000438306	0.00423853		AT1G07640	0.475803	1.39069	0.32668	0.880705		AT1G07640	0.209475	1.15627	0.517749	0.877388
AT1G07650	0.557533	1.47175	0.00618861	0.0348869		AT1G07650	-0.515668	-1.42966	0.251972	0.826732		AT1G07650	-0.517709	-1.43168	0.279157	0.729161
AT1G07645	#N/A	#N/A	#N/A	#N/A		AT1G07645	4.94954	30.9001	0.110765	#N/A		AT1G07645	-0.876081	-1.83538	0.571612	#N/A
AT1G07660	-0.167634	-1.12322	0.107301	0.267187		AT1G07660	-0.433994	-1.35097	0.295386	0.860923		AT1G07660	-0.82114	-1.7668	0.01076	0.158496
AT1G07670	-0.301918	-1.23278	0.081167	0.222535		AT1G07670	-0.856528	-1.81068	0.0772767	0.563934		AT1G07670	0.0345603	1.02424	0.954022	0.992055
AT1G07680	#N/A	#N/A	#N/A	#N/A		AT1G07680	#N/A	#N/A	#N/A	#N/A		AT1G07680	0.835613	1.78461	0.390471	#N/A
AT1G07690	#N/A	#N/A	#N/A	#N/A		AT1G07690	#N/A	#N/A	#N/A	#N/A		AT1G07690	0.868222	1.82541	0.33777	#N/A
AT1G07700	0.345852	1.2709	0.000242835	0.00259273		AT1G07700	1.2156	2.32238	0.00887329	0.224154		AT1G07700	0.248692	1.18813	0.361539	0.794439
AT1G07705	-0.165754	-1.12175	0.370803	0.584538		AT1G07705	-0.248474	-1.18795	0.598524	0.961174		AT1G07705	-0.121396	-1.08779	0.784096	0.962088
AT1G07702	#N/A	#N/A	#N/A	#N/A		AT1G07702	#N/A	#N/A	#N/A	#N/A		AT1G07702	#N/A	#N/A	#N/A	#N/A
AT1G07710	2.47556	5.56183	0.100187	0.255566		AT1G07710	#N/A	#N/A	#N/A	#N/A		AT1G07710	2.55989	5.89664	0.309739	#N/A
AT1G07720	0.120755	1.0873	0.423097	0.631502		AT1G07720	-0.0430901	-1.03032	0.925659	0.997095		AT1G07720	-0.253026	-1.1917	0.530164	0.882822
AT1G07725	-1.62396	-3.08219	0.569903	#N/A		AT1G07725	#N/A	#N/A	#N/A	#N/A		AT1G07725	1.46928	2.76883	0.195422	#N/A
AT1G07728	-0.000155231	-1.00011	0.999618	0.999669		AT1G07728	-0.879149	-1.83929	0.22417	0.805988		AT1G07728	-0.178916	-1.13203	0.84299	0.97395
AT1G07740	-1.12779	-2.18523	0.0903638	0.238564		AT1G07740	-0.745245	-1.67626	0.640169	0.966494		AT1G07740	3.18195	9.07531	0.000580229	0.0296464
AT1G07730	1.30705	2.47434	0.160204	0.346907		AT1G07730	8.1054	275.403	0.00359115	0.143654		AT1G07730	5.16639	35.9118	0.000376951	0.0219454
AT1G07745	-0.332827	-1.25948	0.487715	0.686407		AT1G07745	-0.11675	-1.08429	0.904796	0.996348		AT1G07745	-0.698297	-1.62259	0.347214	0.785265
AT1G07747	#N/A	#N/A	#N/A	#N/A		AT1G07747	#N/A	#N/A	#N/A	#N/A		AT1G07747	-1.98039	-3.946	0.458817	#N/A
AT1G07750	0.0679623	1.04824	0.664641	0.817736		AT1G07750	0.111815	1.08059	0.8159	0.989228		AT1G07750	0.0165529	1.01154	0.969739	0.994135
AT1G07760	#N/A	#N/A	#N/A	#N/A		AT1G07760	#N/A	#N/A	#N/A	#N/A		AT1G07760	-0.255709	-1.19392	0.884915	#N/A
AT1G07770	-0.118783	-1.08582	0.0849345	0.229307		AT1G07770	-0.00173337	-1.0012	0.996654	0.999367		AT1G07770	-0.735677	-1.66518	0.00376593	0.0906029
AT1G07780	-0.29602	-1.22775	0.147159	0.328448		AT1G07780	-0.159517	-1.11691	0.7539	0.980548		AT1G07780	0.134451	1.09768	0.62212	0.918859
AT1G07790	-0.143049	-1.10424	0.0944453	0.245734		AT1G07790	-0.615223	-1.5318	0.150658	0.711028		AT1G07790	-0.582918	-1.49788	0.0592334	0.387605
AT1G07795	2.16609	4.48804	0.388946	#N/A		AT1G07795	-5.78793	-55.2512	0.0626493	#N/A		AT1G07795	0.4228	1.34053	0.729625	#N/A
AT1G07810	0.0675949	1.04797	0.751233	0.87177		AT1G07810	0.683719	1.60627	0.132258	0.68549		AT1G07810	-0.173766	-1.128	0.703115	0.941956
AT1G07820	-0.371698	-1.29387	1.68201e-06	3.5572e-05		AT1G07820	-0.0312884	-1.02192	0.936477	0.99771		AT1G07820	0.275443	1.21037	0.316351	0.760763
AT1G07830	-0.436301	-1.35313	0.0142045	0.0652384		AT1G07830	0.284495	1.21798	0.635549	0.96591		AT1G07830	-0.285584	-1.2189	0.66831	0.932705
AT1G07840	-0.100903	-1.07244	0.603137	0.774276		AT1G07840	-0.0759726	-1.05407	0.892898	0.99517		AT1G07840	-0.462869	-1.37828	0.440504	0.837406
AT1G07850	#N/A	#N/A	#N/A	#N/A		AT1G07850	5.62053	49.1981	0.0714824	#N/A		AT1G07850	1.93541	3.82488	0.467133	#N/A
AT1G07870	-0.0445216	-1.03134	0.83766	0.917138		AT1G07870	-1.89812	-3.72727	0.0442646	0.444249		AT1G07870	-0.719367	-1.64646	0.452643	0.844701
AT1G07860	#N/A	#N/A	#N/A	#N/A		AT1G07860	4.73608	26.6502	0.120071	#N/A		AT1G07860	#N/A	#N/A	#N/A	#N/A
AT1G07880	-0.213117	-1.15919	0.529283	0.719273		AT1G07880	0.936914	1.91443	0.497104	0.942084		AT1G07880	-1.34975	-2.54868	0.111677	0.514543
AT1G07885	#N/A	#N/A	#N/A	#N/A		AT1G07885	-4.89783	-29.8122	0.10787	#N/A		AT1G07885	5.58827	48.11	0.0302386	0.278762
AT1G07890	0.00336988	1.00234	0.960133	0.980752		AT1G07890	0.305033	1.23545	0.442419	0.92598		AT1G07890	0.271887	1.20739	0.286388	0.736328
AT1G07900	-2.38447	-5.22152	0.386343	#N/A		AT1G07900	-4.07776	-16.8861	0.016114	0.293055		AT1G07900	-0.647005	-1.56591	0.629845	0.921563
AT1G07901	#N/A	#N/A	#N/A	#N/A		AT1G07901	#N/A	#N/A	#N/A	#N/A		AT1G07901	#N/A	#N/A	#N/A	#N/A
AT1G07910	-0.466848	-1.38209	0.0526657	0.165953		AT1G07910	-0.385453	-1.30627	0.549303	0.950966		AT1G07910	1.68208	3.20889	0.0113305	0.162237
AT1G07920	0.00163548	1.00113	0.981179	0.990587		AT1G07920	0.715465	1.64201	0.0630702	0.521092		AT1G07920	0.464667	1.38	0.123562	0.536601
AT1G07930	-0.0573504	-1.04055	0.430851	0.638423		AT1G07930	0.191975	1.14233	0.63542	0.96591		AT1G07930	0.501657	1.41584	0.0762969	0.434437
AT1G07940	-0.29906	-1.23034	3.33156e-05	0.000484201		AT1G07940	0.0342767	1.02404	0.929466	0.997146		AT1G07940	-0.201046	-1.14953	0.502348	0.871618
AT1G07950	0.423341	1.34103	0.0267271	0.103272		AT1G07950	-0.491056	-1.40547	0.349508	0.892067		AT1G07950	-0.412962	-1.33142	0.313909	0.759496
AT1G07960	0.245284	1.18533	0.101543	0.257391		AT1G07960	0.0245795	1.01718	0.954972	0.99771		AT1G07960	-0.440276	-1.35686	0.216111	0.668736
AT1G07970	-0.132848	-1.09646	0.549247	0.734618		AT1G07970	0.426205	1.34369	0.395573	0.909382		AT1G07970	0.153365	1.11216	0.811588	0.966141
AT1G07980	-0.366865	-1.28955	0.0793173	0.218827		AT1G07980	0.54362	1.45763	0.369948	0.900855		AT1G07980	0.243432	1.18381	0.684732	0.93707
AT1G07985	1.2997	2.46178	0.0804387	0.221079		AT1G07985	1.17789	2.26246	0.0873132	0.591597		AT1G07985	1.76886	3.40785	0.503548	#N/A
AT1G07990	-0.0336815	-1.02362	0.824163	0.910346		AT1G07990	-0.291222	-1.22368	0.540917	0.94859		AT1G07990	1.0688	2.09769	0.0901616	0.469585
AT1G08000	-0.38461	-1.30551	0.0722465	0.205657		AT1G08000	-0.400076	-1.31958	0.572134	0.955861		AT1G08000	-0.943183	-1.92277	0.222269	0.673604
AT1G08005	-1.62396	-3.0822	0.569903	#N/A		AT1G08005	#N/A	#N/A	#N/A	#N/A		AT1G08005	1.76886	3.40785	0.503548	#N/A
AT1G08010	-0.0873032	-1.06238	0.613699	0.782873		AT1G08010	-0.38887	-1.30937	0.522382	0.945827		AT1G08010	0.436757	1.35356	0.45403	0.845616
AT1G08030	0.175282	1.12918	0.528031	0.718489		AT1G08030	-0.923621	-1.89687	0.14963	0.710185		AT1G08030	0.388916	1.30941	0.602205	0.911574
AT1G08032	2.16609	4.48804	0.388946	#N/A		AT1G08032	#N/A	#N/A	#N/A	#N/A		AT1G08032	0.244441	1.18463	0.775534	0.961551
AT1G08035	2.16609	4.48804	0.388946	#N/A		AT1G08035	#N/A	#N/A	#N/A	#N/A		AT1G08035	-1.95571	-3.87908	0.045951	#N/A
AT1G08040	0.12932	1.09378	0.350313	0.566215		AT1G08040	0.288866	1.22168	0.587235	0.960411		AT1G08040	0.244319	1.18453	0.622593	0.919015
AT1G08050	0.981292	1.97423	0.0166932	0.073595		AT1G08050	1.40377	2.64592	0.103268	0.631089		AT1G08050	-0.326375	-1.25386	0.685302	0.93707
AT1G08060	0.102085	1.07332	0.560707	0.74252		AT1G08060	0.855542	1.80944	0.362988	0.898418		AT1G08060	1.71702	3.28757	0.0910071	0.470798
AT1G08065	#N/A	#N/A	#N/A	#N/A		AT1G08065	#N/A	#N/A	#N/A	#N/A		AT1G08065	-0.335767	-1.26205	0.676106	0.934243
AT1G08070	2.01922	4.05364	0.0198002	0.0834595		AT1G08070	-0.772697	-1.70846	0.688114	0.972675		AT1G08070	3.72597	13.2321	0.000515664	0.027448
AT1G08080	#N/A	#N/A	#N/A	#N/A		AT1G08080	#N/A	#N/A	#N/A	#N/A		AT1G08080	0.939638	1.91805	0.317233	0.761907
AT1G08090	2.19579	4.58141	0.000923263	0.00773096		AT1G08090	-1.12062	-2.17441	0.017262	0.300374		AT1G08090	0.892428	1.8563	0.330752	0.772727
AT1G08100	-1.62396	-3.08219	0.569903	#N/A		AT1G08100	#N/A	#N/A	#N/A	#N/A		AT1G08100	0.116141	1.08383	0.893284	0.984375
AT1G08110	0.30538	1.23574	0.000386004	0.0038243		AT1G08110	0.468226	1.38341	0.311072	0.871857		AT1G08110	0.19899	1.14789	0.450827	0.844114
AT1G08115	2.3329	5.03818	6.55298e-15	6.61817e-13		AT1G08115	5.08392	33.9165	0.0858901	#N/A		AT1G08115	1.75783	3.38188	0.0788906	0.441054
AT1G08120	0.0185883	1.01297	0.989921	#N/A		AT1G08120	5.5874	48.0813	0.0660911	#N/A		AT1G08120	1.76876	3.40762	0.503574	#N/A
AT1G08125	0.246231	1.1861	0.212298	0.416278		AT1G08125	0.255578	1.19381	0.697157	0.975241		AT1G08125	1.02734	2.03827	0.123648	0.536724
AT1G08130	0.214466	1.16027	0.0923673	0.242142		AT1G08130	-0.113877	-1.08213	0.812008	0.988483		AT1G08130	0.853383	1.80673	0.121328	0.53218
AT1G08135	2.16618	4.48832	0.388923	#N/A		AT1G08135	#N/A	#N/A	#N/A	#N/A		AT1G08135	0.945362	1.92567	0.22902	0.681555
AT1G08140	#N/A	#N/A	#N/A	#N/A		AT1G08140	#N/A	#N/A	#N/A	#N/A		AT1G08140	-0.29082	-1.22334	0.745645	#N/A
AT1G08150	#N/A	#N/A	#N/A	#N/A		AT1G08150	#N/A	#N/A	#N/A	#N/A		AT1G08150	-3.27238	-9.66236	0.19072	#N/A
AT1G08160	0.0594221	1.04205	0.78596	0.890492		AT1G08160	0.557599	1.47182	0.414318	0.914666		AT1G08160	-0.106801	-1.07684	0.79463	0.963724
AT1G08165	-0.867493	-1.82449	0.0745526	0.209931		AT1G08165	-0.8381	-1.78769	0.37922	0.904525		AT1G08165	1.93585	3.82603	0.0128007	0.173538
AT1G08170	0.97581	1.96675	0.224555	0.430516		AT1G08170	#N/A	#N/A	#N/A	#N/A		AT1G08170	1.76888	3.40788	0.503544	#N/A
AT1G08180	0.0183302	1.01279	0.942988	0.97211		AT1G08180	-0.146052	-1.10654	0.821666	0.989445		AT1G08180	1.85242	3.61105	0.0401227	0.320851
AT1G08190	0.429187	1.34647	5.89825e-06	0.000107728		AT1G08190	0.085573	1.06111	0.842478	0.990658		AT1G08190	1.37253	2.58924	0.000965331	0.039533
AT1G08200	-0.0627094	-1.04443	0.467221	0.669318		AT1G08200	0.00615195	1.00427	0.987957	0.999295		AT1G08200	-0.123956	-1.08972	0.656874	0.929862
AT1G08210	0.286489	1.21967	0.0874505	0.233462		AT1G08210	0.239428	1.18052	0.696493	0.975211		AT1G08210	0.419022	1.33702	0.51793	0.877544
AT1G08220	-0.21934	-1.1642	0.32654	0.542452		AT1G08220	-0.998252	-1.99758	0.0615404	0.516083		AT1G08220	-0.670347	-1.59146	0.0732169	0.4264
AT1G08230	0.052652	1.03717	0.838015	0.917253		AT1G08230	-0.489321	-1.40378	0.262712	0.84002		AT1G08230	0.993488	1.99099	0.0259411	0.256422
AT1G08240	2.16618	4.48832	0.388923	#N/A		AT1G08240	#N/A	#N/A	#N/A	#N/A		AT1G08240	1.85276	3.6119	0.157073	#N/A
AT1G08250	0.145207	1.10589	0.207435	0.409226		AT1G08250	0.229075	1.17208	0.629946	0.965296		AT1G08250	-0.722477	-1.65001	0.0426626	0.331507
AT1G08260	-0.52155	-1.4355	0.0301915	0.11289		AT1G08260	-1.08408	-2.12003	0.475743	0.934519		AT1G08260	0.248657	1.1881	0.771635	0.961147
AT1G08270	-4.51578	-22.8763	0.101132	0.256819		AT1G08270	-4.26923	-19.2826	0.0514287	#N/A		AT1G08270	-0.59094	-1.50623	0.629274	#N/A
AT1G08280	0.0252808	1.01768	0.924011	0.962116		AT1G08280	-0.121371	-1.08777	0.858331	0.993349		AT1G08280	-1.16001	-2.23459	0.0571295	0.381492
AT1G08290	0.407117	1.32603	0.689102	0.831248		AT1G08290	0.427316	1.34473	0.782205	0.9863		AT1G08290	-0.476471	-1.39134	0.601602	0.911023
AT1G08300	-1.02068	-2.02888	0.16801	0.357569		AT1G08300	0.196081	1.14558	0.864905	0.993912		AT1G08300	1.30979	2.47906	0.227438	0.67924
AT1G08310	2.08493	4.24254	0.160697	0.347536		AT1G08310	0.7054	1.6306	0.669884	0.971096		AT1G08310	1.09528	2.13654	0.334471	#N/A
AT1G08315	0.704054	1.62908	0.00393975	0.0244935		AT1G08315	0.472768	1.38777	0.406844	0.911952		AT1G08315	-0.577099	-1.49185	0.479343	0.859837
AT1G08320	-2.88001	-7.36154	0.289821	#N/A		AT1G08320	0.435178	1.35208	0.579287	0.95734		AT1G08320	0.297812	1.22928	0.649979	0.927064
AT1G08340	-0.224796	-1.16861	0.417235	0.626549		AT1G08340	-0.933614	-1.91005	0.533833	0.947309		AT1G08340	2.66401	6.33794	0.0130035	0.174865
AT1G08350	0.58935	1.50457	0.189974	0.386568		AT1G08350	0.530313	1.44424	0.387301	0.906308		AT1G08350	-0.49387	-1.40822	0.4104	0.822047
AT1G08360	0.21246	1.15866	0.00346736	0.022253		AT1G08360	0.139236	1.10132	0.723556	0.977467		AT1G08360	-0.297638	-1.22913	0.213987	0.66554
AT1G08370	-0.469968	-1.38508	0.00421226	0.0257524		AT1G08370	0.453026	1.36891	0.337535	0.887198		AT1G08370	-0.131875	-1.09572	0.804179	0.965305
AT1G08380	0.07479	1.05321	0.265116	0.477812		AT1G08380	0.634509	1.55241	0.12761	0.679278		AT1G08380	0.656711	1.57648	0.0046025	0.101847
AT1G08390	-0.360205	-1.28361	0.0675084	0.196895		AT1G08390	0.357691	1.28137	0.483522	0.936959		AT1G08390	-0.136283	-1.09907	0.740666	0.952787
AT1G08400	-0.328605	-1.2558	0.354511	0.57007		AT1G08400	-0.389833	-1.31024	0.738785	0.979436		AT1G08400	-1.34644	-2.54283	0.230727	0.683505
AT1G08410	-0.197449	-1.14667	0.316767	0.531569		AT1G08410	-0.832675	-1.78098	0.117963	0.660591		AT1G08410	0.497522	1.41179	0.502549	0.871618
AT1G08420	-0.351447	-1.27584	0.0160737	0.0715575		AT1G08420	-1.24029	-2.36247	0.0236069	0.338782		AT1G08420	-0.753851	-1.68629	0.112391	0.515823
AT1G08430	-1.62383	-3.08193	0.569936	#N/A		AT1G08430	1.93717	3.82954	0.485506	#N/A		AT1G08430	-0.0793069	-1.05651	0.924064	0.986769
AT1G08440	1.03292	2.04617	0.457056	#N/A		AT1G08440	#N/A	#N/A	#N/A	#N/A		AT1G08440	0.652226	1.57159	0.234933	0.687453
AT1G08450	0.426871	1.34432	5.8232e-07	1.40573e-05		AT1G08450	0.642651	1.56119	0.346456	0.891178		AT1G08450	-0.0243202	-1.017	0.96159	0.992977
AT1G08460	-0.486528	-1.40107	0.0169838	0.074511		AT1G08460	-0.0887681	-1.06346	0.848482	0.991114		AT1G08460	-0.196154	-1.14564	0.629716	0.921563
AT1G08465	0.190137	1.14087	0.246284	0.457724		AT1G08465	0.0941801	1.06746	0.861247	0.993912		AT1G08465	0.249941	1.18916	0.548501	0.890422
AT1G08470	-0.379098	-1.30053	0.00138267	0.0106872		AT1G08470	-0.013368	-1.00931	0.982404	0.998945		AT1G08470	-0.152062	-1.11116	0.781941	0.962088
AT1G08480	-0.466278	-1.38154	1.68772e-06	3.56197e-05		AT1G08480	0.0538152	1.03801	0.895439	0.99517		AT1G08480	-0.200816	-1.14935	0.448276	0.842568
AT1G08490	0.141281	1.10288	0.270374	0.483881		AT1G08490	0.613993	1.53049	0.205451	0.789477		AT1G08490	-0.0450579	-1.03172	0.895535	0.984539
AT1G08500	1.81169	3.51053	0.027261	0.104783		AT1G08500	-0.835414	-1.78437	0.223609	0.805717		AT1G08500	1.70503	3.26036	0.0580362	0.383414
AT1G08510	0.0275699	1.01929	0.763216	0.878415		AT1G08510	-0.042899	-1.03018	0.929441	0.997146		AT1G08510	-0.471192	-1.38625	0.240921	0.693136
AT1G08520	-0.200009	-1.14871	0.0145026	0.0661474		AT1G08520	0.326457	1.25393	0.408292	0.911952		AT1G08520	0.525946	1.43988	0.0908536	0.470736
AT1G08530	0.351398	1.2758	0.0413855	0.1406		AT1G08530	0.0601464	1.04257	0.913662	0.996829		AT1G08530	0.832729	1.78105	0.0818619	0.449479
AT1G08540	-0.0219201	-1.01531	0.791843	0.893239		AT1G08540	-0.391583	-1.31183	0.574489	0.956448		AT1G08540	1.50953	2.84717	0.018312	0.212343
AT1G08550	0.565744	1.48015	4.80167e-06	8.95843e-05		AT1G08550	0.0953675	1.06834	0.842924	0.990658		AT1G08550	1.16866	2.24803	0.0157129	0.194415
AT1G08560	0.151184	1.11048	0.199987	0.400319		AT1G08560	-0.553868	-1.46802	0.186146	0.764346		AT1G08560	1.30108	2.46413	0.0356489	0.300388
AT1G08570	0.426181	1.34367	2.98018e-06	5.88161e-05		AT1G08570	0.907371	1.87562	0.0619164	0.517866		AT1G08570	0.858031	1.81256	0.0165331	0.200393
AT1G08580	-0.166868	-1.12262	0.126719	0.298265		AT1G08580	-1.29406	-2.45217	0.0954756	0.610706		AT1G08580	-0.00556876	-1.00387	0.985297	0.997502
AT1G08592	0.803446	1.74526	0.16552	0.354137		AT1G08592	1.72394	3.30336	0.399098	#N/A		AT1G08592	-0.0850256	-1.06071	0.949401	#N/A
AT1G08590	-0.349714	-1.27431	0.795461	0.895178		AT1G08590	0.455105	1.37088	0.767302	0.982884		AT1G08590	-0.512738	-1.42676	0.410514	0.822047
AT1G08600	0.625268	1.5425	0.000432552	0.00419313		AT1G08600	0.80703	1.74961	0.150162	0.710621		AT1G08600	0.441653	1.35816	0.63075	0.921618
AT1G08610	0.103849	1.07464	0.666529	0.818889		AT1G08610	-1.09026	-2.12912	0.271232	0.843662		AT1G08610	1.12438	2.18008	0.193578	0.640046
AT1G08620	-0.376065	-1.2978	0.0277092	0.106073		AT1G08620	0.00245025	1.0017	0.997059	0.999367		AT1G08620	0.280568	1.21467	0.678759	0.935771
AT1G08630	2.27315	4.83377	0.00307155	0.0202266		AT1G08630	3.08643	8.49393	7.08284e-05	0.0141972		AT1G08630	1.02958	2.04143	0.148161	0.577754
AT1G08640	0.0919398	1.0658	0.293368	0.50899		AT1G08640	-0.110026	-1.07925	0.772193	0.98386		AT1G08640	-0.123941	-1.08971	0.652971	0.927734
AT1G08650	1.02127	2.0297	0.0127424	0.0602281		AT1G08650	0.83858	1.78829	0.225963	0.806777		AT1G08650	-1.07869	-2.11211	0.0524491	0.365591
AT1G08660	-0.480518	-1.39524	0.00298047	0.0197475		AT1G08660	-0.532803	-1.44674	0.498899	0.942953		AT1G08660	-0.31835	-1.2469	0.70198	0.941956
AT1G08670	#N/A	#N/A	#N/A	#N/A		AT1G08670	-3.55112	-11.7218	0.0105506	0.241694		AT1G08670	-0.319692	-1.24806	0.790048	#N/A
AT1G08680	-0.0649998	-1.04608	0.721772	0.852271		AT1G08680	0.23857	1.17982	0.621869	0.964346		AT1G08680	0.569877	1.4844	0.215202	0.667546
AT1G08695	#N/A	#N/A	#N/A	#N/A		AT1G08695	#N/A	#N/A	#N/A	#N/A		AT1G08695	-0.587011	-1.50213	0.52337	0.880143
AT1G08700	-0.408406	-1.32722	0.0017264	0.0127912		AT1G08700	-0.581046	-1.49593	0.164786	0.734368		AT1G08700	-1.33253	-2.51844	0.000657807	0.0320494
AT1G08710	-0.248743	-1.18817	0.381956	0.594731		AT1G08710	0.19359	1.14361	0.789052	0.986853		AT1G08710	-0.0227267	-1.01588	0.976279	0.995196
AT1G08720	0.23743	1.17889	0.29878	0.515052		AT1G08720	0.737383	1.66715	0.11966	0.663537		AT1G08720	-0.659696	-1.57975	0.249285	0.69991
AT1G08730	-0.503722	-1.41787	0.315255	0.530742		AT1G08730	#N/A	#N/A	#N/A	#N/A		AT1G08730	-0.305339	-1.23571	0.764898	0.959627
AT1G08750	0.108071	1.07779	0.570883	0.74982		AT1G08750	0.584051	1.49905	0.458018	0.928101		AT1G08750	-0.152445	-1.11145	0.758559	0.958616
AT1G08760	-0.520779	-1.43473	0.123986	0.294316		AT1G08760	0.316231	1.24507	0.567892	0.955051		AT1G08760	0.0279464	1.01956	0.973674	0.994938
AT1G08770	-0.11965	-1.08647	0.557447	0.740333		AT1G08770	0.0741254	1.05272	0.857397	0.993046		AT1G08770	-0.467857	-1.38305	0.201138	0.649688
AT1G08780	-0.0285972	-1.02002	0.829695	0.912586		AT1G08780	-0.411973	-1.3305	0.37747	0.903745		AT1G08780	-0.626066	-1.54335	0.156223	0.589208
AT1G08790	#N/A	#N/A	#N/A	#N/A		AT1G08790	#N/A	#N/A	#N/A	#N/A		AT1G08790	#N/A	#N/A	#N/A	#N/A
AT1G08800	-0.00326005	-1.00226	0.990468	0.994559		AT1G08800	0.173294	1.12763	0.762867	0.982326		AT1G08800	1.8191	3.5286	0.0121911	0.169191
AT1G08810	-0.00964588	-1.00671	0.966122	0.982997		AT1G08810	-1.17816	-2.26288	0.0673945	0.538018		AT1G08810	-0.266558	-1.20293	0.717027	0.946413
AT1G08820	-0.795654	-1.73586	1.46551e-06	3.15323e-05		AT1G08820	-0.626412	-1.54372	0.132675	0.685916		AT1G08820	-0.977059	-1.96845	0.0176368	0.208447
AT1G08830	0.529727	1.44366	3.44284e-12	2.2717e-10		AT1G08830	0.0178649	1.01246	0.965543	0.99771		AT1G08830	0.39716	1.31691	0.133484	0.552298
AT1G08840	-0.620316	-1.53721	0.192108	0.389789		AT1G08840	-2.53715	-5.8044	0.0765766	0.562281		AT1G08840	-1.54053	-2.90901	0.0830594	0.452003
AT1G08845	-0.500649	-1.41485	0.0332729	0.121006		AT1G08845	-2.04648	-4.13096	0.000847225	0.0685249		AT1G08845	-1.08983	-2.12849	0.0847655	0.456919
AT1G08860	#N/A	#N/A	#N/A	#N/A		AT1G08860	#N/A	#N/A	#N/A	#N/A		AT1G08860	3.0679	8.38552	0.21382	#N/A
AT1G08870	2.1661	4.48808	0.388943	#N/A		AT1G08870	#N/A	#N/A	#N/A	#N/A		AT1G08870	#N/A	#N/A	#N/A	#N/A
AT1G08880	-0.067733	-1.04807	0.441039	0.646805		AT1G08880	-0.367693	-1.29029	0.368483	0.900758		AT1G08880	-0.0730738	-1.05196	0.787163	0.962859
AT1G08890	1.01339	2.01865	0.140501	0.318906		AT1G08890	-1.13758	-2.20011	0.0304011	0.377969		AT1G08890	0.560607	1.47489	0.0843965	0.455497
AT1G08900	-0.560423	-1.4747	0.0172427	0.0754465		AT1G08900	-0.228412	-1.17154	0.692459	0.973714		AT1G08900	0.00505088	1.00351	0.989477	0.998274
AT1G08910	0.234412	1.17643	0.255109	0.467065		AT1G08910	-0.316707	-1.24548	0.666379	0.971096		AT1G08910	-0.0878944	-1.06282	0.91968	0.986769
AT1G08920	0.340309	1.26603	0.182017	0.375589		AT1G08920	-0.323144	-1.25105	0.499381	0.942953		AT1G08920	0.329777	1.25682	0.428743	0.830403
AT1G08930	0.658617	1.57857	1.3716e-07	3.9066e-06		AT1G08930	0.257573	1.19547	0.595124	0.961174		AT1G08930	-0.587239	-1.50237	0.0400984	0.320851
AT1G08940	0.271475	1.20704	0.475828	0.676653		AT1G08940	-0.0805518	-1.05742	0.90905	0.996829		AT1G08940	1.51613	2.86022	0.170679	0.611981
AT1G08950	#N/A	#N/A	#N/A	#N/A		AT1G08950	#N/A	#N/A	#N/A	#N/A		AT1G08950	1.12271	2.17755	0.207976	0.658424
AT1G08960	1.05317	2.07509	3.27135e-06	6.40518e-05		AT1G08960	-0.822577	-1.76856	0.127344	0.678713		AT1G08960	-0.471825	-1.38686	0.283151	0.733053
AT1G08970	0.133222	1.09674	0.319803	0.534629		AT1G08970	-0.860607	-1.8158	0.063718	0.523495		AT1G08970	-0.588152	-1.50332	0.0623206	0.39564
AT1G08980	1.03083	2.0432	7.64466e-11	4.07887e-09		AT1G08980	0.702796	1.62766	0.101534	0.626856		AT1G08980	0.759999	1.69349	0.00422697	0.0966981
AT1G08985	#N/A	#N/A	#N/A	#N/A		AT1G08985	#N/A	#N/A	#N/A	#N/A		AT1G08985	1.0008	2.00111	0.281418	0.731469
AT1G08990	#N/A	#N/A	#N/A	#N/A		AT1G08990	-1.05478	-2.07741	0.508677	0.943285		AT1G08990	-0.0790444	-1.05632	0.935388	#N/A
AT1G09000	-0.997564	-1.99663	0.0613433	0.184179		AT1G09000	0.987557	1.98282	0.534699	0.947309		AT1G09000	-0.0118828	-1.00827	0.989314	0.998274
AT1G09010	-0.199121	-1.148	0.115215	0.279975		AT1G09010	0.413479	1.33189	0.377415	0.903745		AT1G09010	0.16621	1.12211	0.635125	0.923366
AT1G09020	-0.425538	-1.34307	0.271497	0.485017		AT1G09020	0.112843	1.08136	0.819833	0.989445		AT1G09020	-0.217121	-1.16241	0.649185	0.926991
AT1G09026	#N/A	#N/A	#N/A	#N/A		AT1G09026	#N/A	#N/A	#N/A	#N/A		AT1G09026	#N/A	#N/A	#N/A	#N/A
AT1G09030	#N/A	#N/A	#N/A	#N/A		AT1G09030	#N/A	#N/A	#N/A	#N/A		AT1G09030	#N/A	#N/A	#N/A	#N/A
AT1G09040	0.00361085	1.00251	0.994884	0.997333		AT1G09040	0.490162	1.4046	0.721767	0.977264		AT1G09040	3.90349	14.9646	0.00112784	0.0430926
AT1G09050	-2.40175	-5.28444	0.10437	0.262161		AT1G09050	2.00335	4.00929	0.347269	#N/A		AT1G09050	-0.964759	-1.95174	0.415957	#N/A
AT1G09060	-0.0343694	-1.02411	0.836518	0.916352		AT1G09060	-0.921987	-1.89472	0.0864286	0.589372		AT1G09060	2.18762	4.55554	0.00325546	0.0842453
AT1G09070	0.845426	1.7968	1.77214e-15	1.9065e-13		AT1G09070	0.789765	1.72879	0.0542215	0.485623		AT1G09070	-0.93896	-1.91715	0.00389443	0.0920839
AT1G09080	0.41563	1.33388	0.677468	0.824804		AT1G09080	0.945131	1.92536	0.638635	#N/A		AT1G09080	-0.0571726	-1.04042	0.962811	0.99316
AT1G09090	#N/A	#N/A	#N/A	#N/A		AT1G09090	-7.19926	-146.958	0.0144148	0.279642		AT1G09090	-0.0125731	-1.00875	0.988476	0.998274
AT1G09100	0.74957	1.68129	0.000121021	0.00145896		AT1G09100	1.12404	2.17956	0.0224885	0.331865		AT1G09100	0.259331	1.19692	0.548006	0.890028
AT1G09110	#N/A	#N/A	#N/A	#N/A		AT1G09110	#N/A	#N/A	#N/A	#N/A		AT1G09110	0.136714	1.0994	0.938296	#N/A
AT1G09130	-0.317096	-1.24582	0.000330478	0.00336167		AT1G09130	0.485593	1.40016	0.228361	0.80938		AT1G09130	0.282891	1.21663	0.357407	0.791682
AT1G09140	0.565052	1.47944	1.01841e-06	2.28184e-05		AT1G09140	0.359484	1.28297	0.390597	0.908522		AT1G09140	-0.103713	-1.07454	0.723325	0.9478
AT1G09150	0.10747	1.07734	0.349716	0.565435		AT1G09150	0.1794	1.13241	0.658399	0.970315		AT1G09150	0.0244996	1.01713	0.938408	0.989278
AT1G09155	-0.935837	-1.913	0.541174	0.728496		AT1G09155	1.17646	2.26021	0.574355	#N/A		AT1G09155	-1.18733	-2.27731	0.233152	0.686139
AT1G09157	3.50347	11.341	0.142359	#N/A		AT1G09157	1.93717	3.82954	0.485585	#N/A		AT1G09157	1.76886	3.40785	0.503548	#N/A
AT1G09160	0.0298737	1.02092	0.869203	0.93513		AT1G09160	-0.882486	-1.84355	0.0666339	0.534724		AT1G09160	-0.18313	-1.13534	0.670619	0.932705
AT1G09170	2.16609	4.48804	0.388946	#N/A		AT1G09170	#N/A	#N/A	#N/A	#N/A		AT1G09170	-1.03702	-2.05199	0.218072	0.670212
AT1G09176	-2.38447	-5.22152	0.386343	#N/A		AT1G09176	-0.57423	-1.48888	0.726458	0.977784		AT1G09176	-1.2095	-2.31258	0.220093	#N/A
AT1G09180	-0.133238	-1.09675	0.886106	0.94395		AT1G09180	0.182518	1.13486	0.902206	0.995906		AT1G09180	-0.349059	-1.27373	0.648093	0.926714
AT1G09190	0.0650275	1.0461	0.894	0.948323		AT1G09190	-2.38361	-5.21841	0.0255971	0.351479		AT1G09190	-0.90968	-1.87863	0.31977	0.764203
AT1G09195	1.43621	2.70609	4.32047e-05	0.000602704		AT1G09195	2.27303	4.83336	0.0826787	0.581938		AT1G09195	0.771412	1.70694	0.293076	0.741218
AT1G09200	-0.404379	-1.32352	3.94723e-08	1.29793e-06		AT1G09200	-1.30373	-2.46867	0.00668445	0.193285		AT1G09200	0.392821	1.31296	0.219292	0.671389
AT1G09210	-0.311419	-1.24093	0.000810974	0.00695848		AT1G09210	0.00242304	1.00168	0.996864	0.999367		AT1G09210	-0.00994564	-1.00692	0.983258	0.997282
AT1G09220	1.58851	3.00738	0.0110999	0.0541722		AT1G09220	0.58896	1.50416	0.668671	0.971096		AT1G09220	0.340326	1.26604	0.748292	0.955227
AT1G09230	0.0222846	1.01557	0.915718	0.95869		AT1G09230	1.55879	2.94607	0.0416228	0.432919		AT1G09230	0.830536	1.77835	0.15336	0.584741
AT1G09240	0.14852	1.10843	0.351741	0.567505		AT1G09240	1.28234	2.43234	0.00717931	0.199169		AT1G09240	0.282898	1.21664	0.533136	0.883502
AT1G09245	#N/A	#N/A	#N/A	#N/A		AT1G09245	#N/A	#N/A	#N/A	#N/A		AT1G09245	0.165289	1.12139	0.867154	#N/A
AT1G09250	0.00879263	1.00611	0.965826	0.98299		AT1G09250	1.4886	2.80617	0.0116462	0.255675		AT1G09250	-0.974424	-1.96486	0.174638	0.616066
AT1G09260	#N/A	#N/A	#N/A	#N/A		AT1G09260	#N/A	#N/A	#N/A	#N/A		AT1G09260	-1.98039	-3.946	0.458817	#N/A
AT1G09270	-0.129128	-1.09363	0.291192	0.50678		AT1G09270	0.317341	1.24603	0.482262	0.936865		AT1G09270	0.0855373	1.06108	0.798643	0.964211
AT1G09280	-0.506812	-1.42091	0.0820055	0.223871		AT1G09280	-1.33894	-2.52965	0.0243898	0.343345		AT1G09280	0.518972	1.43293	0.513764	0.876454
AT1G09290	-0.623814	-1.54094	0.00326012	0.0211657		AT1G09290	-0.961534	-1.94738	0.127009	0.678396		AT1G09290	-0.0704413	-1.05004	0.874941	0.979753
AT1G09300	-0.0372301	-1.02614	0.87993	0.941429		AT1G09300	0.592359	1.50771	0.339661	0.888978		AT1G09300	-0.11352	-1.08186	0.849758	0.975233
AT1G09310	-0.00701985	-1.00488	0.916414	0.958796		AT1G09310	-0.244041	-1.18431	0.586895	0.960411		AT1G09310	0.089612	1.06408	0.712836	0.945245
AT1G09320	-0.0985018	-1.07066	0.751211	0.87177		AT1G09320	-1.52947	-2.88679	0.0335152	0.392915		AT1G09320	0.364314	1.28727	0.729567	0.949306
AT1G09330	0.160838	1.11794	0.261945	0.474227		AT1G09330	0.484652	1.39925	0.290859	0.857011		AT1G09330	-0.194886	-1.14463	0.608324	0.913398
AT1G09340	-0.273903	-1.20907	4.97592e-05	0.000678831		AT1G09340	-0.142619	-1.10391	0.710513	0.976507		AT1G09340	0.070305	1.04994	0.793424	0.963548
AT1G09350	0.987018	1.98208	0.008046	0.0425175		AT1G09350	-1.46204	-2.75498	0.29711	0.862723		AT1G09350	0.0914895	1.06547	0.787757	0.962859
AT1G09360	-2.39235	-5.25011	0.387179	#N/A		AT1G09360	#N/A	#N/A	#N/A	#N/A		AT1G09360	1.19972	2.29696	0.215645	0.667852
AT1G09370	-2.38472	-5.22243	0.386289	#N/A		AT1G09370	#N/A	#N/A	#N/A	#N/A		AT1G09370	#N/A	#N/A	#N/A	#N/A
AT1G09380	-0.304548	-1.23503	0.848683	#N/A		AT1G09380	-3.11956	-8.69123	0.188897	#N/A		AT1G09380	0.0529394	1.03738	0.94701	0.991677
AT1G09390	-0.699005	-1.62338	0.0114832	0.0554956		AT1G09390	-1.92774	-3.80459	0.000260353	0.0338043		AT1G09390	-0.0554881	-1.03921	0.897849	0.984689
AT1G09400	#N/A	#N/A	#N/A	#N/A		AT1G09400	#N/A	#N/A	#N/A	#N/A		AT1G09400	0.324434	1.25217	0.685304	0.93707
AT1G09410	2.99837	7.99098	0.223457	#N/A		AT1G09410	-1.8176	-3.52494	0.484498	#N/A		AT1G09410	#N/A	#N/A	#N/A	#N/A
AT1G09415	-0.0642366	-1.04553	0.762666	0.878121		AT1G09415	-0.463259	-1.37865	0.531911	0.947309		AT1G09415	0.097625	1.07001	0.873659	0.979709
AT1G09420	-1.82371	-3.53989	5.0584e-07	1.24078e-05		AT1G09420	-1.99871	-3.99641	0.201025	0.78429		AT1G09420	1.34172	2.53453	0.251972	#N/A
AT1G09421	#N/A	#N/A	#N/A	#N/A		AT1G09421	#N/A	#N/A	#N/A	#N/A		AT1G09421	-1.98039	-3.946	0.458817	#N/A
AT1G09430	-0.269063	-1.20502	0.0289881	0.109654		AT1G09430	0.139891	1.10182	0.740637	0.979691		AT1G09430	-0.0533427	-1.03767	0.876925	0.980156
AT1G09440	-0.177074	-1.13059	0.846983	0.922776		AT1G09440	1.93717	3.82954	0.485663	#N/A		AT1G09440	-1.27328	-2.4171	0.368903	#N/A
AT1G09450	-0.582549	-1.49749	0.153024	0.33704		AT1G09450	-0.833182	-1.78161	0.605048	0.96277		AT1G09450	-0.384162	-1.3051	0.753101	0.956984
AT1G09460	0.480463	1.39519	0.346204	0.561914		AT1G09460	0.647998	1.56699	0.413725	0.914666		AT1G09460	-1.41822	-2.67255	0.249983	0.700784
AT1G09470	-0.188451	-1.13954	0.465954	0.668353		AT1G09470	-0.805254	-1.74745	0.389942	0.908522		AT1G09470	3.28093	9.71982	0.00650048	0.121612
AT1G09480	1.38167	2.60569	0.00516345	0.0302577		AT1G09480	0.317201	1.24591	0.715094	0.977264		AT1G09480	0.620074	1.53695	0.304009	0.750221
AT1G09483	2.1661	4.48808	0.388943	#N/A		AT1G09483	4.64897	25.0887	0.13328	#N/A		AT1G09483	#N/A	#N/A	#N/A	#N/A
AT1G09490	0.152125	1.1112	0.220093	0.42567		AT1G09490	0.836607	1.78584	0.0667748	0.535112		AT1G09490	-0.211048	-1.15753	0.47057	0.854449
AT1G09500	1.26964	2.41101	0.000745527	0.00651554		AT1G09500	1.40519	2.64853	0.00655363	0.191518		AT1G09500	2.23474	4.70677	3.84629e-06	0.000915672
AT1G09510	#N/A	#N/A	#N/A	#N/A		AT1G09510	4.52885	23.0845	0.124291	#N/A		AT1G09510	0.697887	1.62213	0.599613	0.910065
AT1G09520	-0.280143	-1.21431	0.212275	0.416278		AT1G09520	0.00447687	1.00311	0.993894	0.999367		AT1G09520	-0.555413	-1.46959	0.173247	0.614679
AT1G09530	0.214313	1.16015	0.403441	0.613609		AT1G09530	0.847633	1.79955	0.0790258	0.569486		AT1G09530	0.724448	1.65227	0.283671	0.733424
AT1G09540	-2.45084	-5.46736	0.40798	#N/A		AT1G09540	-6.7641	-108.692	0.0285631	0.367279		AT1G09540	1.39233	2.62502	0.156536	#N/A
AT1G09550	#N/A	#N/A	#N/A	#N/A		AT1G09550	#N/A	#N/A	#N/A	#N/A		AT1G09550	0.215374	1.161	0.837278	#N/A
AT1G09560	-0.308116	-1.23809	0.0281973	0.10734		AT1G09560	0.361231	1.28452	0.382222	0.904847		AT1G09560	0.0327502	1.02296	0.925846	0.986769
AT1G09570	0.262338	1.19942	0.0365106	0.129012		AT1G09570	0.0663409	1.04706	0.873531	0.993912		AT1G09570	1.29103	2.44703	0.0364217	0.303336
AT1G09575	0.186355	1.13788	0.670969	0.821253		AT1G09575	1.82424	3.54122	0.182753	0.76132		AT1G09575	0.890092	1.85329	0.363394	0.795628
AT1G09580	0.0149703	1.01043	0.955086	0.978872		AT1G09580	0.575974	1.49068	0.332171	0.884815		AT1G09580	0.329879	1.25691	0.485216	0.863037
AT1G09590	-0.0294617	-1.02063	0.673716	0.822614		AT1G09590	0.103034	1.07403	0.826448	0.989984		AT1G09590	0.0751148	1.05344	0.761384	0.959169
AT1G09600	-0.126023	-1.09128	0.821054	0.908585		AT1G09600	3.80035	13.9322	0.050375	0.471317		AT1G09600	2.5598	5.89625	0.309759	#N/A
AT1G09610	-0.203949	-1.15185	0.799745	0.897471		AT1G09610	0.0469156	1.03305	0.97962	#N/A		AT1G09610	4.95502	31.0177	0.0414392	#N/A
AT1G09620	-0.150785	-1.11017	0.0932284	0.243639		AT1G09620	-0.252985	-1.19167	0.5377	0.947659		AT1G09620	-0.110646	-1.07971	0.792028	0.963504
AT1G09625	#N/A	#N/A	#N/A	#N/A		AT1G09625	#N/A	#N/A	#N/A	#N/A		AT1G09625	#N/A	#N/A	#N/A	#N/A
AT1G09630	-0.319912	-1.24825	0.103426	0.260772		AT1G09630	0.389009	1.30949	0.422693	0.915776		AT1G09630	-0.0635141	-1.04501	0.856422	0.976151
AT1G09640	-0.181218	-1.13384	0.0150076	0.0678101		AT1G09640	-0.404205	-1.32336	0.281895	0.850456		AT1G09640	-0.36525	-1.28811	0.145614	0.573418
AT1G09645	-0.363911	-1.28691	0.0582363	0.17768		AT1G09645	-0.0772904	-1.05503	0.869607	0.993912		AT1G09645	-0.694941	-1.61882	0.0671539	0.410021
AT1G09650	0.261326	1.19858	0.73006	0.858116		AT1G09650	0.715425	1.64197	0.655368	0.970315		AT1G09650	2.5598	5.89625	0.309759	#N/A
AT1G09660	-0.323421	-1.25129	0.0440431	0.146773		AT1G09660	-0.890822	-1.85423	0.084335	0.584327		AT1G09660	0.431494	1.34863	0.287462	0.737145
AT1G09665	#N/A	#N/A	#N/A	#N/A		AT1G09665	#N/A	#N/A	#N/A	#N/A		AT1G09665	#N/A	#N/A	#N/A	#N/A
AT1G09680	-1.72016	-3.29473	0.202731	0.403932		AT1G09680	-3.45672	-10.9793	0.0921845	#N/A		AT1G09680	-4.41396	-21.3174	0.000411921	0.0232999
AT1G09690	0.228705	1.17178	0.000708878	0.00625602		AT1G09690	0.236382	1.17803	0.571657	0.955861		AT1G09690	0.16429	1.12061	0.474365	0.856995
AT1G09700	0.262388	1.19946	0.123423	0.293368		AT1G09700	-0.576719	-1.49145	0.44324	0.92598		AT1G09700	-0.518776	-1.43274	0.476223	0.857917
AT1G09710	0.444591	1.36093	0.146175	0.327063		AT1G09710	-2.13466	-4.39134	0.0601119	0.510274		AT1G09710	-1.41853	-2.67312	0.139774	0.562628
AT1G09720	#N/A	#N/A	#N/A	#N/A		AT1G09720	#N/A	#N/A	#N/A	#N/A		AT1G09720	#N/A	#N/A	#N/A	#N/A
AT1G09730	-0.135122	-1.09819	0.505022	0.700653		AT1G09730	-0.239189	-1.18033	0.682691	0.972083		AT1G09730	-0.517414	-1.43139	0.502488	0.871618
AT1G09740	0.330805	1.25771	0.13321	0.307976		AT1G09740	0.654223	1.57377	0.115446	0.657261		AT1G09740	0.200312	1.14895	0.789145	0.962912
AT1G09750	0.0412328	1.02899	0.572124	0.750691		AT1G09750	-0.313418	-1.24265	0.465517	0.930423		AT1G09750	0.783927	1.72181	0.0139004	0.179657
AT1G09760	-0.65919	-1.5792	2.97685e-05	0.000437792		AT1G09760	0.237743	1.17915	0.584554	0.959872		AT1G09760	0.320502	1.24876	0.394182	0.810729
AT1G09770	-0.0611878	-1.04332	0.513254	0.707422		AT1G09770	-0.0699564	-1.04968	0.873203	0.993912		AT1G09770	0.658092	1.57799	0.30025	0.747055
AT1G09780	-0.0721715	-1.0513	0.424753	0.632788		AT1G09780	-0.151258	-1.11054	0.698361	0.97533		AT1G09780	0.224619	1.16847	0.482952	0.861218
AT1G09790	#N/A	#N/A	#N/A	#N/A		AT1G09790	#N/A	#N/A	#N/A	#N/A		AT1G09790	0.262479	1.19954	0.757355	0.958123
AT1G09794	0.461992	1.37744	0.203071	0.404123		AT1G09794	-0.45293	-1.36882	0.463057	0.930266		AT1G09794	-0.579758	-1.4946	0.365155	0.795799
AT1G09795	0.0581137	1.0411	0.489511	0.6876		AT1G09795	0.528013	1.44194	0.212392	0.794533		AT1G09795	0.290073	1.2227	0.29227	0.740562
AT1G09800	0.349903	1.27447	0.441963	0.647796		AT1G09800	-0.753822	-1.68625	0.418005	0.915165		AT1G09800	0.210326	1.15695	0.820275	0.966776
AT1G09810	0.0270554	1.01893	0.918576	0.959993		AT1G09810	-0.00246284	-1.00171	0.996781	0.999367		AT1G09810	0.165677	1.12169	0.787214	0.962859
AT1G09812	-2.23299	-4.70106	0.00992903	0.0499226		AT1G09812	2.75816	6.76535	0.155527	0.719537		AT1G09812	-0.848168	-1.80021	0.357478	0.791686
AT1G09815	-0.169271	-1.12449	0.172337	0.363244		AT1G09815	0.0536816	1.03791	0.894164	0.99517		AT1G09815	0.103171	1.07413	0.793528	0.963548
AT1G09820	-0.0398243	-1.02799	0.884576	0.94308		AT1G09820	0.341366	1.26696	0.788632	0.986853		AT1G09820	-0.0254064	-1.01777	0.975965	0.995176
AT1G09830	0.024506	1.01713	0.847793	0.923309		AT1G09830	-0.117788	-1.08507	0.873998	0.993912		AT1G09830	0.367746	1.29034	0.38166	0.803916
AT1G09840	-0.372267	-1.29439	0.0547613	0.170467		AT1G09840	-0.535291	-1.44923	0.353086	0.893176		AT1G09840	0.232285	1.17469	0.71412	0.945991
AT1G09850	0.229902	1.17276	0.242175	0.452463		AT1G09850	-0.0444167	-1.03127	0.927678	0.997095		AT1G09850	-0.160289	-1.11751	0.553976	0.892386
AT1G09860	#N/A	#N/A	#N/A	#N/A		AT1G09860	#N/A	#N/A	#N/A	#N/A		AT1G09860	#N/A	#N/A	#N/A	#N/A
AT1G09870	0.467047	1.38228	0.0240399	0.0957617		AT1G09870	-0.0691815	-1.04912	0.89716	0.99517		AT1G09870	-0.461413	-1.37689	0.47492	0.857425
AT1G09880	1.79486	3.46982	0.000137663	0.00162301		AT1G09880	3.0461	8.25978	0.178935	#N/A		AT1G09880	2.5598	5.89625	0.309759	#N/A
AT1G09890	-0.0994706	-1.07138	0.850817	0.925228		AT1G09890	-2.99874	-7.99304	0.172698	#N/A		AT1G09890	-1.70592	-3.26236	0.234186	0.686894
AT1G09900	0.263717	1.20057	0.809683	0.901748		AT1G09900	-0.686901	-1.60982	0.704318	0.975445		AT1G09900	5.3465	40.687	0.0316841	#N/A
AT1G09910	0.314948	1.24397	0.158605	0.34489		AT1G09910	-1.00614	-2.00853	0.0772548	0.563934		AT1G09910	-0.642938	-1.56151	0.383816	0.804325
AT1G09920	0.176576	1.1302	0.277861	0.492018		AT1G09920	0.192189	1.1425	0.734538	0.9786		AT1G09920	-1.29423	-2.45246	0.0466215	0.346843
AT1G09930	#N/A	#N/A	#N/A	#N/A		AT1G09930	-1.81777	-3.52535	0.484452	#N/A		AT1G09930	0.699534	1.62398	0.389416	0.808681
AT1G09932	-0.246905	-1.18666	0.690288	0.831867		AT1G09932	-2.44081	-5.42946	0.00217391	0.113567		AT1G09932	-0.863638	-1.81962	0.169704	0.609694
AT1G09935	#N/A	#N/A	#N/A	#N/A		AT1G09935	#N/A	#N/A	#N/A	#N/A		AT1G09935	-1.26154	-2.39751	0.280961	#N/A
AT1G09940	0.171049	1.12588	0.399625	0.610808		AT1G09940	0.70994	1.63574	0.289085	0.856311		AT1G09940	0.256808	1.19483	0.652556	0.927734
AT1G09950	-2.3846	-5.22198	0.386316	#N/A		AT1G09950	1.69421	3.23599	0.384668	0.905792		AT1G09950	1.48676	2.8026	0.189257	0.635771
AT1G09960	-0.31242	-1.24179	0.440187	0.646263		AT1G09960	0.0259058	1.01812	0.975709	0.99837		AT1G09960	0.973382	1.96344	0.165917	0.605603
AT1G09970	0.614987	1.53154	8.75823e-06	0.000152078		AT1G09970	-0.26434	-1.20109	0.577226	0.956896		AT1G09970	-0.135	-1.09809	0.726368	0.948667
AT1G09980	-0.00065322	-1.00045	0.996742	0.998104		AT1G09980	-0.305958	-1.23624	0.541049	0.94859		AT1G09980	-0.461333	-1.37681	0.485543	0.863148
AT1G09995	-0.287444	-1.22048	0.414477	0.623827		AT1G09995	-0.0763777	-1.05437	0.932992	0.99771		AT1G09995	0.140176	1.10204	0.77088	0.960983
AT1G10000	1.93348	3.81976	0.0179353	0.077602		AT1G10000	7.79103	221.48	0.00596749	0.184024		AT1G10000	1.07534	2.10722	0.285872	0.736027
AT1G10010	-0.304676	-1.23514	0.858865	#N/A		AT1G10010	#N/A	#N/A	#N/A	#N/A		AT1G10010	0.455464	1.37122	0.58121	0.903709
AT1G10020	0.261171	1.19845	0.0502188	0.160829		AT1G10020	0.421406	1.33923	0.615867	0.963781		AT1G10020	-0.451054	-1.36704	0.569007	0.899143
AT1G10030	0.262686	1.19971	0.131474	0.305174		AT1G10030	-0.218096	-1.1632	0.671928	0.971096		AT1G10030	-0.933391	-1.90976	0.00529225	0.109732
AT1G10040	0.139726	1.1017	0.803277	0.899066		AT1G10040	0.912262	1.88199	0.560288	0.952996		AT1G10040	0.507999	1.42208	0.559462	0.894764
AT1G10050	0.608306	1.52447	0.0471129	0.153869		AT1G10050	0.688998	1.61216	0.429068	0.919215		AT1G10050	1.69293	3.23312	0.0708669	0.421428
AT1G10060	-0.121911	-1.08818	0.509199	0.704128		AT1G10060	-0.632178	-1.5499	0.221474	0.803703		AT1G10060	-0.029771	-1.02085	0.94774	0.991677
AT1G10070	0.223926	1.16791	0.81376	0.90458		AT1G10070	0.812035	1.75569	0.368249	0.900758		AT1G10070	0.626957	1.5443	0.44612	0.840543
AT1G10090	0.116617	1.08419	0.678705	0.825693		AT1G10090	-0.355641	-1.27955	0.450762	0.92598		AT1G10090	0.151269	1.11055	0.690143	0.937912
AT1G10095	1.25823	2.39202	0.0383012	0.133223		AT1G10095	2.51748	5.72582	0.11434	0.655588		AT1G10095	0.715899	1.64251	0.0674949	0.411341
AT1G10100	#N/A	#N/A	#N/A	#N/A		AT1G10100	#N/A	#N/A	#N/A	#N/A		AT1G10100	#N/A	#N/A	#N/A	#N/A
AT1G10110	-1.65222	-3.14318	0.315937	0.531168		AT1G10110	-0.256504	-1.19458	0.899149	#N/A		AT1G10110	1.12807	2.18567	0.453526	0.845396
AT1G10120	-0.483334	-1.39797	0.00713466	0.0388958		AT1G10120	0.152442	1.11145	0.829449	0.990483		AT1G10120	0.724475	1.6523	0.452874	0.844723
AT1G10130	0.470341	1.38544	0.0236827	0.0948412		AT1G10130	0.837007	1.78634	0.153697	0.716282		AT1G10130	0.861322	1.8167	0.181638	0.626757
AT1G10140	1.15919	2.23333	0.00464788	0.0278887		AT1G10140	0.721762	1.6492	0.232985	0.814601		AT1G10140	0.625281	1.54251	0.26141	0.713339
AT1G10150	0.487591	1.4021	0.000790896	0.0068336		AT1G10150	1.17073	2.25126	0.0148645	0.282428		AT1G10150	0.645867	1.56468	0.0680995	0.413367
AT1G10155	-1.00776	-2.01078	0.142588	0.321839		AT1G10155	-0.0523672	-1.03696	0.978701	#N/A		AT1G10155	0.589307	1.50452	0.568885	#N/A
AT1G10170	-0.792319	-1.73186	0.000357305	0.00358664		AT1G10170	-0.268633	-1.20467	0.586178	0.960411		AT1G10170	0.60149	1.51728	0.475087	0.857425
AT1G10180	-0.767487	-1.7023	5.62287e-05	0.000753586		AT1G10180	-0.159685	-1.11704	0.780714	0.985843		AT1G10180	1.03687	2.05177	0.220461	0.672318
AT1G10190	#N/A	#N/A	#N/A	#N/A		AT1G10190	#N/A	#N/A	#N/A	#N/A		AT1G10190	0.43449	1.35143	0.597598	0.909754
AT1G10200	-0.0452345	-1.03185	0.877248	0.939824		AT1G10200	-0.767961	-1.70286	0.062394	0.520074		AT1G10200	-0.225092	-1.16885	0.451376	0.844193
AT1G10210	0.04148	1.02917	0.944456	0.972797		AT1G10210	-0.262104	-1.19923	0.770095	0.983519		AT1G10210	0.278554	1.21298	0.668418	0.932705
AT1G10220	1.83818	3.57559	0.285416	#N/A		AT1G10220	1.7419	3.34476	0.275575	0.84698		AT1G10220	1.41204	2.66113	0.189522	0.635771
AT1G10230	-0.0982063	-1.07044	0.641727	0.801811		AT1G10230	-0.602057	-1.51788	0.355892	0.894509		AT1G10230	-1.84822	-3.60056	0.000185783	0.0139471
AT1G10240	0.101985	1.07325	0.754377	0.873472		AT1G10240	-0.0430259	-1.03027	0.954586	0.99771		AT1G10240	-0.677961	-1.59988	0.290887	0.739909
AT1G10250	#N/A	#N/A	#N/A	#N/A		AT1G10250	#N/A	#N/A	#N/A	#N/A		AT1G10250	#N/A	#N/A	#N/A	#N/A
AT1G10270	-0.373556	-1.29554	0.0847567	0.228983		AT1G10270	-0.626437	-1.54375	0.340157	0.888978		AT1G10270	0.0783405	1.0558	0.900327	0.985166
AT1G10280	-0.0156021	-1.01087	0.949632	0.975454		AT1G10280	-0.453833	-1.36967	0.560514	0.952996		AT1G10280	-1.0489	-2.06896	0.128173	0.544141
AT1G10290	0.143338	1.10446	0.233228	0.441036		AT1G10290	0.204481	1.15227	0.640484	0.966654		AT1G10290	0.832512	1.78078	0.0852614	0.457287
AT1G10300	#N/A	#N/A	#N/A	#N/A		AT1G10300	#N/A	#N/A	#N/A	#N/A		AT1G10300	#N/A	#N/A	#N/A	#N/A
AT1G10310	-0.0284307	-1.0199	0.855294	0.928058		AT1G10310	0.0640219	1.04538	0.893229	0.99517		AT1G10310	0.295281	1.22712	0.517814	0.877428
AT1G10320	-0.115548	-1.08339	0.620622	0.787565		AT1G10320	0.44343	1.35983	0.659628	0.970524		AT1G10320	-0.184532	-1.13645	0.907895	#N/A
AT1G10330	0.622927	1.54	0.27863	0.492585		AT1G10330	-5.23394	-37.6332	0.0873516	#N/A		AT1G10330	0.372749	1.29482	0.702934	0.941956
AT1G10340	2.66809	6.35589	0.00546188	0.0316869		AT1G10340	3.38268	10.4301	0.0127289	0.266768		AT1G10340	-0.58555	-1.50061	0.451196	0.844114
AT1G10350	-1.3853	-2.61226	1.19023e-05	0.000199835		AT1G10350	-1.67127	-3.18495	0.0148711	0.282428		AT1G10350	0.334783	1.26119	0.6128	0.914913
AT1G10360	0.00903237	1.00628	0.944093	0.972709		AT1G10360	0.288588	1.22144	0.603417	0.962481		AT1G10360	-0.590732	-1.50601	0.0621563	0.395348
AT1G10370	0.166012	1.12195	0.0637436	0.189489		AT1G10370	0.112801	1.08133	0.807858	0.987715		AT1G10370	-0.717975	-1.64487	0.00346665	0.0870069
AT1G10380	-0.606564	-1.52263	0.000669454	0.00597468		AT1G10380	0.00979269	1.00681	0.986008	0.999219		AT1G10380	0.149256	1.109	0.71534	0.9461
AT1G10385	#N/A	#N/A	#N/A	#N/A		AT1G10385	#N/A	#N/A	#N/A	#N/A		AT1G10385	1.09513	2.13632	0.361666	#N/A
AT1G10390	-0.344962	-1.27012	0.00754622	0.0405697		AT1G10390	-0.0421532	-1.02965	0.920958	0.997095		AT1G10390	0.292949	1.22514	0.515822	0.876478
AT1G10400	-2.38472	-5.22243	0.386289	#N/A		AT1G10400	4.49997	22.6269	0.0402117	#N/A		AT1G10400	0.136852	1.0995	0.868382	0.978221
AT1G10410	-0.192498	-1.14274	0.420196	0.628952		AT1G10410	0.376033	1.29777	0.366314	0.900758		AT1G10410	0.383274	1.3043	0.298889	0.745552
AT1G10417	-0.273353	-1.20861	0.744589	0.867162		AT1G10417	-2.85243	-7.22215	0.205721	#N/A		AT1G10417	-0.110617	-1.07969	0.918924	0.986769
AT1G10430	-0.153158	-1.112	0.455413	0.659369		AT1G10430	-0.211534	-1.15792	0.669767	0.971096		AT1G10430	-0.260285	-1.19771	0.494815	0.868545
AT1G10440	1.79359	3.46676	0.25276	#N/A		AT1G10440	#N/A	#N/A	#N/A	#N/A		AT1G10440	2.55978	5.89619	0.309762	#N/A
AT1G10450	-0.0517925	-1.03655	0.830798	0.913089		AT1G10450	-0.258903	-1.19657	0.697447	0.975241		AT1G10450	1.19624	2.29141	0.125181	0.538883
AT1G10455	#N/A	#N/A	#N/A	#N/A		AT1G10455	#N/A	#N/A	#N/A	#N/A		AT1G10455	#N/A	#N/A	#N/A	#N/A
AT1G10460	-2.55257	-5.86677	0.0222135	0.0905524		AT1G10460	4.81653	28.1785	0.114329	#N/A		AT1G10460	-1.71111	-3.27414	0.108386	0.50802
AT1G10470	0.00570858	1.00396	0.955984	0.979133		AT1G10470	-0.847337	-1.79918	0.0847723	0.585105		AT1G10470	-0.978802	-1.97083	0.000331883	0.0201964
AT1G10480	1.74493	3.3518	0.253161	0.465218		AT1G10480	-0.0504459	-1.03558	0.948909	0.99771		AT1G10480	0.877573	1.83728	0.3182	0.762689
AT1G10490	0.187701	1.13895	0.268649	0.481521		AT1G10490	0.234134	1.1762	0.671053	0.971096		AT1G10490	-0.153425	-1.11221	0.786222	0.962859
AT1G10500	0.157929	1.11568	0.101633	0.257497		AT1G10500	0.722667	1.65023	0.0597501	0.509353		AT1G10500	-0.232571	-1.17493	0.351956	0.788229
AT1G10510	0.0597734	1.0423	0.638047	0.799688		AT1G10510	0.0848691	1.06059	0.833168	0.990613		AT1G10510	-0.031041	-1.02175	0.927711	0.987046
AT1G10520	#N/A	#N/A	#N/A	#N/A		AT1G10520	#N/A	#N/A	#N/A	#N/A		AT1G10520	0.344798	1.26997	0.665063	0.932639
AT1G10522	0.176103	1.12983	0.0502581	0.160902		AT1G10522	0.249124	1.18848	0.703194	0.975445		AT1G10522	0.260769	1.19812	0.515449	0.876478
AT1G10530	1.79346	3.46646	0.258008	#N/A		AT1G10530	0.0757785	1.05393	0.969289	#N/A		AT1G10530	-1.98992	-3.97214	0.183403	0.629076
AT1G10540	0.355589	1.27951	0.724225	0.854069		AT1G10540	6.87044	117.006	0.021252	0.320708		AT1G10540	5.01775	32.3961	0.0445846	0.338498
AT1G10550	2.27607	4.84356	0.000497138	0.00467943		AT1G10550	0.223612	1.16765	0.865699	0.993912		AT1G10550	3.02746	8.15372	0.00273122	0.0753395
AT1G10560	0.513748	1.42775	0.73456	#N/A		AT1G10560	-1.18878	-2.27959	0.550139	#N/A		AT1G10560	1.96795	3.91211	0.0866616	0.460459
AT1G10570	-0.536014	-1.44996	0.0542563	0.169294		AT1G10570	-1.13832	-2.20125	0.0605166	0.511686		AT1G10570	-0.87079	-1.82866	0.351934	0.788229
AT1G10580	-0.231941	-1.17441	0.0383798	0.133379		AT1G10580	-0.316784	-1.24555	0.525867	0.946505		AT1G10580	0.842194	1.79277	0.212286	0.663816
AT1G10585	-1.30016	-2.46255	0.100634	0.256213		AT1G10585	-0.49658	-1.41086	0.570332	0.955788		AT1G10585	-0.256964	-1.19496	0.763288	0.959439
AT1G10586	#N/A	#N/A	#N/A	#N/A		AT1G10586	#N/A	#N/A	#N/A	#N/A		AT1G10586	0.0623376	1.04416	0.937072	0.988941
AT1G10588	#N/A	#N/A	#N/A	#N/A		AT1G10588	#N/A	#N/A	#N/A	#N/A		AT1G10588	3.44267	10.8729	0.158109	#N/A
AT1G10590	0.284628	1.2181	0.000672166	0.00599032		AT1G10590	0.327368	1.25472	0.403936	0.911952		AT1G10590	0.138841	1.10102	0.599173	0.910065
AT1G10600	0.135293	1.09832	0.483214	0.682889		AT1G10600	-0.701849	-1.62659	0.205682	0.789477		AT1G10600	-0.184646	-1.13654	0.630418	0.921611
AT1G10610	-1.05531	-2.07816	0.00278915	0.018722		AT1G10610	-0.0971487	-1.06966	0.908204	0.996829		AT1G10610	0.631476	1.54915	0.453965	0.845616
AT1G10620	#N/A	#N/A	#N/A	#N/A		AT1G10620	#N/A	#N/A	#N/A	#N/A		AT1G10620	0.544015	1.45802	0.498307	0.869749
AT1G10630	-0.225696	-1.16934	0.0810616	0.222307		AT1G10630	-0.255984	-1.19415	0.516342	0.944719		AT1G10630	-0.242456	-1.183	0.424292	0.827422
AT1G10640	-0.449208	-1.36529	0.00381308	0.0238709		AT1G10640	0.52422	1.43816	0.263359	0.840387		AT1G10640	2.49588	5.64071	0.0618962	0.394736
AT1G10650	0.362336	1.28551	0.0114132	0.055249		AT1G10650	0.595072	1.51055	0.244115	0.82228		AT1G10650	-0.161379	-1.11836	0.723021	0.947763
AT1G10652	#N/A	#N/A	#N/A	#N/A		AT1G10652	#N/A	#N/A	#N/A	#N/A		AT1G10652	1.76886	3.40785	0.503548	#N/A
AT1G10657	0.526678	1.44061	2.0326e-06	4.20871e-05		AT1G10657	1.52798	2.88382	0.012698	0.266768		AT1G10657	-0.00237455	-1.00165	0.99458	0.999154
AT1G10660	0.501089	1.41528	0.0177267	0.0770024		AT1G10660	1.43123	2.69676	0.00621483	0.187895		AT1G10660	0.463195	1.37859	0.160253	0.596544
AT1G10670	0.189981	1.14075	0.0416145	0.141224		AT1G10670	0.426856	1.3443	0.281826	0.850456		AT1G10670	0.528625	1.44255	0.0986646	0.486367
AT1G10680	#N/A	#N/A	#N/A	#N/A		AT1G10680	3.03175	8.17801	0.286105	#N/A		AT1G10680	0.728097	1.65645	0.391847	0.80996
AT1G10682	-0.0436345	-1.03071	0.779481	0.887214		AT1G10682	-0.0151399	-1.01055	0.973177	0.998129		AT1G10682	0.0589802	1.04173	0.899166	0.984937
AT1G10690	0.0218383	1.01525	0.955851	0.979133		AT1G10690	1.06339	2.08983	0.163395	0.730465		AT1G10690	-0.631992	-1.5497	0.401395	0.816256
AT1G10700	-0.528604	-1.44253	0.0100289	0.0501952		AT1G10700	0.0206929	1.01445	0.966039	0.99771		AT1G10700	0.0746807	1.05313	0.861907	0.976463
AT1G10710	1.41356	2.66394	0.314442	0.529825		AT1G10710	-5.18706	-36.43	0.0906831	#N/A		AT1G10710	0.839305	1.78919	0.461262	0.849077
AT1G10717	#N/A	#N/A	#N/A	#N/A		AT1G10717	#N/A	#N/A	#N/A	#N/A		AT1G10717	1.76886	3.40785	0.503548	#N/A
AT1G10720	-0.105713	-1.07603	0.514872	0.708661		AT1G10720	-1.12036	-2.17401	0.0698067	0.545235		AT1G10720	-0.120492	-1.08711	0.857316	0.976151
AT1G10730	0.708318	1.6339	0.368861	0.582573		AT1G10730	-0.807313	-1.74995	0.678363	#N/A		AT1G10730	1.75367	3.37216	0.156479	#N/A
AT1G10740	0.206406	1.15381	0.147521	0.329177		AT1G10740	0.722387	1.64991	0.113252	0.655467		AT1G10740	-0.0853237	-1.06093	0.813305	0.96629
AT1G10745	#N/A	#N/A	#N/A	#N/A		AT1G10745	#N/A	#N/A	#N/A	#N/A		AT1G10745	-0.783074	-1.72079	0.357434	0.791682
AT1G10747	#N/A	#N/A	#N/A	#N/A		AT1G10747	#N/A	#N/A	#N/A	#N/A		AT1G10747	0.149054	1.10884	0.892764	#N/A
AT1G10750	0.106242	1.07642	0.824841	0.910747		AT1G10750	1.44669	2.72581	0.196748	0.778592		AT1G10750	-0.143726	-1.10475	0.859958	0.976281
AT1G10760	-0.240106	-1.18108	0.0728269	0.206712		AT1G10760	-0.464205	-1.37956	0.245196	0.822467		AT1G10760	0.989335	1.98527	0.0247063	0.250772
AT1G10770	3.3353	10.0931	0.203288	0.404175		AT1G10770	-1.27684	-2.42308	0.506773	#N/A		AT1G10770	0.865208	1.8216	0.267631	0.719864
AT1G10780	-0.404508	-1.32364	0.109181	0.270527		AT1G10780	-0.0176555	-1.01231	0.984332	0.998964		AT1G10780	0.284917	1.21834	0.762773	0.959439
AT1G10790	#N/A	#N/A	#N/A	#N/A		AT1G10790	#N/A	#N/A	#N/A	#N/A		AT1G10790	1.76888	3.40788	0.503544	#N/A
AT1G10800	-0.0374542	-1.0263	0.964423	0.982379		AT1G10800	-1.58191	-2.99367	0.430522	#N/A		AT1G10800	-0.255666	-1.19389	0.884933	#N/A
AT1G10810	-3.78463	-13.7812	0.163376	0.351525		AT1G10810	-3.89364	-14.8629	0.184437	#N/A		AT1G10810	2.43871	5.42158	0.0474587	0.349726
AT1G10820	0.338496	1.26444	0.147552	0.329177		AT1G10820	-1.0821	-2.11711	0.106055	0.638092		AT1G10820	-0.702097	-1.62687	0.285998	0.736027
AT1G10830	0.762964	1.69697	9.23942e-15	9.19067e-13		AT1G10830	0.450701	1.3667	0.287907	0.855351		AT1G10830	0.443065	1.35949	0.0959052	0.48028
AT1G10840	-0.089981	-1.06436	0.332782	0.548906		AT1G10840	0.169476	1.12465	0.65675	0.970315		AT1G10840	-0.0901236	-1.06446	0.767384	0.959953
AT1G10850	-0.365407	-1.28824	0.00392096	0.0244151		AT1G10850	1.1023	2.14697	0.229265	0.810551		AT1G10850	1.95451	3.87584	0.079735	0.442709
AT1G10865	0.25498	1.19332	0.0801661	0.220646		AT1G10865	0.558811	1.47306	0.231143	0.812231		AT1G10865	0.304633	1.2351	0.410831	0.822047
AT1G10870	-0.057373	-1.04057	0.796894	0.896019		AT1G10870	0.747694	1.67911	0.190102	0.769569		AT1G10870	0.26479	1.20146	0.511201	0.875059
AT1G10880	#N/A	#N/A	#N/A	#N/A		AT1G10880	#N/A	#N/A	#N/A	#N/A		AT1G10880	1.41905	2.6741	0.137259	0.559891
AT1G10890	0.231828	1.17432	0.13279	0.307172		AT1G10890	0.0968935	1.06947	0.817009	0.989384		AT1G10890	0.379208	1.30063	0.468245	0.853395
AT1G10900	-0.190377	-1.14106	0.254578	0.466494		AT1G10900	0.59061	1.50588	0.207857	0.791697		AT1G10900	0.360203	1.28361	0.437835	0.835615
AT1G10910	-0.0250528	-1.01752	0.913371	0.957789		AT1G10910	0.247492	1.18714	0.672479	0.971096		AT1G10910	0.274954	1.20996	0.492232	0.86767
AT1G10920	0.286108	1.21935	0.320438	0.53537		AT1G10920	0.0885495	1.0633	0.946325	0.99771		AT1G10920	0.804332	1.74634	0.369733	0.798598
AT1G10930	-0.423407	-1.34109	0.0324437	0.11871		AT1G10930	-1.45742	-2.74617	0.145758	0.706552		AT1G10930	-0.763212	-1.69727	0.421569	0.826687
AT1G10940	-0.182566	-1.1349	0.0863664	0.231845		AT1G10940	-0.588386	-1.50356	0.257767	0.834529		AT1G10940	0.699272	1.62369	0.0931005	0.475488
AT1G10950	-0.266704	-1.20306	0.0258928	0.100776		AT1G10950	-0.504589	-1.41872	0.223929	0.805717		AT1G10950	-0.191678	-1.14209	0.61584	0.916389
AT1G10960	-0.57702	-1.49176	7.64453e-13	5.62664e-11		AT1G10960	0.386729	1.30743	0.343931	0.891074		AT1G10960	-0.878627	-1.83862	0.000416585	0.0233806
AT1G10970	-0.0730321	-1.05193	0.857994	0.929176		AT1G10970	0.194806	1.14457	0.753562	0.980548		AT1G10970	-0.699542	-1.62399	0.169608	0.60965
AT1G10980	-1.9475	-3.85705	0.10611	0.265154		AT1G10980	#N/A	#N/A	#N/A	#N/A		AT1G10980	#N/A	#N/A	#N/A	#N/A
AT1G10990	-0.00530085	-1.00368	0.991485	0.995041		AT1G10990	-0.798823	-1.73968	0.574118	0.956224		AT1G10990	-1.2428	-2.36657	0.228896	0.681436
AT1G11000	-0.141221	-1.10284	0.727075	0.8558		AT1G11000	-0.759429	-1.69282	0.474076	0.93381		AT1G11000	0.937859	1.91568	0.278165	0.72826
AT1G11010	-0.304413	-1.23492	0.854844	#N/A		AT1G11010	#N/A	#N/A	#N/A	#N/A		AT1G11010	2.55989	5.89664	0.309739	#N/A
AT1G11020	0.438185	1.3549	0.0696017	0.201075		AT1G11020	0.609168	1.52538	0.354553	0.893983		AT1G11020	-0.248028	-1.18758	0.686448	0.937561
AT1G11030	#N/A	#N/A	#N/A	#N/A		AT1G11030	#N/A	#N/A	#N/A	#N/A		AT1G11030	-1.38206	-2.60641	0.344772	#N/A
AT1G11040	-1.62396	-3.0822	0.569903	#N/A		AT1G11040	#N/A	#N/A	#N/A	#N/A		AT1G11040	-0.737602	-1.6674	0.374661	0.801488
AT1G11050	0.292893	1.22509	0.304671	0.520898		AT1G11050	0.756868	1.68982	0.214144	0.795992		AT1G11050	0.824495	1.77091	0.131008	0.548544
AT1G11060	-0.148905	-1.10873	0.435861	0.642799		AT1G11060	-0.233508	-1.17569	0.717971	0.977264		AT1G11060	0.149239	1.10898	0.808185	0.965925
AT1G11070	-2.12378	-4.35833	8.09516e-10	3.55307e-08		AT1G11070	-2.18454	-4.54581	0.336406	#N/A		AT1G11070	-0.0939856	-1.06731	0.914392	0.986769
AT1G11080	1.02206	2.03082	0.0237007	0.0948938		AT1G11080	1.40473	2.64768	0.132508	0.685916		AT1G11080	-0.00478245	-1.00332	0.995455	0.999154
AT1G11090	-0.426263	-1.34375	0.0198794	0.0836727		AT1G11090	-0.23854	-1.1798	0.675754	0.971456		AT1G11090	-0.52326	-1.4372	0.190695	0.637262
AT1G11100	-3.60071	-12.1317	0.200892	#N/A		AT1G11100	-3.90842	-15.0159	0.0443235	0.444423		AT1G11100	-1.15517	-2.22711	0.438899	#N/A
AT1G11110	#N/A	#N/A	#N/A	#N/A		AT1G11110	#N/A	#N/A	#N/A	#N/A		AT1G11110	2.23059	4.69327	0.397695	#N/A
AT1G11112	-0.666733	-1.58747	0.0953158	0.247251		AT1G11112	-0.186895	-1.13831	0.842644	0.990658		AT1G11112	1.00836	2.01162	0.511329	0.875059
AT1G11120	#N/A	#N/A	#N/A	#N/A		AT1G11120	-5.98215	-63.213	0.0550315	#N/A		AT1G11120	-0.96486	-1.95187	0.407667	#N/A
AT1G11125	1.11086	2.15974	0.0484848	0.156845		AT1G11125	-3.35013	-10.1974	0.0329759	0.390327		AT1G11125	1.41939	2.67472	0.131473	0.549217
AT1G11130	0.304749	1.2352	0.118554	0.285531		AT1G11130	-0.184406	-1.13635	0.751313	0.980548		AT1G11130	0.622342	1.53937	0.13331	0.552205
AT1G11145	#N/A	#N/A	#N/A	#N/A		AT1G11145	#N/A	#N/A	#N/A	#N/A		AT1G11145	1.76876	3.40762	0.503574	#N/A
AT1G11160	-0.403094	-1.32234	0.586961	0.762445		AT1G11160	1.7077	3.2664	0.327667	0.881047		AT1G11160	-0.474017	-1.38897	0.613998	#N/A
AT1G11170	0.284342	1.21785	0.776882	0.886005		AT1G11170	-0.0811095	-1.05783	0.944791	0.99771		AT1G11170	0.905306	1.87294	0.278683	0.728714
AT1G11175	1.46289	2.75659	3.23712e-05	0.000470821		AT1G11175	1.47903	2.78762	0.0700832	0.54601		AT1G11175	0.312084	1.2415	0.598232	0.909754
AT1G11180	0.651523	1.57083	0.00448047	0.0270566		AT1G11180	1.04897	2.06906	0.0812229	0.575928		AT1G11180	0.185291	1.13705	0.665998	0.932655
AT1G11185	0.0693303	1.04923	0.965293	0.982858		AT1G11185	0.00815359	1.00567	0.993575	0.999367		AT1G11185	1.1263	2.18299	0.379191	0.802383
AT1G11190	-0.29324	-1.22539	0.530992	0.720573		AT1G11190	0.628897	1.54638	0.366689	0.900758		AT1G11190	0.258634	1.19635	0.732545	0.949706
AT1G11200	0.0701992	1.04986	0.780734	0.887636		AT1G11200	-0.206833	-1.15415	0.671881	0.971096		AT1G11200	0.297438	1.22896	0.40153	0.816325
AT1G11210	0.0183352	1.01279	0.9895	#N/A		AT1G11210	-0.910402	-1.87957	0.0921936	0.604087		AT1G11210	0.132743	1.09638	0.803583	0.965106
AT1G11220	0.53765	1.45161	0.130098	0.303047		AT1G11220	-2.3243	-5.00824	0.117974	0.660591		AT1G11220	0.3713	1.29352	0.600715	0.910581
AT1G11230	#N/A	#N/A	#N/A	#N/A		AT1G11230	#N/A	#N/A	#N/A	#N/A		AT1G11230	2.5598	5.89625	0.309759	#N/A
AT1G11240	0.140411	1.10222	0.241832	0.452113		AT1G11240	-0.629193	-1.5467	0.31639	0.875137		AT1G11240	1.04405	2.062	0.102635	0.494766
AT1G11250	#N/A	#N/A	#N/A	#N/A		AT1G11250	#N/A	#N/A	#N/A	#N/A		AT1G11250	-0.590277	-1.50554	0.582384	#N/A
AT1G11260	0.152189	1.11125	0.125019	0.295916		AT1G11260	0.954508	1.93792	0.0512356	0.474792		AT1G11260	0.0882758	1.0631	0.87026	0.978736
AT1G11270	0.220174	1.16487	0.549975	0.735085		AT1G11270	0.833424	1.78191	0.332618	0.885017		AT1G11270	-0.324803	-1.25249	0.543823	0.887152
AT1G11280	-0.397354	-1.31709	0.0305215	0.113605		AT1G11280	0.397419	1.31715	0.408569	0.911952		AT1G11280	0.545297	1.45932	0.212081	0.663374
AT1G11290	-2.38447	-5.22152	0.386343	#N/A		AT1G11290	#N/A	#N/A	#N/A	#N/A		AT1G11290	#N/A	#N/A	#N/A	#N/A
AT1G11300	-0.0907698	-1.06494	0.793569	0.894343		AT1G11300	-0.281125	-1.21514	0.785964	0.986743		AT1G11300	-0.127069	-1.09207	0.908555	0.986422
AT1G11310	0.0951755	1.0682	0.495673	0.692829		AT1G11310	0.401058	1.32048	0.392655	0.909382		AT1G11310	0.238238	1.17955	0.389362	0.808681
AT1G11320	-0.807343	-1.74999	0.0474231	0.154576		AT1G11320	-1.64783	-3.13363	0.158733	0.723608		AT1G11320	0.304627	1.2351	0.662817	0.931481
AT1G11330	0.216456	1.16188	0.382452	0.594989		AT1G11330	0.658826	1.5788	0.241356	0.820449		AT1G11330	-0.018033	-1.01258	0.966724	0.993933
AT1G11340	2.24804	4.75037	0.101286	0.257021		AT1G11340	4.56387	23.6516	0.140333	#N/A		AT1G11340	-0.0851595	-1.06081	0.948776	#N/A
AT1G11350	-0.759184	-1.69253	0.00524419	0.0306492		AT1G11350	-0.664331	-1.58483	0.516908	0.944719		AT1G11350	-0.230113	-1.17293	0.744514	0.954366
AT1G11360	0.0692041	1.04914	0.718679	0.85014		AT1G11360	0.0136055	1.00948	0.976186	0.99837		AT1G11360	-0.722288	-1.6498	0.19374	0.640107
AT1G11362	#N/A	#N/A	#N/A	#N/A		AT1G11362	#N/A	#N/A	#N/A	#N/A		AT1G11362	0.174834	1.12883	0.83903	0.972383
AT1G11370	#N/A	#N/A	#N/A	#N/A		AT1G11370	#N/A	#N/A	#N/A	#N/A		AT1G11370	2.58009	5.97978	0.0550772	#N/A
AT1G11380	0.138993	1.10114	0.628316	0.79326		AT1G11380	0.0758191	1.05396	0.929486	0.997146		AT1G11380	-2.74461	-6.70207	0.00599379	0.115627
AT1G11390	0.138459	1.10073	0.510405	0.705211		AT1G11390	0.368541	1.29105	0.518458	0.945218		AT1G11390	-0.00476303	-1.00331	0.994246	0.999154
AT1G11400	-0.295855	-1.22761	0.119606	0.287295		AT1G11400	0.712081	1.63817	0.172685	0.750044		AT1G11400	0.570711	1.48525	0.382789	0.804282
AT1G11410	0.385121	1.30597	0.0438132	0.146127		AT1G11410	0.58251	1.49745	0.297409	0.862965		AT1G11410	0.899899	1.86593	0.12842	0.544761
AT1G11420	-2.15798	-4.4629	0.114991	0.279568		AT1G11420	#N/A	#N/A	#N/A	#N/A		AT1G11420	-2.76645	-6.80433	0.278375	#N/A
AT1G11430	-0.0117585	-1.00818	0.896182	0.949255		AT1G11430	-0.23074	-1.17344	0.574036	0.956224		AT1G11430	-0.335464	-1.26178	0.165159	0.604802
AT1G11440	-0.155911	-1.11413	0.239488	0.449352		AT1G11440	-0.693694	-1.61742	0.227599	0.808199		AT1G11440	0.47977	1.39452	0.338601	0.778411
AT1G11450	-0.874715	-1.83365	0.0128787	0.0606839		AT1G11450	-0.552642	-1.46677	0.547701	0.950696		AT1G11450	-0.805851	-1.74818	0.386165	0.805703
AT1G11460	-2.20843	-4.62171	0.448147	#N/A		AT1G11460	#N/A	#N/A	#N/A	#N/A		AT1G11460	0.0328877	1.02306	0.966853	0.993933
AT1G11470	#N/A	#N/A	#N/A	#N/A		AT1G11470	#N/A	#N/A	#N/A	#N/A		AT1G11470	-1.9804	-3.94602	0.458815	#N/A
AT1G11475	0.168624	1.12399	0.0689293	0.199577		AT1G11475	-0.25764	-1.19552	0.501021	0.943018		AT1G11475	-0.741541	-1.67196	0.00453099	0.101091
AT1G11480	-0.0561009	-1.03965	0.673561	0.822599		AT1G11480	-0.0440538	-1.03101	0.923255	0.997095		AT1G11480	-0.128174	-1.09291	0.827318	0.969425
AT1G11490	#N/A	#N/A	#N/A	#N/A		AT1G11490	-4.72684	-26.4801	0.120867	#N/A		AT1G11490	1.941	3.83972	0.465291	#N/A
AT1G11500	1.12469	2.18055	0.227874	0.434568		AT1G11500	-5.73311	-53.1909	0.0648995	#N/A		AT1G11500	0.540689	1.45467	0.75271	0.956984
AT1G11510	#N/A	#N/A	#N/A	#N/A		AT1G11510	#N/A	#N/A	#N/A	#N/A		AT1G11510	0.553332	1.46747	0.531031	0.882891
AT1G11520	0.309011	1.23886	0.19023	0.386971		AT1G11520	-4.96127	-31.1524	0.00162908	0.0994761		AT1G11520	-0.172313	-1.12686	0.964119	0.993279
AT1G11530	0.392859	1.31299	0.00556237	0.0321452		AT1G11530	0.236144	1.17784	0.596688	0.961174		AT1G11530	-0.222852	-1.16704	0.494467	0.868223
AT1G11540	2.16609	4.48804	0.388946	#N/A		AT1G11540	-0.437266	-1.35404	0.776363	0.985254		AT1G11540	1.80447	3.493	0.263366	#N/A
AT1G11545	1.13399	2.19464	1.88264e-13	1.55928e-11		AT1G11545	0.982508	1.9759	0.063973	0.524556		AT1G11545	0.24216	1.18276	0.664981	0.932639
AT1G11550	2.16618	4.48832	0.388923	#N/A		AT1G11550	#N/A	#N/A	#N/A	#N/A		AT1G11550	#N/A	#N/A	#N/A	#N/A
AT1G11560	#N/A	#N/A	#N/A	#N/A		AT1G11560	#N/A	#N/A	#N/A	#N/A		AT1G11560	-0.591036	-1.50633	0.640161	#N/A
AT1G11570	0.555441	1.46962	0.157959	0.343784		AT1G11570	-6.47738	-89.1016	0.0298636	#N/A		AT1G11570	-2.38341	-5.21768	0.0209966	0.227932
AT1G11572	1.03292	2.04617	0.457419	#N/A		AT1G11572	3.03175	8.17801	0.286266	#N/A		AT1G11572	0.33828	1.26425	0.691146	0.938126
AT1G11580	-1.00146	-2.00202	1.42959e-11	8.6806e-10		AT1G11580	-0.81947	-1.76476	0.0454479	0.45011		AT1G11580	-0.421439	-1.33926	0.253668	0.705062
AT1G11590	#N/A	#N/A	#N/A	#N/A		AT1G11590	#N/A	#N/A	#N/A	#N/A		AT1G11590	-0.774072	-1.71009	0.598659	#N/A
AT1G11592	0.00351681	1.00244	0.989633	0.994506		AT1G11592	0.652551	1.57195	0.439698	0.924748		AT1G11592	-0.338499	-1.26444	0.591411	0.907107
AT1G11593	#N/A	#N/A	#N/A	#N/A		AT1G11593	#N/A	#N/A	#N/A	#N/A		AT1G11593	-0.763336	-1.69741	0.508349	#N/A
AT1G11600	-0.690251	-1.61356	1.13129e-06	2.49374e-05		AT1G11600	-0.955853	-1.93973	0.0574799	0.499052		AT1G11600	1.33456	2.52199	0.385669	0.805237
AT1G11608	#N/A	#N/A	#N/A	#N/A		AT1G11608	#N/A	#N/A	#N/A	#N/A		AT1G11608	1.99571	3.98813	0.45323	#N/A
AT1G11610	2.16618	4.48832	0.388923	#N/A		AT1G11610	#N/A	#N/A	#N/A	#N/A		AT1G11610	-0.0830486	-1.05925	0.940788	#N/A
AT1G11620	#N/A	#N/A	#N/A	#N/A		AT1G11620	#N/A	#N/A	#N/A	#N/A		AT1G11620	0.103358	1.07427	0.906397	#N/A
AT1G11630	0.543889	1.4579	0.112307	0.275786		AT1G11630	-0.816077	-1.76061	0.3724	0.902265		AT1G11630	0.0331766	1.02326	0.96195	0.993006
AT1G11640	#N/A	#N/A	#N/A	#N/A		AT1G11640	#N/A	#N/A	#N/A	#N/A		AT1G11640	-0.457011	-1.37269	0.66263	#N/A
AT1G11650	-0.176104	-1.12983	0.0208856	0.0865642		AT1G11650	0.133182	1.09671	0.72843	0.978495		AT1G11650	0.0646518	1.04583	0.802191	0.964727
AT1G11655	2.1661	4.48808	0.388943	#N/A		AT1G11655	#N/A	#N/A	#N/A	#N/A		AT1G11655	0.0331873	1.02327	0.969869	0.994135
AT1G11660	-0.375982	-1.29772	0.0200528	0.0841701		AT1G11660	0.367393	1.29002	0.47236	0.933433		AT1G11660	0.608058	1.52421	0.366141	0.796153
AT1G11670	0.635429	1.5534	0.000599591	0.00548471		AT1G11670	0.511992	1.42602	0.423093	0.916187		AT1G11670	0.304674	1.23514	0.513471	0.876454
AT1G11680	0.151297	1.11057	0.0665513	0.194937		AT1G11680	-0.0104099	-1.00724	0.978494	0.998532		AT1G11680	0.294587	1.22653	0.283149	0.733053
AT1G11684	#N/A	#N/A	#N/A	#N/A		AT1G11684	#N/A	#N/A	#N/A	#N/A		AT1G11684	#N/A	#N/A	#N/A	#N/A
AT1G11690	#N/A	#N/A	#N/A	#N/A		AT1G11690	#N/A	#N/A	#N/A	#N/A		AT1G11690	#N/A	#N/A	#N/A	#N/A
AT1G11700	0.504065	1.4182	6.3323e-08	1.95551e-06		AT1G11700	-0.393411	-1.3135	0.504	0.943285		AT1G11700	0.417388	1.33551	0.360136	0.793241
AT1G11710	0.669654	1.59069	0.195891	0.394856		AT1G11710	-2.90984	-7.51536	0.00992987	0.234465		AT1G11710	-1.28481	-2.4365	0.169507	0.60965
AT1G11720	0.220047	1.16477	0.0229917	0.0928249		AT1G11720	0.27034	1.20609	0.529042	0.946896		AT1G11720	0.866618	1.82338	0.12399	0.537222
AT1G11730	-0.785258	-1.7234	0.132445	0.306567		AT1G11730	-1.71188	-3.27587	0.176489	0.754453		AT1G11730	0.0826237	1.05894	0.920862	0.986769
AT1G11735	#N/A	#N/A	#N/A	#N/A		AT1G11735	#N/A	#N/A	#N/A	#N/A		AT1G11735	2.33462	5.04418	0.0783668	#N/A
AT1G11740	0.702947	1.62783	0.00106633	0.00868641		AT1G11740	-0.662315	-1.58262	0.580504	0.957777		AT1G11740	-0.766835	-1.70153	0.391765	0.80996
AT1G11750	0.0580003	1.04102	0.520825	0.713158		AT1G11750	0.242312	1.18289	0.531443	0.947309		AT1G11750	-0.192283	-1.14257	0.455129	0.84631
AT1G11755	0.603793	1.51971	0.00590997	0.0336578		AT1G11755	0.460928	1.37643	0.418743	0.915389		AT1G11755	0.0950027	1.06807	0.818735	0.966745
AT1G11760	0.314263	1.24338	0.216671	0.421482		AT1G11760	0.528644	1.44257	0.365299	0.900518		AT1G11760	-1.66301	-3.16677	0.00789876	0.135216
AT1G11765	#N/A	#N/A	#N/A	#N/A		AT1G11765	#N/A	#N/A	#N/A	#N/A		AT1G11765	3.06771	8.38439	0.213852	#N/A
AT1G11770	-1.62396	-3.08219	0.569903	#N/A		AT1G11770	#N/A	#N/A	#N/A	#N/A		AT1G11770	-1.98039	-3.946	0.458817	#N/A
AT1G11780	0.617439	1.53415	0.0179971	0.0777994		AT1G11780	-0.0580782	-1.04108	0.927009	0.997095		AT1G11780	-0.745344	-1.67637	0.0567897	0.380778
AT1G11785	-0.539852	-1.45382	0.579143	0.756509		AT1G11785	#N/A	#N/A	#N/A	#N/A		AT1G11785	1.3512	2.55123	0.26284	0.714808
AT1G11790	-0.0585989	-1.04145	0.74686	0.869091		AT1G11790	0.411818	1.33036	0.487217	0.938071		AT1G11790	0.114047	1.08226	0.738135	0.951513
AT1G11800	-0.260684	-1.19805	0.474128	0.675012		AT1G11800	-0.412246	-1.33076	0.590753	0.960411		AT1G11800	-0.761609	-1.69538	0.337315	0.777734
AT1G11810	2.9845	7.9145	0.215441	#N/A		AT1G11810	#N/A	#N/A	#N/A	#N/A		AT1G11810	0.244695	1.18484	0.790387	0.963437
AT1G11820	0.105092	1.07556	0.26958	0.482796		AT1G11820	0.254933	1.19328	0.572785	0.955917		AT1G11820	-0.461195	-1.37668	0.206769	0.656589
AT1G11840	-0.377447	-1.29904	6.53747e-06	0.000117645		AT1G11840	0.176962	1.1305	0.651328	0.970315		AT1G11840	0.562104	1.47642	0.0355985	0.300314
AT1G11850	-0.0254301	-1.01778	0.74107	0.864946		AT1G11850	0.101383	1.0728	0.80955	0.988268		AT1G11850	3.29883	9.84118	1.35458e-14	4.89092e-11
AT1G11860	-0.0617599	-1.04374	0.388297	0.600448		AT1G11860	0.639573	1.55787	0.108499	0.644392		AT1G11860	0.4243	1.34192	0.0765101	0.434701
AT1G11870	0.3755	1.29729	0.000591074	0.00542435		AT1G11870	0.469985	1.3851	0.243509	0.821691		AT1G11870	-0.0398031	-1.02797	0.907605	0.986394
AT1G11880	0.274025	1.20918	0.643086	0.802915		AT1G11880	0.546839	1.46088	0.607312	0.9633		AT1G11880	1.27516	2.42025	0.126119	0.540397
AT1G11890	0.132758	1.09639	0.354643	0.570235		AT1G11890	0.142551	1.10386	0.729382	0.978544		AT1G11890	-0.581449	-1.49635	0.0696882	0.418126
AT1G11900	0.12446	1.0901	0.772272	0.883232		AT1G11900	-0.782513	-1.72012	0.223857	0.805717		AT1G11900	-0.593369	-1.50877	0.434868	0.834085
AT1G11905	-0.248734	-1.18816	0.226797	0.433344		AT1G11905	-0.22131	-1.16579	0.766219	0.982349		AT1G11905	-0.961375	-1.94716	0.0736832	0.427039
AT1G11910	0.0278894	1.01952	0.697296	0.836595		AT1G11910	0.124637	1.09023	0.746205	0.980049		AT1G11910	-0.0563993	-1.03987	0.838141	0.972326
AT1G11915	0.980294	1.97287	0.348034	0.563867		AT1G11915	-0.430118	-1.34734	0.823328	#N/A		AT1G11915	2.67108	6.36908	0.0277583	0.265852
AT1G11920	#N/A	#N/A	#N/A	#N/A		AT1G11920	-1.8176	-3.52494	0.484498	#N/A		AT1G11920	-0.624526	-1.5417	0.526826	#N/A
AT1G11925	2.16618	4.48832	0.388923	#N/A		AT1G11925	-1.76606	-3.40123	0.408597	#N/A		AT1G11925	0.224247	1.16817	0.779451	0.962088
AT1G11930	-0.468991	-1.38414	0.000715123	0.00629537		AT1G11930	0.0912756	1.06531	0.821108	0.989445		AT1G11930	0.300491	1.23156	0.371269	0.799428
AT1G11940	-0.952124	-1.93472	0.0217829	0.0892925		AT1G11940	0.132277	1.09602	0.888433	0.994656		AT1G11940	0.0598115	1.04233	0.946249	0.991677
AT1G11950	0.509541	1.4236	0.14997	0.332884		AT1G11950	1.16806	2.2471	0.401354	0.911353		AT1G11950	-0.629109	-1.54661	0.541987	#N/A
AT1G11960	0.222315	1.1666	0.533037	0.722229		AT1G11960	-0.449402	-1.36547	0.596912	0.961174		AT1G11960	2.22693	4.68138	0.0120847	0.168982
AT1G11970	#N/A	#N/A	#N/A	#N/A		AT1G11970	#N/A	#N/A	#N/A	#N/A		AT1G11970	1.76876	3.40762	0.503574	#N/A
AT1G11980	#N/A	#N/A	#N/A	#N/A		AT1G11980	#N/A	#N/A	#N/A	#N/A		AT1G11980	-0.0900185	-1.06438	0.958769	#N/A
AT1G11990	-2.9378	-7.66244	0.302225	#N/A		AT1G11990	#N/A	#N/A	#N/A	#N/A		AT1G11990	0.0973695	1.06982	0.907443	0.986394
AT1G12000	0.152447	1.11145	0.18602	0.380912		AT1G12000	0.411426	1.33	0.305742	0.869529		AT1G12000	0.42269	1.34042	0.240159	0.69208
AT1G12010	0.0158801	1.01107	0.963957	0.982167		AT1G12010	0.0612295	1.04335	0.942129	0.99771		AT1G12010	0.993616	1.99117	0.382163	0.804038
AT1G12013	0.38952	1.30996	0.418114	0.627298		AT1G12013	-0.177291	-1.13076	0.908612	0.996829		AT1G12013	-0.464461	-1.3798	0.575716	0.901937
AT1G12015	-0.142757	-1.10401	0.820718	0.908546		AT1G12015	1.93717	3.82954	0.485743	#N/A		AT1G12015	-0.730365	-1.65906	0.553379	0.892128
AT1G12020	0.374606	1.29649	0.0359448	0.127537		AT1G12020	-1.00515	-2.00715	0.116387	0.660068		AT1G12020	-0.526774	-1.4407	0.316281	0.760763
AT1G12030	0.456215	1.37194	0.793545	#N/A		AT1G12030	-2.44122	-5.431	0.123724	0.673597		AT1G12030	-0.0829108	-1.05915	0.942318	#N/A
AT1G12040	#N/A	#N/A	#N/A	#N/A		AT1G12040	4.22748	18.7326	0.0473467	#N/A		AT1G12040	1.61266	3.05815	0.0715838	0.422743
AT1G12050	0.408831	1.32761	0.000797062	0.00687188		AT1G12050	0.681166	1.60343	0.0969695	0.614673		AT1G12050	0.559505	1.47376	0.139621	0.562536
AT1G12060	1.05757	2.08143	0.00278856	0.018722		AT1G12060	0.503868	1.41801	0.798181	0.987165		AT1G12060	3.06782	8.38503	0.213833	#N/A
AT1G12064	2.93665	7.65631	0.0480849	0.155937		AT1G12064	2.87428	7.33239	0.0642697	0.525402		AT1G12064	1.20894	2.31167	0.407435	#N/A
AT1G12070	0.45609	1.37182	0.793596	#N/A		AT1G12070	#N/A	#N/A	#N/A	#N/A		AT1G12070	-0.171344	-1.12611	0.832808	0.971094
AT1G12080	-0.36496	-1.28785	0.0123572	0.058674		AT1G12080	0.948792	1.93026	0.200332	0.783234		AT1G12080	1.35148	2.55174	0.0925179	0.47372
AT1G12090	0.383712	1.30469	9.57617e-09	3.51689e-07		AT1G12090	-0.442704	-1.35915	0.30822	0.869894		AT1G12090	-0.537249	-1.4512	0.0282201	0.26913
AT1G12100	2.17584	4.51847	0.0957601	0.247977		AT1G12100	1.60496	3.04188	0.439559	#N/A		AT1G12100	-0.0900185	-1.06438	0.958769	#N/A
AT1G12110	0.453241	1.36911	6.42388e-07	1.53021e-05		AT1G12110	0.0773608	1.05509	0.853569	0.992024		AT1G12110	-0.167542	-1.12314	0.608651	0.913398
AT1G12120	-0.256871	-1.19488	0.078224	0.216626		AT1G12120	-0.488277	-1.40277	0.285728	0.854126		AT1G12120	-0.512503	-1.42652	0.231386	0.684122
AT1G12130	#N/A	#N/A	#N/A	#N/A		AT1G12130	#N/A	#N/A	#N/A	#N/A		AT1G12130	-0.376701	-1.29837	0.646897	0.926651
AT1G12140	-0.391128	-1.31142	0.00176489	0.012997		AT1G12140	-0.424035	-1.34167	0.329404	0.882264		AT1G12140	0.254245	1.19271	0.448774	0.842629
AT1G12150	#N/A	#N/A	#N/A	#N/A		AT1G12150	#N/A	#N/A	#N/A	#N/A		AT1G12150	1.55194	2.93212	0.164264	#N/A
AT1G12160	-1.46769	-2.76578	0.376345	0.589286		AT1G12160	-0.0817837	-1.05833	0.96657	#N/A		AT1G12160	-0.753592	-1.68599	0.45559	#N/A
AT1G12170	#N/A	#N/A	#N/A	#N/A		AT1G12170	#N/A	#N/A	#N/A	#N/A		AT1G12170	-0.200825	-1.14936	0.784409	0.962088
AT1G12180	#N/A	#N/A	#N/A	#N/A		AT1G12180	#N/A	#N/A	#N/A	#N/A		AT1G12180	1.09254	2.1325	0.226263	0.678444
AT1G12190	#N/A	#N/A	#N/A	#N/A		AT1G12190	#N/A	#N/A	#N/A	#N/A		AT1G12190	#N/A	#N/A	#N/A	#N/A
AT1G12200	-0.00116298	-1.00081	0.995971	0.997878		AT1G12200	0.962555	1.94876	0.197681	0.780441		AT1G12200	0.375876	1.29763	0.444122	0.839863
AT1G12210	-0.621701	-1.53869	0.640774	0.801087		AT1G12210	-2.62626	-6.17425	0.329383	#N/A		AT1G12210	-1.26158	-2.39758	0.277308	#N/A
AT1G12211	#N/A	#N/A	#N/A	#N/A		AT1G12211	#N/A	#N/A	#N/A	#N/A		AT1G12211	-1.98044	-3.94614	0.458804	#N/A
AT1G12220	-0.0968639	-1.06945	0.809342	0.901601		AT1G12220	-1.1633	-2.23969	0.255237	0.830275		AT1G12220	0.130881	1.09496	0.858987	0.976151
AT1G12230	-0.101574	-1.07294	0.303453	0.519852		AT1G12230	0.636367	1.55441	0.13553	0.690991		AT1G12230	0.594067	1.5095	0.107995	0.507595
AT1G12240	-0.00390392	-1.00271	0.967456	0.983758		AT1G12240	1.00578	2.00802	0.0571592	0.498042		AT1G12240	0.756183	1.68902	0.0487305	0.353668
AT1G12244	0.247249	1.18694	0.167312	0.356622		AT1G12244	-0.608701	-1.52489	0.429652	0.919215		AT1G12244	-0.391608	-1.31185	0.458674	0.847915
AT1G12250	0.283755	1.21736	0.00227071	0.0158048		AT1G12250	0.254493	1.19292	0.528909	0.946896		AT1G12250	0.34236	1.26783	0.440848	0.837423
AT1G12260	-0.181285	-1.13389	0.73599	0.861914		AT1G12260	0.00425063	1.00295	0.996986	0.999367		AT1G12260	0.884356	1.84594	0.319982	0.764371
AT1G12270	-0.0892288	-1.0638	0.365267	0.580014		AT1G12270	0.0171999	1.01199	0.968931	0.99771		AT1G12270	1.35143	2.55164	0.0133099	0.176445
AT1G12280	-1.24831	-2.37563	0.00195254	0.0140241		AT1G12280	-1.18128	-2.26778	0.490967	0.939605		AT1G12280	0.10132	1.07275	0.908466	0.986422
AT1G12290	-2.02363	-4.06607	0.0182194	0.0784371		AT1G12290	0.450512	1.36652	0.797958	0.987165		AT1G12290	0.835951	1.78503	0.496435	0.869493
AT1G12294	#N/A	#N/A	#N/A	#N/A		AT1G12294	#N/A	#N/A	#N/A	#N/A		AT1G12294	#N/A	#N/A	#N/A	#N/A
AT1G12300	-0.677823	-1.59972	0.232344	0.439825		AT1G12300	-0.360859	-1.28419	0.816605	0.989228		AT1G12300	-1.57627	-2.98197	0.0706068	0.420458
AT1G12310	-0.797397	-1.73796	1.15144e-18	1.86827e-16		AT1G12310	-0.932233	-1.90823	0.0157212	0.290225		AT1G12310	-0.209908	-1.15661	0.481177	0.860652
AT1G12320	-0.677475	-1.59934	0.0200894	0.0843057		AT1G12320	-1.75425	-3.37352	0.0472559	0.456487		AT1G12320	0.574512	1.48917	0.482737	0.861218
AT1G12330	-0.189795	-1.1406	0.167369	0.356657		AT1G12330	-1.24239	-2.3659	0.208427	0.791697		AT1G12330	-1.53436	-2.89659	0.0717618	0.422743
AT1G12340	-1.46525	-2.76111	0.363906	0.578735		AT1G12340	-1.25333	-2.38392	0.485068	#N/A		AT1G12340	-2.07448	-4.21192	0.0343617	0.295637
AT1G12350	-0.320974	-1.24917	0.0856823	0.230603		AT1G12350	-0.439771	-1.35639	0.444831	0.92598		AT1G12350	-0.486515	-1.40106	0.364505	0.795796
AT1G12360	0.120862	1.08738	0.495118	0.692391		AT1G12360	0.182773	1.13506	0.717134	0.977264		AT1G12360	1.08984	2.1285	0.0647685	0.40151
AT1G12370	0.120152	1.08685	0.585374	0.761059		AT1G12370	0.710299	1.63614	0.318313	0.875921		AT1G12370	-0.954877	-1.93841	0.273513	0.72411
AT1G12380	-0.680154	-1.60231	0.00623602	0.0350488		AT1G12380	-0.406786	-1.32573	0.728324	0.978495		AT1G12380	0.686043	1.60887	0.379612	0.802383
AT1G12390	-0.553566	-1.46771	0.0142178	0.065271		AT1G12390	-0.780559	-1.7178	0.15333	0.716046		AT1G12390	-0.794905	-1.73496	0.244735	0.695781
AT1G12400	-0.32168	-1.24979	0.177921	0.370887		AT1G12400	-0.483698	-1.39832	0.405129	0.911952		AT1G12400	-0.189881	-1.14067	0.690495	0.937978
AT1G12410	0.160977	1.11804	0.0631195	0.188088		AT1G12410	0.515957	1.42994	0.187128	0.765056		AT1G12410	0.478125	1.39293	0.0627761	0.396807
AT1G12411	#N/A	#N/A	#N/A	#N/A		AT1G12411	#N/A	#N/A	#N/A	#N/A		AT1G12411	#N/A	#N/A	#N/A	#N/A
AT1G12420	-0.0317467	-1.02225	0.892308	0.947751		AT1G12420	-0.40732	-1.32622	0.664218	0.971088		AT1G12420	0.0635806	1.04506	0.916069	0.986769
AT1G12423	#N/A	#N/A	#N/A	#N/A		AT1G12423	#N/A	#N/A	#N/A	#N/A		AT1G12423	1.99571	3.98813	0.45323	#N/A
AT1G12430	0.279319	1.21362	0.101704	0.257612		AT1G12430	0.270874	1.20654	0.641275	0.966831		AT1G12430	0.930897	1.90646	0.135011	0.555004
AT1G12440	0.158527	1.11615	0.0707794	0.203039		AT1G12440	0.570072	1.4846	0.244349	0.82228		AT1G12440	-0.321696	-1.2498	0.249024	0.699888
AT1G12450	0.266206	1.20264	0.619234	0.786655		AT1G12450	0.0957712	1.06864	0.901822	0.995751		AT1G12450	0.422264	1.34003	0.462203	0.84987
AT1G12451	#N/A	#N/A	#N/A	#N/A		AT1G12451	#N/A	#N/A	#N/A	#N/A		AT1G12451	#N/A	#N/A	#N/A	#N/A
AT1G12460	-0.0350809	-1.02461	0.859041	0.929377		AT1G12460	-0.365654	-1.28847	0.59184	0.960411		AT1G12460	-0.532972	-1.44691	0.382138	0.804038
AT1G12470	-0.297313	-1.22885	0.0874526	0.233462		AT1G12470	-0.187159	-1.13852	0.704085	0.975445		AT1G12470	1.10806	2.15556	0.0286453	0.270874
AT1G12480	-1.08916	-2.1275	0.0240239	0.0957617		AT1G12480	-7.51481	-182.887	0.00821797	0.21405		AT1G12480	-2.29577	-4.91017	0.0470824	0.348715
AT1G12490	#N/A	#N/A	#N/A	#N/A		AT1G12490	4.20019	18.3816	0.159739	#N/A		AT1G12490	1.76888	3.40788	0.503544	#N/A
AT1G12500	-0.0850692	-1.06074	0.370418	0.584256		AT1G12500	-0.332529	-1.25922	0.505276	0.943285		AT1G12500	-0.799816	-1.74088	0.0259197	0.256422
AT1G12510	0.0729554	1.05187	0.962807	#N/A		AT1G12510	#N/A	#N/A	#N/A	#N/A		AT1G12510	2.43282	5.39948	0.37441	0.801266
AT1G12520	0.583499	1.49848	1.39016e-12	9.62178e-11		AT1G12520	0.555926	1.47011	0.43739	0.92352		AT1G12520	0.625346	1.54258	0.290281	0.739492
AT1G12530	0.381654	1.30283	0.011889	0.056915		AT1G12530	-1.04089	-2.0575	0.245999	0.822467		AT1G12530	-0.463735	-1.37911	0.567323	0.898732
AT1G12540	2.1661	4.48808	0.388943	#N/A		AT1G12540	#N/A	#N/A	#N/A	#N/A		AT1G12540	0.0700082	1.04972	0.93459	0.988394
AT1G12550	-0.313525	-1.24274	0.366682	0.581329		AT1G12550	0.725487	1.65346	0.500682	0.943018		AT1G12550	-0.249144	-1.1885	0.626917	0.921279
AT1G12560	#N/A	#N/A	#N/A	#N/A		AT1G12560	1.60761	3.04746	0.407073	0.911952		AT1G12560	-0.0813788	-1.05803	0.92922	#N/A
AT1G12570	0.634887	1.55282	0.0130059	0.0611525		AT1G12570	-0.298662	-1.23	0.784085	0.986743		AT1G12570	1.54703	2.92214	0.0393129	0.31649
AT1G12580	0.168984	1.12427	0.190537	0.387304		AT1G12580	0.31096	1.24053	0.558257	0.952598		AT1G12580	-0.00610778	-1.00424	0.994943	0.999154
AT1G12590	#N/A	#N/A	#N/A	#N/A		AT1G12590	#N/A	#N/A	#N/A	#N/A		AT1G12590	1.76888	3.40788	0.503544	#N/A
AT1G12600	1.25802	2.39168	0.362143	0.57736		AT1G12600	-6.22075	-74.5818	0.046059	#N/A		AT1G12600	0.267336	1.20358	0.736722	0.951257
AT1G12610	#N/A	#N/A	#N/A	#N/A		AT1G12610	#N/A	#N/A	#N/A	#N/A		AT1G12610	0.163753	1.1202	0.841653	0.973599
AT1G12620	0.123766	1.08958	0.6914	0.832626		AT1G12620	-0.498214	-1.41246	0.530351	0.946896		AT1G12620	-0.523693	-1.43763	0.619042	0.917987
AT1G12630	2.98459	7.91498	0.208836	#N/A		AT1G12630	#N/A	#N/A	#N/A	#N/A		AT1G12630	#N/A	#N/A	#N/A	#N/A
AT1G12640	0.0249421	1.01744	0.890646	0.946748		AT1G12640	1.0169	2.02357	0.0406097	0.429434		AT1G12640	0.138396	1.10068	0.75685	0.957978
AT1G12650	0.19341	1.14346	0.162501	0.350138		AT1G12650	0.626183	1.54348	0.182819	0.76132		AT1G12650	0.272189	1.20764	0.496722	0.869575
AT1G12660	#N/A	#N/A	#N/A	#N/A		AT1G12660	#N/A	#N/A	#N/A	#N/A		AT1G12660	-0.0792748	-1.05649	0.9233	0.986769
AT1G12663	#N/A	#N/A	#N/A	#N/A		AT1G12663	#N/A	#N/A	#N/A	#N/A		AT1G12663	1.76888	3.40788	0.503544	#N/A
AT1G12665	2.1661	4.48808	0.388943	#N/A		AT1G12665	#N/A	#N/A	#N/A	#N/A		AT1G12665	1.00071	2.00098	0.269326	0.721221
AT1G12672	-0.683137	-1.60563	0.512462	0.707029		AT1G12672	-4.72684	-26.4801	0.120905	#N/A		AT1G12672	-0.160146	-1.1174	0.889686	0.983959
AT1G12680	0.148743	1.1086	0.53845	0.726064		AT1G12680	-0.057304	-1.04052	0.920323	0.997095		AT1G12680	-0.124028	-1.08977	0.812672	0.96629
AT1G12700	-0.149153	-1.10892	0.659626	0.815031		AT1G12700	-0.406582	-1.32554	0.662535	0.970805		AT1G12700	-0.107344	-1.07724	0.918776	0.986769
AT1G12710	0.0234162	1.01636	0.951671	0.976635		AT1G12710	-0.63955	-1.55784	0.230893	0.812085		AT1G12710	0.140615	1.10238	0.660256	0.931115
AT1G12730	0.500438	1.41464	0.182521	0.376374		AT1G12730	-0.335998	-1.26225	0.68352	0.972083		AT1G12730	0.599841	1.51555	0.296156	0.74356
AT1G12740	2.1661	4.48808	0.388943	#N/A		AT1G12740	-1.68652	-3.2188	0.142114	0.700917		AT1G12740	1.73267	3.32343	0.0742642	0.428241
AT1G12750	-0.353674	-1.27781	0.08982	0.237527		AT1G12750	-0.81981	-1.76517	0.0595719	0.508595		AT1G12750	0.087736	1.0627	0.810189	0.965925
AT1G12760	-0.228827	-1.17188	0.141812	0.320629		AT1G12760	0.129653	1.09403	0.767397	0.982884		AT1G12760	-0.729609	-1.65819	0.0092164	0.147462
AT1G12770	0.0694713	1.04933	0.456336	0.660272		AT1G12770	-0.206007	-1.15349	0.768889	0.983409		AT1G12770	1.10721	2.15429	0.0247544	0.250949
AT1G12775	-0.70853	-1.63414	0.110151	0.272113		AT1G12775	0.677471	1.59933	0.70648	0.975445		AT1G12775	-1.89004	-3.70646	0.0639479	0.399471
AT1G12780	0.09853	1.07068	0.530002	0.71987		AT1G12780	0.756769	1.6897	0.0708625	0.547684		AT1G12780	0.673436	1.59487	0.172821	0.614407
AT1G12790	-2.12897	-4.37406	0.0117452	0.0564447		AT1G12790	-0.919971	-1.89208	0.465111	0.930423		AT1G12790	-3.21966	-9.31565	0.00153354	0.0524843
AT1G12800	-0.325784	-1.25334	0.000420767	0.00410336		AT1G12800	-0.162237	-1.11902	0.672424	0.971096		AT1G12800	0.882527	1.8436	0.0159267	0.195918
AT1G12805	-3.24806	-9.50085	0.24249	#N/A		AT1G12805	#N/A	#N/A	#N/A	#N/A		AT1G12805	-0.191779	-1.14217	0.816475	0.966461
AT1G12810	0.290046	1.22268	0.0236742	0.0948412		AT1G12810	0.175459	1.12932	0.685043	0.972083		AT1G12810	-0.0514666	-1.03632	0.895935	0.984539
AT1G12820	-0.0938961	-1.06725	0.429591	0.637128		AT1G12820	-0.231184	-1.1738	0.706797	0.975445		AT1G12820	0.532884	1.44682	0.399471	0.814298
AT1G12830	0.0878538	1.06279	0.47139	0.672758		AT1G12830	-0.564213	-1.47858	0.4001	0.911271		AT1G12830	0.325347	1.25297	0.560057	0.894835
AT1G12840	0.0922021	1.066	0.350801	0.566519		AT1G12840	0.24452	1.1847	0.551657	0.95131		AT1G12840	0.0747537	1.05318	0.773515	0.961147
AT1G12845	-0.199471	-1.14828	0.153404	0.337553		AT1G12845	-0.835926	-1.785	0.0452553	0.449075		AT1G12845	0.174432	1.12852	0.585539	0.905749
AT1G12850	-0.327597	-1.25492	0.00614886	0.0347365		AT1G12850	-0.16365	-1.12012	0.741365	0.979691		AT1G12850	0.0492301	1.03471	0.896579	0.984539
AT1G12855	-1.91273	-3.76521	0.229402	0.436041		AT1G12855	-1.41003	-2.65743	0.493731	#N/A		AT1G12855	2.13158	4.38196	0.457819	0.84735
AT1G12860	0.0889586	1.0636	0.524221	0.716294		AT1G12860	-0.387786	-1.30838	0.384863	0.905792		AT1G12860	0.100139	1.07188	0.776762	0.961767
AT1G12870	#N/A	#N/A	#N/A	#N/A		AT1G12870	#N/A	#N/A	#N/A	#N/A		AT1G12870	0.797985	1.73867	0.516676	#N/A
AT1G12880	-0.62439	-1.54156	0.00491295	0.0292048		AT1G12880	0.682573	1.605	0.554221	0.95131		AT1G12880	-0.553556	-1.4677	0.531551	0.882891
AT1G12890	3.02188	8.12225	0.249538	#N/A		AT1G12890	5.90163	59.7818	0.0535557	#N/A		AT1G12890	-0.876169	-1.83549	0.571582	#N/A
AT1G12900	0.243231	1.18364	0.000252023	0.00267496		AT1G12900	0.49158	1.40598	0.242309	0.820472		AT1G12900	-0.148577	-1.10848	0.5367	0.884787
AT1G12910	-0.225487	-1.16917	0.145305	0.325857		AT1G12910	-0.280772	-1.21484	0.55147	0.95131		AT1G12910	-0.0738869	-1.05255	0.847814	0.97449
AT1G12920	-0.322711	-1.25068	0.00076423	0.00665257		AT1G12920	-0.575843	-1.49055	0.160144	0.725466		AT1G12920	-0.563566	-1.47792	0.0605119	0.391207
AT1G12930	-0.314235	-1.24335	0.304396	0.520743		AT1G12930	-0.376849	-1.2985	0.549876	0.95131		AT1G12930	-0.733368	-1.66252	0.316451	0.760763
AT1G12938	#N/A	#N/A	#N/A	#N/A		AT1G12938	#N/A	#N/A	#N/A	#N/A		AT1G12938	-1.9804	-3.94602	0.458815	#N/A
AT1G12940	0.563292	1.47764	0.60254	0.773995		AT1G12940	-2.14418	-4.42042	0.282741	#N/A		AT1G12940	-1.12576	-2.18216	0.194477	0.640532
AT1G12950	0.456098	1.37183	0.793592	#N/A		AT1G12950	0.694539	1.61837	0.728838	#N/A		AT1G12950	-0.636744	-1.55482	0.458413	#N/A
AT1G12960	#N/A	#N/A	#N/A	#N/A		AT1G12960	#N/A	#N/A	#N/A	#N/A		AT1G12960	#N/A	#N/A	#N/A	#N/A
AT1G12970	-0.403572	-1.32278	0.293576	0.50907		AT1G12970	-0.42506	-1.34263	0.486679	0.937782		AT1G12970	-0.335445	-1.26177	0.584823	0.905489
AT1G12980	0.63361	1.55144	0.563145	0.744703		AT1G12980	-0.00867833	-1.00603	0.996446	#N/A		AT1G12980	-0.0900278	-1.06439	0.958765	#N/A
AT1G12990	0.385577	1.30638	0.0189343	0.0805339		AT1G12990	0.28231	1.21614	0.558969	0.952813		AT1G12990	-0.739653	-1.66977	0.0327369	0.289072
AT1G13000	0.507093	1.42118	0.0334491	0.121491		AT1G13000	0.371573	1.29376	0.449789	0.92598		AT1G13000	0.499536	1.41376	0.420298	0.826256
AT1G13010	#N/A	#N/A	#N/A	#N/A		AT1G13010	#N/A	#N/A	#N/A	#N/A		AT1G13010	#N/A	#N/A	#N/A	#N/A
AT1G13020	-0.141728	-1.10323	0.269865	0.483175		AT1G13020	0.0375835	1.02639	0.929548	0.997146		AT1G13020	0.115892	1.08364	0.779617	0.962088
AT1G13030	-0.321435	-1.24957	0.112492	0.276172		AT1G13030	0.505014	1.41914	0.484723	0.937294		AT1G13030	0.862311	1.81795	0.24918	0.699888
AT1G13040	4.39455	21.0325	0.0703931	0.202298		AT1G13040	#N/A	#N/A	#N/A	#N/A		AT1G13040	-0.0900549	-1.06441	0.958752	#N/A
AT1G13050	-0.508992	-1.42306	0.306578	0.522468		AT1G13050	1.33856	2.52899	0.344388	0.891074		AT1G13050	1.95888	3.88759	0.0620121	0.394963
AT1G13060	0.0892447	1.06381	0.322374	0.537743		AT1G13060	0.0702578	1.0499	0.855062	0.992078		AT1G13060	-0.168587	-1.12396	0.514611	0.876478
AT1G13080	0.162259	1.11904	0.164948	0.353374		AT1G13080	0.51867	1.43263	0.302694	0.867304		AT1G13080	-0.504639	-1.41877	0.272808	0.723568
AT1G13090	-0.118582	-1.08567	0.178806	0.371857		AT1G13090	0.0839656	1.05993	0.848862	0.991114		AT1G13090	0.0930882	1.06665	0.804643	0.965421
AT1G13100	1.51087	2.84981	3.75298e-05	0.000535232		AT1G13100	0.350455	1.27496	0.648565	0.969343		AT1G13100	-1.6002	-3.03185	0.0805922	0.445912
AT1G13110	0.561809	1.47612	5.1654e-05	0.000700336		AT1G13110	-0.270444	-1.20618	0.491685	0.940153		AT1G13110	-0.329173	-1.25629	0.3493	0.786722
AT1G13120	0.119578	1.08642	0.478494	0.679079		AT1G13120	0.0413556	1.02908	0.940129	0.99771		AT1G13120	1.94934	3.86198	0.000640357	0.0314574
AT1G13130	-2.53351	-5.78979	0.0848599	0.229168		AT1G13130	-1.12826	-2.18594	0.539867	#N/A		AT1G13130	0.329806	1.25684	0.697206	0.94026
AT1G13140	#N/A	#N/A	#N/A	#N/A		AT1G13140	#N/A	#N/A	#N/A	#N/A		AT1G13140	-1.98039	-3.946	0.458817	#N/A
AT1G13150	#N/A	#N/A	#N/A	#N/A		AT1G13150	#N/A	#N/A	#N/A	#N/A		AT1G13150	0.434284	1.35124	0.830392	0.97041
AT1G13160	-0.146862	-1.10716	0.310659	0.526002		AT1G13160	-0.708915	-1.63457	0.140123	0.697509		AT1G13160	0.705805	1.63105	0.283528	0.733349
AT1G13170	-0.377435	-1.29903	0.132307	0.306389		AT1G13170	-1.32512	-2.50553	0.0620619	0.51857		AT1G13170	-0.134803	-1.09794	0.870404	0.978736
AT1G13180	-0.198893	-1.14782	0.516805	0.709986		AT1G13180	-0.17355	-1.12783	0.831701	0.990483		AT1G13180	0.604545	1.5205	0.338526	0.778411
AT1G13190	0.106668	1.07674	0.381908	0.594704		AT1G13190	-0.169765	-1.12488	0.673444	0.971096		AT1G13190	-0.219003	-1.16393	0.487352	0.864326
AT1G13195	0.91007	1.87914	0.000189168	0.00210606		AT1G13195	-0.566492	-1.48092	0.455869	0.927831		AT1G13195	-0.00321961	-1.00223	0.996115	0.999154
AT1G13200	#N/A	#N/A	#N/A	#N/A		AT1G13200	#N/A	#N/A	#N/A	#N/A		AT1G13200	0.286829	1.21996	0.730949	0.949517
AT1G13210	0.997699	1.99681	1.45421e-05	0.000237277		AT1G13210	0.269955	1.20577	0.611255	0.9633		AT1G13210	0.454184	1.37001	0.349968	0.787165
AT1G13220	0.0749347	1.05331	0.599263	0.771789		AT1G13220	0.269494	1.20539	0.666001	0.971096		AT1G13220	-1.03784	-2.05316	0.180612	0.624753
AT1G13230	0.523348	1.43729	0.765234	0.879612		AT1G13230	#N/A	#N/A	#N/A	#N/A		AT1G13230	0.0158866	1.01107	0.989553	#N/A
AT1G13240	#N/A	#N/A	#N/A	#N/A		AT1G13240	#N/A	#N/A	#N/A	#N/A		AT1G13240	#N/A	#N/A	#N/A	#N/A
AT1G13245	0.929252	1.90429	2.27396e-14	2.10341e-12		AT1G13245	0.440062	1.35666	0.309682	0.871287		AT1G13245	-0.7228	-1.65038	0.0135542	0.177855
AT1G13250	-0.522269	-1.43621	0.00014975	0.00174473		AT1G13250	-1.40982	-2.65704	0.0291882	0.370585		AT1G13250	-0.546677	-1.46072	0.359835	0.79319
AT1G13260	1.10572	2.15207	2.88537e-10	1.37298e-08		AT1G13260	0.761969	1.6958	0.0818994	0.578661		AT1G13260	0.321128	1.24931	0.288943	0.73815
AT1G13270	-0.150716	-1.11012	0.153828	0.338108		AT1G13270	-0.264854	-1.20151	0.56143	0.953056		AT1G13270	-0.231969	-1.17444	0.358119	0.792308
AT1G13280	-0.393132	-1.31324	0.00844245	0.0441178		AT1G13280	-0.495321	-1.40963	0.292107	0.858309		AT1G13280	-0.375836	-1.29759	0.193962	0.640529
AT1G13290	#N/A	#N/A	#N/A	#N/A		AT1G13290	#N/A	#N/A	#N/A	#N/A		AT1G13290	3.44268	10.873	0.158107	#N/A
AT1G13300	0.456176	1.3719	0.793555	#N/A		AT1G13300	-0.962685	-1.94893	0.0788925	0.569209		AT1G13300	0.697313	1.62148	0.473137	0.856526
AT1G13310	#N/A	#N/A	#N/A	#N/A		AT1G13310	0.948884	1.93038	0.625727	0.964931		AT1G13310	0.430932	1.3481	0.695023	#N/A
AT1G13320	-0.379783	-1.30115	0.00366635	0.0232241		AT1G13320	0.00858961	1.00597	0.984322	0.998964		AT1G13320	-0.135357	-1.09836	0.650845	0.927098
AT1G13330	0.947742	1.92885	0.101323	0.257025		AT1G13330	-0.64596	-1.56478	0.610401	0.9633		AT1G13330	0.463111	1.37851	0.562172	0.896247
AT1G13340	1.80154	3.48592	0.000554688	0.00513326		AT1G13340	1.0863	2.12329	0.19381	0.774683		AT1G13340	0.536058	1.45001	0.587088	0.906105
AT1G13350	-0.0423734	-1.02981	0.811047	0.902861		AT1G13350	-0.469729	-1.38485	0.478547	0.93511		AT1G13350	0.0928763	1.06649	0.9136	0.986769
AT1G13360	-0.430882	-1.34806	0.000256754	0.00271353		AT1G13360	-0.0286861	-1.02008	0.946522	0.99771		AT1G13360	-1.23698	-2.35705	6.56765e-05	0.00722241
AT1G13370	-0.936096	-1.91334	0.367621	0.581741		AT1G13370	3.97236	15.6964	0.0717055	#N/A		AT1G13370	-0.215175	-1.16084	0.821867	0.967291
AT1G13380	-0.0795399	-1.05668	0.540677	0.728025		AT1G13380	0.0145028	1.0101	0.972158	0.997865		AT1G13380	-0.408133	-1.32697	0.224287	0.67544
AT1G13390	-0.330664	-1.25759	0.110492	0.272655		AT1G13390	-0.0345789	-1.02426	0.944923	0.99771		AT1G13390	-0.533883	-1.44782	0.206079	0.655741
AT1G13400	1.11602	2.16749	0.0927907	0.242956		AT1G13400	0.0999612	1.07174	0.962601	#N/A		AT1G13400	1.20881	2.31147	0.40749	#N/A
AT1G13410	-0.739649	-1.66977	0.348949	0.564705		AT1G13410	0.016131	1.01124	0.992166	0.999306		AT1G13410	0.35655	1.28036	0.633429	0.922473
AT1G13420	-1.05095	-2.07189	0.49982	0.696069		AT1G13420	1.35846	2.5641	0.435934	#N/A		AT1G13420	2.55989	5.89664	0.309739	#N/A
AT1G13430	1.86544	3.64379	0.111008	0.273445		AT1G13430	-0.561261	-1.47556	0.791052	#N/A		AT1G13430	3.48967	11.233	0.167492	#N/A
AT1G13440	0.178938	1.13205	0.103605	0.261084		AT1G13440	0.450149	1.36618	0.272975	0.844486		AT1G13440	0.190401	1.14108	0.428764	0.830403
AT1G13448	-3.25458	-9.54393	0.000392329	0.00387339		AT1G13448	-1.40701	-2.65188	0.323291	0.878397		AT1G13448	-1.89305	-3.71419	0.0299506	0.277643
AT1G13450	-0.0803176	-1.05725	0.727503	0.856178		AT1G13450	0.148994	1.1088	0.763185	0.982326		AT1G13450	0.935447	1.91248	0.123034	0.535048
AT1G13460	0.0975141	1.06993	0.64619	0.805044		AT1G13460	0.914636	1.88509	0.212353	0.794533		AT1G13460	-0.463231	-1.37863	0.391631	0.80996
AT1G13470	2.04211	4.11848	0.00657193	0.03643		AT1G13470	2.00783	4.02177	0.12058	0.665356		AT1G13470	0.784468	1.72246	0.272405	0.723208
AT1G13480	2.16609	4.48804	0.388946	#N/A		AT1G13480	-0.251433	-1.19039	0.792833	0.987165		AT1G13480	0.573983	1.48863	0.746259	#N/A
AT1G13485	#N/A	#N/A	#N/A	#N/A		AT1G13485	#N/A	#N/A	#N/A	#N/A		AT1G13485	#N/A	#N/A	#N/A	#N/A
AT1G13490	#N/A	#N/A	#N/A	#N/A		AT1G13490	#N/A	#N/A	#N/A	#N/A		AT1G13490	-0.0900046	-1.06437	0.958775	#N/A
AT1G13500	#N/A	#N/A	#N/A	#N/A		AT1G13500	1.93715	3.82949	0.483187	#N/A		AT1G13500	-0.0900278	-1.06439	0.958765	#N/A
AT1G13510	#N/A	#N/A	#N/A	#N/A		AT1G13510	0.113394	1.08177	0.937823	0.99771		AT1G13510	1.76886	3.40785	0.503548	#N/A
AT1G13520	2.16609	4.48804	0.388946	#N/A		AT1G13520	-0.0264099	-1.01847	0.972493	0.997865		AT1G13520	0.567585	1.48204	0.518224	0.877711
AT1G13530	#N/A	#N/A	#N/A	#N/A		AT1G13530	-3.16851	-8.99118	0.0387528	0.419448		AT1G13530	#N/A	#N/A	#N/A	#N/A
AT1G13540	#N/A	#N/A	#N/A	#N/A		AT1G13540	-4.04648	-16.5239	0.170791	#N/A		AT1G13540	-0.0900185	-1.06438	0.958769	#N/A
AT1G13550	3.02133	8.11915	0.249578	#N/A		AT1G13550	-5.41533	-42.6754	0.0620183	#N/A		AT1G13550	0.134178	1.09747	0.891003	0.984146
AT1G13560	-0.275177	-1.21014	0.00437636	0.0265543		AT1G13560	-0.371651	-1.29383	0.387776	0.906616		AT1G13560	-0.312471	-1.24183	0.257199	0.708721
AT1G13570	-0.354291	-1.27836	0.259113	0.471732		AT1G13570	-1.48907	-2.80707	0.0493274	0.466007		AT1G13570	-0.0250323	-1.0175	0.972858	0.994794
AT1G13580	0.212921	1.15903	0.36114	0.576328		AT1G13580	0.677145	1.59897	0.273442	0.844515		AT1G13580	-0.738106	-1.66798	0.263306	0.715178
AT1G13590	2.79044	6.91841	0.284029	#N/A		AT1G13590	-1.81385	-3.5158	0.00059122	0.0547874		AT1G13590	0.34272	1.26815	0.696075	0.94026
AT1G13600	-1.90167	-3.73646	0.042479	0.143298		AT1G13600	0.472702	1.38771	0.806893	#N/A		AT1G13600	1.58391	2.99782	0.261313	#N/A
AT1G13605	#N/A	#N/A	#N/A	#N/A		AT1G13605	#N/A	#N/A	#N/A	#N/A		AT1G13605	-0.926212	-1.90028	0.527247	#N/A
AT1G13607	#N/A	#N/A	#N/A	#N/A		AT1G13607	#N/A	#N/A	#N/A	#N/A		AT1G13607	-0.191798	-1.14219	0.814141	0.96629
AT1G13608	#N/A	#N/A	#N/A	#N/A		AT1G13608	-5.04973	-33.1223	0.098782	#N/A		AT1G13608	0.94603	1.92656	0.386106	0.805703
AT1G13609	2.16609	4.48804	0.388946	#N/A		AT1G13609	#N/A	#N/A	#N/A	#N/A		AT1G13609	0.395332	1.31525	0.819794	#N/A
AT1G13610	0.0856546	1.06117	0.951533	0.976608		AT1G13610	-6.04766	-66.1496	0.0523374	#N/A		AT1G13610	1.09313	2.13337	0.197715	0.644881
AT1G13620	#N/A	#N/A	#N/A	#N/A		AT1G13620	#N/A	#N/A	#N/A	#N/A		AT1G13620	1.76886	3.40785	0.503548	#N/A
AT1G13630	2.1661	4.48808	0.388943	#N/A		AT1G13630	#N/A	#N/A	#N/A	#N/A		AT1G13630	-0.0900278	-1.06439	0.958765	#N/A
AT1G13635	#N/A	#N/A	#N/A	#N/A		AT1G13635	0.595008	1.51048	0.746649	0.980049		AT1G13635	0.416552	1.33473	0.545262	0.887863
AT1G13640	-0.0408614	-1.02873	0.808267	0.901185		AT1G13640	0.0427749	1.03009	0.950789	0.99771		AT1G13640	-0.293639	-1.22573	0.714407	0.945991
AT1G13650	-0.0816579	-1.05823	0.318625	0.533216		AT1G13650	1.36074	2.56817	0.00701774	0.197881		AT1G13650	0.602519	1.51837	0.140003	0.563188
AT1G13670	2.10389	4.29866	0.000312817	0.00320674		AT1G13670	-0.595686	-1.51119	0.369208	0.900758		AT1G13670	-0.782617	-1.72025	0.591146	#N/A
AT1G13680	0.456225	1.37195	0.79354	#N/A		AT1G13680	#N/A	#N/A	#N/A	#N/A		AT1G13680	0.268751	1.20476	0.740124	0.952434
AT1G13690	-0.174523	-1.12859	0.196141	0.395176		AT1G13690	0.377081	1.29871	0.538008	0.947659		AT1G13690	-0.553187	-1.46732	0.255606	0.707118
AT1G13700	1.5248	2.87746	8.99862e-05	0.00113699		AT1G13700	1.43396	2.70187	0.047211	0.456487		AT1G13700	0.434092	1.35106	0.661047	0.931191
AT1G13710	0.940125	1.9187	0.000118624	0.0014353		AT1G13710	0.659713	1.57977	0.323595	0.878397		AT1G13710	0.250826	1.18989	0.745988	0.954624
AT1G13720	#N/A	#N/A	#N/A	#N/A		AT1G13720	#N/A	#N/A	#N/A	#N/A		AT1G13720	1.76888	3.40788	0.503544	#N/A
AT1G13730	-0.217277	-1.16254	0.0769885	0.214314		AT1G13730	-0.590599	-1.50587	0.296135	0.861455		AT1G13730	-0.291967	-1.22431	0.579292	0.903382
AT1G13740	0.637172	1.55528	0.00725191	0.0394264		AT1G13740	-0.849873	-1.80234	0.117519	0.660506		AT1G13740	0.131461	1.0954	0.840327	0.973193
AT1G13750	-0.374022	-1.29596	0.375346	0.588607		AT1G13750	1.49005	2.80898	0.0180121	0.305576		AT1G13750	-0.411566	-1.33013	0.371508	0.799428
AT1G13755	#N/A	#N/A	#N/A	#N/A		AT1G13755	#N/A	#N/A	#N/A	#N/A		AT1G13755	-0.0238869	-1.01669	0.976328	0.995196
AT1G13760	#N/A	#N/A	#N/A	#N/A		AT1G13760	#N/A	#N/A	#N/A	#N/A		AT1G13760	-1.9804	-3.94602	0.458815	#N/A
AT1G13770	0.85882	1.81355	0.00111164	0.00897797		AT1G13770	0.603921	1.51984	0.417336	0.914787		AT1G13770	0.121171	1.08762	0.820907	0.966776
AT1G13780	-0.19518	-1.14487	0.678387	0.825466		AT1G13780	-0.293273	-1.22542	0.755948	0.980548		AT1G13780	-1.37118	-2.58683	0.0492858	0.356266
AT1G13790	-0.379653	-1.30103	0.113696	0.277681		AT1G13790	-2.15259	-4.44625	0.0752447	0.557886		AT1G13790	-0.418443	-1.33648	0.640191	0.924905
AT1G13800	-1.7151	-3.28319	0.174668	0.366576		AT1G13800	#N/A	#N/A	#N/A	#N/A		AT1G13800	0.589705	1.50494	0.687141	0.937583
AT1G13810	0.397992	1.31767	0.161795	0.34911		AT1G13810	0.395929	1.31579	0.535563	0.947309		AT1G13810	-0.564699	-1.47908	0.193931	0.640529
AT1G13820	-0.299963	-1.23111	0.00900821	0.0463403		AT1G13820	0.620124	1.53701	0.136718	0.692643		AT1G13820	-0.317572	-1.24623	0.217349	0.669615
AT1G13830	0.0448775	1.0316	0.978036	0.988877		AT1G13830	0.382441	1.30355	0.622128	0.964484		AT1G13830	1.48117	2.79176	0.0739253	0.427591
AT1G13840	#N/A	#N/A	#N/A	#N/A		AT1G13840	#N/A	#N/A	#N/A	#N/A		AT1G13840	1.76888	3.40788	0.503544	#N/A
AT1G13860	-0.191101	-1.14163	0.431587	0.639182		AT1G13860	-0.675326	-1.59696	0.390929	0.908522		AT1G13860	-0.494074	-1.40842	0.44544	0.840543
AT1G13850	#N/A	#N/A	#N/A	#N/A		AT1G13850	#N/A	#N/A	#N/A	#N/A		AT1G13850	#N/A	#N/A	#N/A	#N/A
AT1G13870	0.166658	1.12246	0.352576	0.568094		AT1G13870	-1.23275	-2.35015	0.0258685	0.353364		AT1G13870	-0.624444	-1.54162	0.158409	0.593528
AT1G13880	-0.00589804	-1.0041	0.976714	0.988297		AT1G13880	-0.0257657	-1.01802	0.968185	0.99771		AT1G13880	-1.03039	-2.04258	0.0676963	0.412074
AT1G13890	#N/A	#N/A	#N/A	#N/A		AT1G13890	#N/A	#N/A	#N/A	#N/A		AT1G13890	1.79296	3.46525	0.187672	#N/A
AT1G13900	0.158511	1.11613	0.422513	0.63094		AT1G13900	-0.975107	-1.96579	0.0360478	0.404846		AT1G13900	0.131384	1.09534	0.768865	0.960229
AT1G13910	-0.190298	-1.141	0.662721	0.817048		AT1G13910	0.193723	1.14371	0.868964	0.993912		AT1G13910	-0.379215	-1.30063	0.627383	0.92145
AT1G13920	0.720571	1.64783	0.0300047	0.112383		AT1G13920	1.55023	2.92865	0.34827	0.891856		AT1G13920	2.12794	4.37094	0.131958	#N/A
AT1G13930	0.496698	1.41098	9.44318e-13	6.85252e-11		AT1G13930	-0.648344	-1.56737	0.118691	0.662111		AT1G13930	-0.0555875	-1.03928	0.819221	0.966745
AT1G13940	-1.02707	-2.03788	0.0293659	0.110705		AT1G13940	-1.76476	-3.39818	0.25297	0.827571		AT1G13940	-1.05881	-2.08322	0.255562	0.707118
AT1G13950	0.28274	1.2165	0.118426	0.285293		AT1G13950	0.657196	1.57701	0.233893	0.815045		AT1G13950	-1.00634	-2.00881	0.0100403	0.152856
AT1G13960	0.513693	1.4277	0.0489833	0.158074		AT1G13960	0.77731	1.71393	0.261783	0.838573		AT1G13960	0.0626245	1.04436	0.92559	0.986769
AT1G13970	-0.566189	-1.48061	0.293783	0.509278		AT1G13970	-0.46615	-1.38142	0.775172	0.985126		AT1G13970	-0.080023	-1.05703	0.924122	0.986769
AT1G13980	-0.310631	-1.24025	0.0958549	0.248097		AT1G13980	0.147215	1.10743	0.769447	0.983519		AT1G13980	0.836432	1.78563	0.153133	0.584551
AT1G13990	0.804354	1.74636	0.000518557	0.00484419		AT1G13990	1.64511	3.12772	0.00058948	0.0547874		AT1G13990	1.16821	2.24732	0.00776394	0.133916
AT1G14000	-0.287897	-1.22086	0.0178622	0.0773758		AT1G14000	0.555804	1.46999	0.199746	0.782526		AT1G14000	-0.517277	-1.43125	0.151482	0.582948
AT1G14010	-0.388837	-1.30934	0.0173938	0.0759564		AT1G14010	0.511102	1.42514	0.205911	0.789477		AT1G14010	-0.262383	-1.19946	0.472369	0.856237
AT1G14020	0.0920953	1.06592	0.666061	0.818518		AT1G14020	0.136836	1.09949	0.832559	0.990613		AT1G14020	0.0796924	1.05679	0.892117	0.984182
AT1G14030	0.0239427	1.01673	0.843185	0.920367		AT1G14030	-0.421484	-1.3393	0.399802	0.911271		AT1G14030	-0.170841	-1.12571	0.675123	0.933844
AT1G14040	1.88978	3.70578	0.187461	0.382754		AT1G14040	0.447021	1.36322	0.83011	#N/A		AT1G14040	1.79161	3.462	0.0597164	0.388497
AT1G14048	#N/A	#N/A	#N/A	#N/A		AT1G14048	#N/A	#N/A	#N/A	#N/A		AT1G14048	#N/A	#N/A	#N/A	#N/A
AT1G14060	-0.512785	-1.4268	0.000143434	0.00168503		AT1G14060	-0.483616	-1.39824	0.370211	0.90108		AT1G14060	-0.998798	-1.99833	0.0931319	0.475488
AT1G14070	3.021	8.11733	0.249605	#N/A		AT1G14070	-1.31514	-2.48826	0.246774	0.822477		AT1G14070	3.77955	13.7328	0.0358369	0.300594
AT1G14071	#N/A	#N/A	#N/A	#N/A		AT1G14071	#N/A	#N/A	#N/A	#N/A		AT1G14071	#N/A	#N/A	#N/A	#N/A
AT1G14080	2.98451	7.91455	0.208592	#N/A		AT1G14080	0.0175943	1.01227	0.987134	0.999219		AT1G14080	1.88126	3.68397	0.173658	#N/A
AT1G14100	0.456176	1.3719	0.793555	#N/A		AT1G14100	-4.72684	-26.4801	0.120943	#N/A		AT1G14100	0.333289	1.25988	0.74815	0.955227
AT1G14110	#N/A	#N/A	#N/A	#N/A		AT1G14110	#N/A	#N/A	#N/A	#N/A		AT1G14110	1.04319	2.06079	0.483733	#N/A
AT1G14120	1.8598	3.62958	0.013332	0.0621836		AT1G14120	-0.609539	-1.52577	0.242198	0.820472		AT1G14120	1.90606	3.74783	0.0594877	0.387708
AT1G14130	-0.0413518	-1.02908	0.919394	0.960524		AT1G14130	0.482705	1.39736	0.517901	0.944898		AT1G14130	0.451539	1.3675	0.515451	0.876478
AT1G14140	-0.0494982	-1.0349	0.826461	0.911373		AT1G14140	-0.69171	-1.6152	0.324603	0.87884		AT1G14140	-0.119149	-1.08609	0.85367	0.975983
AT1G14150	0.039861	1.02801	0.662992	0.817158		AT1G14150	-0.149866	-1.10947	0.693705	0.973871		AT1G14150	-0.693769	-1.6175	0.0133148	0.176445
AT1G14160	#N/A	#N/A	#N/A	#N/A		AT1G14160	0.516185	1.43017	0.706561	0.975445		AT1G14160	-0.29541	-1.22723	0.709152	0.944207
AT1G14170	0.624878	1.54208	0.327491	0.54353		AT1G14170	-0.138678	-1.1009	0.809239	0.988251		AT1G14170	0.275253	1.21021	0.65803	0.930338
AT1G14180	-0.222633	-1.16686	0.398136	0.609285		AT1G14180	-2.06448	-4.18284	0.0732406	0.552179		AT1G14180	0.507834	1.42191	0.528726	0.882419
AT1G14185	0.355468	1.2794	0.731896	0.859408		AT1G14185	-3.45583	-10.9726	0.0344742	0.398333		AT1G14185	-0.0901247	-1.06446	0.958721	#N/A
AT1G14190	-1.42592	-2.68687	0.0226812	0.0918337		AT1G14190	-3.18916	-9.1208	0.0497876	0.467883		AT1G14190	-0.698101	-1.62237	0.538538	0.885331
AT1G14200	-0.274787	-1.20982	0.249708	0.461441		AT1G14200	-1.44273	-2.71834	0.0922704	0.604087		AT1G14200	0.0173941	1.01213	0.984889	0.997459
AT1G14205	2.98452	7.91461	0.222136	#N/A		AT1G14205	#N/A	#N/A	#N/A	#N/A		AT1G14205	-0.0793469	-1.05654	0.926591	0.986769
AT1G14210	0.340399	1.26611	0.0471382	0.153901		AT1G14210	0.0215415	1.01504	0.965115	0.99771		AT1G14210	-0.218391	-1.16344	0.7498	0.955753
AT1G14220	-2.61083	-6.10855	0.379181	#N/A		AT1G14220	-1.25168	-2.38119	0.539958	#N/A		AT1G14220	-1.98039	-3.946	0.458817	#N/A
AT1G14225	#N/A	#N/A	#N/A	#N/A		AT1G14225	#N/A	#N/A	#N/A	#N/A		AT1G14225	#N/A	#N/A	#N/A	#N/A
AT1G14230	0.94924	1.93086	0.000415689	0.00406751		AT1G14230	0.250226	1.18939	0.668647	0.971096		AT1G14230	-0.11448	-1.08258	0.854145	0.976151
AT1G14240	-0.76124	-1.69495	0.560135	0.741961		AT1G14240	-4.36856	-20.657	0.00625633	0.187895		AT1G14240	-0.0785148	-1.05593	0.924124	0.986769
AT1G14250	1.23139	2.34793	0.000431802	0.00418791		AT1G14250	0.469168	1.38431	0.385979	0.906109		AT1G14250	0.431424	1.34856	0.175225	0.617148
AT1G14260	-0.0714485	-1.05077	0.912866	0.95777		AT1G14260	-1.52288	-2.87363	0.351523	0.892868		AT1G14260	-4.05819	-16.6585	0.00356411	0.0879779
AT1G14270	-0.255983	-1.19415	0.014587	0.0663487		AT1G14270	0.336148	1.26238	0.465466	0.930423		AT1G14270	-0.500476	-1.41468	0.0705513	0.420458
AT1G14280	-0.0166803	-1.01163	0.886095	0.94395		AT1G14280	-0.0129006	-1.00898	0.979277	0.998532		AT1G14280	-0.974744	-1.96529	0.0542618	0.372542
AT1G14290	0.192476	1.14272	0.169539	0.359703		AT1G14290	-0.0705303	-1.0501	0.897634	0.99517		AT1G14290	-0.646786	-1.56568	0.139887	0.562873
AT1G14300	-0.0842058	-1.0601	0.703753	0.840876		AT1G14300	-0.676941	-1.59875	0.142609	0.701946		AT1G14300	-0.401598	-1.32097	0.257273	0.708835
AT1G14310	0.134741	1.0979	0.437185	0.643906		AT1G14310	0.436106	1.35295	0.480398	0.936236		AT1G14310	-0.24018	-1.18114	0.564873	0.89746
AT1G14315	-2.39235	-5.25011	0.387228	#N/A		AT1G14315	5.62053	49.1981	0.0714956	#N/A		AT1G14315	-1.00721	-2.01003	0.234556	0.687092
AT1G14320	-0.0484339	-1.03414	0.4776	0.678248		AT1G14320	0.169363	1.12456	0.669373	0.971096		AT1G14320	-0.172331	-1.12688	0.497133	0.869749
AT1G14330	-0.0135267	-1.00942	0.969006	0.98444		AT1G14330	-0.117814	-1.08509	0.856852	0.992788		AT1G14330	-0.142644	-1.10393	0.794512	0.963724
AT1G14340	-0.0296361	-1.02075	0.900778	0.951743		AT1G14340	-0.360881	-1.28421	0.553803	0.95131		AT1G14340	0.205554	1.15313	0.683593	0.93707
AT1G14345	-0.41837	-1.33642	4.75481e-07	1.17505e-05		AT1G14345	-0.261979	-1.19912	0.517696	0.944898		AT1G14345	-0.240067	-1.18105	0.436194	0.834793
AT1G14350	0.198457	1.14747	0.121545	0.290554		AT1G14350	-0.591033	-1.50633	0.447834	0.92598		AT1G14350	0.181496	1.13406	0.76808	0.960132
AT1G14360	-0.0332227	-1.0233	0.849961	0.924855		AT1G14360	0.241264	1.18203	0.633665	0.965461		AT1G14360	-0.231463	-1.17402	0.513625	0.876454
AT1G14370	0.369094	1.29154	0.324769	0.540424		AT1G14370	-0.0218307	-1.01525	0.969778	0.99771		AT1G14370	0.604351	1.52029	0.420134	0.826217
AT1G14380	0.179481	1.13248	0.187136	0.382406		AT1G14380	0.505698	1.41981	0.26246	0.839698		AT1G14380	1.80973	3.50577	0.00288585	0.0781121
AT1G14390	-0.799996	-1.7411	0.605834	#N/A		AT1G14390	-5.97384	-62.8498	0.0551119	#N/A		AT1G14390	#N/A	#N/A	#N/A	#N/A
AT1G14400	0.0284663	1.01993	0.775434	0.885016		AT1G14400	0.200617	1.14919	0.643559	0.967665		AT1G14400	-0.155661	-1.11393	0.571138	0.899798
AT1G14410	0.121162	1.08761	0.385555	0.597796		AT1G14410	-0.648451	-1.56748	0.229286	0.810551		AT1G14410	-0.877195	-1.8368	0.0315875	0.28513
AT1G14420	2.79581	6.94422	0.282029	#N/A		AT1G14420	#N/A	#N/A	#N/A	#N/A		AT1G14420	0.835466	1.78443	0.402531	#N/A
AT1G14430	-0.000947624	-1.00066	0.996524	0.997986		AT1G14430	-0.733845	-1.66307	0.506731	0.943285		AT1G14430	0.365989	1.28876	0.698568	0.940629
AT1G14440	-0.00301317	-1.00209	0.985626	0.993		AT1G14440	-0.22047	-1.16511	0.676259	0.971456		AT1G14440	0.531913	1.44584	0.330092	0.772387
AT1G14450	0.184036	1.13606	0.0563418	0.173954		AT1G14450	-0.0791331	-1.05638	0.836121	0.990613		AT1G14450	-0.98897	-1.98477	0.00058841	0.029714
AT1G14455	#N/A	#N/A	#N/A	#N/A		AT1G14455	-3.61873	-12.2842	0.21376	#N/A		AT1G14455	1.93005	3.81067	0.164813	#N/A
AT1G14460	-0.0424601	-1.02987	0.815191	0.905387		AT1G14460	-0.740102	-1.67029	0.359278	0.896145		AT1G14460	1.19345	2.28699	0.105456	0.500899
AT1G14470	#N/A	#N/A	#N/A	#N/A		AT1G14470	#N/A	#N/A	#N/A	#N/A		AT1G14470	#N/A	#N/A	#N/A	#N/A
AT1G14480	-0.946567	-1.92728	0.28678	0.501617		AT1G14480	-1.41335	-2.66354	0.310564	0.871839		AT1G14480	-0.545084	-1.45911	0.570034	0.899798
AT1G14490	-0.333994	-1.2605	0.396878	0.608018		AT1G14490	-1.06629	-2.09404	0.381564	0.904525		AT1G14490	-2.80308	-6.97928	0.0464724	0.346448
AT1G14500	#N/A	#N/A	#N/A	#N/A		AT1G14500	#N/A	#N/A	#N/A	#N/A		AT1G14500	#N/A	#N/A	#N/A	#N/A
AT1G14510	-0.205812	-1.15334	0.170556	0.361241		AT1G14510	-0.19286	-1.14303	0.639114	0.966388		AT1G14510	-0.615911	-1.53253	0.108466	0.50802
AT1G14518	2.1661	4.48808	0.388943	#N/A		AT1G14518	#N/A	#N/A	#N/A	#N/A		AT1G14518	0.291658	1.22405	0.791012	#N/A
AT1G14520	1.34934	2.54796	0.0018041	0.0131931		AT1G14520	-3.65324	-12.5816	0.00565241	0.179454		AT1G14520	-0.720081	-1.64728	0.532176	0.882997
AT1G14530	-0.190919	-1.14149	0.636113	0.798722		AT1G14530	0.328263	1.2555	0.735619	0.978897		AT1G14530	1.49861	2.8257	0.0653013	0.403275
AT1G14540	1.19713	2.29283	0.166265	0.355115		AT1G14540	0.226029	1.16961	0.66271	0.970805		AT1G14540	0.332618	1.2593	0.232258	0.684523
AT1G14549	#N/A	#N/A	#N/A	#N/A		AT1G14549	#N/A	#N/A	#N/A	#N/A		AT1G14549	0.797727	1.73836	0.493154	#N/A
AT1G14550	#N/A	#N/A	#N/A	#N/A		AT1G14550	4.20019	18.3816	0.159726	#N/A		AT1G14550	0.0245154	1.01714	0.97606	0.995176
AT1G14560	0.0766317	1.05455	0.754092	0.873323		AT1G14560	0.437198	1.35397	0.505364	0.943285		AT1G14560	0.118689	1.08575	0.877612	0.980384
AT1G14570	0.184586	1.13649	0.14066	0.318964		AT1G14570	0.319615	1.248	0.44924	0.92598		AT1G14570	0.34475	1.26993	0.273885	0.724394
AT1G14580	-0.0273681	-1.01915	0.879935	0.941429		AT1G14580	0.379489	1.30088	0.420077	0.915389		AT1G14580	0.415884	1.33412	0.232442	0.684932
AT1G14590	0.259282	1.19688	0.42503	0.632995		AT1G14590	-0.160756	-1.11787	0.851991	0.991744		AT1G14590	-0.123711	-1.08953	0.834089	0.971489
AT1G14600	-0.495649	-1.40995	0.289827	0.505296		AT1G14600	0.266986	1.20329	0.724838	0.977489		AT1G14600	0.0301724	1.02113	0.962137	0.993006
AT1G14610	-0.00150898	-1.00105	0.987283	0.993658		AT1G14610	-0.330958	-1.25785	0.472197	0.933209		AT1G14610	1.06812	2.0967	0.019745	0.220948
AT1G14620	-0.400023	-1.31953	0.0311394	0.115184		AT1G14620	-0.0695197	-1.04937	0.882727	0.994024		AT1G14620	-0.230021	-1.17285	0.59385	0.907723
AT1G14630	-0.748184	-1.67968	0.00340029	0.0219176		AT1G14630	-1.1154	-2.16656	0.227871	0.808576		AT1G14630	-0.576952	-1.49169	0.495592	0.86888
AT1G14640	0.442755	1.3592	0.586936	0.762445		AT1G14640	-5.11594	-34.6779	0.0951589	#N/A		AT1G14640	#N/A	#N/A	#N/A	#N/A
AT1G14642	-2.38447	-5.22152	0.386343	#N/A		AT1G14642	-2.87681	-7.34526	0.220937	#N/A		AT1G14642	-2.65252	-6.28763	0.349792	0.78715
AT1G14650	-0.228563	-1.17167	0.069526	0.200886		AT1G14650	-0.0870345	-1.06218	0.832649	0.990613		AT1G14650	0.682585	1.60501	0.109683	0.510176
AT1G14660	0.157056	1.11501	0.743065	0.866201		AT1G14660	-0.438482	-1.35518	0.769516	0.983519		AT1G14660	0.350191	1.27473	0.697293	0.94026
AT1G14670	-0.246131	-1.18602	0.0409502	0.139512		AT1G14670	-0.255578	-1.19381	0.542173	0.948707		AT1G14670	-0.386305	-1.30704	0.246551	0.696658
AT1G14680	1.03287	2.0461	0.48469	#N/A		AT1G14680	-4.29865	-19.6798	0.0440485	#N/A		AT1G14680	-1.38206	-2.60641	0.344772	#N/A
AT1G14685	0.385797	1.30658	0.0168629	0.0740957		AT1G14685	-0.342876	-1.26828	0.407367	0.911952		AT1G14685	0.0497554	1.03509	0.898728	0.984814
AT1G14686	0.205745	1.15328	0.849117	0.924409		AT1G14686	4.38498	20.8934	0.138316	#N/A		AT1G14686	-2.2126	-4.63509	0.446991	0.841175
AT1G14687	-0.620502	-1.53741	0.139034	0.316753		AT1G14687	-3.77365	-13.6767	0.0109335	0.246485		AT1G14687	-1.4301	-2.69465	0.112752	0.516415
AT1G14688	#N/A	#N/A	#N/A	#N/A		AT1G14688	#N/A	#N/A	#N/A	#N/A		AT1G14688	1.01864	2.026	0.283675	#N/A
AT1G14690	-0.106996	-1.07698	0.468632	0.67046		AT1G14690	0.247928	1.1875	0.626382	0.964931		AT1G14690	0.306038	1.23631	0.642329	0.925596
AT1G14700	-0.13197	-1.09579	0.270382	0.483881		AT1G14700	0.0673515	1.04779	0.874477	0.993912		AT1G14700	0.486445	1.40099	0.201701	0.649857
AT1G14710	-0.621893	-1.53889	3.93814e-07	9.88029e-06		AT1G14710	-0.903772	-1.87095	0.131915	0.685446		AT1G14710	-0.807192	-1.7498	0.277303	0.727474
AT1G14720	0.534792	1.44873	3.45506e-09	1.36241e-07		AT1G14720	0.381723	1.3029	0.33731	0.887198		AT1G14720	0.329183	1.2563	0.271631	0.722789
AT1G14730	0.492042	1.40643	0.31301	0.528312		AT1G14730	1.18041	2.26641	0.00723459	0.199169		AT1G14730	-0.465526	-1.38082	0.463549	0.85025
AT1G14740	0.495492	1.4098	0.0027982	0.0187621		AT1G14740	1.08681	2.12404	0.0849544	0.585661		AT1G14740	-0.722719	-1.65029	0.303243	0.749347
AT1G14750	-0.187955	-1.13915	0.780121	0.887296		AT1G14750	-2.13267	-4.38529	0.307809	#N/A		AT1G14750	2.80172	6.97271	0.0432789	0.333307
AT1G14755	#N/A	#N/A	#N/A	#N/A		AT1G14755	#N/A	#N/A	#N/A	#N/A		AT1G14755	0.228935	1.17197	0.79365	0.963548
AT1G14760	-0.53784	-1.4518	0.625664	0.791342		AT1G14760	2.16951	4.49872	0.314577	#N/A		AT1G14760	0.312032	1.24145	0.746406	0.954779
AT1G14770	-0.27949	-1.21377	0.363896	0.578735		AT1G14770	0.0260687	1.01823	0.975127	0.99837		AT1G14770	-0.577797	-1.49257	0.409584	0.821425
AT1G14780	0.513959	1.42796	0.718423	#N/A		AT1G14780	0.826813	1.77376	0.216906	0.798717		AT1G14780	1.11547	2.16666	0.266624	0.719322
AT1G14790	0.837481	1.78693	0.0111433	0.054337		AT1G14790	0.638466	1.55667	0.309586	0.871287		AT1G14790	1.2234	2.33496	0.117146	0.523482
AT1G14800	#N/A	#N/A	#N/A	#N/A		AT1G14800	#N/A	#N/A	#N/A	#N/A		AT1G14800	-0.153631	-1.11237	0.84708	0.974352
AT1G14810	-0.112803	-1.08133	0.271904	0.485376		AT1G14810	-0.30316	-1.23384	0.482961	0.936923		AT1G14810	-0.508173	-1.42225	0.0614566	0.392974
AT1G14820	0.377966	1.29951	0.0225076	0.0913328		AT1G14820	0.444454	1.3608	0.427675	0.918706		AT1G14820	-1.70949	-3.27044	0.0259492	0.256422
AT1G14830	-0.317566	-1.24623	0.0205912	0.0856648		AT1G14830	-0.162352	-1.11911	0.695488	0.975101		AT1G14830	0.355042	1.27902	0.375811	0.802283
AT1G14840	-0.246104	-1.186	0.0780117	0.216337		AT1G14840	-0.299597	-1.2308	0.51979	0.945618		AT1G14840	1.27161	2.4143	0.0728416	0.425647
AT1G14850	-0.106641	-1.07672	0.525038	0.716866		AT1G14850	0.524533	1.43847	0.322845	0.878397		AT1G14850	-0.173953	-1.12815	0.821463	0.967183
AT1G14860	-1.0765	-2.10891	0.383997	0.596315		AT1G14860	-0.743611	-1.67436	0.474573	0.933902		AT1G14860	5.14908	35.4835	0.00108094	0.0425889
AT1G14870	1.99117	3.97559	0.00422638	0.025828		AT1G14870	0.31855	1.24708	0.449259	0.92598		AT1G14870	0.0721966	1.05132	0.871179	0.978851
AT1G14880	1.14849	2.21682	0.131335	0.305029		AT1G14880	1.11772	2.17004	0.372106	0.902265		AT1G14880	-0.590798	-1.50608	0.145108	0.572399
AT1G14890	0.122137	1.08835	0.586208	0.761917		AT1G14890	0.314991	1.244	0.540455	0.948557		AT1G14890	0.408411	1.32722	0.460102	0.848483
AT1G14900	0.43963	1.35626	0.000213238	0.00232565		AT1G14900	0.250907	1.18995	0.607083	0.9633		AT1G14900	1.41968	2.67527	0.0262552	0.257995
AT1G14910	-0.0663562	-1.04707	0.641902	0.801862		AT1G14910	-0.553049	-1.46718	0.223009	0.805717		AT1G14910	-0.244619	-1.18478	0.577648	0.902442
AT1G14920	-0.635924	-1.55393	1.71647e-07	4.72567e-06		AT1G14920	-0.468661	-1.38382	0.262582	0.839799		AT1G14920	-0.439692	-1.35631	0.146321	0.574528
AT1G14930	2.98459	7.91498	0.208831	#N/A		AT1G14930	6.42489	85.9181	0.0419165	#N/A		AT1G14930	4.87557	29.3557	0.00108603	0.0425889
AT1G14940	#N/A	#N/A	#N/A	#N/A		AT1G14940	#N/A	#N/A	#N/A	#N/A		AT1G14940	1.76886	3.40785	0.503548	#N/A
AT1G14950	3.16379	8.96181	0.228625	#N/A		AT1G14950	3.58851	12.0295	0.215894	#N/A		AT1G14950	#N/A	#N/A	#N/A	#N/A
AT1G14960	#N/A	#N/A	#N/A	#N/A		AT1G14960	-1.50465	-2.83757	0.375773	0.903365		AT1G14960	-1.71269	-3.27772	0.153912	#N/A
AT1G14970	-4.33611	-20.1976	0.112666	0.276429		AT1G14970	#N/A	#N/A	#N/A	#N/A		AT1G14970	-0.591036	-1.50633	0.640116	#N/A
AT1G14980	-0.144978	-1.10571	0.0477056	0.155165		AT1G14980	-0.090311	-1.0646	0.840704	0.990613		AT1G14980	-0.0168007	-1.01171	0.949057	0.991746
AT1G14990	-0.0222693	-1.01556	0.899795	0.951191		AT1G14990	0.636075	1.5541	0.180522	0.760541		AT1G14990	-0.0436097	-1.03069	0.893431	0.984382
AT1G15000	0.332463	1.25916	0.05892	0.179213		AT1G15000	0.226566	1.17005	0.737292	0.979436		AT1G15000	0.632131	1.54985	0.174172	0.616066
AT1G15002	0.8687	1.82602	0.0136935	0.06357		AT1G15002	-0.798072	-1.73878	0.405849	0.911952		AT1G15002	0.0269295	1.01884	0.970013	0.994135
AT1G15010	#N/A	#N/A	#N/A	#N/A		AT1G15010	2.4187	5.34688	0.0838662	0.584327		AT1G15010	0.452901	1.36879	0.53706	0.884787
AT1G15015	#N/A	#N/A	#N/A	#N/A		AT1G15015	#N/A	#N/A	#N/A	#N/A		AT1G15015	-0.123348	-1.08926	0.887959	0.983621
AT1G15020	-0.449283	-1.36536	0.0701568	0.202		AT1G15020	-0.224971	-1.16875	0.667756	0.971096		AT1G15020	-0.284312	-1.21783	0.68337	0.936936
AT1G15030	-0.379451	-1.30085	0.00929238	0.0473591		AT1G15030	0.947327	1.9283	0.0639676	0.524556		AT1G15030	-0.0407732	-1.02866	0.907905	0.986422
AT1G15040	-1.62396	-3.08219	0.569903	#N/A		AT1G15040	0.777249	1.71386	0.403101	0.911873		AT1G15040	-0.0900549	-1.06441	0.958752	#N/A
AT1G15045	#N/A	#N/A	#N/A	#N/A		AT1G15045	#N/A	#N/A	#N/A	#N/A		AT1G15045	#N/A	#N/A	#N/A	#N/A
AT1G15050	2.99837	7.99098	0.223586	#N/A		AT1G15050	5.24291	37.8682	0.0910978	#N/A		AT1G15050	3.06771	8.38439	0.213852	#N/A
AT1G15060	-0.858038	-1.81257	6.99474e-05	0.000920006		AT1G15060	-0.417072	-1.33521	0.370776	0.901686		AT1G15060	-0.014091	-1.00981	0.975973	0.995176
AT1G15080	0.459021	1.37461	0.0569267	0.175035		AT1G15080	-0.023362	-1.01633	0.975926	0.99837		AT1G15080	-0.121745	-1.08805	0.85499	0.976151
AT1G15090	#N/A	#N/A	#N/A	#N/A		AT1G15090	#N/A	#N/A	#N/A	#N/A		AT1G15090	#N/A	#N/A	#N/A	#N/A
AT1G15100	0.317438	1.24612	0.283961	0.49836		AT1G15100	-0.328492	-1.2557	0.532818	0.947309		AT1G15100	-0.514266	-1.42827	0.324716	0.767666
AT1G15110	-0.0687716	-1.04882	0.845037	0.921372		AT1G15110	-0.100764	-1.07234	0.8854	0.994134		AT1G15110	-1.97132	-3.92126	0.0545083	0.373214
AT1G15120	-0.0758107	-1.05395	0.401617	0.612292		AT1G15120	-0.125944	-1.09122	0.743308	0.979691		AT1G15120	-0.763855	-1.69802	0.00551638	0.111584
AT1G15125	2.7905	6.91871	0.284029	#N/A		AT1G15125	-0.808077	-1.75088	0.673082	#N/A		AT1G15125	0.444584	1.36092	0.610589	0.914467
AT1G15130	0.209799	1.15653	0.108233	0.268889		AT1G15130	0.449909	1.36595	0.310027	0.871368		AT1G15130	1.01719	2.02397	0.0110323	0.159881
AT1G15140	-0.193319	-1.14339	0.0495185	0.159307		AT1G15140	-0.228767	-1.17183	0.557437	0.952529		AT1G15140	0.0659903	1.0468	0.807282	0.965921
AT1G15150	0.132984	1.09656	0.831241	0.913243		AT1G15150	-5.47462	-44.4658	0.000142921	0.0234536		AT1G15150	2.75464	6.74884	0.00594212	0.115246
AT1G15160	#N/A	#N/A	#N/A	#N/A		AT1G15160	#N/A	#N/A	#N/A	#N/A		AT1G15160	-2.14615	-4.42645	0.424968	#N/A
AT1G15165	-1.76557	-3.40008	0.0421486	0.142621		AT1G15165	1.84906	3.60265	0.380752	#N/A		AT1G15165	2.37199	5.17653	0.0805474	0.445912
AT1G15170	-0.703425	-1.62837	0.000672648	0.00599032		AT1G15170	-0.468066	-1.38325	0.414708	0.914666		AT1G15170	-0.742467	-1.67303	0.157808	0.592953
AT1G15175	-1.29859	-2.45989	0.00108961	0.00884329		AT1G15175	-2.05558	-4.1571	0.156414	0.720611		AT1G15175	-0.415383	-1.33365	0.542148	0.886018
AT1G15180	0.380111	1.30144	0.000540056	0.00501897		AT1G15180	0.223635	1.16767	0.586583	0.960411		AT1G15180	0.529205	1.44313	0.0738574	0.427566
AT1G15190	-0.391429	-1.31169	0.789226	0.891912		AT1G15190	4.37907	20.808	0.155923	#N/A		AT1G15190	-2.76641	-6.80414	0.278383	#N/A
AT1G15200	-0.0733955	-1.05219	0.460895	0.664633		AT1G15200	-0.07818	-1.05569	0.90549	0.996348		AT1G15200	0.99661	1.99531	0.217462	0.669762
AT1G15210	-0.153309	-1.11212	0.880573	0.941857		AT1G15210	-0.741325	-1.67171	0.309241	0.870777		AT1G15210	0.00156975	1.00109	0.998511	0.999839
AT1G15215	0.144593	1.10542	0.713259	0.84702		AT1G15215	-1.4335	-2.70101	0.104757	0.633508		AT1G15215	-0.221226	-1.16572	0.770907	0.960983
AT1G15220	-0.427904	-1.34528	0.122916	0.292587		AT1G15220	-0.677766	-1.59966	0.230773	0.812085		AT1G15220	0.185982	1.13759	0.683703	0.93707
AT1G15230	-0.38991	-1.31031	0.0131371	0.0615303		AT1G15230	-0.863296	-1.81919	0.103347	0.631089		AT1G15230	-0.678448	-1.60042	0.12298	0.534989
AT1G15240	-0.103068	-1.07405	0.568713	0.748217		AT1G15240	-0.539117	-1.45308	0.407977	0.911952		AT1G15240	0.110799	1.07983	0.907252	0.986394
AT1G15250	-0.0826821	-1.05898	0.487517	0.686322		AT1G15250	-0.698914	-1.62328	0.0920958	0.604087		AT1G15250	-1.22416	-2.33619	1.03008e-05	0.00181428
AT1G15260	-0.548611	-1.46268	7.99218e-06	0.000140627		AT1G15260	-1.14205	-2.20694	0.0147339	0.282095		AT1G15260	-0.903418	-1.87049	0.00277543	0.0759178
AT1G15270	0.119116	1.08607	0.0925119	0.242437		AT1G15270	-0.519195	-1.43316	0.230416	0.812036		AT1G15270	-0.705314	-1.6305	0.0132478	0.17629
AT1G15280	0.0950891	1.06813	0.432005	0.6396		AT1G15280	-0.368993	-1.29145	0.392024	0.909295		AT1G15280	0.10197	1.07324	0.861213	0.976452
AT1G15290	-0.233144	-1.17539	0.0110247	0.0538984		AT1G15290	0.0297823	1.02086	0.938683	0.99771		AT1G15290	1.25882	2.39299	0.013013	0.174885
AT1G15310	0.636938	1.55503	0.071565	0.20457		AT1G15310	0.0156439	1.0109	0.985488	0.999196		AT1G15310	-0.438755	-1.35543	0.514574	0.876478
AT1G15320	#N/A	#N/A	#N/A	#N/A		AT1G15320	#N/A	#N/A	#N/A	#N/A		AT1G15320	#N/A	#N/A	#N/A	#N/A
AT1G15330	3.44528	10.8927	0.00164835	0.0122804		AT1G15330	5.24291	37.8682	0.0911401	#N/A		AT1G15330	#N/A	#N/A	#N/A	#N/A
AT1G15340	0.611133	1.52746	1.27114e-16	1.57264e-14		AT1G15340	0.649675	1.56881	0.104482	0.633508		AT1G15340	1.07001	2.09945	0.011417	0.162891
AT1G15350	0.0316686	1.02219	0.896788	0.949554		AT1G15350	0.444481	1.36082	0.343378	0.891074		AT1G15350	-0.286036	-1.21929	0.605899	0.912186
AT1G15360	#N/A	#N/A	#N/A	#N/A		AT1G15360	3.58851	12.0295	0.216057	#N/A		AT1G15360	0.804346	1.74635	0.574474	0.901904
AT1G15370	-0.027224	-1.01905	0.830022	0.912794		AT1G15370	-0.194536	-1.14436	0.686151	0.972281		AT1G15370	-0.371477	-1.29368	0.288667	0.73815
AT1G15380	-1.16817	-2.24727	0.452633	#N/A		AT1G15380	0.387792	1.30839	0.35825	0.895795		AT1G15380	-0.749776	-1.68153	0.409682	0.821487
AT1G15385	-1.62396	-3.08219	0.569903	#N/A		AT1G15385	2.49449	5.6353	0.0532864	0.481182		AT1G15385	1.02339	2.03269	0.346708	#N/A
AT1G15390	-0.16275	-1.11942	0.180072	0.373523		AT1G15390	-0.263747	-1.20059	0.590853	0.960411		AT1G15390	-0.697425	-1.62161	0.0367375	0.304819
AT1G15400	0.167684	1.12325	0.200588	0.40132		AT1G15400	0.174165	1.12831	0.663815	0.971057		AT1G15400	0.227911	1.17114	0.589846	0.906707
AT1G15405	1.75945	3.38569	3.16395e-78	1.04384e-74		AT1G15405	3.14292	8.83311	6.85463e-07	0.000526692		AT1G15405	2.0199	4.05557	0.00952743	0.148919
AT1G15410	0.941937	1.92111	1.09692e-15	1.21986e-13		AT1G15410	1.61385	3.06068	0.0109722	0.246755		AT1G15410	-0.115241	-1.08316	0.876596	0.980156
AT1G15415	0.169365	1.12456	0.894911	0.948763		AT1G15415	-0.328289	-1.25552	0.697508	0.975241		AT1G15415	2.44435	5.44279	0.0177394	0.209201
AT1G15420	-0.0336334	-1.02359	0.80688	0.900367		AT1G15420	0.101188	1.07266	0.858516	0.993349		AT1G15420	0.135146	1.0982	0.798791	0.964271
AT1G15430	-0.16131	-1.1183	0.599422	0.771863		AT1G15430	-0.688227	-1.6113	0.192444	0.773845		AT1G15430	-1.09647	-2.13831	0.00587452	0.114242
AT1G15440	0.487892	1.40239	0.000721968	0.00634325		AT1G15440	-0.745538	-1.6766	0.0996737	0.622986		AT1G15440	0.385334	1.30616	0.314156	0.759753
AT1G15450	#N/A	#N/A	#N/A	#N/A		AT1G15450	#N/A	#N/A	#N/A	#N/A		AT1G15450	#N/A	#N/A	#N/A	#N/A
AT1G15460	0.456098	1.37183	0.793592	#N/A		AT1G15460	-3.50553	-11.3571	0.211298	#N/A		AT1G15460	-0.0602533	-1.04265	0.957928	#N/A
AT1G15470	0.060183	1.0426	0.68243	0.827256		AT1G15470	-0.350929	-1.27538	0.703867	0.975445		AT1G15470	0.979316	1.97153	0.235952	0.687884
AT1G15480	-1.52513	-2.87812	0.000220181	0.0023869		AT1G15480	-0.659068	-1.57906	0.462085	0.92998		AT1G15480	0.0250246	1.0175	0.966883	0.993933
AT1G15490	-0.290184	-1.2228	0.379224	0.592341		AT1G15490	1.80589	3.49644	0.0624782	0.520074		AT1G15490	1.05761	2.08147	0.203594	0.652788
AT1G15500	0.332215	1.25894	4.68968e-06	8.79092e-05		AT1G15500	0.381846	1.30301	0.319034	0.876025		AT1G15500	-0.319371	-1.24779	0.20679	0.656589
AT1G15510	0.239866	1.18088	0.728517	0.857066		AT1G15510	-0.462602	-1.37802	0.807197	#N/A		AT1G15510	1.09281	2.1329	0.45059	#N/A
AT1G15520	1.18437	2.27264	0.135058	0.31082		AT1G15520	3.81929	14.1163	0.00105328	0.080349		AT1G15520	1.23267	2.35001	0.122204	0.533431
AT1G15530	0.580619	1.49549	0.389452	0.601436		AT1G15530	-3.06934	-8.39391	0.264505	#N/A		AT1G15530	1.16252	2.23848	0.183562	0.629321
AT1G15540	#N/A	#N/A	#N/A	#N/A		AT1G15540	#N/A	#N/A	#N/A	#N/A		AT1G15540	-0.0638187	-1.04523	0.953447	#N/A
AT1G15550	-0.5259	-1.43983	0.0233673	0.093958		AT1G15550	1.19639	2.29165	0.26782	0.842566		AT1G15550	-0.135269	-1.0983	0.852396	0.97591
AT1G15570	-0.532829	-1.44676	0.0190194	0.0807743		AT1G15570	0.416222	1.33443	0.61263	0.9633		AT1G15570	3.38021	10.4122	0.00174058	0.0570468
AT1G15580	2.27575	4.84248	0.000996416	0.00821836		AT1G15580	0.287217	1.22028	0.874207	#N/A		AT1G15580	0.512473	1.42649	0.509832	0.874396
AT1G15590	2.16609	4.48804	0.388946	#N/A		AT1G15590	#N/A	#N/A	#N/A	#N/A		AT1G15590	0.486571	1.40111	0.581204	0.903709
AT1G15600	-1.62396	-3.08219	0.569903	#N/A		AT1G15600	#N/A	#N/A	#N/A	#N/A		AT1G15600	-0.735731	-1.66524	0.393848	0.810729
AT1G15610	#N/A	#N/A	#N/A	#N/A		AT1G15610	#N/A	#N/A	#N/A	#N/A		AT1G15610	-1.98044	-3.94614	0.458804	#N/A
AT1G15620	-1.62396	-3.08219	0.569903	#N/A		AT1G15620	#N/A	#N/A	#N/A	#N/A		AT1G15620	-2.54667	-5.84284	0.0552449	0.376025
AT1G15630	2.98452	7.91461	0.222203	#N/A		AT1G15630	-4.36941	-20.6692	0.136809	#N/A		AT1G15630	1.20891	2.31164	0.407444	#N/A
AT1G15640	#N/A	#N/A	#N/A	#N/A		AT1G15640	-1.20763	-2.30959	0.572192	#N/A		AT1G15640	3.46219	11.0211	0.163006	#N/A
AT1G15650	#N/A	#N/A	#N/A	#N/A		AT1G15650	#N/A	#N/A	#N/A	#N/A		AT1G15650	0.589178	1.50439	0.558005	#N/A
AT1G15660	-0.284485	-1.21798	0.173701	0.365281		AT1G15660	-0.0757874	-1.05394	0.897002	0.99517		AT1G15660	-0.107644	-1.07747	0.879194	0.980806
AT1G15670	1.0199	2.02778	0.0159507	0.0711454		AT1G15670	0.661784	1.58204	0.14002	0.697509		AT1G15670	-0.434182	-1.35114	0.618396	0.917987
AT1G15680	#N/A	#N/A	#N/A	#N/A		AT1G15680	#N/A	#N/A	#N/A	#N/A		AT1G15680	-1.98044	-3.94614	0.458804	#N/A
AT1G15690	0.00281283	1.00195	0.967502	0.983758		AT1G15690	-0.155958	-1.11416	0.719436	0.977264		AT1G15690	-0.306795	-1.23696	0.253362	0.705038
AT1G15700	-0.875181	-1.83424	0.00142796	0.0109645		AT1G15700	-1.89241	-3.71256	0.090913	0.60026		AT1G15700	-0.688713	-1.61185	0.589708	0.906707
AT1G15710	-1.37999	-2.60267	1.03693e-11	6.47509e-10		AT1G15710	-1.49327	-2.81526	0.00644874	0.190885		AT1G15710	-0.841027	-1.79133	0.0429791	0.332654
AT1G15720	0.000353851	1.00025	0.999116	0.999425		AT1G15720	-0.881823	-1.8427	0.555271	0.951436		AT1G15720	-4.13509	-17.5706	0.00467923	0.102915
AT1G15730	-0.123578	-1.08943	0.207808	0.409799		AT1G15730	-0.291081	-1.22356	0.57516	0.956448		AT1G15730	0.131165	1.09518	0.831601	0.970836
AT1G15740	0.25943	1.19701	0.056474	0.174183		AT1G15740	0.151457	1.11069	0.75668	0.981013		AT1G15740	0.713253	1.6395	0.10626	0.502531
AT1G15750	-0.115806	-1.08358	0.260343	0.472946		AT1G15750	1.19714	2.29284	0.00339269	0.139653		AT1G15750	0.239859	1.18088	0.626465	0.921279
AT1G15757	#N/A	#N/A	#N/A	#N/A		AT1G15757	#N/A	#N/A	#N/A	#N/A		AT1G15757	0.778622	1.71549	0.382529	0.804212
AT1G15760	-4.17478	-18.0606	0.125006	0.295916		AT1G15760	-5.69612	-51.8446	0.0662654	#N/A		AT1G15760	#N/A	#N/A	#N/A	#N/A
AT1G15770	#N/A	#N/A	#N/A	#N/A		AT1G15770	#N/A	#N/A	#N/A	#N/A		AT1G15770	1.76888	3.40788	0.503544	#N/A
AT1G15772	#N/A	#N/A	#N/A	#N/A		AT1G15772	1.01122	2.01562	0.621672	#N/A		AT1G15772	-0.378638	-1.30011	0.686613	#N/A
AT1G15780	0.192152	1.14247	0.47042	0.671859		AT1G15780	0.689464	1.61268	0.352634	0.893057		AT1G15780	0.609352	1.52557	0.333325	0.774234
AT1G15790	1.30905	2.47779	0.0015729	0.0118431		AT1G15790	0.334872	1.26127	0.761726	0.981895		AT1G15790	-0.905272	-1.8729	0.257395	0.709064
AT1G15800	1.25052	2.37927	0.117196	0.283397		AT1G15800	2.17489	4.5155	0.0735959	0.553375		AT1G15800	-0.837854	-1.78739	0.356329	0.790948
AT1G15810	-0.239799	-1.18083	0.177755	0.370659		AT1G15810	-0.685888	-1.60869	0.130136	0.683184		AT1G15810	-0.162415	-1.11916	0.652882	0.927734
AT1G15820	-0.21353	-1.15952	0.00124779	0.00983671		AT1G15820	-0.388377	-1.30892	0.339514	0.888839		AT1G15820	-0.848412	-1.80052	0.00133827	0.0477631
AT1G15825	-0.710107	-1.63592	0.710342	0.845381		AT1G15825	-3.89364	-14.8629	0.18448	#N/A		AT1G15825	0.463891	1.37926	0.589531	0.906707
AT1G15830	2.07255	4.20629	0.00616093	0.0347749		AT1G15830	0.7433	1.674	0.719566	#N/A		AT1G15830	1.76886	3.40785	0.503548	#N/A
AT1G15840	#N/A	#N/A	#N/A	#N/A		AT1G15840	#N/A	#N/A	#N/A	#N/A		AT1G15840	-0.965011	-1.95208	0.422347	#N/A
AT1G15850	#N/A	#N/A	#N/A	#N/A		AT1G15850	#N/A	#N/A	#N/A	#N/A		AT1G15850	#N/A	#N/A	#N/A	#N/A
AT1G15860	-0.0470902	-1.03318	0.802655	0.898725		AT1G15860	0.793483	1.73325	0.058137	0.501922		AT1G15860	-0.298453	-1.22982	0.351775	0.788229
AT1G15870	-0.653318	-1.57278	0.197677	0.397209		AT1G15870	-1.51974	-2.86739	0.282542	0.850809		AT1G15870	-0.235842	-1.17759	0.715248	0.9461
AT1G15880	-0.0319183	-1.02237	0.875723	0.938685		AT1G15880	0.327497	1.25483	0.49677	0.942084		AT1G15880	-0.307211	-1.23731	0.414966	0.824146
AT1G15885	0.325564	1.25315	0.183595	0.377781		AT1G15885	-0.145603	-1.10619	0.761949	0.981929		AT1G15885	-0.0895387	-1.06403	0.832477	0.970996
AT1G15890	1.35997	2.5668	0.0246601	0.097302		AT1G15890	1.95926	3.88862	0.000404301	0.0443793		AT1G15890	-1.28457	-2.43609	0.0704916	0.420458
AT1G15900	-0.799947	-1.74104	0.618001	#N/A		AT1G15900	-1.20675	-2.30818	0.539641	#N/A		AT1G15900	-2.65737	-6.30881	0.0373421	0.307713
AT1G15910	-0.406743	-1.32569	0.0181494	0.0782205		AT1G15910	-1.05638	-2.0797	0.122964	0.67128		AT1G15910	0.0897681	1.0642	0.919409	0.986769
AT1G15920	0.182744	1.13504	0.252092	0.464008		AT1G15920	-0.354363	-1.27842	0.498617	0.942953		AT1G15920	-0.970201	-1.95911	0.0120106	0.168304
AT1G15930	-0.0609041	-1.04312	0.40548	0.615505		AT1G15930	0.272937	1.20827	0.495163	0.941687		AT1G15930	-0.607065	-1.52316	0.0193875	0.218301
AT1G15940	0.0162935	1.01136	0.901204	0.952005		AT1G15940	-0.369114	-1.29156	0.585203	0.960411		AT1G15940	1.8355	3.56894	0.0296228	0.276247
AT1G15950	0.405805	1.32483	2.33255e-06	4.72782e-05		AT1G15950	0.429666	1.34692	0.289249	0.856311		AT1G15950	-0.422997	-1.34071	0.105932	0.50151
AT1G15960	0.0743778	1.05291	0.819519	0.907892		AT1G15960	0.854387	1.80799	0.471827	0.933056		AT1G15960	-4.75322	-26.9689	0.00106758	0.0424367
AT1G15970	0.0533188	1.03765	0.753705	0.873126		AT1G15970	-0.308219	-1.23818	0.622584	0.964931		AT1G15970	-0.232168	-1.1746	0.662334	0.931358
AT1G15980	0.0373517	1.02623	0.683043	0.827767		AT1G15980	-0.143311	-1.10444	0.728353	0.978495		AT1G15980	0.0685662	1.04867	0.783025	0.962088
AT1G15990	#N/A	#N/A	#N/A	#N/A		AT1G15990	#N/A	#N/A	#N/A	#N/A		AT1G15990	0.237565	1.179	0.877323	#N/A
AT1G16000	-0.537075	-1.45103	0.00135219	0.0104762		AT1G16000	-0.280575	-1.21468	0.512342	0.943401		AT1G16000	-1.01211	-2.01686	0.00292233	0.0786453
AT1G16010	-0.0245921	-1.01719	0.887922	0.945283		AT1G16010	0.399958	1.31947	0.374782	0.903365		AT1G16010	0.167723	1.12328	0.68408	0.93707
AT1G16020	-0.381319	-1.30253	0.0514446	0.163301		AT1G16020	0.137157	1.09974	0.785859	0.986743		AT1G16020	0.717768	1.64464	0.122067	0.533431
AT1G16022	-1.52217	-2.87223	0.0213866	0.0880558		AT1G16022	0.108533	1.07813	0.940129	0.99771		AT1G16022	3.74752	13.4313	0.127705	#N/A
AT1G16025	#N/A	#N/A	#N/A	#N/A		AT1G16025	#N/A	#N/A	#N/A	#N/A		AT1G16025	#N/A	#N/A	#N/A	#N/A
AT1G16030	0.676741	1.59852	0.135605	0.311758		AT1G16030	-1.18282	-2.27021	0.225515	0.806777		AT1G16030	-1.0238	-2.03327	0.35782	0.792059
AT1G16040	0.363643	1.28667	0.0777088	0.215622		AT1G16040	0.289452	1.22218	0.637516	0.96591		AT1G16040	0.12504	1.09054	0.840749	0.97323
AT1G16060	-0.406101	-1.3251	0.176862	0.369262		AT1G16060	-0.576404	-1.49113	0.354127	0.893358		AT1G16060	-0.424778	-1.34237	0.302454	0.748866
AT1G16070	-0.305547	-1.23589	0.464647	0.667461		AT1G16070	-3.50519	-11.3545	0.0373435	0.41115		AT1G16070	#N/A	#N/A	#N/A	#N/A
AT1G16080	0.0249117	1.01742	0.773478	0.883806		AT1G16080	-0.128867	-1.09343	0.765604	0.982349		AT1G16080	0.0501935	1.0354	0.841184	0.973577
AT1G16090	0.746031	1.67717	0.0256864	0.100249		AT1G16090	1.92614	3.80036	0.014286	0.278193		AT1G16090	3.70969	13.0836	0.000377413	0.0219454
AT1G16100	#N/A	#N/A	#N/A	#N/A		AT1G16100	#N/A	#N/A	#N/A	#N/A		AT1G16100	1.93541	3.82488	0.467133	#N/A
AT1G16110	-0.0338458	-1.02374	0.960141	0.980752		AT1G16110	-0.762774	-1.69675	0.498687	0.942953		AT1G16110	0.111987	1.08072	0.900856	0.9853
AT1G16120	#N/A	#N/A	#N/A	#N/A		AT1G16120	#N/A	#N/A	#N/A	#N/A		AT1G16120	#N/A	#N/A	#N/A	#N/A
AT1G16130	1.49504	2.81872	0.14622	0.32709		AT1G16130	1.46085	2.75271	0.0855779	0.587997		AT1G16130	-0.066822	-1.04741	0.966919	#N/A
AT1G16150	#N/A	#N/A	#N/A	#N/A		AT1G16150	5.37086	41.3801	0.0782426	#N/A		AT1G16150	-0.0808598	-1.05765	0.92592	#N/A
AT1G16160	#N/A	#N/A	#N/A	#N/A		AT1G16160	#N/A	#N/A	#N/A	#N/A		AT1G16160	0.700903	1.62552	0.650306	#N/A
AT1G16170	-0.375214	-1.29703	0.0584031	0.178052		AT1G16170	-0.229854	-1.17272	0.61045	0.9633		AT1G16170	-0.229865	-1.17273	0.480767	0.860417
AT1G16180	0.301413	1.23235	0.00145798	0.0111303		AT1G16180	0.692107	1.61564	0.0978645	0.616156		AT1G16180	0.29821	1.22962	0.302242	0.748866
AT1G16190	-0.574357	-1.48901	0.0065277	0.036232		AT1G16190	-0.123179	-1.08913	0.797297	0.987165		AT1G16190	-0.25415	-1.19263	0.653135	0.927734
AT1G16210	0.163053	1.11965	0.0837564	0.227149		AT1G16210	0.380495	1.30179	0.488087	0.93845		AT1G16210	0.431466	1.3486	0.426094	0.82833
AT1G16220	-0.393048	-1.31317	0.574271	0.752579		AT1G16220	-1.38669	-2.61477	0.51371	#N/A		AT1G16220	-0.591041	-1.50633	0.629223	#N/A
AT1G16225	#N/A	#N/A	#N/A	#N/A		AT1G16225	#N/A	#N/A	#N/A	#N/A		AT1G16225	0.876443	1.83584	0.34864	0.786647
AT1G16230	#N/A	#N/A	#N/A	#N/A		AT1G16230	#N/A	#N/A	#N/A	#N/A		AT1G16230	0.249945	1.18916	0.87129	#N/A
AT1G16240	0.505873	1.41998	1.97351e-06	4.09923e-05		AT1G16240	0.509647	1.4237	0.248028	0.823826		AT1G16240	0.147396	1.10757	0.623726	0.9199
AT1G16250	-0.00981277	-1.00682	0.978359	0.988951		AT1G16250	-0.330175	-1.25717	0.575565	0.956448		AT1G16250	0.268041	1.20417	0.682247	0.936783
AT1G16260	-0.052635	-1.03716	0.839951	0.918695		AT1G16260	0.261074	1.19837	0.667284	0.971096		AT1G16260	1.00934	2.01299	0.0832442	0.452207
AT1G16270	0.0308219	1.02159	0.842476	0.920163		AT1G16270	0.245904	1.18584	0.574095	0.956224		AT1G16270	-0.508192	-1.42227	0.119174	0.527907
AT1G16280	0.361119	1.28442	0.484666	0.684252		AT1G16280	2.85387	7.2294	0.166071	#N/A		AT1G16280	3.31797	9.9726	0.00284653	0.0774713
AT1G16290	2.99965	7.99806	0.252109	#N/A		AT1G16290	#N/A	#N/A	#N/A	#N/A		AT1G16290	1.80321	3.48996	0.159198	0.594836
AT1G16300	0.0468177	1.03298	0.850627	0.925072		AT1G16300	-0.221507	-1.16595	0.707192	0.975834		AT1G16300	-0.138209	-1.10054	0.831428	0.970686
AT1G16310	0.083731	1.05976	0.803815	0.899316		AT1G16310	-0.928334	-1.90308	0.124802	0.674275		AT1G16310	0.598097	1.51372	0.384083	0.804325
AT1G16320	0.240399	1.18132	0.03609	0.127899		AT1G16320	0.818779	1.76391	0.0997196	0.622986		AT1G16320	-0.804506	-1.74655	0.00399816	0.0931355
AT1G16330	3.58005	11.9592	0.153064	#N/A		AT1G16330	#N/A	#N/A	#N/A	#N/A		AT1G16330	-0.26359	-1.20046	0.778718	#N/A
AT1G16340	0.0344742	1.02418	0.874505	0.938307		AT1G16340	0.271177	1.20679	0.589545	0.960411		AT1G16340	0.277238	1.21187	0.484714	0.862477
AT1G16350	-0.164349	-1.12066	0.0960948	0.248653		AT1G16350	0.357524	1.28123	0.405122	0.911952		AT1G16350	0.636257	1.55429	0.0654039	0.403563
AT1G16360	3.16648	8.97856	0.227412	#N/A		AT1G16360	-1.81783	-3.5255	0.484435	#N/A		AT1G16360	1.47167	2.77342	0.160688	0.597615
AT1G16370	0.917571	1.88893	0.269991	0.483356		AT1G16370	0.19347	1.14351	0.887256	0.994656		AT1G16370	-2.55119	-5.86118	0.0190794	0.216543
AT1G16380	#N/A	#N/A	#N/A	#N/A		AT1G16380	#N/A	#N/A	#N/A	#N/A		AT1G16380	1.55194	2.93212	0.164239	#N/A
AT1G16390	1.03948	2.05549	1.80381e-06	3.78647e-05		AT1G16390	-0.914923	-1.88547	0.209941	0.792216		AT1G16390	-1.44499	-2.72261	0.141421	0.565497
AT1G16400	0.67175	1.593	0.00164405	0.0122531		AT1G16400	-0.218123	-1.16322	0.603008	0.962429		AT1G16400	0.526687	1.44062	0.27325	0.723786
AT1G16410	-0.48683	-1.40136	1.5329e-06	3.2804e-05		AT1G16410	-1.74748	-3.35772	0.000311604	0.0375575		AT1G16410	-0.464247	-1.3796	0.165334	0.605084
AT1G16420	1.46842	2.76719	0.228515	0.435113		AT1G16420	5.21161	37.0552	0.0160966	#N/A		AT1G16420	0.539641	1.45361	0.474299	0.856995
AT1G16430	-0.625764	-1.54303	0.0103024	0.0512273		AT1G16430	-0.83929	-1.78917	0.366374	0.900758		AT1G16430	-0.532784	-1.44672	0.241941	0.693491
AT1G16440	0.227951	1.17117	0.892977	0.948106		AT1G16440	4.06095	16.6904	0.182599	#N/A		AT1G16440	#N/A	#N/A	#N/A	#N/A
AT1G16445	-0.024277	-1.01697	0.925151	0.962696		AT1G16445	-0.409703	-1.32841	0.473765	0.93381		AT1G16445	-0.933107	-1.90938	0.0261498	0.25726
AT1G16450	#N/A	#N/A	#N/A	#N/A		AT1G16450	#N/A	#N/A	#N/A	#N/A		AT1G16450	1.64438	3.12614	0.350377	0.787566
AT1G16460	-0.0226027	-1.01579	0.84331	0.920402		AT1G16460	0.393157	1.31326	0.337628	0.887198		AT1G16460	-0.013314	-1.00927	0.964893	0.99338
AT1G16470	-0.597494	-1.51309	5.59118e-07	1.358e-05		AT1G16470	-0.357771	-1.28144	0.377342	0.903745		AT1G16470	-0.16179	-1.11867	0.598244	0.909754
AT1G16480	-1.63927	-3.11509	0.00646701	0.0359779		AT1G16480	-3.6537	-12.5855	0.0330513	0.390327		AT1G16480	4.03672	16.4124	0.0121443	0.169191
AT1G16489	0.45609	1.37182	0.793596	#N/A		AT1G16489	#N/A	#N/A	#N/A	#N/A		AT1G16489	-0.590931	-1.50622	0.629279	#N/A
AT1G16490	-1.36617	-2.57785	0.191115	0.388291		AT1G16490	-5.34453	-40.6317	0.0722823	#N/A		AT1G16490	-1.98039	-3.946	0.458817	#N/A
AT1G16500	0.0312673	1.02191	0.919318	0.960514		AT1G16500	-2.32819	-5.02177	0.00477022	0.166699		AT1G16500	-0.285726	-1.21902	0.676086	0.934243
AT1G16510	1.01119	2.01558	0.0641969	0.190265		AT1G16510	-0.0237071	-1.01657	0.979699	0.998598		AT1G16510	0.502824	1.41698	0.609413	0.913972
AT1G16515	-0.381377	-1.30258	0.161969	0.349333		AT1G16515	0.431186	1.34834	0.565599	0.954964		AT1G16515	-1.02573	-2.03599	0.0829119	0.451728
AT1G16520	-0.512316	-1.42634	0.0130336	0.0612537		AT1G16520	0.331908	1.25868	0.65265	0.970315		AT1G16520	0.805082	1.74724	0.351796	0.788229
AT1G16530	0.0832505	1.0594	0.869967	0.935456		AT1G16530	-2.03199	-4.08967	0.0809282	0.575422		AT1G16530	-1.34971	-2.54861	0.130829	0.548109
AT1G16540	-1.32973	-2.51356	0.00507207	0.0298636		AT1G16540	1.02861	2.04006	0.207841	0.791697		AT1G16540	-0.283346	-1.21701	0.756136	0.957936
AT1G16560	0.282906	1.21664	0.0263362	0.10206		AT1G16560	-0.140239	-1.10209	0.74435	0.979844		AT1G16560	0.284696	1.21815	0.430549	0.831541
AT1G16570	0.118471	1.08558	0.626349	0.791799		AT1G16570	-0.162967	-1.11959	0.794305	0.987165		AT1G16570	0.530804	1.44473	0.352446	0.788573
AT1G16590	-0.829212	-1.77672	0.123578	0.293665		AT1G16590	-0.375493	-1.29728	0.75249	0.980548		AT1G16590	-0.937544	-1.91526	0.366077	0.796136
AT1G16610	-0.201366	-1.14979	0.040049	0.137682		AT1G16610	-0.42235	-1.34011	0.293215	0.859529		AT1G16610	0.115536	1.08338	0.680512	0.93633
AT1G16630	-0.0308358	-1.0216	0.875229	0.938626		AT1G16630	-0.770577	-1.70595	0.463261	0.930266		AT1G16630	0.701014	1.62565	0.650249	#N/A
AT1G16635	-0.0883032	-1.06312	0.679459	0.825788		AT1G16635	-1.05461	-2.07715	0.363307	0.898542		AT1G16635	-1.73601	-3.33113	0.0563222	0.379286
AT1G16640	0.0959669	1.06878	0.838287	0.917449		AT1G16640	-1.91332	-3.76675	0.102883	0.63053		AT1G16640	-1.56212	-2.95288	0.125063	0.538545
AT1G16650	-0.777185	-1.71378	0.0707841	0.203039		AT1G16650	0.967792	1.95585	0.311781	0.872767		AT1G16650	0.365755	1.28856	0.67272	0.933366
AT1G16670	0.579144	1.49396	0.0770088	0.21434		AT1G16670	-0.11709	-1.08455	0.84255	0.990658		AT1G16670	0.0897491	1.06419	0.878849	0.980796
AT1G16680	-0.334376	-1.26083	0.130992	0.30461		AT1G16680	-0.471445	-1.3865	0.486034	0.937782		AT1G16680	1.03881	2.05453	0.119965	0.529636
AT1G16690	0.263962	1.20077	0.339375	0.555338		AT1G16690	-1.67687	-3.19733	0.0240513	0.341702		AT1G16690	0.349214	1.27387	0.684078	0.93707
AT1G16700	-0.141766	-1.10325	0.137762	0.314933		AT1G16700	-0.538087	-1.45205	0.174087	0.751307		AT1G16700	-0.550161	-1.46425	0.0723733	0.424442
AT1G16705	1.35231	2.55321	0.0521994	0.165009		AT1G16705	7.08383	135.658	0.0157546	0.290225		AT1G16705	1.01824	2.02545	0.537082	0.884787
AT1G16710	-0.328533	-1.25574	0.136977	0.313537		AT1G16710	0.353049	1.27726	0.588404	0.960411		AT1G16710	0.908595	1.87722	0.332797	0.773988
AT1G16720	0.0687375	1.0488	0.402554	0.613013		AT1G16720	0.895012	1.85963	0.0441775	0.443968		AT1G16720	0.25125	1.19024	0.411166	0.822154
AT1G16730	-0.0722853	-1.05138	0.682436	0.827256		AT1G16730	1.79451	3.46898	0.00241066	0.117918		AT1G16730	-0.842059	-1.79261	0.0131583	0.17573
AT1G16740	0.186057	1.13765	0.0819106	0.223731		AT1G16740	0.131711	1.09559	0.787738	0.986743		AT1G16740	-0.323083	-1.251	0.26771	0.719864
AT1G16750	-0.230332	-1.17311	0.353023	0.568646		AT1G16750	-0.654448	-1.57401	0.419709	0.915389		AT1G16750	-1.67312	-3.18903	0.0420976	0.329621
AT1G16760	#N/A	#N/A	#N/A	#N/A		AT1G16760	#N/A	#N/A	#N/A	#N/A		AT1G16760	1.20903	2.31183	0.410519	#N/A
AT1G16770	-3.81998	-14.123	0.18026	0.373835		AT1G16770	4.93962	30.6884	0.0989482	#N/A		AT1G16770	0.422763	1.34049	0.729645	#N/A
AT1G16780	-0.170468	-1.12542	0.560081	0.741942		AT1G16780	-0.448378	-1.36451	0.521673	0.945618		AT1G16780	-0.757132	-1.69013	0.302613	0.748866
AT1G16790	-0.186327	-1.13786	0.258998	0.471633		AT1G16790	-0.0795669	-1.0567	0.872414	0.993912		AT1G16790	0.181024	1.13369	0.71625	0.946322
AT1G16800	-0.598784	-1.51444	0.0672084	0.196281		AT1G16800	3.45279	10.9495	0.0805466	#N/A		AT1G16800	0.474769	1.3897	0.548354	0.890253
AT1G16810	-0.109745	-1.07904	0.311378	0.526926		AT1G16810	-0.18247	-1.13482	0.637652	0.96591		AT1G16810	-0.249762	-1.18901	0.397392	0.813023
AT1G16820	-1.87779	-3.67512	0.0184492	0.0790994		AT1G16820	2.17253	4.50813	0.283225	0.851198		AT1G16820	-0.329373	-1.25647	0.77918	0.962088
AT1G16825	0.605101	1.52109	0.0713223	0.204139		AT1G16825	0.106782	1.07682	0.864214	0.993912		AT1G16825	0.350729	1.2752	0.421378	0.826687
AT1G16830	-0.540065	-1.45404	0.289647	0.505026		AT1G16830	-1.98799	-3.96684	0.180085	0.760465		AT1G16830	1.34439	2.53924	0.183659	0.629413
AT1G16840	0.399633	1.31917	0.0217671	0.0892643		AT1G16840	0.534333	1.44827	0.230753	0.812085		AT1G16840	-0.137002	-1.09962	0.648244	0.926714
AT1G16850	1.08277	2.11809	0.0283161	0.107688		AT1G16850	-0.289205	-1.22197	0.701564	0.975445		AT1G16850	0.714535	1.64095	0.196683	0.643647
AT1G16858	0.149549	1.10922	0.438988	0.645328		AT1G16858	-0.442585	-1.35904	0.500099	0.943018		AT1G16858	-0.00305903	-1.00212	0.994562	0.999154
AT1G16860	0.00641759	1.00446	0.971698	0.985943		AT1G16860	-0.402123	-1.32145	0.527817	0.946896		AT1G16860	0.122905	1.08892	0.783788	0.962088
AT1G16870	-0.414423	-1.33277	0.0125297	0.0593932		AT1G16870	0.260917	1.19824	0.563956	0.954421		AT1G16870	0.206707	1.15405	0.663743	0.932101
AT1G16880	0.139913	1.10184	0.0967199	0.249521		AT1G16880	0.308078	1.23806	0.481268	0.936236		AT1G16880	-0.112507	-1.08111	0.635411	0.923366
AT1G16890	0.0630813	1.04469	0.485066	0.684626		AT1G16890	0.442717	1.35916	0.241843	0.820449		AT1G16890	-0.165014	-1.12118	0.542826	0.886327
AT1G16900	0.233867	1.17598	0.195409	0.394322		AT1G16900	-0.28247	-1.21628	0.57403	0.956224		AT1G16900	0.471612	1.38666	0.339896	0.779269
AT1G16905	#N/A	#N/A	#N/A	#N/A		AT1G16905	5.63565	49.7165	0.0639808	#N/A		AT1G16905	#N/A	#N/A	#N/A	#N/A
AT1G16910	-0.237245	-1.17874	0.807027	0.900367		AT1G16910	#N/A	#N/A	#N/A	#N/A		AT1G16910	3.71455	13.1278	0.132346	#N/A
AT1G16916	0.197339	1.14658	0.228645	0.435166		AT1G16916	-0.904732	-1.8722	0.0714079	0.549476		AT1G16916	-0.785324	-1.72348	0.0507335	0.360332
AT1G16920	-0.111241	-1.08016	0.33348	0.549324		AT1G16920	-0.225504	-1.16919	0.607133	0.9633		AT1G16920	-0.0753135	-1.05359	0.843839	0.974023
AT1G16930	#N/A	#N/A	#N/A	#N/A		AT1G16930	#N/A	#N/A	#N/A	#N/A		AT1G16930	-1.9804	-3.94602	0.458815	#N/A
AT1G16940	#N/A	#N/A	#N/A	#N/A		AT1G16940	#N/A	#N/A	#N/A	#N/A		AT1G16940	-0.0900139	-1.06438	0.958771	#N/A
AT1G16950	-1.62396	-3.08219	0.569903	#N/A		AT1G16950	#N/A	#N/A	#N/A	#N/A		AT1G16950	-0.0360635	-1.02531	0.975796	#N/A
AT1G16960	-0.692506	-1.61609	0.00700143	0.0382645		AT1G16960	-0.187068	-1.13845	0.741217	0.979691		AT1G16960	-0.46939	-1.38452	0.388687	0.808125
AT1G16970	-0.877675	-1.83741	0.000566301	0.00522608		AT1G16970	-0.335085	-1.26145	0.551796	0.95131		AT1G16970	-0.251444	-1.1904	0.689303	0.937845
AT1G16980	-0.703366	-1.6283	0.544425	0.73098		AT1G16980	#N/A	#N/A	#N/A	#N/A		AT1G16980	0.310433	1.24008	0.694304	0.939207
AT1G17000	#N/A	#N/A	#N/A	#N/A		AT1G17000	#N/A	#N/A	#N/A	#N/A		AT1G17000	0.551914	1.46603	0.507941	0.87406
AT1G17010	2.79056	6.91901	0.284029	#N/A		AT1G17010	#N/A	#N/A	#N/A	#N/A		AT1G17010	0.835401	1.78435	0.435841	#N/A
AT1G17020	0.918249	1.88982	0.481516	0.681413		AT1G17020	0.231684	1.1742	0.709702	0.976507		AT1G17020	1.31737	2.49211	0.270996	0.722499
AT1G17030	-1.22396	-2.33587	0.200866	0.401604		AT1G17030	-2.18454	-4.54581	0.336567	#N/A		AT1G17030	0.900859	1.86718	0.494402	0.868193
AT1G17040	-0.0990887	-1.0711	0.832838	0.914062		AT1G17040	0.674377	1.59591	0.491813	0.940153		AT1G17040	0.96616	1.95363	0.244407	0.695781
AT1G17050	-0.23023	-1.17302	0.0181618	0.0782401		AT1G17050	0.985043	1.97937	0.0478657	0.458303		AT1G17050	0.988414	1.984	0.0268636	0.261092
AT1G17060	0.412537	1.33102	0.360273	0.575501		AT1G17060	-0.109771	-1.07906	0.906048	0.996447		AT1G17060	-0.156493	-1.11457	0.77993	0.962088
AT1G17070	0.106878	1.0769	0.572285	0.750726		AT1G17070	-0.821886	-1.76772	0.164255	0.732887		AT1G17070	-0.642889	-1.56145	0.443807	0.839485
AT1G17080	0.0162459	1.01132	0.880928	0.942083		AT1G17080	0.105953	1.07621	0.793103	0.987165		AT1G17080	-0.177665	-1.13105	0.50784	0.874002
AT1G17090	0.448384	1.36451	0.317197	0.531879		AT1G17090	1.41657	2.66951	0.147567	0.708032		AT1G17090	-0.778395	-1.71522	0.12705	0.541918
AT1G17100	-0.33006	-1.25707	8.32296e-05	0.00106361		AT1G17100	0.609161	1.52537	0.193802	0.774683		AT1G17100	0.0929669	1.06656	0.762945	0.959439
AT1G17110	-0.442149	-1.35863	0.0441974	0.147089		AT1G17110	-0.0185035	-1.01291	0.974617	0.99837		AT1G17110	0.400392	1.31987	0.652635	0.927734
AT1G17120	0.652976	1.57241	0.000505647	0.00474007		AT1G17120	0.0539873	1.03813	0.915832	0.997095		AT1G17120	-0.405583	-1.32462	0.367234	0.79681
AT1G17130	-0.388199	-1.30876	0.00463014	0.027816		AT1G17130	-0.370978	-1.29323	0.530555	0.946896		AT1G17130	-1.10435	-2.15002	0.0605244	0.391207
AT1G17140	-0.187272	-1.13861	0.102036	0.258221		AT1G17140	-0.990437	-1.98679	0.115154	0.656724		AT1G17140	0.70836	1.63395	0.326502	0.769677
AT1G17145	0.101585	1.07295	0.567833	0.747606		AT1G17145	-0.851994	-1.80499	0.270891	0.843662		AT1G17145	-1.09578	-2.13729	0.0998375	0.489118
AT1G17147	3.04099	8.23057	0.00432533	0.0263365		AT1G17147	0.313834	1.24301	0.718026	0.977264		AT1G17147	-0.621914	-1.53892	0.473653	0.856561
AT1G17150	#N/A	#N/A	#N/A	#N/A		AT1G17150	4.37907	20.808	0.155998	#N/A		AT1G17150	-1.53945	-2.90685	0.116394	0.52261
AT1G17160	-0.91001	-1.87906	7.65056e-06	0.000135701		AT1G17160	-0.919626	-1.89162	0.130441	0.683814		AT1G17160	-0.641268	-1.5597	0.15564	0.587853
AT1G17170	0.668094	1.58897	0.225696	0.432069		AT1G17170	0.486874	1.4014	0.28033	0.850456		AT1G17170	0.818784	1.76392	0.372529	0.800226
AT1G17180	-0.367084	-1.28974	0.76613	0.880097		AT1G17180	-0.600974	-1.51674	0.25918	0.835293		AT1G17180	0.498828	1.41307	0.636062	0.923755
AT1G17190	0.870602	1.82843	0.000485569	0.00459277		AT1G17190	-0.305815	-1.23612	0.589091	0.960411		AT1G17190	0.681147	1.60341	0.336582	0.777202
AT1G17200	0.334085	1.26058	0.00116243	0.00931212		AT1G17200	0.398793	1.3184	0.386276	0.906274		AT1G17200	-0.00294801	-1.00205	0.992491	0.998927
AT1G17210	-0.778071	-1.71484	0.00037305	0.00371642		AT1G17210	-0.657655	-1.57752	0.204846	0.7888		AT1G17210	-0.00909935	-1.00633	0.988833	0.998274
AT1G17220	0.0803375	1.05727	0.266724	0.479589		AT1G17220	0.36281	1.28593	0.357626	0.895737		AT1G17220	1.24983	2.37814	4.79413e-05	0.00600242
AT1G17230	0.590421	1.50569	0.0640582	0.19002		AT1G17230	0.607321	1.52343	0.415938	0.914666		AT1G17230	2.772	6.83053	0.00447593	0.0999655
AT1G17232	#N/A	#N/A	#N/A	#N/A		AT1G17232	#N/A	#N/A	#N/A	#N/A		AT1G17232	-3.64625	-12.5208	0.140318	#N/A
AT1G17235	#N/A	#N/A	#N/A	#N/A		AT1G17235	#N/A	#N/A	#N/A	#N/A		AT1G17235	-1.98039	-3.946	0.458817	#N/A
AT1G17240	-1.7045	-3.25916	0.261205	0.473674		AT1G17240	0.340326	1.26604	0.86613	0.993912		AT1G17240	-2.29657	-4.91289	0.108335	#N/A
AT1G17255	0.31722	1.24593	0.541173	0.728496		AT1G17255	-2.49875	-5.65196	0.0468734	0.454704		AT1G17255	2.25852	4.785	0.0598517	0.389144
AT1G17250	2.04151	4.11676	0.067293	0.196383		AT1G17250	1.50086	2.83012	0.208746	0.791697		AT1G17250	-2.47567	-5.56226	0.0428316	#N/A
AT1G17260	-1.62383	-3.08193	0.569936	#N/A		AT1G17260	#N/A	#N/A	#N/A	#N/A		AT1G17260	1.5909	3.01237	0.283286	#N/A
AT1G17270	-0.368092	-1.29064	0.431074	0.638605		AT1G17270	-0.745494	-1.67655	0.353052	0.893176		AT1G17270	-1.29859	-2.45988	0.0908993	0.470736
AT1G17280	-0.0606948	-1.04297	0.736951	0.862609		AT1G17280	0.220496	1.16513	0.637394	0.96591		AT1G17280	0.358655	1.28223	0.238832	0.691174
AT1G17285	2.79119	6.92199	0.284026	#N/A		AT1G17285	4.35196	20.4206	0.051746	#N/A		AT1G17285	#N/A	#N/A	#N/A	#N/A
AT1G17290	-0.0339159	-1.02379	0.71485	0.848251		AT1G17290	0.064627	1.04581	0.877136	0.993912		AT1G17290	0.311363	1.24088	0.259752	0.711503
AT1G17300	#N/A	#N/A	#N/A	#N/A		AT1G17300	0.283698	1.21731	0.883865	0.994061		AT1G17300	0.136871	1.09952	0.938226	#N/A
AT1G17310	#N/A	#N/A	#N/A	#N/A		AT1G17310	#N/A	#N/A	#N/A	#N/A		AT1G17310	0.461632	1.3771	0.644762	#N/A
AT1G17330	0.0714157	1.05075	0.787835	0.891152		AT1G17330	1.50247	2.83326	0.0304162	0.377969		AT1G17330	0.255004	1.19334	0.725608	0.948374
AT1G17340	-0.268249	-1.20435	0.473437	0.674271		AT1G17340	-0.52628	-1.44021	0.436992	0.923407		AT1G17340	-0.6892	-1.61239	0.406895	0.819312
AT1G17345	0.258642	1.19635	0.717748	0.849597		AT1G17345	-2.49606	-5.64141	0.235772	#N/A		AT1G17345	-0.290826	-1.22334	0.730054	#N/A
AT1G17350	-0.192188	-1.14249	0.429935	0.637496		AT1G17350	-0.163756	-1.1202	0.789754	0.986853		AT1G17350	-1.05234	-2.07388	0.16659	0.605998
AT1G17360	-0.117902	-1.08516	0.270641	0.484083		AT1G17360	0.708444	1.63404	0.133597	0.687407		AT1G17360	0.131494	1.09543	0.845857	0.974113
AT1G17370	-0.0481348	-1.03393	0.613455	0.782873		AT1G17370	0.340785	1.26645	0.38962	0.908377		AT1G17370	0.255174	1.19348	0.486076	0.863355
AT1G17380	0.0298095	1.02088	0.951482	0.976608		AT1G17380	-1.35059	-2.55017	0.32321	0.878397		AT1G17380	0.952539	1.93528	0.129087	0.545681
AT1G17400	2.16609	4.48804	0.388946	#N/A		AT1G17400	#N/A	#N/A	#N/A	#N/A		AT1G17400	-0.87604	-1.83533	0.571632	#N/A
AT1G17410	-0.138814	-1.101	0.581397	0.757953		AT1G17410	0.388313	1.30886	0.605431	0.962964		AT1G17410	-0.543084	-1.45708	0.401887	0.816444
AT1G17420	0.858865	1.81361	8.58162e-06	0.000149536		AT1G17420	-0.131561	-1.09548	0.879958	0.993912		AT1G17420	-0.28349	-1.21714	0.645471	0.926651
AT1G17430	0.0164296	1.01145	0.962214	0.981534		AT1G17430	0.325307	1.25293	0.734182	0.9786		AT1G17430	0.169612	1.12476	0.762735	0.959439
AT1G17440	0.00476116	1.00331	0.977458	0.988595		AT1G17440	0.00623319	1.00433	0.991679	0.999306		AT1G17440	-0.725883	-1.65391	0.264769	0.717085
AT1G17450	-0.823827	-1.7701	0.00504193	0.0297304		AT1G17450	-0.55106	-1.46516	0.517191	0.944719		AT1G17450	3.57056	11.8808	1.52651e-06	0.000473007
AT1G17455	-0.961315	-1.94708	0.0403054	0.138203		AT1G17455	-0.116282	-1.08394	0.864058	0.993912		AT1G17455	-0.18878	-1.1398	0.637744	0.924338
AT1G17460	0.495191	1.40951	0.272887	0.48656		AT1G17460	0.0548788	1.03877	0.96094	0.99771		AT1G17460	0.0454092	1.03198	0.945781	0.991606
AT1G17470	0.134379	1.09762	0.201611	0.40245		AT1G17470	0.443413	1.35982	0.258374	0.834944		AT1G17470	0.0283716	1.01986	0.924912	0.986769
AT1G17480	0.467795	1.38299	0.16878	0.358515		AT1G17480	-0.199248	-1.1481	0.781949	0.986247		AT1G17480	2.84984	7.20919	0.0346216	0.296694
AT1G17490	0.227899	1.17113	0.0608971	0.18334		AT1G17490	-0.868042	-1.82518	0.178266	0.757467		AT1G17490	-0.443677	-1.36007	0.482217	0.861218
AT1G17500	-0.216507	-1.16192	0.386359	0.598667		AT1G17500	-0.953027	-1.93593	0.110933	0.649523		AT1G17500	-0.389754	-1.31017	0.677989	0.93536
AT1G17510	-0.241148	-1.18193	0.180228	0.373807		AT1G17510	-0.607131	-1.52323	0.308198	0.869894		AT1G17510	0.0331536	1.02325	0.926096	0.986769
AT1G17520	-0.0652236	-1.04625	0.832302	0.914062		AT1G17520	0.287602	1.22061	0.614038	0.9633		AT1G17520	0.828396	1.77571	0.179101	0.622513
AT1G17530	0.182516	1.13486	0.165983	0.354819		AT1G17530	0.0549629	1.03883	0.913417	0.996829		AT1G17530	0.776732	1.71325	0.0552898	0.376025
AT1G17540	#N/A	#N/A	#N/A	#N/A		AT1G17540	#N/A	#N/A	#N/A	#N/A		AT1G17540	0.164858	1.12106	0.859769	#N/A
AT1G17545	#N/A	#N/A	#N/A	#N/A		AT1G17545	#N/A	#N/A	#N/A	#N/A		AT1G17545	1.76886	3.40785	0.503548	#N/A
AT1G17550	-0.00457074	-1.00317	0.976947	0.98836		AT1G17550	-0.0116743	-1.00812	0.983668	0.998945		AT1G17550	0.340733	1.2664	0.384581	0.804518
AT1G17560	-0.93733	-1.91498	4.34729e-07	1.08655e-05		AT1G17560	-0.843419	-1.7943	0.13671	0.692643		AT1G17560	-2.10458	-4.30071	0.00139281	0.049063
AT1G17570	#N/A	#N/A	#N/A	#N/A		AT1G17570	#N/A	#N/A	#N/A	#N/A		AT1G17570	-1.9804	-3.94602	0.458815	#N/A
AT1G17580	-1.10477	-2.15065	1.51447e-06	3.24447e-05		AT1G17580	-0.284742	-1.21819	0.622689	0.964931		AT1G17580	0.63867	1.55689	0.430227	0.831408
AT1G17590	0.218349	1.1634	0.598521	0.771235		AT1G17590	-0.15065	-1.11007	0.887424	0.994656		AT1G17590	1.55301	2.93429	0.295168	0.742686
AT1G17600	-0.312832	-1.24214	0.556108	0.739448		AT1G17600	1.83718	3.57312	0.345837	0.891178		AT1G17600	1.72585	3.30774	0.021584	0.231942
AT1G17610	-0.08778	-1.06273	0.815651	0.905682		AT1G17610	6.86305	116.408	0.0206743	0.317713		AT1G17610	-1.38972	-2.62028	0.0509098	0.360698
AT1G17615	#N/A	#N/A	#N/A	#N/A		AT1G17615	#N/A	#N/A	#N/A	#N/A		AT1G17615	-1.9804	-3.94602	0.458815	#N/A
AT1G17620	-0.291653	-1.22404	0.0307519	0.11423		AT1G17620	-0.322239	-1.25027	0.502683	0.943155		AT1G17620	0.149859	1.10946	0.703801	0.941956
AT1G17630	-1.62396	-3.0822	0.569903	#N/A		AT1G17630	-3.71974	-13.1751	0.198295	#N/A		AT1G17630	#N/A	#N/A	#N/A	#N/A
AT1G17640	1.93647	3.82768	0.0363378	0.128562		AT1G17640	2.51137	5.70159	0.208061	#N/A		AT1G17640	2.52608	5.76006	0.0738014	#N/A
AT1G17650	-0.33772	-1.26376	0.0103316	0.0513209		AT1G17650	0.537713	1.45167	0.252855	0.827502		AT1G17650	-0.483856	-1.39848	0.147993	0.577486
AT1G17665	0.760189	1.69371	0.38901	0.60111		AT1G17665	-2.81453	-7.03488	0.0242285	0.343345		AT1G17665	0.47158	1.38663	0.45834	0.847723
AT1G17660	-1.62396	-3.08219	0.569903	#N/A		AT1G17660	#N/A	#N/A	#N/A	#N/A		AT1G17660	-0.876072	-1.83537	0.571616	#N/A
AT1G17670	1.69853	3.2457	0.0201102	0.0843573		AT1G17670	1.93717	3.82954	0.485822	#N/A		AT1G17670	0.589122	1.50433	0.563766	#N/A
AT1G17680	-0.435747	-1.35261	0.0508831	0.162273		AT1G17680	0.125724	1.09105	0.85624	0.992555		AT1G17680	1.17445	2.25707	0.186086	0.631609
AT1G17690	-0.104252	-1.07494	0.588431	0.763703		AT1G17690	0.106512	1.07662	0.837799	0.990613		AT1G17690	-0.228245	-1.17141	0.729988	0.949517
AT1G17700	1.17713	2.26127	0.000189822	0.00211097		AT1G17700	1.51246	2.85295	0.226447	0.807093		AT1G17700	3.72747	13.2458	0.0108623	0.159194
AT1G17710	1.13603	2.19775	0.17291	0.364122		AT1G17710	1.1786	2.26356	0.314397	0.873378		AT1G17710	2.44338	5.43916	0.0301848	0.278503
AT1G17720	-0.517122	-1.4311	4.04588e-05	0.000570023		AT1G17720	0.00879074	1.00611	0.984547	0.999042		AT1G17720	-0.650404	-1.56961	0.0886357	0.465504
AT1G17730	-0.0573548	-1.04056	0.638134	0.799688		AT1G17730	-0.0559616	-1.03955	0.905163	0.996348		AT1G17730	-0.216169	-1.16165	0.641154	0.924905
AT1G17744	2.1661	4.48808	0.388943	#N/A		AT1G17744	0.671508	1.59274	0.724684	#N/A		AT1G17744	-0.165821	-1.1218	0.852669	0.97591
AT1G17745	-0.855276	-1.8091	1.2202e-06	2.67189e-05		AT1G17745	0.481106	1.39581	0.252325	0.827037		AT1G17745	0.411762	1.33031	0.22402	0.67544
AT1G17750	-0.661226	-1.58143	0.31619	0.531215		AT1G17750	-0.813049	-1.75692	0.577241	0.956896		AT1G17750	-0.21475	-1.1605	0.847166	0.974352
AT1G17760	0.157433	1.1153	0.368649	0.582573		AT1G17760	0.968163	1.95635	0.112818	0.65472		AT1G17760	0.643803	1.56244	0.381633	0.803916
AT1G17770	#N/A	#N/A	#N/A	#N/A		AT1G17770	#N/A	#N/A	#N/A	#N/A		AT1G17770	1.34153	2.5342	0.223051	#N/A
AT1G17780	0.586076	1.50116	0.000472856	0.00449576		AT1G17780	-0.778458	-1.7153	0.333995	0.885389		AT1G17780	0.160892	1.11798	0.781262	0.962088
AT1G17790	0.176942	1.13048	0.574099	0.75246		AT1G17790	0.790516	1.72969	0.486364	0.937782		AT1G17790	-0.435452	-1.35233	0.604377	0.912186
AT1G17800	#N/A	#N/A	#N/A	#N/A		AT1G17800	#N/A	#N/A	#N/A	#N/A		AT1G17800	1.20891	2.31163	0.407447	#N/A
AT1G17810	5.05221	33.1792	0.0350347	0.125296		AT1G17810	6.34821	81.4705	0.0414767	0.432376		AT1G17810	1.73231	3.3226	0.204544	0.653895
AT1G17820	0.272111	1.20757	0.237807	0.447131		AT1G17820	-0.47433	-1.38927	0.572899	0.955931		AT1G17820	-0.298078	-1.22951	0.764677	0.959627
AT1G17830	-0.210337	-1.15696	0.662478	0.817048		AT1G17830	-0.448735	-1.36484	0.590498	0.960411		AT1G17830	-1.27104	-2.41336	0.0390532	0.315094
AT1G17840	0.202693	1.15084	0.0393984	0.135964		AT1G17840	0.407327	1.32623	0.319998	0.876311		AT1G17840	0.180237	1.13307	0.576886	0.902325
AT1G17850	0.174946	1.12892	0.390863	0.602665		AT1G17850	0.520427	1.43438	0.393522	0.909382		AT1G17850	0.909647	1.87859	0.0732015	0.4264
AT1G17860	-2.00513	-4.01426	2.77307e-08	9.43178e-07		AT1G17860	-2.2337	-4.70339	1.11293e-06	0.000735339		AT1G17860	-2.17066	-4.50229	2.2033e-09	2.65179e-06
AT1G17870	0.523585	1.43752	0.0296476	0.111497		AT1G17870	1.79424	3.46833	0.00789856	0.207489		AT1G17870	-0.0488642	-1.03445	0.943217	0.990689
AT1G17880	-0.225267	-1.16899	0.00124412	0.00981948		AT1G17880	-0.407696	-1.32657	0.333074	0.885389		AT1G17880	-0.341028	-1.26666	0.16105	0.598049
AT1G17890	-0.156781	-1.1148	0.330983	0.547146		AT1G17890	-0.019521	-1.01362	0.967597	0.99771		AT1G17890	-0.532235	-1.44617	0.0984961	0.486367
AT1G17910	#N/A	#N/A	#N/A	#N/A		AT1G17910	#N/A	#N/A	#N/A	#N/A		AT1G17910	0.384684	1.30557	0.684905	0.93707
AT1G17920	-0.0641336	-1.04546	0.873632	0.938004		AT1G17920	0.621563	1.53854	0.600674	0.961548		AT1G17920	-0.946901	-1.92773	0.310607	0.756775
AT1G17930	0.217581	1.16278	0.39602	0.607498		AT1G17930	-1.06116	-2.0866	0.162277	0.729357		AT1G17930	0.588332	1.50351	0.477818	0.85888
AT1G17940	0.0481977	1.03397	0.891386	0.94725		AT1G17940	0.613525	1.52999	0.280612	0.850456		AT1G17940	1.12701	2.18406	0.0846469	0.456436
AT1G17950	-1.70462	-3.25944	0.264197	0.476822		AT1G17950	-0.46037	-1.37589	0.795403	0.987165		AT1G17950	0.609984	1.52624	0.460584	0.848547
AT1G17960	1.75261	3.36967	0.30494	#N/A		AT1G17960	2.60277	6.07453	0.0681213	0.541243		AT1G17960	-0.876178	-1.83551	0.571577	#N/A
AT1G17970	-0.0361731	-1.02539	0.813153	0.904341		AT1G17970	0.151733	1.1109	0.782542	0.986455		AT1G17970	0.13788	1.10029	0.728257	0.948816
AT1G17980	0.190906	1.14148	0.0725811	0.206251		AT1G17980	0.662445	1.58276	0.230986	0.81213		AT1G17980	0.968505	1.95681	0.103372	0.496553
AT1G17990	-5.73284	-53.1812	0.000763728	0.00665194		AT1G17990	7.88673	236.67	0.00713838	0.199088		AT1G17990	-4.41157	-21.2821	0.00389457	0.0920839
AT1G18000	-2.68324	-6.42298	0.364099	0.578914		AT1G18000	#N/A	#N/A	#N/A	#N/A		AT1G18000	-7.1235	-139.44	0.00562196	0.112617
AT1G18010	-0.276682	-1.21141	0.153802	0.33809		AT1G18010	0.132907	1.0965	0.792897	0.987165		AT1G18010	-0.230445	-1.1732	0.520177	0.879232
AT1G18020	0.134817	1.09795	0.260071	0.47265		AT1G18020	0.961633	1.94751	0.165732	0.735923		AT1G18020	2.70435	6.51764	0.102004	0.493711
AT1G18030	0.306898	1.23705	0.216395	0.421235		AT1G18030	0.0733912	1.05219	0.933988	0.99771		AT1G18030	1.07295	2.10373	0.378302	0.802383
AT1G18040	-0.370766	-1.29304	0.128864	0.301167		AT1G18040	-0.427869	-1.34525	0.543481	0.949115		AT1G18040	-3.52774	-11.5334	5.66224e-06	0.00122667
AT1G18050	2.16618	4.48832	0.388923	#N/A		AT1G18050	#N/A	#N/A	#N/A	#N/A		AT1G18050	1.04108	2.05776	0.40926	#N/A
AT1G18060	-0.129518	-1.09393	0.0909277	0.239411		AT1G18060	0.802956	1.74467	0.0709049	0.547783		AT1G18060	-0.275664	-1.21055	0.280394	0.730506
AT1G18070	-0.103045	-1.07404	0.323186	0.538643		AT1G18070	0.0315416	1.0221	0.937291	0.99771		AT1G18070	1.08485	2.12116	0.0059611	0.115405
AT1G18075	#N/A	#N/A	#N/A	#N/A		AT1G18075	#N/A	#N/A	#N/A	#N/A		AT1G18075	#N/A	#N/A	#N/A	#N/A
AT1G18080	0.16801	1.12351	0.0132529	0.0619166		AT1G18080	0.178882	1.13201	0.639403	0.966388		AT1G18080	-0.347447	-1.27231	0.159053	0.594625
AT1G18090	0.151968	1.11108	0.443107	0.648574		AT1G18090	-1.22901	-2.34406	0.275786	0.847088		AT1G18090	1.5949	3.02073	0.0470091	0.348457
AT1G18100	2.98452	7.91461	0.222255	#N/A		AT1G18100	-0.258328	-1.19609	0.865329	0.993912		AT1G18100	0.0875291	1.06255	0.920113	0.986769
AT1G18130	-2.3846	-5.22197	0.386316	#N/A		AT1G18130	-3.36554	-10.3069	0.24005	#N/A		AT1G18130	0.302621	1.23338	0.689505	0.937845
AT1G18140	0.0811639	1.05787	0.914954	0.958281		AT1G18140	1.77476	3.4218	0.409229	#N/A		AT1G18140	-0.0818722	-1.05839	0.936325	#N/A
AT1G18150	0.13175	1.09562	0.469549	0.671099		AT1G18150	-0.174583	-1.12864	0.729658	0.978544		AT1G18150	-0.158004	-1.11574	0.628035	0.92145
AT1G18160	0.252675	1.19141	0.0382718	0.133144		AT1G18160	-0.129876	-1.0942	0.811354	0.988483		AT1G18160	0.519774	1.43373	0.304312	0.750611
AT1G18170	0.422109	1.33989	0.000245745	0.00262079		AT1G18170	0.366031	1.2888	0.412215	0.913752		AT1G18170	-0.142996	-1.1042	0.646705	0.926651
AT1G18180	-0.563372	-1.47772	0.203865	0.404991		AT1G18180	0.107143	1.07709	0.928575	0.997095		AT1G18180	0.0192594	1.01344	0.984017	0.997353
AT1G18190	0.00453738	1.00315	0.987252	0.993658		AT1G18190	0.274839	1.20986	0.627591	0.964931		AT1G18190	0.935426	1.91245	0.211215	0.662291
AT1G18200	-3.27181	-9.65858	0.241661	#N/A		AT1G18200	-2.36471	-5.15048	0.0129177	0.269064		AT1G18200	-1.77086	-3.41258	0.0656637	0.404281
AT1G18210	0.0159614	1.01112	0.880993	0.942103		AT1G18210	-0.308457	-1.23838	0.480885	0.936236		AT1G18210	-0.0477041	-1.03362	0.891764	0.984182
AT1G18220	#N/A	#N/A	#N/A	#N/A		AT1G18220	#N/A	#N/A	#N/A	#N/A		AT1G18220	-1.98039	-3.946	0.458817	#N/A
AT1G18250	0.335346	1.26168	0.00745174	0.0402152		AT1G18250	-0.920204	-1.89238	0.0529135	0.480442		AT1G18250	0.00973113	1.00677	0.99043	0.998279
AT1G18260	-0.29293	-1.22513	0.234233	0.442217		AT1G18260	0.277805	1.21235	0.509979	0.943285		AT1G18260	0.297246	1.2288	0.396115	0.812022
AT1G18265	-0.840088	-1.79016	0.0176938	0.0769019		AT1G18265	-1.27196	-2.4149	0.13804	0.695011		AT1G18265	-1.95167	-3.86822	0.00254475	0.0717832
AT1G18270	-0.430708	-1.34789	0.000637722	0.00575636		AT1G18270	1.66058	3.16143	0.00259573	0.121631		AT1G18270	1.31961	2.49598	0.057897	0.383221
AT1G18280	#N/A	#N/A	#N/A	#N/A		AT1G18280	6.9938	127.451	0.0189161	0.309797		AT1G18280	0.830596	1.77842	0.414602	#N/A
AT1G18290	#N/A	#N/A	#N/A	#N/A		AT1G18290	-1.4147	-2.66605	0.49329	#N/A		AT1G18290	-0.572706	-1.48731	0.508618	0.874307
AT1G18300	0.433851	1.35083	0.171481	0.362316		AT1G18300	0.019735	1.01377	0.978694	0.998532		AT1G18300	-0.490029	-1.40447	0.402908	0.817116
AT1G18310	#N/A	#N/A	#N/A	#N/A		AT1G18310	#N/A	#N/A	#N/A	#N/A		AT1G18310	0.736657	1.66631	0.620797	#N/A
AT1G18320	-3.81728	-14.0967	0.181487	0.375027		AT1G18320	-3.29261	-9.79886	0.239566	#N/A		AT1G18320	0.351647	1.27602	0.824331	#N/A
AT1G18330	0.697189	1.62134	6.09007e-05	0.000811259		AT1G18330	0.683898	1.60647	0.131614	0.684813		AT1G18330	-0.748123	-1.67961	0.0806138	0.445912
AT1G18335	0.569726	1.48424	0.0992621	0.25406		AT1G18335	-1.46543	-2.76146	0.235942	0.816209		AT1G18335	-0.769538	-1.70472	0.498018	0.869749
AT1G18340	-0.252187	-1.19101	0.292035	0.507714		AT1G18340	-0.842552	-1.79322	0.258042	0.834944		AT1G18340	0.356334	1.28017	0.513034	0.876232
AT1G18350	0.537467	1.45142	0.67358	0.822599		AT1G18350	3.13382	8.77757	0.127607	#N/A		AT1G18350	0.314233	1.24335	0.814843	0.96629
AT1G18360	0.00709267	1.00493	0.952045	0.976817		AT1G18360	-0.41777	-1.33586	0.354075	0.893358		AT1G18360	0.112375	1.08101	0.728061	0.948816
AT1G18370	-0.298323	-1.22971	0.0685104	0.198676		AT1G18370	0.353116	1.27732	0.563122	0.953759		AT1G18370	0.256805	1.19483	0.818116	0.966745
AT1G18390	0.662931	1.5833	0.114543	0.279027		AT1G18390	0.376988	1.29863	0.520429	0.945618		AT1G18390	-0.305829	-1.23613	0.678763	0.935771
AT1G18382	#N/A	#N/A	#N/A	#N/A		AT1G18382	#N/A	#N/A	#N/A	#N/A		AT1G18382	#N/A	#N/A	#N/A	#N/A
AT1G18400	0.447142	1.36334	0.110871	0.273346		AT1G18400	-0.0499177	-1.03521	0.962554	0.99771		AT1G18400	-1.31917	-2.49522	0.0405728	0.323031
AT1G18410	-0.936304	-1.91362	0.468658	0.67046		AT1G18410	3.03175	8.17801	0.286427	#N/A		AT1G18410	-0.744031	-1.67485	0.373839	0.800984
AT1G18415	-0.522348	-1.43629	0.299734	0.515933		AT1G18415	-1.92051	-3.78557	0.208637	0.791697		AT1G18415	1.41922	2.67441	0.137505	0.560098
AT1G18420	#N/A	#N/A	#N/A	#N/A		AT1G18420	#N/A	#N/A	#N/A	#N/A		AT1G18420	0.0351269	1.02465	0.964484	0.993289
AT1G18430	#N/A	#N/A	#N/A	#N/A		AT1G18430	5.60523	48.679	0.0660004	#N/A		AT1G18430	2.2162	4.64668	0.400757	#N/A
AT1G18440	0.427909	1.34528	0.0113295	0.0549979		AT1G18440	1.22925	2.34444	0.0413343	0.431867		AT1G18440	-0.0657836	-1.04665	0.896848	0.984539
AT1G18450	-0.402567	-1.32186	0.00188046	0.0136151		AT1G18450	0.170322	1.12531	0.717044	0.977264		AT1G18450	0.167227	1.1229	0.72562	0.948374
AT1G18460	0.17715	1.13065	0.159303	0.345806		AT1G18460	0.571452	1.48602	0.381496	0.904525		AT1G18460	0.341523	1.26709	0.486912	0.86392
AT1G18470	0.23779	1.17919	0.278393	0.492352		AT1G18470	0.733583	1.66276	0.186689	0.764552		AT1G18470	0.559168	1.47342	0.100485	0.490757
AT1G18480	0.15808	1.1158	0.383498	0.595841		AT1G18480	-0.346239	-1.27124	0.449362	0.92598		AT1G18480	-0.17569	-1.1295	0.650847	0.927098
AT1G18485	0.563514	1.47786	0.0054455	0.0316111		AT1G18485	-0.452043	-1.36798	0.524827	0.946505		AT1G18485	-0.740858	-1.67117	0.448711	0.842629
AT1G18486	#N/A	#N/A	#N/A	#N/A		AT1G18486	#N/A	#N/A	#N/A	#N/A		AT1G18486	#N/A	#N/A	#N/A	#N/A
AT1G18490	0.229248	1.17222	0.123985	0.294316		AT1G18490	0.0413996	1.02911	0.943154	0.99771		AT1G18490	0.465318	1.38062	0.368449	0.79733
AT1G18500	-0.25211	-1.19095	0.0303458	0.113262		AT1G18500	0.0490259	1.03457	0.919691	0.997095		AT1G18500	0.323549	1.25141	0.369234	0.798373
AT1G18510	#N/A	#N/A	#N/A	#N/A		AT1G18510	4.20019	18.3816	0.159715	#N/A		AT1G18510	#N/A	#N/A	#N/A	#N/A
AT1G18520	#N/A	#N/A	#N/A	#N/A		AT1G18520	#N/A	#N/A	#N/A	#N/A		AT1G18520	-0.220796	-1.16538	0.789527	0.963049
AT1G18530	-2.18774	-4.55592	0.173454	0.364996		AT1G18530	#N/A	#N/A	#N/A	#N/A		AT1G18530	1.07693	2.10955	0.450222	#N/A
AT1G18540	0.0356263	1.025	0.603375	0.774276		AT1G18540	-0.227467	-1.17078	0.624039	0.964931		AT1G18540	-0.687971	-1.61102	0.00640221	0.1206
AT1G18550	-0.432025	-1.34913	0.0914473	0.24043		AT1G18550	2.03174	4.08897	0.0725783	0.551302		AT1G18550	0.352712	1.27696	0.697895	0.940365
AT1G18560	-0.36886	-1.29133	0.287754	0.502801		AT1G18560	0.312997	1.24229	0.753899	0.980548		AT1G18560	0.125181	1.09064	0.902688	0.985777
AT1G18570	0.0789249	1.05623	0.925782	0.962946		AT1G18570	-0.0516011	-1.03641	0.947427	0.99771		AT1G18570	0.416716	1.33489	0.405728	0.818436
AT1G18580	0.203833	1.15175	0.409378	0.61893		AT1G18580	-0.00183653	-1.00127	0.997747	0.999367		AT1G18580	-0.481023	-1.39573	0.446157	0.840543
AT1G18590	0.0657106	1.0466	0.54728	0.733438		AT1G18590	-0.87138	-1.82941	0.0362287	0.405342		AT1G18590	-0.459015	-1.3746	0.173538	0.615249
AT1G18600	0.840308	1.79043	1.16538e-05	0.00019633		AT1G18600	0.506527	1.42063	0.266551	0.842501		AT1G18600	-0.0264285	-1.01849	0.945724	0.991606
AT1G18610	-0.41589	-1.33412	0.100503	0.256033		AT1G18610	0.859219	1.81406	0.343497	0.891074		AT1G18610	0.320195	1.2485	0.738171	0.951513
AT1G18620	-0.245707	-1.18567	0.0340316	0.122863		AT1G18620	0.67177	1.59303	0.210147	0.792216		AT1G18620	-1.04114	-2.05786	0.174946	0.616666
AT1G18630	0.0272355	1.01906	0.805698	0.900049		AT1G18630	0.442148	1.35863	0.562532	0.95353		AT1G18630	-0.492737	-1.40711	0.27891	0.728866
AT1G18640	-0.176302	-1.12998	0.185437	0.380031		AT1G18640	-0.207768	-1.1549	0.648647	0.969343		AT1G18640	-0.144824	-1.1056	0.722538	0.947763
AT1G18650	0.245156	1.18522	0.027113	0.104376		AT1G18650	0.123153	1.08911	0.797563	0.987165		AT1G18650	0.272652	1.20803	0.381288	0.803868
AT1G18660	-0.133719	-1.09712	0.225611	0.431989		AT1G18660	0.526487	1.44042	0.195571	0.776777		AT1G18660	-0.237463	-1.17892	0.443217	0.839029
AT1G18670	0.00446087	1.0031	0.984344	0.992365		AT1G18670	-0.904859	-1.87236	0.218255	0.800484		AT1G18670	-0.522019	-1.43596	0.44319	0.839029
AT1G18680	0.0766073	1.05454	0.783041	0.888421		AT1G18680	0.592862	1.50824	0.3965	0.909382		AT1G18680	-0.310472	-1.24011	0.474949	0.857425
AT1G18690	-1.18193	-2.26879	0.00727525	0.039499		AT1G18690	-0.505072	-1.41919	0.481067	0.936236		AT1G18690	-0.934725	-1.91153	0.0316855	0.28542
AT1G18700	-0.00394249	-1.00274	0.973915	0.986968		AT1G18700	-0.209135	-1.156	0.684322	0.972083		AT1G18700	0.121008	1.08749	0.767422	0.959953
AT1G18710	-0.472704	-1.38771	0.0613007	0.184107		AT1G18710	1.12854	2.18637	0.0945529	0.608532		AT1G18710	1.32486	2.50508	0.00109841	0.0427176
AT1G18720	0.469799	1.38492	2.09674e-07	5.62399e-06		AT1G18720	0.214868	1.1606	0.585231	0.960411		AT1G18720	0.907903	1.87632	0.00035124	0.0207903
AT1G18730	0.180873	1.13357	0.0260633	0.10136		AT1G18730	0.953727	1.93687	0.0141908	0.277217		AT1G18730	0.701431	1.62612	0.0110164	0.159881
AT1G18735	1.79356	3.4667	0.263611	#N/A		AT1G18735	1.93717	3.82954	0.485902	#N/A		AT1G18735	#N/A	#N/A	#N/A	#N/A
AT1G18740	0.0975109	1.06993	0.520475	0.712898		AT1G18740	0.25676	1.19479	0.575405	0.956448		AT1G18740	-0.229966	-1.17281	0.566087	0.898046
AT1G18745	-0.269183	-1.20512	0.168455	0.35818		AT1G18745	-2.18844	-4.55811	0.0114252	0.253541		AT1G18745	-1.68702	-3.21992	0.00409525	0.0946847
AT1G18750	0.280865	1.21492	0.297506	0.513662		AT1G18750	0.505844	1.41995	0.733117	0.9786		AT1G18750	0.793918	1.73378	0.372167	0.800021
AT1G18760	#N/A	#N/A	#N/A	#N/A		AT1G18760	#N/A	#N/A	#N/A	#N/A		AT1G18760	0.722165	1.64966	0.434894	#N/A
AT1G18770	#N/A	#N/A	#N/A	#N/A		AT1G18770	#N/A	#N/A	#N/A	#N/A		AT1G18770	1.76886	3.40785	0.503548	#N/A
AT1G18773	0.0778273	1.05543	0.736406	0.862291		AT1G18773	0.458409	1.37403	0.646051	0.967858		AT1G18773	0.467342	1.38256	0.438766	0.836154
AT1G18780	#N/A	#N/A	#N/A	#N/A		AT1G18780	#N/A	#N/A	#N/A	#N/A		AT1G18780	-1.9804	-3.94602	0.458815	#N/A
AT1G18790	#N/A	#N/A	#N/A	#N/A		AT1G18790	#N/A	#N/A	#N/A	#N/A		AT1G18790	-1.9804	-3.94602	0.458815	#N/A
AT1G18800	-0.488027	-1.40253	0.000298884	0.00309017		AT1G18800	0.12216	1.08836	0.771273	0.98386		AT1G18800	0.220538	1.16517	0.495186	0.868711
AT1G18810	0.25979	1.1973	0.15874	0.345038		AT1G18810	0.649942	1.56911	0.16041	0.725965		AT1G18810	-0.268424	-1.20449	0.612119	0.914725
AT1G18820	#N/A	#N/A	#N/A	#N/A		AT1G18820	#N/A	#N/A	#N/A	#N/A		AT1G18820	#N/A	#N/A	#N/A	#N/A
AT1G18830	-2.3846	-5.22198	0.386316	#N/A		AT1G18830	-4.53489	-23.1813	0.131889	#N/A		AT1G18830	0.130426	1.09462	0.877112	0.980207
AT1G18835	0.910092	1.87917	0.231486	0.438724		AT1G18835	-3.00658	-8.03655	0.118033	0.660591		AT1G18835	-1.9804	-3.94602	0.458815	#N/A
AT1G18840	-0.150618	-1.11004	0.382713	0.595115		AT1G18840	-0.321032	-1.24922	0.524791	0.946505		AT1G18840	0.490587	1.40502	0.517603	0.87735
AT1G18850	0.0947583	1.06789	0.59484	0.768567		AT1G18850	-0.29353	-1.22564	0.57001	0.955788		AT1G18850	-0.702446	-1.62726	0.0765025	0.434701
AT1G18860	#N/A	#N/A	#N/A	#N/A		AT1G18860	-0.340797	-1.26646	0.669519	0.971096		AT1G18860	0.0255491	1.01787	0.987322	#N/A
AT1G18870	0.822894	1.76895	0.133332	0.308178		AT1G18870	0.873257	1.83179	0.151806	0.713236		AT1G18870	1.41485	2.66632	0.0165391	0.200393
AT1G18871	#N/A	#N/A	#N/A	#N/A		AT1G18871	#N/A	#N/A	#N/A	#N/A		AT1G18871	#N/A	#N/A	#N/A	#N/A
AT1G18880	0.22933	1.17229	0.433169	0.640468		AT1G18880	-0.0897223	-1.06417	0.846527	0.991114		AT1G18880	1.01092	2.0152	0.124559	0.538355
AT1G18879	#N/A	#N/A	#N/A	#N/A		AT1G18879	#N/A	#N/A	#N/A	#N/A		AT1G18879	-1.16134	-2.23665	0.207286	0.657393
AT1G18890	0.0212863	1.01486	0.925755	0.962946		AT1G18890	-0.042919	-1.0302	0.935282	0.99771		AT1G18890	0.425087	1.34265	0.498826	0.869964
AT1G18900	0.285329	1.21869	0.0737536	0.208505		AT1G18900	0.298997	1.23029	0.534318	0.947309		AT1G18900	0.396285	1.31611	0.41251	0.822908
AT1G18910	-0.697091	-1.62123	0.13135	0.305029		AT1G18910	-1.10526	-2.15138	0.350466	0.892193		AT1G18910	-0.101953	-1.07323	0.917929	0.986769
AT1G18940	2.1661	4.48808	0.388943	#N/A		AT1G18940	#N/A	#N/A	#N/A	#N/A		AT1G18940	-8.11966	-278.138	0.00176438	0.0575657
[truncated: 26,777 more rows]

## Sheet: data for Fig. 6B-D
Fig. 6B					Fig. 6C					Fig. 6D
all genes	unaffected	CPSF30-dependent	oxt6-specific		all genes	unaffected	CPSF30-dependent	oxt6-specific		all genes	unaffected	CPSF30-dependent	oxt6-specific
-6.69596	-6.69596	-0.279509	0.263225		-13.0387	-13.0387	-1.87744	-0.299441		-8.11966	-8.11966	-1.02552	0.0869611
-6.69547	-6.69547	0.0607774	-2.21574		-10.035	-10.035	-1.472	-1.02185		-8.07942	-8.07942	-0.673418	0.199108
-6.11796	-6.11796	-0.279747	-0.900818		-9.39217	-9.39217	-1.27449	-0.372447		-7.69626	-7.69626	-1.03977	1.21064
-6.01647	-6.01647	-0.0368569	-0.297558		-8.4662	-8.4662	-1.17274	-0.438855		-7.47501	-7.47501	-0.216126	0.125945
-5.8492	-5.8492	-0.64332	-0.0268867		-8.40896	-8.40896	-1.12964	0.0230632		-7.1235	-7.1235	-0.364179	-0.561962
-5.76687	-5.76687	-0.150001	-0.482117		-8.37438	-8.37438	-1.11829	1.34994		-7.06059	-7.06059	-0.285396	-0.937347
-5.76649	-5.76649	-0.240225	0.478595		-8.19494	-8.19494	-1.06597	-0.132615		-6.79138	-6.79138	-1.10593	0.144586
-5.73284	-5.73284	-0.252938	0.1661		-8.18454	-8.18454	-1.0087	0.249552		-6.72226	-6.72226	0.333638	0.841444
-5.70871	-5.70871	-0.161583	-0.414372		-8.02585	-8.02585	-0.894906	-0.783114		-6.65809	-6.65809	-0.849324	-0.858438
-5.70221	-5.70221	-0.115097	-3.1647		-7.99982	-7.99982	-0.873383	-0.862056		-6.52965	-6.52965	0.109811	0.814317
-5.37825	-5.37825	0.0657106	-0.177753		-7.98633	-7.98633	-0.87138	-0.276543		-6.43265	-6.43265	-0.459015	-0.527138
-5.37518	-5.37518	-0.140332	-0.592509		-7.91815	-7.91815	-0.869431	-0.501406		-6.4223	-6.4223	-0.759131	0.140354
-5.22228	-5.22228	0.133222	-1.19324		-7.74777	-7.74777	-0.860607	-0.628563		-6.35817	-6.35817	-0.588152	0.175261
-5.22172	-5.22172	-0.45496	0.393054		-7.64387	-7.64387	-0.835377	0.120257		-6.18356	-6.18356	-1.60134	0.344271
-5.1566	-5.1566	-0.171787	-0.269932		-7.64299	-7.64299	-0.833432	-0.259637		-6.04627	-6.04627	-0.466197	-1.03394
-5.13692	-5.13692	0.0746102	0.455126		-7.61816	-7.61816	-0.817295	0.15511		-5.78756	-5.78756	-0.873201	-0.28156
-5.04646	-5.04646	-0.214089	-0.227634		-7.58012	-7.58012	-0.797865	0.139823		-5.78135	-5.78135	0.210852	-0.36626
-4.97655	-4.97655	-0.211592	0.1273		-7.51638	-7.51638	-0.764466	-0.107539		-5.7696	-5.7696	-0.391669	0.437786
-4.8461	-4.8461	-0.254295	-0.661724		-7.51481	-7.51481	-0.760204	1.70361		-5.6041	-5.6041	-0.882667	-0.170003
-4.84588	-4.84588	-0.246417	0.00336988		-7.4977	-7.4977	-0.754267	0.305033		-5.59569	-5.59569	-0.313785	0.271887
-4.8404	-4.8404	0.0103997	0.13296		-7.458	-7.458	-0.72681	0.158244		-5.50533	-5.50533	0.317188	-0.692517
-4.83953	-4.83953	0.357741	-0.0737858		-7.33524	-7.33524	-0.719536	-0.196676		-5.22928	-5.22928	-0.0428725	-0.0989039
-4.75052	-4.75052	-0.895897	-1.37066		-7.26007	-7.26007	-0.719248	-1.83982		-5.20175	-5.20175	-0.534545	-1.85955
-4.74796	-4.74796	0.209278	-0.0537906		-7.25396	-7.25396	-0.712936	-0.143721		-5.16995	-5.16995	0.322393	-0.477249
-4.74449	-4.74449	-0.217725	-0.101303		-7.247	-7.247	-0.700194	0.084339		-5.12202	-5.12202	-0.354482	-0.24384
-4.73463	-4.73463	0.480669	0.102874		-7.23107	-7.23107	-0.698364	-0.261034		-5.08473	-5.08473	1.8058	-0.335143
-4.73438	-4.73438	-0.309826	-0.0586908		-7.21694	-7.21694	-0.698321	-0.225159		-5.0745	-5.0745	-0.893456	-0.355523
-4.73426	-4.73426	-0.577444	0.00231266		-7.20501	-7.20501	-0.696596	0.139348		-5.04835	-5.04835	-0.0557095	-0.600143
-4.73297	-4.73297	-0.393961	-0.0794221		-7.19926	-7.19926	-0.68191	-0.0464912		-4.96839	-4.96839	-0.933111	-0.215122
-4.71729	-4.71729	-0.123358	-0.268125		-7.13083	-7.13083	-0.673341	-0.107213		-4.96218	-4.96218	-0.0377006	-0.742864
-4.71167	-4.71167	-0.0371427	1.22469		-7.10099	-7.10099	-0.671116	0.673276		-4.94617	-4.94617	-0.506588	-0.193324
-4.67103	-4.67103	0.12195	0.11647		-7.0932	-7.0932	-0.654956	0.74425		-4.86659	-4.86659	-0.48911	-0.767495
-4.64469	-4.64469	0.183066	0.0318225		-7.07175	-7.07175	-0.646591	1.21581		-4.85405	-4.85405	-0.683625	0.548087
-4.61394	-4.61394	-0.64297	0.0598043		-7.05894	-7.05894	-0.644939	0.12716		-4.84447	-4.84447	-0.795596	0.261944
-4.61369	-4.61369	-0.172924	-0.291491		-7.05039	-7.05039	-0.634888	-0.166009		-4.76955	-4.76955	-0.681287	-0.927844
-4.61368	-4.61368	-0.134134	0.466283		-7.04828	-7.04828	-0.602249	0.443968		-4.75322	-4.75322	-0.155754	0.540829
-4.61368	-4.61368	-0.0972707	-0.199606		-7.0452	-7.0452	-0.590767	0.0572635		-4.66578	-4.66578	-0.106792	-0.637359
-4.61356	-4.61356	-0.267559	-0.131166		-7.04503	-7.04503	-0.585162	-0.0818504		-4.65632	-4.65632	-0.716605	-0.519356
-4.55725	-4.55725	0.0522058	0.142054		-7.04054	-7.04054	-0.575957	-0.291157		-4.58285	-4.58285	-0.955673	0.13345
-4.55523	-4.55523	-0.916011	0.236158		-7.04033	-7.04033	-0.56735	0.215104		-4.57217	-4.57217	-0.378741	0.407753
-4.5209	-4.5209	-0.173538	-0.186442		-7.0362	-7.0362	-0.566152	-0.137293		-4.53283	-4.53283	-0.789198	-1.26259
-4.51578	-4.51578	0.0414808	0.368825		-7.02314	-7.02314	-0.558577	-0.14851		-4.48198	-4.48198	-0.747711	1.7051
-4.50438	-4.50438	0.0548929	0.135605		-7.01766	-7.01766	-0.555269	0.121196		-4.45167	-4.45167	0.072562	-0.0781332
-4.4818	-4.4818	1.29623	-0.266226		-7.00667	-7.00667	-0.546782	-0.427755		-4.44213	-4.44213	0.411524	-0.738843
-4.48167	-4.48167	-0.432384	-0.122021		-6.98212	-6.98212	-0.5456	0.253288		-4.41396	-4.41396	0.358213	0.425167
-4.48155	-4.48155	-0.178013	0.244199		-6.94018	-6.94018	-0.53417	0.139517		-4.41157	-4.41157	0.53014	0.522848
-4.48142	-4.48142	-0.0252589	0.203228		-6.93087	-6.93087	-0.530529	-0.674385		-4.36513	-4.36513	0.113733	0.86386
-4.38514	-4.38514	-0.30509	-0.745102		-6.90766	-6.90766	-0.530052	-1.49516		-4.36119	-4.36119	0.036936	-0.0219156
-4.37558	-4.37558	-0.161287	-0.102506		-6.90412	-6.90412	-0.517263	-0.22288		-4.33292	-4.33292	-0.0852595	0.613095
-4.35826	-4.35826	-0.388982	-0.0794973		-6.87308	-6.87308	-0.515968	-0.131183		-4.32448	-4.32448	0.168758	-0.356573
-4.35826	-4.35826	-0.0173026	-0.229684		-6.85134	-6.85134	-0.511805	0.259847		-4.32068	-4.32068	-0.53855	-0.489579
-4.34933	-4.34933	-0.520738	-0.107964		-6.83766	-6.83766	-0.509811	-0.144722		-4.29897	-4.29897	-0.491914	-0.287758
-4.33662	-4.33662	0.408933	-0.136899		-6.80135	-6.80135	-0.509591	0.448492		-4.23663	-4.23663	-0.0853883	0.820744
-4.33661	-4.33661	0.355389	0.043065		-6.80135	-6.80135	-0.498448	0.669684		-4.19141	-4.19141	0.532862	-0.359359
-4.33649	-4.33649	-0.403085	-0.0913843		-6.80135	-6.80135	-0.497775	0.292861		-4.18881	-4.18881	-0.833623	0.356309
-4.33649	-4.33649	-0.251523	-0.322835		-6.79414	-6.79414	-0.497582	0.334489		-4.18879	-4.18879	-0.229782	0.202494
-4.33611	-4.33611	-0.21895	0.183196		-6.7641	-6.7641	-0.493695	0.224513		-4.18623	-4.18623	0.0875483	0.217248
-4.26275	-4.26275	-0.226397	-0.541094		-6.7641	-6.7641	-0.490896	-0.400037		-4.17195	-4.17195	-0.505937	-1.62375
-4.25157	-4.25157	-0.019919	-0.431019		-6.75832	-6.75832	-0.486339	0.044116		-4.14657	-4.14657	-0.17287	-0.417872
-4.23113	-4.23113	0.133195	-1.17856		-6.67948	-6.67948	-0.466139	-0.615891		-4.14231	-4.14231	-0.319875	-0.606727
-4.19526	-4.19526	-0.063117	-2.40918		-6.67856	-6.67856	-0.455504	-0.69067		-4.13509	-4.13509	-0.806203	-2.13415
-4.18147	-4.18147	0.5117	0.158949		-6.66842	-6.66842	-0.443318	-0.455617		-4.13441	-4.13441	0.379915	-0.419266
-4.18047	-4.18047	0.0830733	0.00180069		-6.65521	-6.65521	-0.438554	0.425271		-4.13361	-4.13361	0.352212	-0.186771
-4.17515	-4.17515	0.285714	0.421314		-6.65063	-6.65063	-0.433225	-0.26063		-4.12408	-4.12408	-0.280515	-0.622121
-4.1749	-4.1749	-0.347706	-0.31258		-6.63806	-6.63806	-0.419656	-0.0158561		-4.10187	-4.10187	0.710535	0.242882
-4.17478	-4.17478	0.0380975	-0.252687		-6.63181	-6.63181	-0.395873	-1.16367		-4.08052	-4.08052	-0.911203	-0.622296
-4.17465	-4.17465	0.428618	-0.0517541		-6.62779	-6.62779	-0.393748	-0.0206323		-4.07268	-4.07268	-0.441659	0.154743
-4.17465	-4.17465	0.550019	0.138506		-6.62328	-6.62328	-0.384172	-0.449162		-4.06975	-4.06975	0.0959455	-0.353949
-4.11481	-4.11481	-0.136092	0.0245209		-6.60468	-6.60468	-0.382719	-0.241781		-4.05819	-4.05819	-0.324184	0.176935
-4.08685	-4.08685	0.439451	-0.715279		-6.60087	-6.60087	-0.380833	-0.697322		-4.05103	-4.05103	0.754364	-0.690927
-4.08136	-4.08136	0.000415235	-0.361751		-6.56192	-6.56192	-0.378335	0.266662		-4.04294	-4.04294	0.861851	-0.039354
-4.08136	-4.08136	0.037079	-0.251785		-6.51784	-6.51784	-0.375747	0.931197		-4.02439	-4.02439	-0.496495	1.13392
-4.06727	-4.06727	0.273168	-1.29357		-6.47738	-6.47738	-0.372031	-1.31273		-4.01901	-4.01901	-0.215248	-0.195294
-4.06344	-4.06344	0.327112	0.474355		-6.47238	-6.47238	-0.368933	0.389736		-4.01386	-4.01386	-0.31023	0.482011
-4.05378	-4.05378	0.0740635	-0.0569321		-6.47238	-6.47238	-0.366622	-0.716467		-3.99956	-3.99956	0.244811	-0.259375
-4.05378	-4.05378	-0.46158	-0.466572		-6.42948	-6.42948	-0.366601	-0.644261		-3.98689	-3.98689	0.0836742	-0.809184
-4.05095	-4.05095	0.0673578	-0.122552		-6.42545	-6.42545	-0.360288	-0.8685		-3.9699	-3.9699	-0.471568	1.63482
-4.05095	-4.05095	0.101474	0.0149181		-6.40223	-6.40223	-0.359042	-0.0877139		-3.94285	-3.94285	-0.651711	-0.10814
-4.02448	-4.02448	-0.0515481	0.603346		-6.39973	-6.39973	-0.34968	0.464345		-3.94284	-3.94284	-0.332322	0.313458
-4.00027	-4.00027	-0.0553764	-0.200933		-6.37693	-6.37693	-0.347453	0.229233		-3.93373	-3.93373	-0.756556	-1.34436
-3.99716	-3.99317	-0.12333	-0.493653		-6.36921	-6.36921	-0.343516	-0.744955		-3.92785	-3.92785	0.385552	-0.771944
-3.99317	-3.99317	-0.637449	1.33034		-6.36885	-6.36885	-0.341323	-0.918136		-3.92785	-3.92785	-0.0684377	-0.182797
-3.99317	-3.99317	0.0663938	-0.358739		-6.35374	-6.35374	-0.321763	-0.904336		-3.90348	-3.90348	-0.419436	-0.347065
-3.99317	-3.99317	-0.309115	0.0980807		-6.32672	-6.32672	-0.320923	-0.198511		-3.89666	-3.89666	0.0719162	0.150092
-3.99317	-3.99305	0.0807245	0.0531181		-6.32521	-6.32521	-0.3152	0.00505226		-3.8873	-3.8873	0.502471	0.107484
-3.99305	-3.99304	0.559469	1.68173		-6.31415	-6.31415	-0.312807	3.4152		-3.82704	-3.82704	-0.0812599	3.27439
-3.99304	-3.99304	0.51625	0.591874		-6.30513	-6.30513	-0.311932	0.732368		-3.82437	-3.82437	0.993127	-0.0851367
-3.99304	-3.99304	0.0159614	0.200093		-6.29142	-6.29142	-0.308457	0.488673		-3.79641	-3.79641	-0.0477041	0.0325897
-3.99304	-3.99304	0.137641	-0.103899		-6.28424	-6.28424	-0.308053	-0.0657285		-3.7872	-3.7872	-0.184964	0.247183
-3.99304	-3.99304	-0.0650933	0.581005		-6.27931	-6.27931	-0.305023	0.302164		-3.77411	-3.77411	-0.339452	-0.792565
-3.99304	-3.99292	0.445489	0.0309537		-6.2464	-6.2464	-0.304793	-0.961691		-3.76909	-3.76909	-0.599857	-0.673624
-3.99292	-3.99279	0.144323	0.31927		-6.24636	-6.24636	-0.297725	0.160399		-3.75585	-3.75585	-0.37579	0.781382
-3.99279	-3.99279	-0.181123	0.220822		-6.24552	-6.24552	-0.295169	0.665278		-3.74643	-3.74643	0.0246809	0.2164
-3.99279	-3.99279	-0.163423	-0.0949339		-6.24552	-6.24552	-0.289098	0.537095		-3.74125	-3.74125	0.4445	0.430429
-3.99279	-3.9918	-0.0650132	0.531515		-6.24353	-6.24353	-0.281613	-0.416186		-3.7387	-3.7387	0.31152	-0.166032
-3.9918	-3.97408	0.0581357	0.0297186		-6.23821	-6.23821	-0.277533	0.177924		-3.737	-3.737	-0.377189	-0.257692
-3.97408	-3.96227	0.589304	0.234149		-6.22075	-6.22075	-0.27054	0.544316		-3.72823	-3.72823	0.685779	0.401163
-3.96227	-3.90113	0.0683336	0.529727		-6.20574	-6.20574	-0.268488	0.0178649		-3.71443	-3.71443	0.162693	0.39716
-3.90113	-3.90113	0.499923	0.262659		-6.18484	-6.18484	-0.267978	-0.726438		-3.7048	-3.7048	-0.793129	0.878894
-3.90113	-3.90113	0.0433873	0.397056		-6.1647	-6.1647	-0.267831	-0.00653828		-3.68534	-3.68534	-0.0532878	-0.557069
-3.90113	-3.90113	0.00106669	-0.0726395		-6.1647	-6.1647	-0.266604	-0.509545		-3.67142	-3.67142	-0.445809	0.154354
-3.90113	-3.86422	0.212092	-0.151122		-6.1647	-6.1647	-0.263122	-0.409072		-3.65149	-3.65149	0.0693579	-0.42225
-3.86422	-3.86223	0.224754	-0.210635		-6.1647	-6.1647	-0.263054	-0.480187		-3.65149	-3.65149	0.237636	-0.391416
-3.86223	-3.83989	0.683283	0.0988404		-6.14176	-6.14176	-0.262077	0.0243343		-3.65149	-3.65149	0.166379	0.510201
-3.83989	-3.83116	-0.131309	-0.996399		-6.14162	-6.14162	-0.257816	-1.1488		-3.65148	-3.65148	-0.238043	-0.430886
-3.83116	-3.82993	-0.0824153	-0.170025		-6.12275	-6.12275	-0.257651	-0.58353		-3.65065	-3.65065	-0.395904	-1.01434
-3.82993	-3.81998	-0.291756	-0.480283		-6.11788	-6.11788	-0.243167	0.208831		-3.65065	-3.65065	-0.454208	-0.0689093
-3.81998	-3.81747	0.0581872	0.378781		-6.11788	-6.11788	-0.243101	0.561116		-3.65065	-3.65065	-0.412672	-0.184955
-3.81747	-3.81728	-0.334634	0.29939		-6.11788	-6.11788	-0.242904	-0.148589		-3.6496	-3.6496	0.884255	0.125627
-3.81728	-3.79	0.0189585	-0.116307		-6.11788	-6.11788	-0.236882	-1.06662		-3.64626	-3.64626	0.740113	0.0703519
-3.79	-3.78987	-0.156742	0.370212		-6.11165	-6.11165	-0.2336	0.768443		-3.64625	-3.64625	-0.340957	0.252109
-3.78987	-3.7894	-0.183967	0.14014		-6.10802	-6.10802	-0.222195	0.0336701		-3.64623	-3.64623	-0.795915	-0.381961
-3.7894	-3.78917	-0.0984699	0.188287		-6.10638	-6.10638	-0.221459	0.0617026		-3.64623	-3.64623	0.0389738	-0.298142
-3.78917	-3.78917	0.223119	0.0495831		-6.10638	-6.10638	-0.221311	-0.0796149		-3.64623	-3.64623	-0.319685	-0.359546
-3.78917	-3.78917	0.190131	-0.339627		-6.09394	-6.09394	-0.210615	-0.528897		-3.64623	-3.64623	-0.0405973	-0.184924
-3.78917	-3.78476	0.301758	-0.774671		-6.0794	-6.0794	-0.207122	-0.0409271		-3.64622	-3.64622	0.379056	-0.46211
-3.78476	-3.78476	0.00754547	0.140793		-6.04766	-6.04766	-0.205054	0.555805		-3.64622	-3.64622	-0.673059	-0.0191619
-3.78476	-3.78464	-0.201453	-0.0419985		-6.04766	-6.04766	-0.204387	0.109585		-3.64621	-3.64621	-0.142435	0.964453
-3.78464	-3.78463	0.279802	-0.153242		-6.04766	-6.04766	-0.196583	-0.0507097		-3.64621	-3.64621	-0.141205	0.378479
-3.78463	-3.78463	-0.161475	-0.240106		-6.04766	-6.04766	-0.191816	-0.464205		-3.6462	-3.6462	-1.04614	0.989335
-3.78463	-3.78463	0.273396	0.541485		-6.04766	-6.04766	-0.188812	0.864603		-3.6462	-3.6462	-0.560518	0.414027
-3.78463	-3.78463	-0.692506	-0.0674062		-6.0456	-6.0456	-0.187068	-0.801565		-3.64618	-3.64618	-0.46939	-0.856274
-3.78463	-3.78463	0.135007	0.0378715		-6.0456	-6.0456	-0.182974	0.423502		-3.64618	-3.64618	0.615243	-0.735884
-3.78463	-3.78451	-0.405919	0.326346		-6.0456	-6.0456	-0.172222	-0.0323474		-3.64617	-3.64617	0.148377	0.159908
-3.78451	-3.78451	0.257191	-0.144978		-6.03958	-6.03958	-0.162567	-0.090311		-3.64616	-3.64616	0.894657	-0.0168007
-3.78451	-3.78451	-0.0925386	-0.227283		-6.03082	-6.03082	-0.159169	-0.427018		-3.64616	-3.64616	-0.0754512	-0.141095
-3.78451	-3.78451	0.398446	-0.387494		-6.02596	-6.02596	-0.153144	-0.0445499		-3.64013	-3.64013	-0.193928	-0.244164
-3.78451	-3.78451	-0.0106838	0.014738		-6.01826	-6.01826	-0.149549	-0.0657603		-3.63203	-3.63203	-0.619912	-0.240774
-3.78451	-3.78451	-0.0484116	-0.337446		-6.01719	-6.01719	-0.147508	-0.0392027		-3.61075	-3.61075	-0.577072	-0.440016
-3.78451	-3.77058	0.325564	0.23054		-5.9886	-5.9886	-0.145603	0.396728		-3.60212	-3.60212	-0.0895387	0.315932
-3.77058	-3.71952	-0.0190884	-0.55624		-5.98215	-5.98215	-0.129643	0.00870589		-3.60133	-3.60133	-0.456932	-0.464729
-3.71952	-3.71952	-0.0923081	0.290555		-5.98215	-5.98215	-0.125158	-0.422375		-3.59252	-3.59252	-0.0655306	0.0530396
-3.71952	-3.71927	0.0355485	0.500406		-5.97384	-5.97384	-0.124831	0.432886		-3.58405	-3.58405	-0.684591	-0.339026
-3.71927	-3.70706	-0.128732	0.0528656		-5.97384	-5.97384	-0.121228	-0.0106857		-3.57453	-3.57453	-0.0486392	-0.0176602
-3.70706	-3.60215	-0.39541	0.66935		-5.97384	-5.97384	-0.119051	-0.454871		-3.54942	-3.54942	0.382869	0.491382
-3.60215	-3.60215	0.108239	-0.145549		-5.95804	-5.95804	-0.117987	-0.0940303		-3.54858	-3.54858	-0.373049	-0.509161
-3.60215	-3.60215	-0.20791	0.168513		-5.95027	-5.95027	-0.117495	1.04603		-3.52992	-3.52992	1.26348	0.358925
-3.60215	-3.60071	0.684612	-0.32102		-5.93409	-5.93409	-0.111615	-0.223803		-3.52774	-3.52774	0.211314	-0.294233
-3.60071	-3.56903	-0.2522	-0.142305		-5.92359	-5.92359	-0.111222	-0.746352		-3.51186	-3.51186	-0.0028777	1.02252
-3.56903	-3.56903	-0.0654641	-0.207156		-5.91578	-5.91578	-0.111119	-0.181261		-3.50761	-3.50761	0.666	-0.426328
-3.56903	-3.56737	0.0919398	0.021367		-5.91578	-5.91578	-0.110026	-0.572279		-3.48458	-3.48458	-0.123941	-0.35627
-3.56737	-3.56737	0.400051	-0.0608575		-5.91578	-5.91578	-0.108086	0.205603		-3.47974	-3.47974	-0.00608966	-0.399818
-3.56737	-3.55878	0.107144	-2.68732		-5.90357	-5.90357	-0.107619	-2.12031		-3.47523	-3.47523	0.146762	-2.00716
-3.55878	-3.55653	-0.0934882	-0.140232		-5.89602	-5.89602	-0.0970102	0.0739191		-3.47513	-3.47513	0.767485	-0.623342
-3.55653	-3.55617	0.0318165	0.0565614		-5.89174	-5.89174	-0.093899	0.232373		-3.47097	-3.47097	-0.342777	-0.251394
-3.55617	-3.55617	0.683094	-0.141898		-5.89174	-5.89174	-0.0846545	-0.127887		-3.45205	-3.45205	0.266123	-1.08395
-3.55617	-3.54139	-0.298743	-0.658462		-5.86527	-5.86527	-0.0781982	-0.821154		-3.44148	-3.44148	-0.762346	-0.0971055
-3.54139	-3.54139	-0.363911	0.245156		-5.84655	-5.84655	-0.0772904	0.123153		-3.43968	-3.43968	-0.694941	0.272652
-3.54139	-3.54139	-0.0300836	-0.124502		-5.84621	-5.84621	-0.0755993	-0.164891		-3.40183	-3.40183	-0.292601	0.296382
-3.54139	-3.54139	0.334744	0.23731		-5.84621	-5.84621	-0.0678307	0.696703		-3.39975	-3.39975	0.189802	0.135324
-3.54139	-3.54139	-0.107484	-0.0974062		-5.84621	-5.84621	-0.0673426	-1.37909		-3.39814	-3.39814	-0.493295	0.319161
-3.54139	-3.54139	-0.0483339	0.189981		-5.83733	-5.83733	-0.0661418	0.426856		-3.3818	-3.37696	0.473566	0.528625
-3.54139	-3.54127	-0.33928	0.774745		-5.8224	-5.8224	-0.0643689	1.25012		-3.37696	-3.35755	0.114349	-0.154599
-3.54127	-3.54127	-0.407257	-0.408406		-5.79139	-5.79139	-0.0628326	-0.581046		-3.35755	-3.35049	-0.424855	-1.33253
-3.54127	-3.54127	-0.00177199	0.168608		-5.78793	-5.78793	-0.0618362	0.583525		-3.35049	-3.32737	0.681071	0.501316
-3.54127	-3.54127	-0.0969861	-0.237001		-5.78429	-5.78429	-0.0617497	0.21068		-3.32737	-3.30842	0.849806	-0.442601
-3.54127	-3.54127	-0.0990382	0.370241		-5.78222	-5.78222	-0.0579806	0.384622		-3.30842	-3.30402	0.162747	0.603334
-3.54127	-3.54126	-0.472583	-0.0503337		-5.76833	-5.76833	-0.0571045	-0.0472555		-3.30402	-3.30058	-1.48616	-0.149702
-3.54126	-3.54126	-0.146034	-0.44539		-5.76374	-5.76374	-0.0556855	-0.526377		-3.30058	-3.29107	0.347564	-0.0229527
-3.54126	-3.54114	0.0143198	0.40921		-5.73311	-5.73311	-0.0523058	0.786056		-3.29107	-3.28793	0.129135	-0.0322683
-3.54114	-3.54114	0.680889	-0.129518		-5.73311	-5.73311	-0.0458871	0.802956		-3.28793	-3.28011	-0.0204989	-0.275664
-3.54114	-3.54114	-0.493056	0.238612		-5.70258	-5.70258	-0.044104	-0.423192		-3.28011	-3.27244	0.741086	0.525088
-3.54114	-3.54114	0.24577	0.322785		-5.69612	-5.69612	-0.0397276	0.511197		-3.27244	-3.27244	0.664995	0.106678
-3.54114	-3.51934	-0.293433	0.0627563		-5.69612	-5.69612	-0.0356672	0.382875		-3.27244	-3.27244	-0.495961	0.0640647
-3.51934	-3.51675	0.00795183	-0.207559		-5.69612	-5.69612	-0.0343477	0.474095		-3.27244	-3.27244	-0.382119	0.53706
-3.51675	-3.51675	-0.430882	-0.435631		-5.69612	-5.69612	-0.0286861	-1.34899		-3.27244	-3.27244	-1.23698	-0.621984
-3.51675	-3.39821	-0.101181	-0.0179623		-5.67938	-5.67938	-0.0274751	-0.30368		-3.27244	-3.27244	-0.132772	-0.697765
-3.39821	-3.37099	-0.0658542	-0.652141		-5.67613	-5.67613	-0.024596	-1.25406		-3.27244	-3.27243	-0.707133	-0.655749
-3.37099	-3.34559	-0.254562	0.0216415		-5.67613	-5.67613	-0.0197712	1.12737		-3.27243	-3.27243	-0.681433	1.04119
-3.34559	-3.33708	-0.0313673	-0.166867		-5.67173	-5.67173	-0.0192894	0.488001		-3.27243	-3.27243	0.00421423	-0.330708
-3.33708	-3.33615	-0.090535	-0.12513		-5.66633	-5.66633	-0.0181903	-0.528129		-3.27243	-3.27243	-0.269548	-0.629144
-3.33615	-3.33382	0.16025	-0.153421		-5.65767	-5.65767	-0.0181277	-0.997276		-3.27243	-3.27243	-0.677032	-0.360904
-3.33382	-3.30496	0.387288	-0.393132		-5.64839	-5.64839	-0.0176911	-0.495321		-3.27243	-3.27239	-0.200131	-0.375836
-3.30496	-3.29821	-0.0570289	-0.138774		-5.63644	-5.63644	-0.0174744	-0.462432		-3.27239	-3.27239	-0.0509191	0.515845
-3.29821	-3.29402	0.147938	0.127352		-5.63361	-5.63361	-0.0173933	-0.58652		-3.27239	-3.27239	0.168478	0.49399
-3.29402	-3.27252	0.292583	-0.106459		-5.63361	-5.63361	-0.0169051	-0.595031		-3.27239	-3.27239	-0.271516	-0.382516
-3.27252	-3.27252	-0.0942868	-0.548611		-5.63361	-5.63361	-0.0135376	-1.14205		-3.27239	-3.27239	0.399691	-0.903418
-3.27252	-3.27252	-0.0554629	-0.0282457		-5.63361	-5.63361	-0.0114086	0.0882811		-3.27239	-3.27239	-0.655261	0.31709
-3.27252	-3.27252	0.101972	0.0768772		-5.63361	-5.63361	-0.00695403	-0.239791		-3.27239	-3.27239	-0.194205	1.16224
-3.27252	-3.27252	-0.0638775	0.161755		-5.61682	-5.61682	-0.00235972	0.0653883		-3.27239	-3.27239	-0.234139	0.390458
-3.27252	-3.27252	-0.217875	0.271285		-5.61682	-5.61682	-0.00042781	0.261238		-3.27239	-3.27239	0.249338	-0.0213153
-3.27252	-3.27181	-0.328536	-0.135639		-5.61478	-5.61478	-0.000276918	-0.774121		-3.27239	-3.27238	0.365977	-0.876919
-3.27181	-3.27181	0.0658896	0.105736		-5.61478	-5.61478	0.00587557	-1.04379		-3.27238	-3.27238	-0.317227	-0.492792
-3.27181	-3.25458	0.0361932	-0.128731		-5.59984	-5.59984	0.00616225	0.359395		-3.27238	-3.27238	-0.0244238	-0.00393577
-3.25458	-3.25111	-0.118625	-0.352547		-5.58981	-5.58981	0.00691355	0.177669		-3.27238	-3.27238	0.0709967	0.0649589
-3.25111	-3.25111	-0.379783	0.269964		-5.56133	-5.56133	0.00858961	0.291276		-3.27238	-3.27234	-0.135357	-0.575736
-3.25111	-3.25111	-0.261635	0.180762		-5.55613	-5.55613	0.0137827	-0.250877		-3.27234	-3.27234	0.192312	-0.357166
-3.25111	-3.25111	0.29617	-0.357955		-5.55499	-5.55499	0.0208893	-0.819298		-3.27234	-3.27234	0.292386	-1.02166
-3.25111	-3.25111	0.213364	-0.108677		-5.55499	-5.55499	0.0218946	-0.473297		-3.27234	-3.27234	-0.60181	-0.243029
-3.25111	-3.25111	0.332042	-0.185329		-5.55499	-5.55499	0.0231702	-0.869562		-3.27234	-3.27234	-0.136317	-0.762083
-3.25111	-3.25111	0.449474	-0.928009		-5.5543	-5.5543	0.0245431	-1.72596		-3.27234	-3.27234	-0.861883	-0.832551
-3.25111	-3.25069	-0.241163	0.249193		-5.55021	-5.55021	0.0258956	0.344671		-3.27234	-3.27234	1.03195	0.210808
-3.25069	-3.25069	-0.0934879	0.243231		-5.54223	-5.54223	0.0271253	0.49158		-3.27234	-3.27233	0.299887	-0.148577
-3.25069	-3.25069	0.370483	0.0133761		-5.5364	-5.5364	0.0347885	0.0521227		-3.27233	-3.27233	-0.481352	0.28162
-3.25069	-3.24844	-0.109101	0.265378		-5.5343	-5.5343	0.036247	0.322984		-3.27233	-3.27233	-0.183256	-0.965097
-3.24844	-3.24844	-0.615408	-0.0871792		-5.52858	-5.52858	0.0389529	-0.464909		-3.27233	-3.27233	-0.267888	-0.660443
-3.24844	-3.24844	0.0281031	-0.0721502		-5.51138	-5.51138	0.0404205	-0.0499957		-3.27233	-3.27233	-0.545941	-0.186717
-3.24844	-3.24844	0.0235953	-1.00245		-5.49987	-5.49987	0.0405007	0.666095		-3.27233	-3.27233	1.19061	-1.11809
-3.24844	-3.24831	-0.346848	0.231016		-5.49294	-5.49294	0.0474349	0.556651		-3.27233	-3.27233	0.145266	0.435607
-3.24831	-3.24831	-0.25211	0.311648		-5.49042	-5.49042	0.0490259	0.464706		-3.27233	-3.26421	0.323549	0.147611
-3.24831	-3.24831	-0.0424586	0.00840945		-5.49042	-5.49042	0.0528424	-0.493138		-3.26421	-3.26181	-0.234261	-0.174471
-3.24831	-3.24831	0.000515435	0.0955395		-5.49042	-5.49042	0.0530744	0.382122		-3.26181	-3.24076	0.26601	-0.152997
-3.24831	-3.24819	-0.174488	0.569716		-5.48733	-5.48733	0.0552769	-0.406206		-3.24076	-3.23503	-0.0796399	-0.082082
-3.24819	-3.24819	0.234323	-0.344173		-5.47462	-5.47462	0.0565165	-1.06151		-3.23503	-3.2224	-0.2185	-0.322201
-3.24819	-3.24819	0.0217968	-0.341941		-5.4715	-5.4715	0.0582097	0.916304		-3.2224	-3.21966	0.575589	-0.515869
-3.24819	-3.24818	-0.198133	0.701317		-5.44241	-5.44241	0.0598605	0.627839		-3.21966	-3.21623	-0.466453	0.124618
-3.24818	-3.24818	0.204307	0.0408774		-5.4369	-5.4369	0.0686011	-0.531574		-3.21623	-3.20851	3.70524	-0.525071
-3.24818	-3.24818	-0.154329	0.288745		-5.4369	-5.4369	0.0697249	-0.177621		-3.20851	-3.19674	-0.290462	-0.376496
-3.24818	-3.24818	0.810544	0.0505231		-5.4369	-5.4369	0.0721655	0.0953662		-3.19674	-3.17451	0.775961	0.0123923
-3.24818	-3.24818	0.2525	0.0917412		-5.43666	-5.43666	0.0744791	-0.637387		-3.17451	-3.16833	-0.294877	-0.387247
-3.24818	-3.24818	-0.0307686	-0.196274		-5.43483	-5.43483	0.0746663	0.301323		-3.16833	-3.15775	-0.397337	0.301769
-3.24818	-3.24818	-0.244828	0.087664		-5.42762	-5.42762	0.076587	-0.873482		-3.15775	-3.14725	-0.144199	-0.144649
-3.24818	-3.24818	0.453241	-0.215443		-5.42762	-5.42762	0.0773608	-0.557077		-3.14725	-3.14485	-0.167542	0.566166
-3.24818	-3.24806	-0.227933	0.268099		-5.42762	-5.42762	0.0809689	0.316254		-3.14485	-3.09672	0.0597902	0.0216809
-3.24806	-3.24806	-0.0168915	-1.51231		-5.42762	-5.42762	0.0897475	-1.3451		-3.09672	-3.09632	0.220383	-0.582513
-3.24806	-3.24806	0.114183	2.62419		-5.42284	-5.42284	0.0945616	-0.878548		-3.09632	-3.08235	0.0625622	-1.06542
-3.24806	-3.24806	0.104126	-0.0423847		-5.42284	-5.42284	0.0974143	-0.482581		-3.08235	-3.07274	-0.361991	0.284799
-3.24806	-3.24806	0.214591	-0.383666		-5.42284	-5.42284	0.102505	-0.193039		-3.07274	-3.0684	0.240041	-0.351936
-3.24806	-3.24806	-0.136679	-0.92924		-5.42284	-5.42284	0.106125	-0.621409		-3.0684	-3.04741	0.436432	-0.111408
-3.24806	-3.24806	-0.239126	0.0620865		-5.42284	-5.42284	0.108112	1.30157		-3.04741	-3.03509	-0.151246	0.217855
-3.24806	-3.24806	-0.0023542	0.214643		-5.42284	-5.42284	0.113102	0.254017		-3.03509	-3.03068	0.222597	-0.0561276
-3.24806	-3.24806	-0.370777	-0.0139174		-5.42284	-5.42284	0.114625	-0.733151		-3.03068	-3.02974	0.298782	0.253703
-3.24806	-3.24806	0.37593	-0.0105354		-5.41533	-5.41533	0.118633	0.493224		-3.02974	-3.01586	-0.0512094	-0.0494316
-3.24806	-3.24806	0.0438796	1.56417		-5.40957	-5.40957	0.12092	1.42214		-3.01586	-3.00946	-0.678938	1.21524
-3.24806	-3.20625	-0.0571153	-0.0769083		-5.39616	-5.39616	0.125443	-0.50682		-3.00946	-2.99764	-0.228388	-0.15883
-3.20625	-3.18272	-0.286741	0.125446		-5.39449	-5.39449	0.12608	-0.0926028		-2.99764	-2.99341	0.594189	-7.32864e-05
-3.18272	-3.17431	0.57926	-0.111773		-5.38506	-5.38506	0.12725	0.0239384		-2.99341	-2.99338	0.23337	0.198077
-3.17431	-3.1419	0.56794	0.0597539		-5.38101	-5.38101	0.130985	-0.0826401		-2.99338	-2.99019	0.259053	-0.724019
-3.1647	-3.14161	0.183316	0.0964637		-5.37509	-5.37509	0.131841	0.57955		-2.99019	-2.98745	-0.368094	0.208238
-3.1419	-3.1416	-0.00989555	-0.219016		-5.36223	-5.36223	0.133197	-0.133832		-2.98745	-2.98363	0.408055	-0.478301
-3.14161	-3.14152	0.611625	0.275004		-5.35196	-5.35196	0.13864	0.29487		-2.98363	-2.97471	-0.123585	-0.0572045
-3.1416	-3.11324	0.100969	-0.248371		-5.34453	-5.34453	0.144333	-0.0178784		-2.97471	-2.95839	-0.243009	0.114046
-3.14152	-3.095	-0.34852	-0.280725		-5.33899	-5.33899	0.145045	0.0992424		-2.95839	-2.9562	-0.023433	-0.451315
-3.11324	-3.05637	-0.136478	0.0467391		-5.33899	-5.33899	0.145411	0.0732876		-2.9562	-2.95128	-0.25796	-0.250865
-3.095	-3.03691	0.360794	0.31741		-5.33617	-5.33617	0.148692	-2.56974		-2.95128	-2.94924	0.631576	0.143356
-3.05637	-3.00332	0.221773	-0.0414136		-5.33111	-5.33111	0.153892	-0.469015		-2.94924	-2.9445	0.10335	0.0810494
-3.03691	-2.98641	-0.216697	0.228056		-5.32929	-5.32929	0.160413	-1.02705		-2.9445	-2.93855	0.565167	-0.772502
-3.00332	-2.98497	0.177451	-0.821457		-5.31237	-5.31237	0.16236	-1.01563		-2.93855	-2.93538	-0.661566	-0.495638
-2.98641	-2.97709	0.290206	-0.375214		-5.31237	-5.31237	0.167364	-0.229854		-2.93538	-2.93245	0.0235055	-0.229865
-2.98497	-2.94852	0.0670334	0.915331		-5.31237	-5.31237	0.168376	0.557563		-2.93245	-2.92947	-0.503843	0.313981
-2.97709	-2.9378	-0.670684	-0.829568		-5.31237	-5.31237	0.168421	-0.828822		-2.92947	-2.9235	-0.232629	-0.203169
-2.94852	-2.9378	0.0483536	-0.28781		-5.31237	-5.31237	0.169219	-0.837907		-2.9235	-2.92164	-0.335018	-0.506392
-2.9378	-2.9378	-0.223798	-0.712007		-5.29724	-5.29724	0.169856	-0.89205		-2.92164	-2.91921	0.134516	-0.628798
-2.9378	-2.9378	-0.281747	0.249731		-5.27746	-5.27746	0.170061	0.240382		-2.91921	-2.91577	-0.337563	0.0583624
-2.9378	-2.9378	0.404581	-0.262259		-5.27746	-5.27746	0.171765	-0.402528		-2.91577	-2.91575	-0.45703	0.1694
-2.9378	-2.9378	-0.280916	-0.139236		-5.26268	-5.26268	0.17339	0.259321		-2.91575	-2.91467	0.246511	-0.6099
-2.9378	-2.9378	0.243257	-0.307178		-5.25817	-5.25817	0.174023	-0.197309		-2.91467	-2.91421	-0.251121	-0.805092
-2.9378	-2.9378	0.290046	0.398766		-5.23844	-5.23844	0.175459	0.268545		-2.91421	-2.9064	-0.0514666	-0.151307
-2.9378	-2.9378	0.392998	-0.615476		-5.23844	-5.23844	0.177337	-1.23581		-2.9064	-2.89227	0.565661	-1.00995
-2.9378	-2.9378	-0.0715428	-0.0288331		-5.23394	-5.23394	0.179152	-1.03416		-2.89227	-2.89167	0.346293	-1.02339
-2.9378	-2.9378	0.0561621	0.212036		-5.23394	-5.23394	0.185231	0.57842		-2.89167	-2.8877	-0.159416	-0.00683508
-2.9378	-2.9378	-0.212456	0.391573		-5.23394	-5.23394	0.185442	-0.960766		-2.8877	-2.88336	-0.21814	-0.0577859
-2.9378	-2.9378	-0.280209	0.236502		-5.23394	-5.23394	0.186839	0.208895		-2.88336	-2.87398	0.773642	-0.0935366
-2.9378	-2.9378	0.647001	-0.631443		-5.23394	-5.23394	0.191818	0.159387		-2.87398	-2.86191	0.612551	-0.500148
-2.9378	-2.9378	0.191517	0.147126		-5.23161	-5.23161	0.19616	1.14684		-2.86191	-2.86186	0.16129	0.891486
-2.9378	-2.9378	0.1656	0.11907		-5.22696	-5.22696	0.201429	0.159376		-2.86186	-2.85068	0.632018	1.31877
-2.9378	-2.9378	0.00687174	-0.27415		-5.22207	-5.22207	0.204224	-0.238121		-2.85068	-2.84938	0.240138	0.362838
-2.9378	-2.9378	0.177146	-0.0865816		-5.19894	-5.19894	0.204414	0.388002		-2.84938	-2.84164	-0.522133	-0.421296
-2.9378	-2.9378	-0.073513	0.0888777		-5.19894	-5.19894	0.215708	0.294319		-2.84164	-2.83508	-0.316799	-0.15749
-2.9378	-2.9378	-0.0654211	-0.379451		-5.19894	-5.19894	0.219486	0.947327		-2.83508	-2.83114	0.16491	-0.0407732
-2.9378	-2.9378	0.562418	1.31716		-5.19427	-5.19427	0.220123	-1.92322		-2.83114	-2.82732	-0.0526342	0.564295
-2.9378	-2.9357	-0.0445451	0.381214		-5.18706	-5.18706	0.22337	-0.367366		-2.82732	-2.82729	0.228398	-1.01238
-2.9378	-2.9357	0.433684	-0.199121		-5.18706	-5.18706	0.225181	0.413479		-2.82729	-2.82702	-0.468136	0.16621
-2.9357	-2.9357	-0.181791	0.182885		-5.18706	-5.18706	0.233619	-0.254291		-2.82702	-2.82519	-0.0921939	-0.397876
-2.9357	-2.9357	-0.0807385	0.0851939		-5.18706	-5.18706	0.234401	0.00877149		-2.82519	-2.81876	-0.198569	-0.168533
-2.9357	-2.9357	0.0319387	-0.25552		-5.18706	-5.18706	0.240441	0.0246026		-2.81876	-2.80565	-0.103617	0.412437
-2.9357	-2.9357	-0.0449877	0.301324		-5.18706	-5.18706	0.242365	0.908176		-2.80565	-2.80308	-0.132914	-0.386325
-2.9357	-2.9357	0.0921455	0.265156		-5.18706	-5.18706	0.246659	0.205007		-2.80308	-2.80191	0.0642359	-0.650431
-2.9357	-2.9357	0.592502	0.146932		-5.18706	-5.18706	0.256013	0.693894		-2.80191	-2.79949	-0.545458	-0.0147643
-2.9357	-2.9357	-0.414423	0.143113		-5.13826	-5.13826	0.260917	-0.400651		-2.79949	-2.79766	0.206707	-0.243135
-2.9357	-2.9357	0.485383	0.472926		-5.1222	-5.1222	0.263785	0.563252		-2.79766	-2.79655	0.187558	0.31761
-2.9357	-2.9357	-0.110227	0.0640775		-5.12062	-5.12062	0.266043	0.0467334		-2.79655	-2.77932	-0.253295	0.0851221
-2.9357	-2.9357	0.334031	-0.219302		-5.12062	-5.12062	0.266256	0.359028		-2.77932	-2.77829	0.784607	-0.0589276
-2.9357	-2.9357	-0.0759578	-0.460059		-5.12062	-5.12062	0.27265	-0.218256		-2.77829	-2.77718	0.829685	-1.24558
-2.9357	-2.9357	0.340644	0.909933		-5.11926	-5.11926	0.27323	0.0617653		-2.77718	-2.77512	-0.0357735	-1.13108
-2.9357	-2.9357	0.00774405	-0.255834		-5.11594	-5.11594	0.275927	-0.143778		-2.77512	-2.77029	0.279951	-0.0755288
-2.9357	-2.92673	0.379033	0.187432		-5.11594	-5.11594	0.276335	0.127497		-2.77029	-2.76645	0.166031	-0.65792
-2.9357	-2.92406	-0.446482	0.173751		-5.11594	-5.11594	0.2788	-0.100539		-2.76645	-2.76645	0.170298	0.171518
-2.92673	-2.92044	0.406305	0.161821		-5.08558	-5.08558	0.281311	0.350685		-2.76645	-2.76645	-0.0943455	-0.299683
-2.92406	-2.90516	0.105767	-0.22357		-5.06531	-5.06531	0.291738	0.674506		-2.76645	-2.76645	0.0124893	0.0283086
-2.92044	-2.8916	0.0524052	0.0320073		-5.05367	-5.05367	0.302734	0.870831		-2.76645	-2.76645	-0.537898	0.191445
-2.90516	-2.88026	-0.101079	3.18256		-5.04973	-5.04973	0.30369	4.329		-2.76645	-2.76645	-0.13447	1.45736
-2.8916	-2.88026	0.156501	-0.492507		-5.04973	-5.04973	0.305095	-1.13736		-2.76645	-2.76645	0.0545023	-0.632164
-2.88026	-2.88026	0.139913	-0.191689		-5.04973	-5.04973	0.308078	-0.101443		-2.76645	-2.76645	-0.112507	-0.776646
-2.88026	-2.88026	0.159931	0.679236		-5.04973	-5.04973	0.311078	0.364242		-2.76645	-2.76645	-0.629252	0.410029
-2.88026	-2.88026	0.196492	0.536621		-5.04973	-5.04973	0.313864	0.472876		-2.76645	-2.76645	-0.0304925	-0.234866
-2.88026	-2.88026	-0.408821	0.17654		-5.04973	-5.04973	0.314357	-0.35069		-2.76645	-2.76645	0.325929	0.449555
-2.88026	-2.88026	0.0662254	0.168253		-5.04973	-5.04973	0.315709	-2.78949		-2.76645	-2.76645	0.0963167	-0.202176
-2.88026	-2.88026	-0.0550083	-0.310753		-5.02794	-5.02794	0.316665	0.199754		-2.76645	-2.76645	-0.310789	-0.463934
-2.88026	-2.88026	0.853892	0.392493		-5.02794	-5.02794	0.320474	-0.176363		-2.76645	-2.76645	-0.37732	-0.532353
-2.88026	-2.88026	0.355619	0.342688		-5.02794	-5.02794	0.320908	0.0884296		-2.76645	-2.76645	0.0606074	-0.307134
-2.88026	-2.88026	0.406548	-0.731645		-5.01438	-5.01438	0.322819	0.449141		-2.76645	-2.76645	-0.991037	-0.711406
-2.88026	-2.88026	0.069969	0.088565		-4.98402	-4.98402	0.330332	0.212274		-2.76645	-2.76645	-0.121761	0.00414344
-2.88026	-2.88026	-0.124958	-0.36426		-4.98374	-4.98374	0.332669	-1.69206		-2.76645	-2.76645	0.660933	0.037224
-2.88026	-2.88026	-0.108614	-0.343273		-4.9833	-4.9833	0.332976	0.126971		-2.76645	-2.76645	-0.447032	0.338695
-2.88026	-2.88026	0.00244057	1.16107		-4.97102	-4.97102	0.335602	0.530641		-2.76645	-2.76645	0.492116	0.458836
-2.88026	-2.88026	-0.255983	-0.520001		-4.96127	-4.96127	0.336148	-0.325842		-2.76645	-2.76645	-0.500476	-0.979486
-2.88026	-2.88026	-0.231761	-0.325784		-4.95964	-4.95964	0.339011	-0.162237		-2.76645	-2.76645	0.0237418	0.882527
-2.88026	-2.88026	-0.0383285	0.402124		-4.9385	-4.9385	0.343623	-0.308492		-2.76645	-2.76645	0.821683	-0.977443
-2.88026	-2.88026	0.245514	0.342986		-4.9343	-4.9343	0.347398	0.842026		-2.76645	-2.76645	-0.126353	-0.377571
-2.88026	-2.88026	0.255044	-0.270839		-4.9343	-4.9343	0.3494	-0.178115		-2.76645	-2.76645	0.338528	-0.29824
-2.88026	-2.88013	-0.164349	0.0382985		-4.9343	-4.9343	0.357524	0.126048		-2.76645	-2.76645	0.636257	0.178857
-2.88026	-2.88013	-0.363211	-0.426056		-4.92666	-4.92666	0.358622	-1.0071		-2.76645	-2.76645	-0.434179	0.454034
-2.88013	-2.88013	0.695998	-0.23938		-4.92258	-4.92258	0.358875	-0.27436		-2.76645	-2.76644	0.234769	0.700867
-2.88013	-2.88013	0.565052	0.298951		-4.91135	-4.91135	0.359484	-0.137226		-2.76644	-2.76644	-0.103713	0.715987
-2.88013	-2.88013	-0.171328	-0.000587129		-4.90393	-4.90393	0.361348	0.698209		-2.76644	-2.76644	0.178231	-0.425281
-2.88013	-2.88013	-0.575073	0.175739		-4.89783	-4.89783	0.362977	0.183819		-2.76644	-2.76644	1.0491	0.139413
-2.88013	-2.88013	0.452906	-0.0345983		-4.89783	-4.89783	0.367568	0.345085		-2.76644	-2.76644	0.527313	0.050298
-2.88013	-2.88013	0.206545	1.55613		-4.89783	-4.89783	0.369195	-0.111261		-2.76644	-2.76644	0.266604	0.510547
-2.88013	-2.88013	-0.128289	-0.626476		-4.89783	-4.89783	0.371325	-0.52096		-2.76644	-2.76644	0.441056	0.243662
-2.88013	-2.88013	-0.165623	0.378408		-4.89783	-4.89783	0.374502	0.729203		-2.76644	-2.76644	-0.456578	2.7657
-2.88013	-2.88013	0.270303	0.49801		-4.88375	-4.88375	0.37895	0.11529		-2.76644	-2.76644	-0.0776503	0.210393
-2.88013	-2.88013	0.0321257	-0.386003		-4.87836	-4.87836	0.381113	0.228737		-2.76644	-2.76644	0.0504614	0.335566
-2.88013	-2.88013	0.152874	-0.167634		-4.87481	-4.87481	0.387268	-0.433994		-2.76644	-2.76644	-0.646174	-0.82114
-2.88013	-2.88013	-0.206496	0.036008		-4.87243	-4.87243	0.38812	0.358584		-2.76644	-2.76644	0.27655	0.369078
-2.88013	-2.88013	-0.319912	-0.311677		-4.84981	-4.84981	0.389009	-0.481306		-2.76644	-2.76644	-0.0635141	-0.0636904
-2.88013	-2.88013	-0.14602	0.236614		-4.83424	-4.83424	0.390356	-0.774676		-2.76644	-2.76644	0.662293	-1.09197
-2.88013	-2.88013	-0.0790733	0.0893796		-4.83424	-4.83424	0.395915	0.416995		-2.76644	-2.76644	-0.293726	-0.145024
-2.88013	-2.88013	0.232995	0.126696		-4.83424	-4.83424	0.400057	-0.067661		-2.76644	-2.76644	-0.179221	-0.133015
-2.88013	-2.88013	0.34446	-0.16741		-4.83424	-4.83424	0.40167	-0.0987455		-2.76644	-2.76644	0.3435	-0.132111
-2.88013	-2.88013	-0.137281	-1.03817		-4.83424	-4.83424	0.406847	-0.224872		-2.76644	-2.76644	-0.32834	-0.986548
-2.88013	-2.88013	-0.172169	-0.374609		-4.83424	-4.83424	0.408838	-0.116925		-2.76644	-2.76644	0.325248	-0.225156
-2.88013	-2.88013	0.0388872	-0.38183		-4.83424	-4.83424	0.411507	0.302807		-2.76644	-2.76644	-0.338376	-0.115946
-2.88013	-2.88001	0.263028	-0.036138		-4.82709	-4.82709	0.412813	0.100755		-2.76644	-2.76644	-0.160591	-0.565559
-2.88013	-2.88001	0.212759	-0.261662		-4.82365	-4.82365	0.413309	0.135177		-2.76644	-2.76644	0.577929	0.744508
-2.88001	-2.88001	-0.0718373	0.0210231		-4.82296	-4.82296	0.417598	0.0932622		-2.76644	-2.76644	0.191436	-0.356898
-2.88001	-2.88001	0.0436854	0.33603		-4.80745	-4.80745	0.41832	0.494446		-2.76644	-2.76644	-0.0460012	0.59948
-2.88001	-2.88001	-0.163212	0.0862007		-4.78115	-4.78115	0.41993	-0.274859		-2.76644	-2.76644	-0.842623	-0.384437
-2.88001	-2.88001	1.03096	-0.0278688		-4.77257	-4.77257	0.422838	0.305338		-2.76644	-2.76644	0.214958	-0.481045
-2.88001	-2.88001	-0.573065	0.469799		-4.76695	-4.76695	0.449317	0.214868		-2.76644	-2.76644	0.293455	0.907903
-2.88001	-2.88001	1.20179	0.0832512		-4.76536	-4.76536	0.460609	0.652896		-2.76644	-2.76644	0.701748	0.135804
-2.88001	-2.88001	0.170377	0.33893		-4.75576	-4.75576	0.463569	0.0534015		-2.76644	-2.76644	0.732504	0.560715
-2.88001	-2.88001	0.0570526	-0.0922442		-4.73866	-4.73866	0.46504	0.103931		-2.76644	-2.76644	-0.356562	-0.132868
-2.88001	-2.88001	0.569475	-0.063088		-4.72786	-4.72786	0.468445	0.173037		-2.76644	-2.76644	0.500529	0.0448653
-2.88001	-2.88001	0.131794	-0.464693		-4.72786	-4.72786	0.472359	-0.29549		-2.76644	-2.76644	0.339681	0.012553
-2.88001	-2.88001	-0.228809	0.108427		-4.72786	-4.72786	0.473317	-0.136216		-2.76644	-2.76644	0.050186	-0.138666
-2.88001	-2.88001	-0.0548283	-0.143609		-4.72786	-4.72786	0.477643	0.455275		-2.76644	-2.76644	1.39502	-0.132758
-2.88001	-2.88001	0.20059	0.118202		-4.72786	-4.72786	0.480753	-0.543401		-2.76644	-2.76641	-0.264568	0.488146
-2.88001	-2.88001	0.360308	0.19223		-4.72786	-4.72786	0.485683	0.233624		-2.76641	-2.76641	-0.326623	-1.42022
-2.88001	-2.88001	0.24657	-0.426273		-4.72786	-4.72786	0.491521	-0.0783881		-2.76641	-2.76641	0.970108	0.00305384
-2.88001	-2.88001	0.0291561	0.110599		-4.72786	-4.72786	0.493202	0.118216		-2.76641	-2.76641	0.0382634	0.340907
-2.88001	-2.88001	0.0491355	0.00366316		-4.72684	-4.72684	0.493234	-0.413919		-2.76641	-2.76641	0.580943	-0.485541
-2.88001	-2.8695	-0.119246	-0.397264		-4.72684	-4.72684	0.494389	0.126696		-2.76641	-2.76641	-0.160752	0.444698
-2.88001	-2.8566	0.195579	0.0385517		-4.72684	-4.72684	0.494788	0.267051		-2.76641	-2.76641	-0.440276	-0.617244
-2.8695	-2.85442	0.840308	-0.920964		-4.72684	-4.72684	0.506527	-0.196102		-2.76641	-2.76641	-0.0264285	0.433284
-2.8566	-2.82207	-0.435657	0.223866		-4.72684	-4.72684	0.513303	0.983595		-2.76641	-2.76641	-0.0915968	0.0361238
-2.85442	-2.81024	0.160977	0.390031		-4.72684	-4.72684	0.515957	-1.36502		-2.76641	-2.76641	0.478125	0.348967
-2.82207	-2.80074	0.218314	-1.15794		-4.72684	-4.72684	0.517531	-0.987846		-2.76641	-2.76641	0.27302	1.04441
-2.81024	-2.80048	0.467158	0.105092		-4.72684	-4.72684	0.531446	0.254933		-2.76641	-2.76641	0.180989	-0.461195
-2.80074	-2.7993	0.330337	-0.00635708		-4.72684	-4.72684	0.531622	-0.0473947		-2.76641	-2.76641	-0.127038	-0.263743
-2.80048	-2.79881	-0.0959128	0.383851		-4.72144	-4.72144	0.535542	-0.647037		-2.76641	-2.76641	0.135824	-1.23242
-2.7993	-2.79689	-0.111819	0.252775		-4.71477	-4.71477	0.542599	-0.350462		-2.76641	-2.76641	-0.0128366	-0.199532
-2.79881	-2.79526	0.510672	0.111797		-4.71477	-4.71477	0.543814	-0.876396		-2.76641	-2.76641	-0.460829	0.435373
-2.79689	-2.79076	-0.0228696	0.282755		-4.70573	-4.70573	0.560275	0.189401		-2.76641	-2.7664	-0.335965	-0.264638
-2.79526	-2.78507	0.0606942	-0.12521		-4.70554	-4.70554	0.562055	-0.202623		-2.7664	-2.7664	0.093709	-0.39091
-2.79076	-2.77813	-0.00219622	-0.164979		-4.69588	-4.69588	0.570231	-0.195229		-2.7664	-2.7664	-0.217649	-0.551069
-2.78507	-2.76629	0.362449	0.134453		-4.68438	-4.68438	0.584063	-0.559354		-2.7664	-2.7664	0.204289	0.392795
-2.77813	-2.76618	-0.0591599	-0.0585231		-4.66238	-4.66238	0.587409	0.338499		-2.7664	-2.7664	1.58243	0.317716
-2.76629	-2.76617	-0.159745	-0.302588		-4.66024	-4.66024	0.588496	0.126786		-2.7664	-2.7664	0.382676	0.145481
-2.76618	-2.7658	0.28265	-0.0908909		-4.65536	-4.65536	0.603783	-0.243531		-2.7664	-2.7664	0.0200152	-0.0518656
-2.76617	-2.75946	0.0119944	0.288493		-4.65165	-4.65165	0.605954	0.0353493		-2.7664	-2.7664	0.536239	-0.252088
-2.7658	-2.75022	-0.0963851	0.380111		-4.64436	-4.64436	0.606718	0.223635		-2.7664	-2.7664	0.594753	0.529205
-2.75946	-2.74622	0.83826	-0.074075		-4.63958	-4.63958	0.613939	-0.274778		-2.7664	-2.7664	0.183642	-0.287341
-2.75022	-2.74217	-0.0794166	-0.176072		-4.62521	-4.62521	0.625544	-0.441652		-2.7664	-2.7664	-0.342347	-0.514346
-2.74622	-2.7348	0.275332	-0.202056		-4.62017	-4.62017	0.631607	0.543867		-2.7664	-2.7664	0.518398	1.79829
-2.74217	-2.73473	-0.0617599	-0.48631		-4.61474	-4.61474	0.639573	-0.43988		-2.7664	-2.7664	0.4243	-0.301748
-2.7348	-2.73469	0.330219	-0.890691		-4.61095	-4.61095	0.640432	-0.732918		-2.7664	-2.7664	0.427339	-1.16874
-2.73473	-2.72224	-0.269416	-0.0349937		-4.61095	-4.61095	0.643049	-0.241618		-2.7664	-2.7664	-0.0751427	-0.212636
-2.73469	-2.71266	1.09651	0.0955663		-4.61095	-4.61095	0.65501	0.0922905		-2.7664	-2.7664	0.548032	0.628137
-2.72224	-2.70304	0.331433	-0.125981		-4.61095	-4.61095	0.675039	-0.260888		-2.7664	-2.7664	0.49731	-0.591742
-2.71266	-2.70064	0.284317	0.360407		-4.61095	-4.61095	0.692234	0.126783		-2.7664	-2.7664	-0.10347	-0.0936837
-2.70304	-2.68657	0.892345	0.16443		-4.61095	-4.61095	0.701471	-0.0949574		-2.7664	-2.7664	1.49535	0.139436
-2.70064	-2.68324	0.526021	-0.356558		-4.61095	-4.61095	0.712766	0.11106		-2.7664	-2.7664	0.750565	0.643072
-2.68732	-2.68287	0.219535	-0.146496		-4.61095	-4.61095	0.733707	0.120315		-2.7664	-2.7664	-0.28083	-0.581131
-2.68657	-2.67932	0.00846838	-0.0665216		-4.60905	-4.60905	0.735461	-0.251482		-2.7664	-2.7664	0.0240383	0.1123
-2.68324	-2.67876	0.0802007	0.212451		-4.57436	-4.57436	0.7572	0.164317		-2.7664	-2.7664	0.396183	-0.311282
-2.68287	-2.67753	0.201663	0.63093		-4.57405	-4.57405	0.76439	0.193179		-2.7664	-2.7664	0.611631	-0.260129
-2.67932	-2.6769	-0.42979	-0.37854		-4.57077	-4.57077	0.767728	-0.562659		-2.7664	-2.7664	0.361563	-2.64277
-2.67876	-2.67257	0.268779	-0.16248		-4.56846	-4.56846	0.773376	-0.408802		-2.7664	-2.7664	0.13011	-0.359613
-2.67753	-2.66328	0.266056	-0.123184		-4.54931	-4.54931	0.785249	0.235653		-2.7664	-2.7664	0.254997	-0.193237
-2.6769	-2.65962	0.327828	0.752489		-4.53489	-4.53489	0.785326	0.702256		-2.7664	-2.7664	-0.117341	-0.00447031
-2.67257	-2.65941	0.542164	0.400624		-4.53489	-4.53489	0.787868	-0.343491		-2.7664	-2.7664	0.336259	0.022637
-2.66328	-2.65843	-0.137745	0.558405		-4.53489	-4.53489	0.791528	0.310813		-2.7664	-2.7664	0.483092	-0.387531
-2.65962	-2.65471	-0.110416	-0.640127		-4.53489	-4.53489	0.794548	-0.436621		-2.7664	-2.7664	0.498692	1.25623
-2.65941	-2.65458	0.0892097	0.276984		-4.53489	-4.53489	0.79709	0.415188		-2.7664	-2.7664	0.456927	-0.446498
-2.65843	-2.65458	0.562102	0.083544		-4.53489	-4.53489	0.80692	-0.293184		-2.7664	-2.7664	0.218162	-0.17729
-2.65471	-2.63339	0.196339	-0.0489698		-4.53489	-4.53489	0.811611	-0.358414		-2.7664	-2.7664	-1.10327	-0.142193
-2.65458	-2.62697	0.245587	-0.45693		-4.53489	-4.53489	0.813835	-0.392788		-2.7664	-2.7664	0.00945143	-0.705587
-2.65458	-2.61332	0.337543	0.177072		-4.53489	-4.53489	0.814823	-0.453148		-2.7664	-2.76456	-0.793085	1.43516
-2.63339	-2.61315	-0.17993	0.180506		-4.53489	-4.53489	0.815252	-0.388836		-2.76456	-2.76385	1.36877	-0.279277
-2.62697	-2.61267	0.109098	0.503427		-4.51924	-4.51924	0.821559	-0.228435		-2.76385	-2.75971	0.238657	-0.400361
-2.61332	-2.61207	0.173027	-0.0554917		-4.51552	-4.51552	0.830114	0.682689		-2.75971	-2.7587	-0.49269	-0.141153
-2.61315	-2.61167	-0.278111	0.13297		-4.51257	-4.51257	0.83813	-0.0542385		-2.7587	-2.75766	0.412255	-0.841244
-2.61267	-2.61125	0.871788	0.107426		-4.50278	-4.50278	0.863444	0.249645		-2.75766	-2.75653	0.402616	-0.0843403
-2.61207	-2.61083	1.00062	0.284593		-4.50278	-4.50278	0.875542	0.569658		-2.75653	-2.75435	-0.0313972	-0.383223
-2.61167	-2.60682	0.181561	-1.04208		-4.48794	-4.48794	0.88504	-0.801044		-2.75435	-2.75278	0.271914	0.895546
-2.61125	-2.60487	0.525317	0.48758		-4.48513	-4.48513	0.889352	0.704244		-2.75278	-2.7523	-0.168052	-0.144485
-2.61083	-2.59895	0.495734	0.0337031		-4.48513	-4.48513	0.890884	-0.220411		-2.7523	-2.75115	1.10756	0.0782948
-2.60682	-2.55314	0.508214	0.0903073		-4.48513	-4.48513	0.908775	0.828515		-2.75115	-2.74948	-0.0302973	-0.336927
-2.60487	-2.55257	1.2758	-0.0573504		-4.48513	-4.48513	0.909838	0.191975		-2.74948	-2.74944	0.637926	0.501657
-2.59895	-2.54871	0.236757	-0.145766		-4.48513	-4.48513	1.00869	-0.377123		-2.74944	-2.74923	-0.430118	0.152046
-2.55314	-2.53739	-1.97582	-0.470293		-4.48513	-4.48513	1.02362	-1.29514		-2.74923	-2.74919	0.334802	-0.696175
-2.55257	-2.53592	-0.0228191	0.253755		-4.48003	-4.48003	1.05611	0.809476		-2.74919	-2.7489	-0.329937	0.330546
-2.54871	-2.53377	-0.0506983	0.739913		-4.46771	-4.46771	1.07593	0.00378854		-2.7489	-2.74845	0.340628	-0.575819
-2.53739	-2.53363	0.0284012	1.31238		-4.4553	-4.4553	1.08186	0.38968		-2.74845	-2.74732	0.565629	0.844977
-2.53592	-2.53351	-0.0193412	1.16004		-4.438	-4.438	1.08791	0.76073		-2.74732	-2.74482	0.576152	-0.683547
-2.53377	-2.53343	0.0916479	0.112552		-4.43645	-4.43645	1.10166	-0.390091		-2.74482	-2.74461	-0.0165155	-0.889058
-2.53363	-2.52706	0.0589022	-0.426312		-4.43491	-4.43491	1.15945	-1.47955		-2.74461	-2.74406	0.285504	-0.08316
-2.53351	-2.50937	-0.134163	-0.291375		-4.42542	-4.42542	1.1959	-0.744232		-2.74406	-2.74326	0.120277	0.737758
-2.53343	-2.49369	0.276246	0.396326		-4.42254	-4.42254	1.2814	-0.197559		-2.74326	-2.74224	0.243479	1.37258
-2.52706	-2.48224	0.70727	-0.21597		-4.39445	-4.39445	1.29831	1.50501		-2.74224	-2.74212	0.81606	0.460702
-2.50937	-2.48046	1.00552	0.000569667		-4.38848	-4.38848	1.40045	-0.350369		-2.74212	-2.7416	-0.79858	0.551951
-2.49369	-2.47983	0.58025	0.022048		-4.37591	-4.37591	1.40068	0.336433		-2.7416	-2.73947	-0.456693	-0.0409737
-2.48224	-2.47866	0.330406	-0.0152417		-4.36941	-4.36941	1.44417	0.211062		-2.73947	-2.73172	0.800043	0.0882849
-2.48046	-2.47863	-0.30535	0.0581736		-4.36856	-4.36856	1.6926	-0.500198		-2.73172	-2.72757	1.08006	-0.729268
-2.47983	-2.47862	0.480847	0.0784655		-4.36227	-4.36227	1.86607	0.225795		-2.72757	-2.72608	0.0395702	-0.10731
-2.47866	-2.47833	-2.13342	-0.379931		-4.36227	-4.36227	0	0.238062		-2.72608	-2.72102	2.26227	-0.367488
-2.47863	-2.47823		-0.0289818		-4.36227	-4.36227		-0.0603507		-2.72102	-2.72091		-0.797497
-2.47862	-2.47812		-0.258906		-4.36227	-4.36227		0.438278		-2.72091	-2.72057		-0.041643
-2.47833	-2.47801		0.0161341		-4.35506	-4.35506		0.180841		-2.72057	-2.72005		0.497102
-2.47823	-2.47796		0.0747885		-4.34756	-4.34756		0.167879		-2.72005	-2.71987		0.478072
-2.47812	-2.4734		-0.0779507		-4.34756	-4.34756		-0.691237		-2.71987	-2.71759		0.449386
-2.47801	-2.47284		0.155102		-4.34756	-4.34756		0.821241		-2.71759	-2.71488		-0.0637595
-2.47796	-2.47254		-0.371745		-4.34074	-4.34074		0.0946832		-2.71488	-2.71362		-0.143139
-2.4734	-2.47227		-0.609322		-4.33888	-4.33888		-1.00418		-2.71362	-2.71285		-1.28381
-2.47284	-2.47179		0.143403		-4.32231	-4.32231		-0.159761		-2.71285	-2.71199		-0.244962
-2.47254	-2.47134		-0.0120131		-4.32143	-4.32143		-0.225471		-2.71199	-2.70587		-0.31627
-2.47227	-2.47109		-0.559814		-4.31715	-4.31715		-0.315019		-2.70587	-2.70506		-0.164089
-2.47179	-2.4704		-0.256463		-4.3116	-4.3116		-0.272563		-2.70506	-2.70327		-0.57845
-2.47134	-2.4643		-0.00574279		-4.3116	-4.3116		-0.273894		-2.70327	-2.70175		-0.244517
-2.47109	-2.46405		0.12484		-4.3116	-4.3116		-0.540672		-2.70175	-2.6918		0.439073
-2.4704	-2.46196		-0.47507		-4.3116	-4.3116		-0.635535		-2.6918	-2.69065		-0.0133388
-2.4643	-2.46058		0.207269		-4.3116	-4.3116		-0.378236		-2.69065	-2.69014		-0.318964
-2.46405	-2.45244		0.392134		-4.3116	-4.3116		1.113		-2.69014	-2.68734		0.250736
-2.46196	-2.45236		0.731357		-4.3116	-4.3116		1.02822		-2.68734	-2.68622		0.291267
-2.46058	-2.452		-0.0788444		-4.3116	-4.3116		-0.0575457		-2.68622	-2.68501		-0.564527
-2.45244	-2.45163		0.201009		-4.3116	-4.3116		0.20463		-2.68501	-2.68209		0.231906
-2.45236	-2.45148		-0.0422338		-4.3116	-4.3116		-0.254488		-2.68209	-2.67951		-0.436568
-2.452	-2.45127		0.48718		-4.3116	-4.3116		0.285966		-2.67951	-2.66121		-0.135114
-2.45163	-2.45126		-0.323987		-4.3116	-4.3116		-0.581635		-2.66121	-2.66053		-0.710311
-2.45148	-2.45106		-0.191171		-4.30558	-4.30558		0.301048		-2.66053	-2.65737		-0.0131777
-2.45127	-2.45089		0.625203		-4.30199	-4.30199		1.05675		-2.65737	-2.6549		0.154433
-2.45126	-2.45084		0.0316512		-4.29865	-4.29865		-0.342389		-2.6549	-2.65252		-0.0748409
-2.45106	-2.45063		0.291451		-4.27882	-4.27882		0.134814		-2.65252	-2.64807		0.124045
-2.45089	-2.44121		0.0517631		-4.27882	-4.27882		0.0462768		-2.64807	-2.64597		-0.571239
-2.45084	-2.44073		-0.0692368		-4.26923	-4.26923		-0.0668738		-2.64597	-2.64435		-0.331403
-2.45063	-2.43403		-0.258606		-4.26188	-4.26188		-0.123078		-2.64435	-2.64356		-0.144042
-2.44121	-2.43393		0.0322096		-4.26169	-4.26169		0.036361		-2.64356	-2.64199		-0.484719
-2.44073	-2.43288		0.0355026		-4.26127	-4.26127		-0.181902		-2.64277	-2.63953		0.0421162
-2.43403	-2.42969		0.096288		-4.25753	-4.25753		-0.823169		-2.64199	-2.63677		-0.0920042
-2.43393	-2.42671		-0.149099		-4.25204	-4.25204		-0.236677		-2.63953	-2.63434		-0.399598
-2.43288	-2.41302		-0.136603		-4.23897	-4.23897		0.446733		-2.63677	-2.63144		0.0365382
-2.42969	-2.41196		0.324914		-4.22593	-4.22593		0.47558		-2.63434	-2.63121		0.0297024
-2.42671	-2.40918		1.20387		-4.21654	-4.21654		-0.387174		-2.63144	-2.62997		1.41939
-2.41302	-2.40441		0.190765		-4.2089	-4.2089		0.0604206		-2.63121	-2.62912		0.581503
-2.41196	-2.40418		-0.432934		-4.19714	-4.19714		-1.81997		-2.62997	-2.62345		-0.36271
-2.40918	-2.40175		-0.129782		-4.19588	-4.19588		0.121516		-2.62912	-2.62082		-0.28869
-2.40918	-2.40162		-0.0906963		-4.19588	-4.19588		0.40067		-2.62345	-2.61952		0.493319
-2.40441	-2.39291		0.0935111		-4.19588	-4.19588		-0.759261		-2.62082	-2.61792		-1.40463
-2.40418	-2.39291		-0.195472		-4.19588	-4.19588		-1.46367		-2.61952	-2.61716		-0.27205
-2.40175	-2.39291		0.167454		-4.19588	-4.19588		0.275614		-2.61792	-2.61666		-0.977876
-2.40162	-2.39291		-0.540374		-4.18532	-4.18532		-0.0593193		-2.61716	-2.61496		-0.288926
-2.39291	-2.39291		-0.084362		-4.17399	-4.17399		0.0594677		-2.61666	-2.61468		-0.666844
-2.39291	-2.39291		0.312013		-4.17134	-4.17134		0.0167005		-2.61496	-2.61463		-0.254933
-2.39291	-2.39291		0.157312		-4.16367	-4.16367		0.497053		-2.61468	-2.61219		0.798877
-2.39291	-2.39291		0.203442		-4.15494	-4.15494		0.195561		-2.61463	-2.61104		-0.17784
-2.39291	-2.39291		-0.00450802		-4.14709	-4.14709		0.623883		-2.61219	-2.61089		-0.0388508
-2.39291	-2.39291		0.488099		-4.14709	-4.14709		-0.25628		-2.61104	-2.60988		0.26943
-2.39291	-2.39291		0.0905134		-4.12364	-4.12364		0.436803		-2.61089	-2.60576		0.164092
-2.39291	-2.39291		-0.0661053		-4.12018	-4.12018		-0.250742		-2.60988	-2.6021		-0.599328
-2.39291	-2.39291		-0.145614		-4.11654	-4.11654		0.0308358		-2.60576	-2.60145		-0.14082
-2.39291	-2.39291		-2.11625		-4.11014	-4.11014		-0.203609		-2.6021	-2.60016		-3.3818
-2.39291	-2.39291		0.111294		-4.09295	-4.09295		-0.348712		-2.60145	-2.59453		-1.14412
-2.39291	-2.39291		-0.0380994		-4.07776	-4.07776		0.196052		-2.60016	-2.59172		0.11249
-2.39291	-2.39291		0.069742		-4.07573	-4.07573		0.247936		-2.59453	-2.58354		0.149942
-2.39291	-2.39291		0.202746		-4.06938	-4.06938		0.189226		-2.59172	-2.58226		-0.0684415
-2.39291	-2.39291		-0.118783		-4.05565	-4.05565		-0.00173337		-2.58354	-2.58114		-0.735677
-2.39291	-2.39291		-0.210734		-4.05086	-4.05086		0.250721		-2.58226	-2.58026		0.798141
-2.39291	-2.39291		-0.41837		-4.04648	-4.04648		-0.261979		-2.58114	-2.57601		-0.240067
-2.39291	-2.39291		-0.186614		-4.04648	-4.04648		0.141437		-2.58026	-2.576		0.326313
-2.39291	-2.39291		-0.612235		-4.04648	-4.04648		-0.122291		-2.57601	-2.57429		-1.12744
-2.39291	-2.39291		-0.0549647		-4.04648	-4.04648		0.233482		-2.576	-2.56699		-0.356726
-2.39291	-2.39291		-0.202177		-4.04648	-4.04648		-1.03289		-2.57429	-2.55119		-0.467623
-2.39291	-2.39291		-0.471484		-4.04648	-4.04648		-0.493737		-2.56699	-2.54785		-0.449914
-2.39291	-2.39291		-0.377447		-4.04648	-4.04648		0.176962		-2.55119	-2.54667		0.562104
-2.39291	-2.39291		-0.775963		-4.04648	-4.04648		-0.0712649		-2.54785	-2.53919		-1.1769
-2.39291	-2.39291		-2.00513		-4.03727	-4.03727		-2.2337		-2.54667	-2.53156		-2.17066
-2.39291	-2.39291		0.0675945		-4.02696	-4.02696		0.225276		-2.53919	-2.52937		0.470462
-2.39291	-2.39291		0.195629		-4.02696	-4.02696		0.375849		-2.53156	-2.52185		-0.801026
-2.39291	-2.39235		0.240399		-4.02696	-4.02696		0.818779		-2.52937	-2.51818		-0.804506
-2.39291	-2.39235		-0.0627094		-4.02696	-4.02696		0.00615195		-2.52185	-2.51701		-0.123956
-2.39291	-2.39235		-0.190697		-4.02696	-4.02696		0.0255011		-2.51818	-2.5149		-0.126712
-2.39291	-2.39235		0.430433		-4.02696	-4.02696		0.658785		-2.51701	-2.50699		0.294835
-2.39235	-2.39235		0.291166		-4.01467	-4.01467		-0.371028		-2.5149	-2.50657		-0.0811687
-2.39235	-2.39235		-0.41836		-4.00877	-4.00877		-0.476966		-2.50699	-2.50538		-0.7983
-2.39235	-2.39235		-0.268354		-4.00869	-4.00869		0.593795		-2.50657	-2.50477		0.324549
-2.39235	-2.39235		0.26945		-3.99975	-3.99975		-0.34776		-2.50538	-2.50046		-0.617126
-2.39235	-2.39235		0.274245		-3.99348	-3.99348		0.126352		-2.50477	-2.49822		0.0485946
-2.39235	-2.39235		-0.184286		-3.98764	-3.98764		0.337049		-2.50046	-2.49513		0.0319142
-2.39235	-2.39235		-0.240881		-3.98002	-3.98002		-0.0760861		-2.49822	-2.48456		0.062095
-2.39235	-2.39235		-0.00649446		-3.97589	-3.97589		0.137648		-2.49513	-2.48412		-0.127265
-2.39235	-2.39235		0.298338		-3.95034	-3.95034		0.396244		-2.48456	-2.48352		-0.0544533
-2.39235	-2.39235		-0.107047		-3.94026	-3.94026		0.0388528		-2.48412	-2.48271		-0.696726
-2.39235	-2.39235		0.0845726		-3.92475	-3.92475		0.481806		-2.48352	-2.47624		-0.483603
-2.39235	-2.39235		-0.274538		-3.90842	-3.90842		0.175429		-2.48271	-2.47567		-0.505496
-2.39235	-2.39235		0.185085		-3.90661	-3.90661		-0.28338		-2.47624	-2.47538		0.0403354
-2.39235	-2.39235		-0.0739165		-3.90502	-3.90502		-0.117097		-2.47567	-2.47441		0.417898
-2.39235	-2.39235		-0.0921265		-3.89364	-3.89364		-1.17035		-2.47538	-2.47267		0.207159
-2.39235	-2.39235		-0.20702		-3.89364	-3.89364		-0.506286		-2.47441	-2.47018		0.216046
-2.39235	-2.39235		0.0119413		-3.89364	-3.89364		-0.498392		-2.47267	-2.46993		0.107205
-2.39235	-2.39235		-0.297032		-3.89364	-3.89364		-1.17681		-2.47018	-2.46652		2.21018
-2.39235	-2.39235		-0.0299455		-3.89364	-3.89364		-3.51231		-2.46993	-2.46621		-0.433064
-2.39235	-2.39235		-0.0577088		-3.88012	-3.88012		0.692861		-2.46652	-2.46592		0.477702
-2.39235	-2.39235		0.0420215		-3.87836	-3.87836		0.0883655		-2.46621	-2.46371		-0.317824
-2.39235	-2.39235		-0.110327		-3.86577	-3.86577		-0.0392117		-2.46592	-2.45788		-0.16844
-2.39235	-2.39235		0.506298		-3.86454	-3.86454		0.808008		-2.46371	-2.4548		0.492882
-2.39235	-2.39235		-0.560231		-3.85571	-3.85571		0.825171		-2.45788	-2.45399		0.00231951
-2.39235	-2.39235		0.0370209		-3.85416	-3.85416		1.43231		-2.4548	-2.45054		2.1026
-2.39235	-2.39235		0.450164		-3.85254	-3.85254		0.376326		-2.45399	-2.44814		0.0465237
-2.39235	-2.39235		0.108653		-3.83653	-3.83653		-0.110832		-2.45054	-2.44623		-0.0459136
-2.39235	-2.39235		0.752318		-3.83653	-3.83653		1.09659		-2.44814	-2.44536		0.264878
-2.39235	-2.39235		0.430535		-3.83653	-3.83653		0.492288		-2.44623	-2.44297		0.0581203
-2.39235	-2.39235		0.0135583		-3.82929	-3.82929		0.153273		-2.44536	-2.43571		0.200329
-2.39235	-2.39235		0.102909		-3.82368	-3.82368		0.229518		-2.44297	-2.43506		-0.409244
-2.39235	-2.39235		0.313784		-3.81863	-3.81863		-1.04329		-2.43571	-2.43474		0.335706
-2.39235	-2.39235		-0.797397		-3.81555	-3.81555		-0.932233		-2.43506	-2.43184		-0.209908
-2.39235	-2.39235		0.340156		-3.8054	-3.8054		-0.328869		-2.43474	-2.43184		0.352352
-2.39235	-2.39235		0.287955		-3.80516	-3.80516		-0.167901		-2.43184	-2.43143		-0.751953
-2.39235	-2.39235		0.117855		-3.80395	-3.80395		0.279649		-2.43184	-2.43105		1.17003
-2.39235	-2.39235		-0.579285		-3.80327	-3.80327		-0.532087		-2.43143	-2.42792		0.413577
-2.39235	-2.39235		0.249426		-3.80279	-3.80279		0.335614		-2.43105	-2.4264		0.0298148
-2.39235	-2.39235		0.449696		-3.79586	-3.79586		-0.0488451		-2.42792	-2.42595		0.413932
-2.39235	-2.39235		-0.235916		-3.78231	-3.78231		-0.1415		-2.4264	-2.4255		-0.249417
-2.39235	-2.39235		0.716336		-3.77365	-3.77365		0.385103		-2.42595	-2.42412		-0.286951
-2.39235	-2.39235		0.577182		-3.77189	-3.77189		-0.0232325		-2.4255	-2.42364		0.0497193
-2.39235	-2.38472		0.611133		-3.76967	-3.76967		0.649675		-2.42412	-2.42262		1.07001
-2.39235	-2.38472		-0.225267		-3.76952	-3.76952		-0.407696		-2.42364	-2.42236		-0.341028
-2.39235	-2.38472		-0.402306		-3.76638	-3.76638		0.0635842		-2.42262	-2.42102		0.620154
-2.39235	-2.38472		-0.230382		-3.75495	-3.75495		-0.3263		-2.42236	-2.42055		-0.64438
-2.38472	-2.38472		-0.0654755		-3.73816	-3.73816		-0.152529		-2.42102	-2.42007		-0.364561
-2.38472	-2.38472		-0.409306		-3.73655	-3.73655		0.385222		-2.42055	-2.41961		-0.0562658
-2.38472	-2.38472		0.0896273		-3.73304	-3.73304		-0.169069		-2.42007	-2.41917		-0.294565
-2.38472	-2.38472		-0.0529323		-3.73006	-3.73006		0.781285		-2.41961	-2.41876		1.02069
-2.38472	-2.38472		-1.18671		-3.72301	-3.72301		-1.02989		-2.41917	-2.41837		-0.114715
-2.38472	-2.38472		0.138923		-3.72037	-3.72037		0.0165615		-2.41876	-2.41796		-0.0493775
-2.38472	-2.38472		-0.0113204		-3.71974	-3.71974		-0.089369		-2.41837	-2.41756		-0.201224
-2.38472	-2.38472		-0.349105		-3.71974	-3.71974		-2.04676		-2.41796	-2.41719		-0.201552
-2.38472	-2.38472		-1.18235		-3.71974	-3.71974		-0.775621		-2.41756	-2.41683		-0.260822
-2.38472	-2.38472		-0.178795		-3.71974	-3.71974		0.201395		-2.41719	-2.41648		-0.301595
-2.38472	-2.38472		-0.385921		-3.71974	-3.71974		0.183053		-2.41683	-2.41615		-0.096312
-2.38472	-2.38472		0.39275		-3.71974	-3.71974		0.302777		-2.41648	-2.41583		0.0508158
-2.38472	-2.38472		0.115366		-3.71974	-3.71974		-0.369267		-2.41615	-2.41552		-1.27815
-2.38472	-2.38472		0.695836		-3.71974	-3.71974		0.254644		-2.41583	-2.4149		0.518499
-2.38472	-2.38472		0.110561		-3.71974	-3.71974		-0.260673		-2.41552	-2.41478		-0.0275044
-2.38472	-2.3846		-0.849102		-3.71974	-3.71974		-0.856028		-2.4149	-2.40567		0.595326
-2.38472	-2.3846		0.227899		-3.71974	-3.71974		-0.868042		-2.41478	-2.40128		-0.443677
-2.38472	-2.3846		0.321199		-3.71533	-3.71533		-0.518362		-2.40567	-2.39797		-0.0722948
-2.38472	-2.3846		0.600343		-3.71533	-3.71533		0.935592		-2.40128	-2.39706		-0.186601
-2.3846	-2.3846		-0.0332817		-3.70505	-3.70505		0.370516		-2.39797	-2.39549		-0.443955
-2.3846	-2.3846		0.36696		-3.69909	-3.69909		0.772403		-2.39706	-2.39359		-0.109985
-2.3846	-2.3846		0.124118		-3.69825	-3.69825		0.39087		-2.39549	-2.38836		-0.315303
-2.3846	-2.3846		0.166154		-3.68836	-3.68836		-0.201191		-2.39359	-2.38422		-0.41795
-2.3846	-2.3846		-0.373798		-3.68694	-3.68694		0.173413		-2.38836	-2.38341		-0.746957
-2.3846	-2.3846		0.0202026		-3.66638	-3.66638		-0.550106		-2.38422	-2.38235		0.400097
-2.3846	-2.3846		-0.371071		-3.65596	-3.65596		0.127834		-2.38341	-2.37777		-0.119639
-2.3846	-2.3846		-0.381468		-3.6537	-3.6537		-0.467866		-2.38235	-2.3747		-0.384473
-2.3846	-2.3846		-0.356725		-3.65356	-3.65356		-0.598458		-2.37777	-2.37042		-0.349691
-2.3846	-2.3846		0.171593		-3.65324	-3.65324		-0.0571854		-2.3747	-2.36708		0.312749
-2.3846	-2.3846		0.228259		-3.64504	-3.64504		0.321332		-2.37042	-2.36499		0.145045
-2.3846	-2.3846		0.158527		-3.62352	-3.62352		0.570072		-2.36708	-2.36187		-0.321696
-2.3846	-2.3846		1.20801		-3.61873	-3.61873		-0.551105		-2.36499	-2.36006		1.60313
-2.3846	-2.3846		0.166688		-3.61873	-3.61873		0.302227		-2.36187	-2.35574		-0.231934
-2.3846	-2.3846		-0.0201971		-3.61873	-3.61873		0.451026		-2.36006	-2.3528		-0.0462846
-2.3846	-2.3846		0.343756		-3.61873	-3.61873		-0.0126481		-2.35574	-2.35238		0.204754
-2.3846	-2.3846		-0.176651		-3.61873	-3.61873		-0.0234589		-2.3528	-2.34418		-0.511002
-2.3846	-2.3846		0.0855873		-3.61873	-3.61873		0.155348		-2.35238	-2.34327		0.849522
-2.3846	-2.3846		-0.081791		-3.61873	-3.61873		0.153652		-2.34418	-2.34246		-0.205883
-2.3846	-2.3846		0.0699996		-3.61873	-3.61873		-0.174657		-2.34327	-2.33921		-0.731838
-2.3846	-2.3846		0.501627		-3.61873	-3.61873		0.52808		-2.34246	-2.33739		-1.14184
-2.3846	-2.3846		0.49346		-3.61873	-3.61873		0.160984		-2.33921	-2.33389		0.0530653
-2.3846	-2.3846		-0.687117		-3.59923	-3.59923		0.183071		-2.33739	-2.32877		0.34561
-2.3846	-2.3846		-0.18477		-3.59241	-3.59241		-0.0951483		-2.33389	-2.31886		-0.323832
-2.3846	-2.3846		-0.326091		-3.58492	-3.58492		0.372842		-2.32877	-2.31782		-0.132114
-2.3846	-2.3846		0.644037		-3.58492	-3.58492		1.6201		-2.32	-2.31383		-0.284505
-2.3846	-2.3846		0.426223		-3.58492	-3.58492		-0.0947402		-2.31886	-2.30553		0.0578494
-2.3846	-2.3846		0.101799		-3.58492	-3.58492		0.736713		-2.31782	-2.3033		-0.664745
-2.3846	-2.3846		0.0930867		-3.58492	-3.58492		0.09595		-2.31383	-2.30277		-0.329684
-2.3846	-2.3846		-0.00217237		-3.58492	-3.58492		0.435824		-2.30553	-2.29909		0.732066
-2.3846	-2.3846		0.0617575		-3.58383	-3.58383		0.0780671		-2.3033	-2.29852		-0.714042
-2.3846	-2.3846		0.274522		-3.57023	-3.57023		-0.902975		-2.30277	-2.29848		1.21195
-2.3846	-2.3846		-0.0181056		-3.5689	-3.5689		-0.275256		-2.29909	-2.29848		-0.405638
-2.3846	-2.3846		-0.348046		-3.55867	-3.55867		-1.53624		-2.29852	-2.29848		-0.809923
-2.3846	-2.3846		0.368807		-3.55202	-3.55202		-1.17089		-2.29848	-2.29847		0.0946701
-2.3846	-2.3846		-0.251458		-3.55112	-3.55112		0.176797		-2.29848	-2.29844		0.167696
-2.3846	-2.3846		0.17389		-3.55103	-3.55103		-0.45867		-2.29848	-2.29844		-0.443171
-2.3846	-2.38447		-0.131346		-3.54502	-3.54502		-0.0661799		-2.29847	-2.29841		0.25029
-2.3846	-2.38447		0.731603		-3.52393	-3.52393		-0.0647009		-2.29844	-2.29838		0.162881
-2.3846	-2.38447		-0.118582		-3.51564	-3.51564		0.0839656		-2.29844	-2.29838		0.0930882
-2.3846	-2.38447		-0.105038		-3.51492	-3.51492		0.602745		-2.29841	-2.29835		0.438153
-2.38447	-2.38447		0.129101		-3.51231	-3.51112		0.218242		-2.29838	-2.29832		-0.12807
-2.38447	-2.38447		0.862688		-3.51112	-3.51043		0.471513		-2.29838	-2.29657		0.173987
-2.38447	-2.38447		0.030671		-3.51043	-3.50987		-0.046368		-2.29835	-2.29577		-0.0677814
-2.38447	-2.38447		0.00161406		-3.50987	-3.50859		0.273292		-2.29832	-2.29479		-0.0644702
-2.38447	-2.38447		-0.228863		-3.50859	-3.507		-0.172652		-2.29657	-2.29309		0.221297
-2.38447	-2.38447		-0.349955		-3.507	-3.50591		0.210234		-2.29577	-2.29149		-0.12896
-2.38447	-2.38447		0.131154		-3.50591	-3.50553		-0.26642		-2.29479	-2.29149		-0.443873
-2.38447	-2.38447		-0.0791993		-3.50553	-3.50553		-0.102927		-2.29309	-2.28863		0.0277057
-2.38447	-2.38447		-0.127563		-3.50553	-3.5053		-0.404758		-2.29149	-2.28819		-0.467593
-2.38447	-2.38447		-0.80867		-3.5053	-3.50524		-0.0243363		-2.29149	-2.28785		0.00688398
-2.38447	-2.38447		-0.397718		-3.50524	-3.50519		-0.282177		-2.28863	-2.28584		-0.345452
-2.38447	-2.38447		0.207746		-3.50519	-3.50497		-0.199011		-2.28819	-2.28195		-0.152571
-2.38447	-2.38447		0.222676		-3.50497	-3.50312		0.241617		-2.28785	-2.27366		-0.524248
-2.38447	-2.38447		-0.189745		-3.50312	-3.48667		0.452501		-2.28584	-2.26533		-0.0427638
-2.38447	-2.38447		0.405805		-3.48667	-3.4863		0.429666		-2.28195	-2.26301		-0.422997
-2.38447	-2.38447		-0.276441		-3.4863	-3.47896		0.19256		-2.27366	-2.26286		0.424663
-2.38447	-2.38447		-0.347778		-3.47896	-3.47002		-0.146902		-2.26533	-2.25477		0.0273719
-2.38447	-2.38447		-0.367767		-3.47351	-3.46731		-0.252109		-2.26301	-2.25277		-0.89699
-2.38447	-2.38447		-0.535353		-3.47002	-3.4655		-0.203238		-2.26286	-2.25156		-0.232609
-2.38447	-2.38447		0.242531		-3.46731	-3.46012		0.174554		-2.25477	-2.25071		0.715089
-2.38447	-2.38447		0.386095		-3.4655	-3.45938		0.836038		-2.25277	-2.2504		2.53026
-2.38447	-2.38447		0.00342102		-3.46012	-3.45672		0.0636544		-2.25156	-2.2474		-0.474341
-2.38447	-2.38447		0.207279		-3.45938	-3.45611		0.00749962		-2.25071	-2.24458		0.695323
-2.38447	-2.38447		0.292382		-3.45672	-3.45583		-0.044185		-2.2504	-2.24447		0.117689
-2.38447	-2.38447		-0.212846		-3.45611	-3.45232		0.510637		-2.2474	-2.2441		-0.343088
-2.38447	-2.38447		-1.5467		-3.45583	-3.45047		1.01071		-2.24458	-2.24265		-0.0776814
-2.38447	-2.38447		0.372815		-3.45232	-3.44784		0.110154		-2.24447	-2.24201		-0.552337
-2.38447	-2.38447		0.470306		-3.45047	-3.4441		-0.127189		-2.2441	-2.23768		0.805889
-2.38447	-2.38447		0.308291		-3.44784	-3.44406		0.57524		-2.24265	-2.2368		-0.22686
-2.38447	-2.38447		0.526776		-3.4441	-3.44372		0.0193243		-2.24201	-2.23668		0.944217
-2.38447	-2.38447		-0.178902		-3.44406	-3.44303		-0.0514066		-2.23768	-2.22959		-0.00763926
-2.38447	-2.38447		-0.425208		-3.44372	-3.43682		0.565569		-2.2368	-2.2278		0.257225
-2.38447	-2.38447		0.452274		-3.44303	-3.43063		0.0283299		-2.23668	-2.22771		0.234251
-2.38447	-2.38447		-1.11165		-3.43682	-3.41723		0.882151		-2.22959	-2.22684		1.7894
-2.38447	-2.38447		0.267581		-3.43063	-3.40932		0.348267		-2.2278	-2.22525		0.669559
-2.38447	-2.38447		0.248662		-3.41723	-3.40703		0.188406		-2.22771	-2.22445		0.396672
-2.38447	-2.38447		0.0642602		-3.40932	-3.40367		0.0487255		-2.22684	-2.21946		-0.184829
-2.38447	-2.38447		0.12709		-3.40703	-3.40208		0.436884		-2.22525	-2.2126		0.0348086
-2.38447	-2.38447		0.194839		-3.40367	-3.40013		0.856607		-2.22445	-2.20975		-0.931867
-2.38447	-2.38447		-0.281576		-3.40208	-3.38774		-0.83727		-2.21946	-2.20966		0.304315
-2.38447	-2.38447		-0.117905		-3.40013	-3.36554		-0.391648		-2.2126	-2.20191		-0.63386
-2.38447	-2.37529		0.304154		-3.38774	-3.36554		0.488847		-2.20975	-2.20022		0.0604043
-2.38447	-2.36803		0.012956		-3.36554	-3.36554		-0.356195		-2.20966	-2.19723		-0.228942
-2.38447	-2.35905		-0.360775		-3.36554	-3.36554		-1.25741		-2.20191	-2.19686		-0.785353
-2.38447	-2.34959		0.0427524		-3.36554	-3.36554		0.17269		-2.20022	-2.19617		0.153477
-2.37529	-2.33287		-0.0578188		-3.36554	-3.36554		-0.578927		-2.19723	-2.19514		0.102051
-2.36803	-2.33019		0.152363		-3.36554	-3.36554		-0.286217		-2.19686	-2.19441		-0.40041
-2.35905	-2.32741		0.0517146		-3.36554	-3.36554		-0.314885		-2.19617	-2.19434		-0.364056
-2.34959	-2.32431		0.581062		-3.36554	-3.36554		0.630286		-2.19514	-2.19233		0.420168
-2.33287	-2.32335		-0.0316096		-3.36554	-3.36554		-0.598503		-2.19441	-2.19126		0.473104
-2.33019	-2.31793		-0.306109		-3.36554	-3.36554		-0.292976		-2.19434	-2.19102		0.106343
-2.32741	-2.31174		0.208134		-3.36554	-3.36554		-0.113673		-2.19233	-2.18767		0.0482755
-2.32431	-2.30431		-0.25172		-3.36554	-3.36554		-0.226101		-2.19126	-2.182		0.22786
-2.32335	-2.30417		0.0828727		-3.36554	-3.35746		0.168934		-2.19102	-2.18187		-0.0338201
-2.31793	-2.29351		0.00595821		-3.36554	-3.35632		0.519428		-2.18767	-2.1797		-0.630013
-2.31174	-2.27404		-0.193319		-3.35746	-3.35616		-0.228767		-2.182	-2.1773		0.0659903
-2.30431	-2.27332		-0.0336347		-3.35632	-3.35462		0.872832		-2.18187	-2.17718		-0.0319604
-2.30417	-2.26306		-0.389298		-3.35616	-3.35013		-0.322085		-2.1797	-2.17646		0.126127
-2.29351	-2.26071		-0.066081		-3.35462	-3.34911		-0.931735		-2.1773	-2.17646		-0.639264
-2.27404	-2.25657		-0.262827		-3.35013	-3.34796		0.0884522		-2.17718	-2.17646		0.648213
-2.27332	-2.25643		0.151297		-3.34911	-3.34573		-0.0104099		-2.17646	-2.17646		0.294587
-2.26306	-2.25406		-0.165533		-3.34796	-3.3455		-0.0518765		-2.17646	-2.17646		-0.500519
-2.26071	-2.24642		-0.148958		-3.34573	-3.34188		0.195221		-2.17646	-2.17646		-0.833104
-2.25657	-2.24595		-0.199729		-3.3455	-3.32632		0.73146		-2.17646	-2.17646		-0.339139
-2.25643	-2.23856		-0.373985		-3.34188	-3.30515		-1.42467		-2.17646	-2.17646		-0.982798
-2.25406	-2.23833		0.09853		-3.32632	-3.30108		0.756769		-2.17646	-2.17646		0.673436
-2.24642	-2.23799		0.166927		-3.30515	-3.29701		0.30879		-2.17646	-2.17646		0.0102118
-2.24595	-2.23299		0.0521929		-3.30108	-3.29542		0.307681		-2.17646	-2.17646		-0.65612
-2.23856	-2.22471		-0.0288474		-3.29701	-3.29261		-0.0598064		-2.17646	-2.17646		0.463359
-2.23833	-2.22309		0.0443591		-3.29542	-3.29261		-0.0548119		-2.17646	-2.17646		-0.257826
-2.23799	-2.22234		-0.269415		-3.29261	-3.29261		-0.243836		-2.17646	-2.17646		0.146292
-2.23299	-2.21274		0.197074		-3.29261	-3.29261		-0.0520795		-2.17646	-2.17646		-0.197871
-2.22471	-2.20877		0.312973		-3.29261	-3.29261		1.00084		-2.17646	-2.17646		-0.0925519
-2.22309	-2.20843		-0.375874		-3.29261	-3.29261		0		-2.17646	-2.17646		10.244
-2.22234	-2.20809		0.381473		-3.29261	-3.29261		0.400337		-2.17646	-2.17646		0.252115
-2.21574	-2.20809		-0.327278		-3.29261	-3.29261		0.10854		-2.17646	-2.17646		-0.699948
-2.21274	-2.20775		0.791464		-3.29261	-3.29261		0.781692		-2.17646	-2.17646		0.581243
-2.20877	-2.20763		-0.110582		-3.29261	-3.29261		-0.387547		-2.17646	-2.17646		-0.0871231
-2.20843	-2.20761		0.542818		-3.29261	-3.29261		0.301728		-2.17646	-2.17646		0.591103
-2.20809	-2.20756		-0.291067		-3.29261	-3.29261		-0.522557		-2.17646	-2.17646		-0.376452
-2.20809	-2.2075		0.743412		-3.29261	-3.29261		0.308403		-2.17646	-2.17646		0.735396
-2.20775	-2.20745		0.147812		-3.29261	-3.29261		0.521268		-2.17646	-2.17646		-0.292
-2.20763	-2.20742		0.144591		-3.29261	-3.29261		0.38018		-2.17646	-2.17605		-0.301589
-2.20761	-2.20739		0.115186		-3.29261	-3.29261		-0.30345		-2.17646	-2.17485		-0.397243
-2.20756	-2.20735		0.398288		-3.29261	-3.29261		0.44115		-2.17646	-2.17437		0.477281
-2.2075	-2.20733		0.0176477		-3.29261	-3.29261		0.357879		-2.17605	-2.17311		0.317077
-2.20745	-2.20733		0.274333		-3.29261	-3.29261		-0.157578		-2.17485	-2.17162		0.154395
-2.20742	-2.20728		-0.0322987		-3.29261	-3.29261		0.195769		-2.17437	-2.16764		-0.544355
-2.20739	-2.20724		-0.0487468		-3.29261	-3.29261		0.635083		-2.17311	-2.16571		0.135947
-2.20735	-2.20723		-0.0958854		-3.29261	-3.29261		0.00374588		-2.17162	-2.16427		0.0595991
-2.20733	-2.20722		-0.244508		-3.29261	-3.29261		-0.0102192		-2.17066	-2.16395		-0.0774337
-2.20733	-2.20717		-0.0788202		-3.29261	-3.29261		-0.199359		-2.16764	-2.15872		0.800296
-2.20728	-2.20716		-0.171628		-3.29261	-3.29261		0.0197433		-2.16571	-2.15857		-0.637591
-2.20724	-2.20708		0.469342		-3.29261	-3.28649		0.080653		-2.16427	-2.15442		-0.464514
-2.20723	-2.20707		-0.209479		-3.29261	-3.26456		-0.0164351		-2.16395	-2.15433		-0.643637
-2.20722	-2.20698		-0.16772		-3.28649	-3.264		-0.508689		-2.15872	-2.15391		-0.145353
-2.20717	-2.2069		-0.0999441		-3.26456	-3.26215		0.0500006		-2.15857	-2.15093		-0.024351
-2.20716	-2.20681		0.343807		-3.264	-3.25624		0.42944		-2.15442	-2.15035		0.195136
-2.20708	-2.20292		0.183679		-3.26215	-3.24938		0.381614		-2.15433	-2.14948		-0.174556
-2.20707	-2.19571		-0.145126		-3.25624	-3.24438		0.0022681		-2.15391	-2.1485		-0.0496373
-2.20698	-2.19436		-0.123107		-3.24938	-3.24342		-0.285197		-2.15093	-2.14615		-0.498519
-2.2069	-2.18774		0.0768162		-3.24438	-3.22863		0.696565		-2.15035	-2.14615		0.436001
-2.20681	-2.18698		0.200948		-3.24342	-3.22631		0.460823		-2.14948	-2.14615		-0.153379
-2.20292	-2.16615		0.00206047		-3.22863	-3.22258		0.236356		-2.1485	-2.14615		-0.0928122
-2.19571	-2.16608		-0.344136		-3.22631	-3.21434		-0.24941		-2.14615	-2.14615		-0.297796
-2.19436	-2.15909		0.586639		-3.22258	-3.21352		0.931798		-2.14615	-2.14615		0.38453
-2.18774	-2.15798		-0.290401		-3.21434	-3.20025		0.443919		-2.14615	-2.14615		0.136827
-2.18698	-2.1551		0.140594		-3.21352	-3.19122		-0.0216566		-2.14615	-2.14615		-0.461222
-2.16615	-2.15193		0.320148		-3.20025	-3.18916		-0.322597		-2.14615	-2.14615		0.150296
-2.16608	-2.15089		0.6647		-3.19122	-3.18855		1.22957		-2.14615	-2.14615		0.621908
-2.15909	-2.14944		-1.17146		-3.18916	-3.18855		-0.646253		-2.14615	-2.14615		0.75539
-2.15798	-2.14928		0.133711		-3.18855	-3.18855		0.00638302		-2.14615	-2.14615		-0.473118
-2.1551	-2.14798		0.912888		-3.18855	-3.18855		0.0572321		-2.14615	-2.14615		0.431664
-2.15193	-2.14786		-0.597494		-3.18855	-3.18855		-0.357771		-2.14615	-2.14615		-0.16179
-2.15089	-2.14782		0.480106		-3.18855	-3.18505		-0.776444		-2.14615	-2.14615		1.1826
-2.14944	-2.14754		-0.206679		-3.18855	-3.17603		-0.00363179		-2.14615	-2.14615		-0.140304
-2.14928	-2.14604		-0.17126		-3.18505	-3.17271		0.22406		-2.14615	-2.14615		-0.0673819
-2.14798	-2.13963		-0.224193		-3.17603	-3.17139		0.00461942		-2.14615	-2.14483		-0.603738
-2.14786	-2.13795		0.15773		-3.17271	-3.17129		-0.20441		-2.14615	-2.14329		2.2233
-2.14782	-2.13753		-0.0931066		-3.17139	-3.16851		0.193782		-2.14615	-2.14206		-0.523054
-2.14754	-2.12974		0.115564		-3.17129	-3.15524		-0.281745		-2.14615	-2.14076		-0.102275
-2.14604	-2.12966		0.0630813		-3.16851	-3.14106		0.442717		-2.14483	-2.13949		-0.165014
-2.13963	-2.12897		0.134379		-3.15524	-3.13689		0.443413		-2.14329	-2.13812		0.0283716
-2.13795	-2.12716		-0.371484		-3.14106	-3.12874		-0.427579		-2.14206	-2.13369		-0.326435
-2.13753	-2.12378		0.0776033		-3.13689	-3.1287		0.87974		-2.14076	-2.13348		0.651677
-2.13342	-2.12336		-0.66577		-3.12874	-3.12853		0.933451		-2.13949	-2.12973		0.719339
-2.12974	-2.11818		0.0354073		-3.1287	-3.1283		0.942629		-2.13812	-2.12772		-0.556598
-2.12966	-2.1133		-0.112457		-3.12853	-3.12824		-0.100874		-2.13415	-2.12667		-0.613722
-2.12897	-2.10397		-0.0231223		-3.1283	-3.12824		0.210345		-2.13369	-2.11881		0.614296
-2.12716	-2.10069		-0.118388		-3.12824	-3.12812		0.0942554		-2.13348	-2.11503		0.116271
-2.12447	-2.09484		-0.470226		-3.12824	-3.12632		-0.51786		-2.12973	-2.11184		0.191643
-2.12378	-2.09473		0.109362		-3.12812	-3.11956		0.401388		-2.12772	-2.11091		-0.283698
-2.12336	-2.0946		0.119116		-3.12632	-3.11796		-0.519195		-2.12667	-2.11012		-0.705314
-2.11818	-2.08726		0.583577		-3.11956	-3.11791		-0.271986		-2.11881	-2.10909		0.344962
-2.11625	-2.08329		0.0295526		-3.11796	-3.11743		0.197238		-2.11503	-2.10789		-0.0689197
-2.1133	-2.08318		0.197339		-3.11791	-3.11064		-0.904732		-2.11184	-2.10676		-0.785324
-2.10397	-2.07706		-0.123195		-3.11743	-3.11032		-0.471135		-2.11091	-2.10625		-0.351848
-2.10069	-2.07106		0.0528354		-3.11064	-3.10761		-0.188226		-2.11012	-2.10458		-0.598499
-2.09484	-2.06668		-0.211891		-3.11032	-3.10745		0.38396		-2.10909	-2.10321		0.0324207
-2.09473	-2.06563		0.573768		-3.10761	-3.10366		0.657648		-2.10789	-2.10306		0.513841
-2.0946	-2.06312		0.0800531		-3.10745	-3.10035		0.437832		-2.10676	-2.0961		0.468882
-2.08726	-2.06201		0.268824		-3.10366	-3.10019		0.468216		-2.10625	-2.08989		0.135814
-2.08329	-2.06037		0.182126		-3.10035	-3.09944		-0.781238		-2.10458	-2.08204		-0.485855
-2.08318	-2.05631		-0.344443		-3.10019	-3.08271		-0.135503		-2.10321	-2.08059		0.539546
-2.07706	-2.05114		-0.0337681		-3.09944	-3.08113		1.21503		-2.10306	-2.08049		0.0286451
-2.07106	-2.05105		0.251077		-3.08271	-3.07971		0.426912		-2.0961	-2.08021		0.00568608
-2.06668	-2.05097		0.0896143		-3.08113	-3.07362		0.550414		-2.08989	-2.07639		-0.0442044
-2.06563	-2.05092		-0.0266268		-3.07971	-3.06934		0.423909		-2.08204	-2.0761		0.722004
-2.06312	-2.05088		0.0828925		-3.07362	-3.06934		-0.0451015		-2.08059	-2.07603		-0.731502
-2.06201	-2.05076		-0.321696		-3.06934	-3.06934		0.790091		-2.08049	-2.07583		0.122223
-2.06037	-2.04574		-0.478158		-3.06934	-3.06934		-0.70058		-2.08021	-2.07448		-0.58069
-2.05631	-2.04574		-0.314516		-3.06934	-3.06934		0.0200649		-2.07639	-2.07206		-0.265464
-2.05114	-2.04078		0.250523		-3.06934	-3.06934		0.239663		-2.0761	-2.06777		0.0810297
-2.05105	-2.0376		-0.175423		-3.06934	-3.06934		-0.0700953		-2.07603	-2.06592		-0.145511
-2.05097	-2.03361		-0.281877		-3.06934	-3.06934		0.0495196		-2.07583	-2.0635		0.311212
-2.05092	-2.0316		0.016158		-3.06934	-3.06934		0.152506		-2.07448	-2.06273		0.850492
-2.05088	-2.02413		0.49726		-3.06934	-3.06934		0.552982		-2.07206	-2.06231		-0.201687
-2.05076	-2.02363		-0.0538722		-3.06934	-3.06934		0.0291245		-2.06777	-2.06164		0.0376099
-2.04574	-2.01548		0.00981078		-3.06934	-3.06934		0.557857		-2.06592	-2.05807		-0.105763
-2.04574	-2.00333		-1.18201		-3.06934	-3.06934		0.376111		-2.0635	-2.05742		0.0321461
-2.04078	-1.99905		0.106796		-3.06934	-3.06934		0.20424		-2.06273	-2.05368		-0.0611622
-2.0376	-1.99904		-0.996113		-3.06934	-3.06934		-0.82599		-2.06231	-2.05267		-0.24922
-2.03361	-1.99843		-0.0504037		-3.06934	-3.04844		0.301771		-2.06164	-2.05266		-0.174536
-2.0316	-1.98979		-0.947508		-3.06934	-3.035		-0.0620077		-2.05807	-2.05262		-0.949929
-2.02413	-1.98934		0.111357		-3.04844	-3.03407		-0.355435		-2.05742	-2.0526		-0.549535
-2.02363	-1.98762		0.0217091		-3.035	-3.03215		-0.0279939		-2.05368	-2.05257		-0.289324
-2.01548	-1.98649		1.42955		-3.03407	-3.02815		-0.180112		-2.05267	-2.05256		-0.028468
-2.00513	-1.98261		-0.236126		-3.03215	-3.02606		0.796875		-2.05266	-2.05253		0.136657
-2.00333	-1.98009		0.0995801		-3.02815	-3.02532		-0.0511584		-2.05262	-2.05253		-0.0293249
-1.99905	-1.97685		0.26578		-3.02606	-3.01607		0.877599		-2.0526	-2.05252		0.315079
-1.99904	-1.97377		0.677038		-3.02532	-3.01321		0.765609		-2.05257	-2.0525		-0.145962
-1.99843	-1.97377		-0.148533		-3.01607	-3.0127		-0.00789103		-2.05256	-2.0525		-0.465877
-1.98979	-1.97261		0.0387786		-3.01321	-3.00658		-0.95331		-2.05253	-2.05249		-0.370257
-1.98934	-1.96874		-0.457031		-3.0127	-3.00274		-0.456334		-2.05253	-2.05247		-0.351322
-1.98762	-1.96866		0.116871		-3.00658	-3.00122		0.165792		-2.05252	-2.05247		-0.615824
-1.98649	-1.96746		0.361986		-3.00274	-3.00119		-0.42655		-2.0525	-2.05246		0.345586
-1.98261	-1.96079		-0.136324		-3.00122	-2.99874		-0.620339		-2.0525	-2.05245		-0.194625
-1.98009	-1.95799		0.262455		-3.00119	-2.99791		0.557271		-2.05249	-2.0517		0.484582
-1.97685	-1.95491		-0.110277		-2.99874	-2.98863		0.416054		-2.05247	-2.0513		-0.260302
-1.97582	-1.95087		-0.0682664		-2.99791	-2.98361		-0.250753		-2.05247	-2.04966		-0.727989
-1.97377	-1.94789		-0.0514355		-2.98863	-2.98211		0.101912		-2.05246	-2.04783		0.0496477
-1.97377	-1.9475		-0.32771		-2.98361	-2.9786		-0.294135		-2.05245	-2.04766		0.236125
-1.97261	-1.94734		0.0256672		-2.98211	-2.97845		0.622857		-2.0517	-2.04402		-0.114845
-1.96874	-1.94729		0.69923		-2.9786	-2.97639		0.578176		-2.0513	-2.04391		-0.366181
-1.96866	-1.94392		-0.273733		-2.97845	-2.97359		-0.212242		-2.04966	-2.04054		0.149264
-1.96746	-1.94369		-0.399678		-2.97639	-2.96852		0.112958		-2.04783	-2.0395		0.025499
-1.96079	-1.94112		0.012508		-2.97359	-2.96346		-0.706023		-2.04766	-2.03883		1.16955
-1.95799	-1.93869		-0.044295		-2.96852	-2.94929		-0.495375		-2.04402	-2.03699		-0.410636
-1.95491	-1.93235		-0.0462805		-2.96346	-2.93247		0.197568		-2.04391	-2.03576		-0.681124
-1.95087	-1.93057		-0.215392		-2.94929	-2.92993		-0.742575		-2.04054	-2.0324		1.89057
-1.94789	-1.93044		2.28015		-2.93247	-2.92812		-0.417325		-2.0395	-2.03089		-0.496517
-1.9475	-1.92784		0.00460471		-2.92993	-2.92679		1.2538		-2.03883	-2.02644		-0.184448
-1.94734	-1.92623		-0.0615543		-2.92812	-2.92581		0.225805		-2.03699	-2.02571		-0.366418
-1.94729	-1.91969		0.276008		-2.92679	-2.91699		0.882191		-2.03576	-2.02468		0.644078
-1.94392	-1.91791		-0.159773		-2.92581	-2.9111		0.0770956		-2.0324	-2.02278		-0.411026
-1.94369	-1.9148		-0.202075		-2.91699	-2.90984		-0.238428		-2.03089	-2.0202		-0.132964
-1.94112	-1.91311		0.220822		-2.9111	-2.90953		0.208596		-2.02644	-2.02015		-0.37932
-1.93869	-1.91311		-0.237059		-2.90984	-2.90141		-0.517288		-2.02571	-2.01981		-0.0677403
-1.93235	-1.91311		-1.45882		-2.90953	-2.90051		-2.02611		-2.02468	-2.01905		-0.949245
-1.93057	-1.91303		-0.184533		-2.90141	-2.89728		-0.219512		-2.02278	-2.01718		-0.602657
-1.93044	-1.91299		-0.476065		-2.90051	-2.89424		-0.362491		-2.0202	-2.0164		-0.187632
-1.92784	-1.91298		-0.0944901		-2.89728	-2.88911		0.262933		-2.02015	-2.01463		0.428094
-1.92623	-1.91298		0.15182		-2.89424	-2.88614		0.0754777		-2.01981	-2.01432		-0.329033
-1.91969	-1.91291		0.0294528		-2.88911	-2.88162		0.357997		-2.01905	-2.01268		0.14548
-1.91791	-1.91287		0.463025		-2.88614	-2.87681		0.189857		-2.01718	-2.01032		0.592949
-1.9148	-1.91286		0.0576148		-2.88162	-2.87667		0.0622787		-2.0164	-2.00972		-0.0616369
-1.91311	-1.91286		0.29653		-2.87681	-2.87553		0.0689113		-2.01463	-2.00842		0.560754
-1.91311	-1.91278		-0.430291		-2.87667	-2.86935		0.569715		-2.01432	-2.00778		1.49547
-1.91311	-1.91278		-0.134558		-2.87553	-2.86503		0.856213		-2.01268	-2.00586		-0.11715
-1.91303	-1.91278		-0.137406		-2.86935	-2.85927		0.13566		-2.01032	-2.00313		-0.253276
-1.91299	-1.91274		-0.221452		-2.86503	-2.85771		0.0723793		-2.00972	-1.99859		0.214034
-1.91298	-1.91273		0.120275		-2.85927	-2.85716		0.283052		-2.00842	-1.99651		0.179148
-1.91298	-1.91266		0.150636		-2.85771	-2.85544		0.233609		-2.00778	-1.9947		-0.703186
-1.91291	-1.91262		-0.685211		-2.85716	-2.85462		-0.113145		-2.00716	-1.98992		0.0621765
-1.91287	-1.91261		0.634416		-2.85544	-2.85243		0.875082		-2.00586	-1.98989		1.08478
-1.91286	-1.91217		0.171087		-2.85462	-2.85102		0.68536		-2.00313	-1.98724		0.770462
-1.91286	-1.91029		-0.292274		-2.85243	-2.85044		-0.570257		-1.99859	-1.98258		-0.870543
-1.91278	-1.91022		0.962629		-2.85102	-2.84981		0.0692347		-1.99651	-1.98088		0.0290072
-1.91278	-1.90818		0.631884		-2.85044	-2.84021		-0.360622		-1.9947	-1.98044		1.57152
-1.91278	-1.90287		-0.240538		-2.84981	-2.83581		-1.21184		-1.98992	-1.98044		-0.13563
-1.91274	-1.90167		-0.381536		-2.84021	-2.8326		-0.0540375		-1.98989	-1.98044		0.041605
-1.91273	-1.89825		-0.588077		-2.83581	-2.82916		-0.682142		-1.98724	-1.98044		-0.427174
-1.91266	-1.89795		-0.151042		-2.8326	-2.82555		0.180891		-1.98258	-1.98044		0.0408392
-1.91262	-1.8922		-0.018092		-2.82916	-2.82126		0.381782		-1.98088	-1.98044		0.602983
-1.91261	-1.88493		0.525288		-2.82555	-2.8184		0.748196		-1.98044	-1.98044		0.473559
-1.91217	-1.8845		-0.229676		-2.82126	-2.81453		0.212308		-1.98044	-1.98044		-0.516865
-1.91029	-1.88296		-1.066		-2.8184	-2.81214		-0.0909593		-1.98044	-1.98044		-0.0630646
-1.91022	-1.88218		0.404081		-2.81453	-2.80845		-0.0266213		-1.98044	-1.98044		0.0206918
-1.90818	-1.87843		-0.148839		-2.81214	-2.80709		-0.716588		-1.98044	-1.98044		0.0490077
-1.90287	-1.87779		0.282333		-2.80845	-2.80684		-0.536655		-1.98044	-1.98044		0.493816
-1.90167	-1.87396		0.164876		-2.80709	-2.80106		1.244		-1.98044	-1.98044		-1.22875
-1.89825	-1.87216		0.119757		-2.80684	-2.79192		-0.544771		-1.98044	-1.98044		0.37467
-1.89795	-1.87204		0.528276		-2.80106	-2.7918		0.410694		-1.98044	-1.98044		0.65696
-1.8922	-1.86947		0.15808		-2.79192	-2.78558		-0.346239		-1.98044	-1.98044		-0.17569
-1.88493	-1.86801		0.26326		-2.7918	-2.78493		0.141139		-1.98044	-1.98044		-0.0776589
-1.8845	-1.86185		-0.120081		-2.78949	-2.78025		-1.05609		-1.98044	-1.98044		0.565866
-1.88296	-1.85762		-0.274697		-2.78558	-2.76888		-0.0701561		-1.98044	-1.98044		-0.0249643
-1.88218	-1.8523		1.95052		-2.78493	-2.76799		-0.00131048		-1.98044	-1.98044		-0.401087
-1.87843	-1.85186		0.381938		-2.78025	-2.76261		0.510047		-1.98044	-1.98044		-0.190869
-1.87779	-1.8501		0.0107861		-2.76888	-2.7618		0.25597		-1.98044	-1.98044		0.0898946
-1.87396	-1.84614		0.0300443		-2.76799	-2.75651		0.314744		-1.98044	-1.98044		0.352295
-1.87216	-1.84068		-0.353639		-2.76261	-2.75167		-0.577332		-1.98044	-1.98044		-0.611425
-1.87204	-1.84057		-0.0694592		-2.7618	-2.75166		-0.543402		-1.98044	-1.98044		0.137596
-1.86947	-1.83688		0.0966518		-2.75651	-2.74679		0.688704		-1.98044	-1.98044		0.203007
-1.86801	-1.83617		-0.141113		-2.75167	-2.73535		0.223168		-1.98044	-1.98044		0.471663
-1.86185	-1.83608		0.392711		-2.75166	-2.71059		0.539927		-1.98044	-1.98044		-0.617774
-1.85762	-1.83599		-0.141361		-2.74679	-2.70785		-0.0521801		-1.98044	-1.98044		-0.141419
-1.8523	-1.83099		0.108601		-2.73535	-2.70472		0.752888		-1.98044	-1.98044		0.754383
-1.85186	-1.82728		-0.0147296		-2.71059	-2.7047		-0.238519		-1.98044	-1.98044		-0.0126762
-1.8501	-1.82726		-0.00252608		-2.70785	-2.70073		0.105086		-1.98044	-1.98044		-0.0322861
-1.84614	-1.82371		-0.0628487		-2.70472	-2.69823		-0.694542		-1.98044	-1.98044		-0.232996
-1.84068	-1.81836		-0.0334524		-2.7047	-2.69054		0.0367954		-1.98044	-1.98044		-0.0852347
-1.84057	-1.81709		1.02027		-2.70073	-2.68916		0.183133		-1.98044	-1.98044		-0.206267
-1.83688	-1.8149		0.737948		-2.69823	-2.6875		0.798426		-1.98044	-1.98044		-0.103753
-1.83617	-1.8123		0.339723		-2.69054	-2.68539		1.24407		-1.98044	-1.98044		0.474081
-1.83608	-1.81108		-0.837227		-2.68916	-2.6829		-0.747232		-1.98044	-1.98044		-0.575722
-1.83599	-1.80788		0.187609		-2.6875	-2.68284		-0.879704		-1.98044	-1.98044		-0.5941
-1.83535	-1.80671		0.155316		-2.68539	-2.67808		0.20535		-1.98044	-1.98044		0.0604563
-1.83099	-1.8063		-0.258197		-2.6829	-2.67056		0.168321		-1.98044	-1.98044		0.0666229
-1.82728	-1.80422		0.4004		-2.68284	-2.66975		0.392114		-1.98044	-1.98044		0.0147533
-1.82726	-1.80133		-0.132272		-2.67808	-2.66973		-0.0442825		-1.98044	-1.98044		0.169705
-1.82371	-1.80096		0.0739324		-2.67056	-2.66973		0.0319094		-1.98044	-1.98044		0.0262262
-1.81836	-1.8		0.038545		-2.66975	-2.66973		-0.321812		-1.98044	-1.98044		-0.590614
-1.81709	-1.79842		-0.15579		-2.66973	-2.66973		-0.981679		-1.98044	-1.98044		-0.614227
-1.8149	-1.79341		-0.248113		-2.66973	-2.66973		0.567032		-1.98044	-1.98044		-0.0626445
-1.8123	-1.79166		-0.329999		-2.66973	-2.66973		-1.12575		-1.98044	-1.98044		-0.0854153
-1.81108	-1.78787		-0.537075		-2.66973	-2.66973		-0.280575		-1.98044	-1.98044		-1.01211
-1.80788	-1.78694		-0.0897577		-2.66973	-2.66973		-0.0722156		-1.98044	-1.98044		0.197466
-1.80671	-1.78639		0.419752		-2.66973	-2.66973		-0.0882688		-1.98044	-1.98044		-0.629202
-1.8063	-1.78529		-0.176104		-2.66973	-2.66973		0.133182		-1.98044	-1.98044		0.0646518
-1.80422	-1.78338		-0.11077		-2.66973	-2.66973		-0.206457		-1.98044	-1.98044		-0.0391449
-1.80133	-1.78158		0.428687		-2.66973	-2.66973		0.177969		-1.98044	-1.98044		-0.797795
-1.80096	-1.78045		-0.538579		-2.66973	-2.66973		-0.775193		-1.98044	-1.98044		-0.420712
-1.8	-1.77456		0.075269		-2.66973	-2.66973		0.731829		-1.98044	-1.98044		0.458343
-1.7986	-1.76876		0.498815		-2.66973	-2.66973		0.36627		-1.98044	-1.98044		0.260187
-1.79842	-1.76872		-0.0261494		-2.66973	-2.66973		-0.291759		-1.98044	-1.98044		-0.330012
-1.79341	-1.76557		-0.257735		-2.66973	-2.66973		0.0675624		-1.98044	-1.98044		-0.250414
-1.79166	-1.76467		-0.54185		-2.66973	-2.66973		-0.318615		-1.98044	-1.98044		-0.329275
-1.78787	-1.76399		-0.0495512		-2.66973	-2.66973		0.734043		-1.98044	-1.98044		0.0771514
-1.78694	-1.76307		0.178938		-2.66973	-2.66973		0.450149		-1.98044	-1.98044		0.190401
-1.78639	-1.7627		0.485434		-2.66973	-2.66973		0.2289		-1.98044	-1.98044		0.366315
-1.78529	-1.76122		-0.503731		-2.66973	-2.66496		-0.132005		-1.98044	-1.98044		-0.0596462
-1.78338	-1.76027		0.0534702		-2.66973	-2.65869		0.449412		-1.98044	-1.98044		0.327077
-1.78158	-1.75976		-1.7986		-2.66973	-2.65385		-0.632519		-1.98044	-1.98044		-0.172081
-1.78045	-1.75684		0.0565323		-2.66496	-2.6526		0.737489		-1.98044	-1.98044		0.471867
-1.77456	-1.75256		0.185001		-2.65869	-2.64316		-0.0531866		-1.98044	-1.98044		-0.435897
-1.76876	-1.74967		-0.190006		-2.65385	-2.6401		-0.7259		-1.98044	-1.98044		0.697862
-1.76872	-1.74926		-0.255663		-2.6526	-2.63847		-0.24987		-1.98044	-1.98044		-0.290054
-1.76557	-1.74737		-0.0706087		-2.64316	-2.63278		0.0950368		-1.98044	-1.98044		0.25457
-1.76467	-1.74591		-0.0940832		-2.6401	-2.63266		-0.395747		-1.98044	-1.98044		-0.146722
-1.76399	-1.74456		0.0598682		-2.63847	-2.62696		0.292969		-1.98044	-1.98044		-0.263424
-1.76307	-1.7435		0.787828		-2.63278	-2.62676		1.30099		-1.98044	-1.98044		2.77275
-1.7627	-1.74282		-0.406048		-2.63266	-2.62665		-1.36458		-1.98044	-1.98044		-0.942958
-1.76122	-1.73485		-0.290584		-2.62696	-2.62626		-0.0825583		-1.98044	-1.98044		-0.458964
-1.76027	-1.73355		0.332467		-2.62676	-2.62626		0.325648		-1.98044	-1.98044		0.617921
-1.75976	-1.73271		0.20067		-2.62665	-2.62626		-0.0337664		-1.98044	-1.98044		0.301971
-1.75684	-1.73252		0.00996686		-2.62626	-2.62626		1.17325		-1.98044	-1.98044		0.5557
-1.75256	-1.73104		-0.397354		-2.62626	-2.62626		0.397419		-1.98044	-1.98044		0.545297
-1.74967	-1.72939		0.336139		-2.62626	-2.62626		-0.293792		-1.98044	-1.98044		0.15738
-1.74926	-1.72771		0.191586		-2.62626	-2.62626		0.250237		-1.98044	-1.98044		0.252737
-1.74737	-1.72525		-0.396125		-2.62626	-2.62626		0.029126		-1.98044	-1.98044		-0.512386
-1.74591	-1.72354		-0.0806792		-2.62626	-2.62626		-0.0177445		-1.98044	-1.98044		0.378988
-1.74456	-1.72327		0.698243		-2.62626	-2.62626		0.0773942		-1.98044	-1.98044		0.598111
-1.7435	-1.72016		0.191209		-2.62626	-2.62626		0.343723		-1.98044	-1.98044		-0.466368
-1.74282	-1.71915		-0.137414		-2.62626	-2.62626		0.607284		-1.98044	-1.98044		-0.879104
-1.73485	-1.71809		0.358138		-2.62626	-2.62626		0.884585		-1.98044	-1.98044		0.939062
-1.73355	-1.71534		0.0115975		-2.62626	-2.62626		0.911256		-1.98044	-1.98044		-0.6806
-1.73271	-1.7151		-0.120022		-2.62626	-2.62626		0.969545		-1.98044	-1.98044		0.368212
-1.73252	-1.71505		-0.0259035		-2.62626	-2.62626		0.450602		-1.98044	-1.98044		-0.686154
-1.73104	-1.71495		1.21883		-2.62626	-2.62385		1.55919		-1.98044	-1.98044		1.76444
-1.72939	-1.71391		-0.707777		-2.62626	-2.61959		-0.558657		-1.98044	-1.98044		-0.477164
-1.72771	-1.7139		-0.0940008		-2.62626	-2.61723		-0.0995122		-1.98044	-1.98044		-0.489838
-1.72525	-1.71337		0.286099		-2.62385	-2.61706		0.136773		-1.98044	-1.98044		-0.41959
-1.72354	-1.71165		-0.236401		-2.61959	-2.61706		0.0839661		-1.98044	-1.98044		-0.420859
-1.72327	-1.71049		-0.127952		-2.61723	-2.61706		0.312381		-1.98044	-1.98044		-0.161612
-1.72016	-1.70743		0.321074		-2.61706	-2.61706		-0.677324		-1.98044	-1.98044		0.216052
-1.71915	-1.70613		0.278311		-2.61706	-2.61683		-0.0733522		-1.98044	-1.98044		-0.317952
-1.71809	-1.70462		1.35924		-2.61706	-2.61683		0.188326		-1.98044	-1.98044		0.226971
-1.71534	-1.70462		0.283905		-2.61706	-2.61683		-0.267622		-1.98044	-1.98044		-0.444585
-1.7151	-1.7045		0.232535		-2.61683	-2.61683		-0.222212		-1.98044	-1.98044		-0.0656531
-1.71505	-1.7045		-0.226198		-2.61683	-2.61683		0.227943		-1.98044	-1.98044		-0.326594
-1.71495	-1.7045		0.0368908		-2.61683	-2.61683		0.485946		-1.98044	-1.98044		0.0553667
-1.71391	-1.70445		-0.200785		-2.61683	-2.61683		0.179854		-1.98044	-1.98044		-0.279293
-1.7139	-1.70445		0.0155004		-2.61683	-2.61683		-0.0219874		-1.98044	-1.98044		-0.978917
-1.71337	-1.70445		-0.105047		-2.61683	-2.61683		0.096748		-1.98044	-1.98044		-0.005762
-1.71165	-1.70437		0.0355608		-2.61683	-2.61683		-0.135383		-1.98044	-1.98044		-0.105458
-1.71049	-1.70383		0.745018		-2.61683	-2.61683		-0.379659		-1.98044	-1.98044		-0.28339
-1.70743	-1.70206		-0.133813		-2.61683	-2.61683		0.192835		-1.98044	-1.98044		-0.28451
-1.70613	-1.69976		0.208307		-2.61683	-2.61503		0.164214		-1.98044	-1.98044		-0.404619
-1.70462	-1.69171		-0.368691		-2.61683	-2.60828		0.145723		-1.98044	-1.98044		0.261861
-1.70462	-1.69155		-0.42037		-2.61683	-2.6068		-0.821846		-1.98044	-1.98044		-0.02861
-1.7045	-1.68078		0.238862		-2.61503	-2.60321		-0.432504		-1.98044	-1.98044		-1.08928
-1.7045	-1.67777		-0.329016		-2.60828	-2.59885		-0.482979		-1.98044	-1.98044		-0.207805
-1.7045	-1.67755		-0.227872		-2.6068	-2.5936		-0.499966		-1.98044	-1.98044		-0.264531
-1.70445	-1.67702		0.064689		-2.60321	-2.59349		0.0344858		-1.98044	-1.98044		-0.340011
-1.70445	-1.67693		0.351758		-2.59885	-2.59094		-0.332081		-1.98044	-1.98044		0.0294506
-1.70445	-1.67679		0.302264		-2.5936	-2.59087		0.515472		-1.98044	-1.98044		0.131037
-1.70437	-1.67558		0.138363		-2.59349	-2.59077		0.166944		-1.98044	-1.98044		0.17702
-1.70383	-1.66836		0.302821		-2.59094	-2.59014		0.233925		-1.98044	-1.98044		-0.169511
-1.70206	-1.66745		0.549207		-2.59087	-2.58551		0.511148		-1.98044	-1.98044		0.906645
-1.69976	-1.66268		-0.414553		-2.59077	-2.58483		-1.196		-1.98044	-1.98044		-0.50425
-1.69171	-1.66137		0.46812		-2.59014	-2.58428		0.555505		-1.98044	-1.98044		0.168177
-1.69155	-1.66103		-0.0782671		-2.58551	-2.58347		-0.130025		-1.98044	-1.98044		-0.753939
-1.68078	-1.66051		-0.0170647		-2.58483	-2.5821		0.12119		-1.98044	-1.98044		-0.336659
-1.67777	-1.6585		0.522986		-2.58428	-2.58159		0.423881		-1.98044	-1.98044		0.36357
-1.67757	-1.65841		-0.0671001		-2.58347	-2.58158		0.0288481		-1.98044	-1.98044		0.523172
-1.67755	-1.65637		-0.601703		-2.5821	-2.57831		-0.659094		-1.98044	-1.98044		-0.612428
-1.67702	-1.65474		0.153389		-2.58159	-2.57479		-0.0279802		-1.98044	-1.98044		-0.0337698
-1.67693	-1.65255		0.505109		-2.58158	-2.56939		-0.255568		-1.98044	-1.98044		-0.463678
-1.67679	-1.65229		0.0590906		-2.57831	-2.56854		-0.441135		-1.98044	-1.98044		1.39769
-1.67558	-1.65222		0.298119		-2.57479	-2.56181		0.310691		-1.98044	-1.98044		-0.392056
-1.66836	-1.65222		0.0657021		-2.56974	-2.56092		-0.155721		-1.98044	-1.9804		-0.60593
-1.66745	-1.65202		0.0324721		-2.56939	-2.55304		-0.075746		-1.98044	-1.9804		-0.72725
-1.66268	-1.65137		0.0383505		-2.56854	-2.54683		1.0313		-1.98044	-1.9804		0.940172
-1.66137	-1.6473		0.0920266		-2.56181	-2.54456		0.851686		-1.98044	-1.9804		0.0981704
-1.66103	-1.64291		-0.0952404		-2.56092	-2.53752		0.459788		-1.98044	-1.9804		0.691704
-1.66051	-1.64189		-0.340423		-2.55304	-2.53715		0.784499		-1.98044	-1.9804		2.60672
-1.6585	-1.63927		0.0986665		-2.54683	-2.53553		0.327273		-1.9804	-1.9804		-0.163448
-1.65841	-1.63446		0.0254633		-2.54456	-2.53353		0.927866		-1.9804	-1.9804		0.574949
-1.65637	-1.63243		-0.178127		-2.53752	-2.52005		0.366972		-1.9804	-1.9804		-0.0491442
-1.65474	-1.63175		0.174765		-2.53715	-2.51749		0.455221		-1.9804	-1.9804		1.1308
-1.65255	-1.6308		0.301909		-2.53553	-2.51345		0.322454		-1.9804	-1.9804		0.561912
-1.65229	-1.62946		0.101992		-2.53353	-2.50736		0.222214		-1.9804	-1.9804		-0.511378
-1.65222	-1.62894		-0.167734		-2.52005	-2.50663		-0.0872674		-1.9804	-1.9804		-0.313817
-1.65222	-1.62874		0.392829		-2.51749	-2.50079		0.722161		-1.9804	-1.9804		0.510341
-1.65202	-1.62861		0.311239		-2.51345	-2.49875		-0.150246		-1.9804	-1.9804		1.52769
-1.65137	-1.62511		-0.439161		-2.50736	-2.49606		-0.104926		-1.9804	-1.9804		-0.883289
-1.6473	-1.62396		-0.0866854		-2.50663	-2.49162		0.563755		-1.9804	-1.9804		0.51902
-1.64291	-1.62396		-0.186522		-2.50079	-2.48728		0.0950294		-1.9804	-1.9804		-0.560284
-1.64189	-1.62396		0.14212		-2.49875	-2.48346		-0.340569		-1.9804	-1.9804		0.863149
-1.63927	-1.62396		1.71603		-2.49606	-2.48312		-0.106913		-1.9804	-1.9804		1.4026
-1.63446	-1.62396		0.695188		-2.49162	-2.48078		-0.132952		-1.9804	-1.9804		0.146196
-1.63243	-1.62396		0.88129		-2.48728	-2.4769		-0.579797		-1.9804	-1.9804		0.312586
-1.63175	-1.62396		0.178159		-2.48346	-2.47449		1.04429		-1.9804	-1.9804		0.269988
-1.6308	-1.62396		0.332215		-2.48312	-2.47361		0.381846		-1.9804	-1.9804		-0.319371
-1.62946	-1.62396		0.155927		-2.48078	-2.4699		0.187375		-1.9804	-1.9804		1.14132
-1.62894	-1.62396		0.12545		-2.4769	-2.4682		-0.080098		-1.9804	-1.9804		-0.396358
-1.62874	-1.62396		0.129255		-2.47449	-2.46507		-0.450868		-1.9804	-1.9804		0.0491792
-1.62861	-1.62396		0.253315		-2.47361	-2.46122		0.26152		-1.9804	-1.9804		-0.256934
-1.62679	-1.62396		0.294971		-2.4699	-2.44622		0.372905		-1.9804	-1.9804		0.0120326
-1.62511	-1.62396		-0.339148		-2.4682	-2.44122		-0.213137		-1.9804	-1.9804		-0.799315
-1.62396	-1.62396		0.259565		-2.46507	-2.44081		0.820541		-1.9804	-1.9804		-0.0015225
-1.62396	-1.62396		0.0487569		-2.46122	-2.43946		0.742701		-1.9804	-1.9804		0.075732
-1.62396	-1.62396		0.0316906		-2.44622	-2.43797		-0.303423		-1.9804	-1.9804		-0.796066
-1.62396	-1.62396		0.330172		-2.44122	-2.43348		0.409077		-1.9804	-1.9804		0.507842
-1.62396	-1.62396		-0.237997		-2.44081	-2.43127		-0.232174		-1.9804	-1.9804		-0.336134
-1.62396	-1.62396		0.220987		-2.43946	-2.42748		-0.0354295		-1.9804	-1.9804		-0.501223
-1.62396	-1.62396		-0.0863675		-2.43797	-2.42691		0.535987		-1.9804	-1.9804		0.358032
-1.62396	-1.62396		0.0555387		-2.43348	-2.42676		0.319589		-1.9804	-1.9804		-0.158668
-1.62396	-1.62396		-0.186126		-2.43127	-2.42122		-0.313107		-1.9804	-1.9804		-0.813036
-1.62396	-1.62396		-0.217308		-2.42748	-2.40853		-0.31715		-1.9804	-1.9804		-0.329116
-1.62396	-1.62396		0.286315		-2.42691	-2.40274		-0.206419		-1.9804	-1.9804		-0.100428
-1.62396	-1.62396		0.0723504		-2.42676	-2.40038		0.340137		-1.9804	-1.9804		1.16953
-1.62396	-1.62396		-0.168264		-2.42122	-2.3996		-0.150749		-1.9804	-1.9804		0.141544
-1.62396	-1.62396		0.491478		-2.40853	-2.39807		0.344165		-1.9804	-1.9804		0.157007
-1.62396	-1.62396		-0.0146882		-2.40274	-2.39309		-0.0442114		-1.9804	-1.9804		0.632974
-1.62396	-1.62396		-1.24817		-2.40038	-2.39181		-1.35595		-1.9804	-1.9804		0.48614
-1.62396	-1.62396		-0.0415564		-2.3996	-2.39138		-0.0763905		-1.9804	-1.9804		-0.0364837
-1.62396	-1.62396		-0.400922		-2.39807	-2.38954		-0.569854		-1.9804	-1.9804		-0.450466
-1.62396	-1.62396		0.421955		-2.39309	-2.38868		-0.146218		-1.9804	-1.9804		-0.073459
-1.62396	-1.62396		-0.357502		-2.39181	-2.38752		0.514397		-1.9804	-1.9804		-0.480871
-1.62396	-1.62396		-0.173313		-2.39138	-2.38727		-0.188257		-1.9804	-1.9804		-0.931087
-1.62396	-1.62396		-0.0360091		-2.38954	-2.38632		0.490224		-1.9804	-1.9804		-0.701533
-1.62396	-1.62396		1.40637		-2.38868	-2.38485		0.455769		-1.9804	-1.9804		1.46622
-1.62396	-1.62396		-0.187272		-2.38752	-2.38399		-0.990437		-1.9804	-1.9804		0.70836
-1.62396	-1.62396		-0.35188		-2.38727	-2.38361		-0.108299		-1.9804	-1.9804		-0.150627
-1.62396	-1.62396		-0.12198		-2.38632	-2.38346		-0.778029		-1.9804	-1.9804		-0.679624
-1.62396	-1.62396		-0.189746		-2.38485	-2.37772		0.632695		-1.9804	-1.9804		0.403026
-1.62396	-1.62396		0.132218		-2.38399	-2.37669		0.341424		-1.9804	-1.9804		0.421899
-1.62396	-1.62396		-0.33006		-2.38361	-2.37436		0.609161		-1.9804	-1.9804		0.0929669
-1.62396	-1.62396		0.179469		-2.38346	-2.37433		0.947947		-1.9804	-1.9804		0.247045
-1.62396	-1.62396		-0.021655		-2.37772	-2.37144		0.438987		-1.9804	-1.9804		-0.123538
-1.62396	-1.62396		0.159739		-2.37669	-2.37037		0.473957		-1.9804	-1.9804		1.003
-1.62396	-1.62396		0.369819		-2.37436	-2.36763		-0.00923		-1.9804	-1.9804		0.287181
-1.62396	-1.62396		0.0582643		-2.37433	-2.36501		0.839748		-1.9804	-1.9804		-0.0156886
-1.62396	-1.62396		0.549554		-2.37144	-2.36471		-0.897572		-1.9804	-1.9804		-0.00204248
-1.62396	-1.62396		0.0923832		-2.37037	-2.36352		-0.0143563		-1.9804	-1.9804		0.158443
-1.62396	-1.62396		-0.130762		-2.36763	-2.36182		-1.26866		-1.9804	-1.9804		-1.07717
-1.62396	-1.62396		0.218492		-2.36501	-2.35969		0.328072		-1.9804	-1.9804		0.314114
-1.62396	-1.62396		0.175117		-2.36471	-2.35958		0.328902		-1.9804	-1.9804		0.598354
-1.62396	-1.62396		-0.024632		-2.36352	-2.35442		0.544858		-1.9804	-1.9804		-0.100758
-1.62396	-1.62396		0.216524		-2.36182	-2.35079		0.69295		-1.9804	-1.9804		-0.000207822
-1.62396	-1.62396		0.235405		-2.35969	-2.33908		0.228647		-1.9804	-1.9804		0.594178
-1.62396	-1.62396		-0.0626458		-2.35958	-2.3362		0.0537661		-1.9804	-1.9804		0.0730381
-1.62396	-1.62396		1.05164		-2.35442	-2.33191		-0.551109		-1.9804	-1.9804		-0.985732
-1.62396	-1.62396		0.460653		-2.35079	-2.33149		0.475803		-1.9804	-1.9804		0.209475
-1.62396	-1.62396		0.0685716		-2.33908	-2.32988		-0.186737		-1.9804	-1.9804		-0.0377568
-1.62396	-1.62396		-0.232368		-2.3362	-2.32905		-0.0434865		-1.9804	-1.9804		0.15009
-1.62396	-1.62396		-0.0880264		-2.33191	-2.32819		0.0914896		-1.9804	-1.9804		0.0380889
-1.62396	-1.62396		0.214954		-2.33149	-2.32659		0.416691		-1.9804	-1.9804		0.864614
-1.62396	-1.62396		-0.192498		-2.32988	-2.3243		0.376033		-1.9804	-1.9804		0.383274
-1.62396	-1.62396		0.526209		-2.32905	-2.31827		0.370181		-1.9804	-1.9804		-0.255989
-1.62396	-1.62396		-0.176264		-2.32819	-2.31817		-0.379298		-1.9804	-1.9804		0.417577
-1.62396	-1.62396		0.460359		-2.32659	-2.31789		0.200725		-1.9804	-1.9804		-0.119226
-1.62396	-1.62396		0.309305		-2.3243	-2.31208		0.225961		-1.9804	-1.9804		0.609131
-1.62396	-1.62396		0.134516		-2.31827	-2.31052		0.256573		-1.9804	-1.9804		-0.284229
-1.62396	-1.62396		-0.0478439		-2.31817	-2.30897		-0.147952		-1.9804	-1.9804		-0.724104
-1.62396	-1.62396		-0.158404		-2.31789	-2.3077		-0.710635		-1.9804	-1.9804		-0.597972
-1.62396	-1.62396		-0.177482		-2.31208	-2.30655		-0.441307		-1.9804	-1.9804		-0.0856631
-1.62396	-1.62396		0.0204518		-2.31052	-2.30151		0.131945		-1.9804	-1.9804		-0.206501
-1.62396	-1.62396		0.100114		-2.30897	-2.30037		0.532627		-1.9804	-1.9804		0.534431
-1.62396	-1.62396		0.0616663		-2.3077	-2.29958		0.128441		-1.9804	-1.9804		0.281385
-1.62396	-1.62396		1.21662		-2.30655	-2.29909		0.364387		-1.9804	-1.9804		1.00879
-1.62396	-1.62396		-0.803444		-2.30151	-2.29611		-0.145427		-1.9804	-1.9804		-0.472465
-1.62396	-1.62396		-0.221243		-2.30037	-2.29386		-0.00938599		-1.9804	-1.9804		-0.536901
-1.62396	-1.62396		0.393439		-2.29958	-2.28893		0.589984		-1.9804	-1.9804		0.375645
-1.62396	-1.62396		-0.0513281		-2.29909	-2.2881		-0.312943		-1.9804	-1.9804		-0.317655
-1.62396	-1.62396		-0.0164696		-2.29611	-2.28753		-0.463215		-1.9804	-1.9804		-0.4534
-1.62396	-1.62396		-0.0756998		-2.29386	-2.28516		-0.376304		-1.9804	-1.9804		-0.213195
-1.62396	-1.62396		-0.144371		-2.28893	-2.28351		-0.374091		-1.9804	-1.9804		-0.789548
-1.62396	-1.62396		0.00268835		-2.2881	-2.28343		0.311159		-1.9804	-1.9804		-0.589243
-1.62396	-1.62396		-0.153568		-2.28753	-2.2817		-0.224		-1.9804	-1.9804		-0.105998
-1.62396	-1.62396		0.39235		-2.28516	-2.2803		0.344765		-1.9804	-1.9804		0.590764
-1.62396	-1.62396		-0.195758		-2.28351	-2.27982		-0.213099		-1.9804	-1.9804		-0.434254
-1.62396	-1.62396		-0.161779		-2.28343	-2.27903		-0.00251205		-1.9804	-1.9804		-0.529955
-1.62396	-1.62396		0.175273		-2.2817	-2.2781		0.401509		-1.9804	-1.9804		0.436099
-1.62396	-1.62396		0.0768827		-2.2803	-2.2762		0.197564		-1.9804	-1.9804		0.0995093
-1.62396	-1.62396		0.311435		-2.27982	-2.27377		0.67115		-1.9804	-1.9804		2.22244
-1.62396	-1.62396		0.127913		-2.27903	-2.26966		-0.0167371		-1.9804	-1.9804		0.239165
-1.62396	-1.62396		0.172501		-2.2781	-2.26829		0.513022		-1.9804	-1.9804		-0.178443
-1.62396	-1.62396		-0.0527791		-2.2762	-2.26741		0.277713		-1.9804	-1.9804		0.240939
-1.62396	-1.62396		-0.071284		-2.27377	-2.26709		-0.105025		-1.9804	-1.9804		-0.26022
-1.62396	-1.62396		-0.151232		-2.26966	-2.26577		-0.815971		-1.9804	-1.9804		-0.665171
-1.62396	-1.62396		-0.0707534		-2.26829	-2.26272		-0.133167		-1.9804	-1.9804		-0.335399
-1.62396	-1.62396		-0.0755744		-2.26741	-2.26223		-0.173168		-1.9804	-1.9804		0.0179038
-1.62396	-1.62396		-0.161886		-2.26709	-2.26186		0.315501		-1.9804	-1.9804		0.335938
-1.62396	-1.62396		-0.322727		-2.26577	-2.26141		0.399489		-1.9804	-1.9804		0.305339
-1.62396	-1.62396		0.28978		-2.26272	-2.26029		0.59305		-1.9804	-1.9804		0.0946721
-1.62396	-1.62396		-0.3925		-2.26223	-2.25106		-0.447417		-1.9804	-1.9804		0.43253
-1.62396	-1.62396		0.0892447		-2.26186	-2.24944		0.0702578		-1.9804	-1.9804		-0.168587
-1.62396	-1.62396		-0.0850511		-2.26141	-2.24869		0.898084		-1.9804	-1.9804		-0.245666
-1.62396	-1.62396		-0.272601		-2.26029	-2.24818		0.121493		-1.9804	-1.9804		-0.380946
-1.62396	-1.62396		0.431029		-2.25106	-2.24769		-0.152523		-1.9804	-1.9804		0.53501
-1.62396	-1.62396		-0.000815696		-2.24944	-2.24514		0.0422544		-1.9804	-1.9804		-0.611446
-1.62396	-1.62396		0.30822		-2.24869	-2.24486		0.963539		-1.9804	-1.9804		1.03351
-1.62396	-1.62396		0.135259		-2.24818	-2.2364		0.0572338		-1.9804	-1.9804		0.771129
-1.62396	-1.62396		0.0547368		-2.24769	-2.23376		0.195003		-1.9804	-1.9804		0.262772
-1.62396	-1.62396		1.5174		-2.24733	-2.23317		-0.53384		-1.9804	-1.9804		0.182181
-1.62396	-1.62396		0.283073		-2.24514	-2.23239		0.746465		-1.9804	-1.9804		0.0262113
-1.62396	-1.62396		0.192275		-2.24486	-2.22827		-0.736173		-1.9804	-1.9804		0.128202
-1.62396	-1.62396		0.598469		-2.2364	-2.22777		-0.365626		-1.9804	-1.9804		-0.364071
-1.62396	-1.62396		-0.283752		-2.23376	-2.22556		-0.15647		-1.9804	-1.9804		0.133021
-1.62396	-1.62396		-0.350516		-2.2337	-2.22501		-0.067222		-1.9804	-1.9804		-0.624758
-1.62396	-1.62396		-0.183527		-2.23317	-2.21514		0.580649		-1.9804	-1.9804		0.100918
-1.62396	-1.62396		1.78956		-2.23239	-2.21492		0.200769		-1.9804	-1.9804		-0.805938
-1.62396	-1.62396		-0.296213		-2.22827	-2.21425		-0.362716		-1.9804	-1.9804		-0.313949
-1.62396	-1.62396		-0.537387		-2.22777	-2.21366		-0.27707		-1.9804	-1.9804		-0.635737
-1.62396	-1.62396		0.181236		-2.22556	-2.21098		-0.486112		-1.9804	-1.9804		-1.20196
-1.62396	-1.62396		-0.180777		-2.22501	-2.20767		-0.146246		-1.9804	-1.9804		-0.256434
-1.62396	-1.62396		-0.106097		-2.22028	-2.20763		0.230254		-1.9804	-1.9804		0.249303
-1.62396	-1.62396		0.00926469		-2.21514	-2.20758		-0.0345973		-1.9804	-1.9804		-0.00368856
-1.62396	-1.62396		-0.0237121		-2.21492	-2.20727		0.309963		-1.9804	-1.9804		-0.230487
-1.62396	-1.62396		0.104643		-2.21425	-2.20651		0.472007		-1.9804	-1.9804		0.493179
-1.62396	-1.62396		0.542442		-2.21366	-2.20543		0.274303		-1.9804	-1.9804		1.18789
-1.62396	-1.62396		-0.148528		-2.21098	-2.20329		0.27053		-1.9804	-1.9804		0.292082
-1.62396	-1.62396		-0.166868		-2.20767	-2.1991		-1.29406		-1.9804	-1.9804		-0.00556876
-1.62396	-1.62396		0.196219		-2.20763	-2.19879		0.0489586		-1.9804	-1.9804		0.370725
-1.62396	-1.62396		0.383518		-2.20758	-2.19752		0.048536		-1.9804	-1.9804		0.287584
-1.62396	-1.62396		-0.0502797		-2.20727	-2.19711		-0.1854		-1.9804	-1.9804		-0.00030163
-1.62396	-1.62396		0.11358		-2.20651	-2.19657		-0.468319		-1.9804	-1.9804		-0.308784
-1.62396	-1.62396		0.244372		-2.20543	-2.19417		0.283325		-1.9804	-1.9804		-0.384524
-1.62396	-1.62396		0.399138		-2.20329	-2.19116		-0.488691		-1.9804	-1.9804		-0.74984
-1.62396	-1.62396		-0.00654107		-2.1991	-2.18988		0.452657		-1.9804	-1.9804		0.339648
-1.62396	-1.62396		0.214426		-2.19879	-2.18844		0.245498		-1.9804	-1.9804		1.30019
-1.62396	-1.62396		0.195384		-2.19752	-2.18454		0.874603		-1.9804	-1.98039		0.309035
-1.62396	-1.62396		0.0960387		-2.19711	-2.18454		0.0181511		-1.9804	-1.98039		-0.474207
-1.62396	-1.62396		0.150125		-2.19657	-2.18275		0.0645853		-1.9804	-1.98039		0.385319
-1.62396	-1.62396		0.487591		-2.19417	-2.17743		1.17073		-1.9804	-1.98039		0.645867
-1.62396	-1.62396		-0.201772		-2.19116	-2.1763		-0.805736		-1.9804	-1.98039		0.183692
-1.62396	-1.62396		0.804857		-2.18988	-2.17192		-0.576935		-1.9804	-1.98039		0.00823415
-1.62396	-1.62396		0.251169		-2.18844	-2.16894		0.604135		-1.98039	-1.98039		-0.0302529
-1.62396	-1.62396		0.518847		-2.18454	-2.16818		0.0586226		-1.98039	-1.98039		0.823455
-1.62396	-1.62396		0.299656		-2.18454	-2.1667		1.10424		-1.98039	-1.98039		-0.332646
-1.62396	-1.62396		-0.22557		-2.18275	-2.16633		-0.11041		-1.98039	-1.98039		0.890153
-1.62396	-1.62396		-0.275412		-2.17743	-2.16552		-0.437787		-1.98039	-1.98039		-0.252632
-1.62396	-1.62396		0.513421		-2.1763	-2.16314		0.420931		-1.98039	-1.98039		0.00838726
-1.62396	-1.62396		0.310127		-2.17192	-2.16201		-0.248557		-1.98039	-1.98039		0.196605
-1.62396	-1.62396		0.556973		-2.16894	-2.16029		0.33385		-1.98039	-1.98039		0.599856
-1.62396	-1.62396		0.128565		-2.16818	-2.15726		-0.65492		-1.98039	-1.98039		0.494166
-1.62396	-1.62396		0.435654		-2.1667	-2.15688		0.653682		-1.98039	-1.98039		0.0508203
-1.62396	-1.62396		-0.00730049		-2.16633	-2.15423		0.865271		-1.98039	-1.98039		0.722828
-1.62396	-1.62396		-0.0818369		-2.16552	-2.15259		0.0488281		-1.98039	-1.98039		-0.527416
-1.62396	-1.62396		-0.0368924		-2.16314	-2.14694		0.245444		-1.98039	-1.98039		0.0364997
-1.62396	-1.62396		0.095191		-2.16201	-2.14459		-0.679929		-1.98039	-1.98039		-0.235355
-1.62396	-1.62396		0.132561		-2.16029	-2.14418		-0.386175		-1.98039	-1.98039		-0.437044
-1.62396	-1.62396		0.474083		-2.15726	-2.14372		-0.322508		-1.98039	-1.98039		-0.353989
-1.62396	-1.62396		0.248344		-2.15688	-2.14274		2.49687		-1.98039	-1.98039		0.480924
-1.62396	-1.62396		-0.200726		-2.15423	-2.14212		0.387695		-1.98039	-1.98039		0.197452
-1.62396	-1.62396		-0.103552		-2.15259	-2.14028		0.437279		-1.98039	-1.98039		0.150243
-1.62396	-1.62396		0.0152424		-2.14694	-2.14002		0.941491		-1.98039	-1.98039		0.409043
-1.62396	-1.62396		-0.275782		-2.14459	-2.13779		0.000725588		-1.98039	-1.98039		-0.111786
-1.62396	-1.62396		0.471756		-2.14418	-2.13602		-0.0295197		-1.98039	-1.98039		-0.363843
-1.62396	-1.62396		-0.178913		-2.14372	-2.13466		-0.380735		-1.98039	-1.98039		0.0639831
-1.62396	-1.62396		-0.102762		-2.14274	-2.13283		0.936333		-1.98039	-1.98039		0.00939387
-1.62396	-1.62396		-0.0836521		-2.14212	-2.13267		0.43514		-1.98039	-1.98039		-0.24109
-1.62396	-1.62396		-0.59572		-2.14028	-2.12882		-0.06845		-1.98039	-1.98039		-0.115198
-1.62396	-1.62396		-0.665304		-2.14002	-2.1257		-0.589335		-1.98039	-1.98039		-0.708032
-1.62396	-1.62396		0.455047		-2.13779	-2.12537		-0.51738		-1.98039	-1.98039		-0.618828
-1.62396	-1.62396		-0.507659		-2.13602	-2.12102		-0.26171		-1.98039	-1.98039		0.0266451
-1.62396	-1.62396		-0.0837473		-2.13466	-2.11571		0.000670733		-1.98039	-1.98039		0.438406
-1.62396	-1.62396		0.0884683		-2.13283	-2.11481		0.617424		-1.98039	-1.98039		0.374993
-1.62396	-1.62396		-0.137189		-2.13267	-2.11133		0.086951		-1.98039	-1.98039		-0.104114
-1.62396	-1.62396		0.264543		-2.12882	-2.10869		0.432627		-1.98039	-1.98039		0.45183
-1.62396	-1.62396		-0.0295137		-2.1257	-2.107		0.313691		-1.98039	-1.98039		0.472903
-1.62396	-1.62396		0.11421		-2.12537	-2.10643		0.0584218		-1.98039	-1.98039		0.472044
-1.62396	-1.62396		0.0497082		-2.12102	-2.10548		0.542698		-1.98039	-1.98039		-0.20386
-1.62396	-1.62396		-0.273779		-2.12031	-2.10513		0.00384144		-1.98039	-1.98039		0.416955
-1.62396	-1.62396		0.0785859		-2.11571	-2.10425		0.126958		-1.98039	-1.98039		0.163386
-1.62396	-1.62396		0.349066		-2.11481	-2.09983		0.794387		-1.98039	-1.98039		0.787478
-1.62396	-1.62396		-0.382611		-2.11133	-2.09167		0.602442		-1.98039	-1.98039		0.622545
-1.62396	-1.62396		-0.217293		-2.10869	-2.0907		-0.219897		-1.98039	-1.98039		-0.304636
-1.62396	-1.62396		0.267761		-2.107	-2.09047		0.0489969		-1.98039	-1.98039		0.400351
-1.62396	-1.62396		0.0851881		-2.10643	-2.08757		-0.203497		-1.98039	-1.98039		-0.784739
-1.62396	-1.62396		-0.178654		-2.10548	-2.08503		0.156795		-1.98039	-1.98039		-0.504833
-1.62396	-1.62396		-0.0262987		-2.10513	-2.07889		0.245669		-1.98039	-1.98039		-0.204756
-1.62396	-1.62396		-0.195969		-2.10425	-2.07862		0.733352		-1.98039	-1.98039		0.714502
-1.62396	-1.62396		0.0236707		-2.09983	-2.07759		-0.114394		-1.98039	-1.98039		-0.253354
-1.62396	-1.62396		0.13175		-2.09167	-2.07728		-0.174583		-1.98039	-1.98039		-0.158004
-1.62396	-1.62396		-0.143945		-2.0907	-2.07651		0.212588		-1.98039	-1.98039		0.0178961
-1.62396	-1.62396		0.173025		-2.09047	-2.07634		0.221263		-1.98039	-1.98039		-0.056203
-1.62396	-1.62396		0.427867		-2.08757	-2.07272		0.227867		-1.98039	-1.98039		-0.153117
-1.62396	-1.62396		-0.0163609		-2.08503	-2.07251		-0.26046		-1.98039	-1.98039		0.813281
-1.62396	-1.62396		0.326284		-2.07889	-2.07178		0.461216		-1.98039	-1.98039		0.210284
-1.62396	-1.62396		0.793813		-2.07862	-2.07131		0.384306		-1.98039	-1.98039		-0.265178
-1.62396	-1.62396		-0.0371336		-2.07759	-2.06929		0.726162		-1.98039	-1.98039		-0.438769
-1.62396	-1.62396		-0.0224906		-2.07728	-2.06923		-0.0894629		-1.98039	-1.98039		-0.417166
-1.62396	-1.62396		0.00146954		-2.07651	-2.06499		-0.227354		-1.98039	-1.98039		0.370982
-1.62396	-1.62396		0.132941		-2.07634	-2.06448		0.0405774		-1.98039	-1.98039		-0.369471
-1.62396	-1.62396		0.129428		-2.07272	-2.06447		0.00343671		-1.98039	-1.98039		-0.248781
-1.62396	-1.62396		0.127912		-2.07251	-2.0604		-0.572041		-1.98039	-1.98039		-0.639067
-1.62396	-1.62396		0.0953868		-2.07178	-2.05955		-0.0606706		-1.98039	-1.98039		-0.569069
-1.62396	-1.62396		-0.478185		-2.07131	-2.05649		-0.455092		-1.98039	-1.98039		-0.0580573
-1.62396	-1.62396		0.0105526		-2.06929	-2.05558		1.67167		-1.98039	-1.98039		0.723737
-1.62396	-1.62396		-0.391773		-2.06923	-2.05367		0.0473521		-1.98039	-1.98039		-0.296253
-1.62396	-1.62396		0.235136		-2.06499	-2.05146		-0.303948		-1.98039	-1.98039		0.0637041
-1.62396	-1.62396		0.0754339		-2.06448	-2.05146		0.0308731		-1.98039	-1.98039		-0.386481
-1.62396	-1.62396		0.0679623		-2.06447	-2.04938		0.111815		-1.98039	-1.98039		0.0165529
-1.62396	-1.62396		-0.00150682		-2.0604	-2.04667		-0.281581		-1.98039	-1.98039		0.485339
-1.62396	-1.62396		0.192739		-2.05955	-2.04648		0.506931		-1.98039	-1.98039		0.643497
-1.62396	-1.62396		0.808654		-2.05649	-2.0437		0.23314		-1.98039	-1.98039		1.84622
-1.62396	-1.62396		0.491652		-2.05558	-2.04165		-0.787287		-1.98039	-1.98039		-0.678922
-1.62396	-1.62396		-0.129552		-2.05367	-2.03562		-0.650767		-1.98039	-1.98039		-0.185653
-1.62396	-1.62396		0.656355		-2.05146	-2.03534		0.973225		-1.98039	-1.98039		1.54127
-1.62396	-1.62396		0.739418		-2.05146	-2.03484		-0.507888		-1.98039	-1.98039		-0.291537
-1.62396	-1.62396		0.242487		-2.04938	-2.03338		0.0683831		-1.98039	-1.98039		0.182573
-1.62396	-1.62396		0.0797822		-2.04676	-2.03199		0.292103		-1.98039	-1.98039		-0.161262
-1.62396	-1.62396		-0.240991		-2.04667	-2.02794		0.0652167		-1.98039	-1.98039		0.0538017
-1.62396	-1.62396		0.946776		-2.04648	-2.02673		-0.331078		-1.98039	-1.98039		-0.540324
-1.62396	-1.62396		-0.372922		-2.0437	-2.02446		-0.14579		-1.98039	-1.98039		0.247245
-1.62396	-1.62396		-0.0236753		-2.04165	-2.02443		-1.54798		-1.98039	-1.98039		-0.781037
-1.62396	-1.62396		0.472602		-2.03562	-2.02226		-0.0706828		-1.98039	-1.98039		-0.884352
-1.62396	-1.62396		-0.0627049		-2.03534	-2.01857		-0.110271		-1.98039	-1.98039		0.9806
-1.62396	-1.62396		0.259929		-2.03484	-2.01741		0.00241528		-1.98039	-1.98039		-0.162158
-1.62396	-1.62396		-0.113365		-2.03338	-2.01608		-0.411084		-1.98039	-1.98039		-0.396963
-1.62396	-1.62396		0.121678		-2.03199	-2.01422		0.679546		-1.98039	-1.98039		0.146191
-1.62396	-1.62396		-0.302401		-2.02794	-2.01315		0.0341949		-1.98039	-1.98039		0.126999
-1.62396	-1.62396		1.0845		-2.02673	-2.01121		-0.475616		-1.98039	-1.98039		0.251034
-1.62396	-1.62396		0.00696323		-2.02611	-2.00594		-0.366107		-1.98039	-1.98039		-0.0201301
-1.62396	-1.62396		-0.221087		-2.02446	-2.00576		-0.264386		-1.98039	-1.98039		-0.361941
-1.62396	-1.62396		-0.0448129		-2.02443	-2.00568		0.256269		-1.98039	-1.98039		0.0549265
-1.62396	-1.62396		0.629913		-2.02226	-2.00461		0.604133		-1.98039	-1.98039		-0.722556
-1.62396	-1.62396		0.0482155		-2.01857	-2.00406		0.238874		-1.98039	-1.98039		-0.458212
-1.62396	-1.62396		-0.355774		-2.01741	-2.00376		0.343694		-1.98039	-1.98039		0.0128809
-1.62396	-1.62396		-0.231585		-2.01608	-1.99995		-0.62817		-1.98039	-1.98039		0.0991229
-1.62396	-1.62396		-0.0595986		-2.01422	-1.99871		0.306762		-1.98039	-1.98039		-0.422333
-1.62396	-1.62396		0.591211		-2.01315	-1.99596		0.845		-1.98039	-1.98039		0.0424263
-1.62396	-1.62396		0.33935		-2.01121	-1.99574		-0.269562		-1.98039	-1.98039		1.37077
-1.62396	-1.62396		0.136074		-2.00594	-1.99363		-0.859249		-1.98039	-1.98039		-0.616322
-1.62396	-1.62396		-0.0642313		-2.00576	-1.98895		-0.535307		-1.98039	-1.98039		0.348372
-1.62396	-1.62396		0.044556		-2.00568	-1.98799		0.111981		-1.98039	-1.98039		-0.274576
-1.62396	-1.62396		0.0246586		-2.00461	-1.98666		0.755164		-1.98039	-1.98039		0.412629
-1.62396	-1.62396		0.0812308		-2.00406	-1.98462		-0.0981116		-1.98039	-1.98039		-0.00389111
-1.62396	-1.62396		0.372475		-2.00376	-1.9827		0.023641		-1.98039	-1.98039		0.124119
-1.62396	-1.62396		0.219103		-1.99995	-1.97897		0.108236		-1.98039	-1.98039		-0.276727
-1.62396	-1.62396		0.194279		-1.99871	-1.9786		-0.929462		-1.98039	-1.98039		-0.371896
-1.62396	-1.62396		0.0765934		-1.99596	-1.97825		-0.219855		-1.98039	-1.98039		-0.836885
-1.62396	-1.62396		0.595644		-1.99574	-1.97618		-0.114183		-1.98039	-1.98039		0.5039
-1.62396	-1.62396		0.644268		-1.99363	-1.97122		-0.313507		-1.98039	-1.98039		-1.03875
-1.62396	-1.62396		-0.180744		-1.98895	-1.97047		-0.16301		-1.98039	-1.98039		-0.255917
-1.62396	-1.62396		-0.557438		-1.98799	-1.96902		-0.0489696		-1.98039	-1.98039		-0.30113
-1.62396	-1.62396		0.0779936		-1.98666	-1.96608		0.197191		-1.98039	-1.98039		-0.13687
-1.62396	-1.62396		-0.402865		-1.98462	-1.9652		0.198295		-1.98039	-1.98039		-0.465313
-1.62396	-1.62396		-0.346628		-1.9827	-1.96386		0.916321		-1.98039	-1.98039		1.58073
-1.62396	-1.62396		-0.0613935		-1.97897	-1.96146		-0.252268		-1.98039	-1.98039		-0.516468
-1.62396	-1.62396		0.694255		-1.9786	-1.96102		0.0900571		-1.98039	-1.98039		0.0115833
-1.62396	-1.62396		0.408777		-1.97825	-1.95878		0.684679		-1.98039	-1.98039		0.174623
-1.62396	-1.62396		0.331175		-1.97618	-1.95756		0.140931		-1.98039	-1.98039		0.302561
-1.62396	-1.62396		0.141058		-1.97122	-1.95544		-0.0494538		-1.98039	-1.98039		0.0484836
-1.62396	-1.62396		-0.662811		-1.97047	-1.95533		-0.571078		-1.98039	-1.98039		-1.24509
-1.62396	-1.62396		0.388833		-1.96902	-1.95248		0.0830774		-1.98039	-1.98039		0.0610491
-1.62396	-1.62396		-0.146911		-1.96608	-1.95165		0.131672		-1.98039	-1.98039		-0.243899
-1.62396	-1.62396		-0.16491		-1.9652	-1.95082		-0.50891		-1.98039	-1.98039		-0.633499
-1.62396	-1.62396		-0.292645		-1.96386	-1.94808		-0.102032		-1.98039	-1.98039		0.0777069
-1.62396	-1.62396		-0.266837		-1.96146	-1.94692		-0.0864734		-1.98039	-1.98039		0.383597
-1.62396	-1.62396		-0.520826		-1.96102	-1.94516		0.00949684		-1.98039	-1.98039		-0.555009
-1.62396	-1.62396		0.275396		-1.95878	-1.94498		0.151703		-1.98039	-1.98039		-0.24864
-1.62396	-1.62396		-0.294073		-1.95756	-1.94419		-0.268533		-1.98039	-1.98039		0.904204
-1.62396	-1.62396		-0.410493		-1.95544	-1.93716		0.371861		-1.98039	-1.98039		0.421912
-1.62396	-1.62396		0.70377		-1.95533	-1.9364		0.605181		-1.98039	-1.98039		0.350678
-1.62396	-1.62396		-0.293666		-1.95248	-1.93634		-0.0630678		-1.98039	-1.98039		-0.471507
-1.62396	-1.62396		-0.0642316		-1.95165	-1.93172		0.216084		-1.98039	-1.98039		0.668722
-1.62396	-1.62396		0.101186		-1.95082	-1.93024		0.42694		-1.98039	-1.98039		0.97116
-1.62396	-1.62396		-0.361111		-1.94808	-1.9285		-0.640211		-1.98039	-1.98039		0.446084
-1.62396	-1.62396		0.340124		-1.94692	-1.9285		0.126451		-1.98039	-1.98039		0.246408
-1.62396	-1.62396		-0.359048		-1.94516	-1.9285		0.415112		-1.98039	-1.98039		1.28303
-1.62396	-1.62396		0.180873		-1.94498	-1.92774		0.953727		-1.98039	-1.98039		0.701431
-1.62396	-1.62396		-0.428996		-1.94419	-1.92378		-0.154687		-1.98039	-1.98039		0.822584
-1.62396	-1.62396		0.185575		-1.93716	-1.92347		0.93527		-1.98039	-1.98039		-0.462951
-1.62396	-1.62396		-0.630432		-1.9364	-1.92316		-0.649044		-1.98039	-1.98039		-0.106595
-1.62396	-1.62396		-0.167031		-1.93634	-1.92282		0.98292		-1.98039	-1.98039		-0.343282
-1.62396	-1.62396		-0.334774		-1.93172	-1.92198		0.157471		-1.98039	-1.98039		-0.229653
-1.62396	-1.62396		0.632477		-1.93024	-1.92051		0.383999		-1.98039	-1.98039		0.398501
-1.62396	-1.62396		-0.215415		-1.9285	-1.91806		-0.739476		-1.98039	-1.98039		0.174126
-1.62396	-1.62396		1.10212		-1.9285	-1.91755		0.165669		-1.98039	-1.98039		-0.822474
-1.62396	-1.62396		-0.0760751		-1.9285	-1.91706		0.032741		-1.98039	-1.98039		0.2621
-1.62396	-1.62396		-0.0206995		-1.92774	-1.91524		0.51098		-1.98039	-1.98039		0.842833
-1.62396	-1.62396		0.0909909		-1.92378	-1.91503		0.309945		-1.98039	-1.98039		-0.203656
-1.62396	-1.62396		0.548992		-1.92347	-1.9144		-0.295666		-1.98039	-1.98039		-0.29286
-1.62396	-1.62396		-0.097455		-1.92322	-1.91386		0.406134		-1.98039	-1.98039		0.370707
-1.62396	-1.62396		0.213312		-1.92316	-1.91332		-0.349117		-1.98039	-1.98039		0.136988
-1.62396	-1.62396		0.165347		-1.92282	-1.91326		0.96079		-1.98039	-1.98039		0.373211
-1.62396	-1.62396		-0.189101		-1.92198	-1.91224		0.221972		-1.98039	-1.98039		0.696538
-1.62396	-1.62396		-0.66378		-1.92051	-1.9095		-0.354349		-1.98039	-1.98039		-0.565185
-1.62396	-1.62396		-0.109934		-1.91806	-1.90535		0.291325		-1.98039	-1.98039		0.784511
-1.62396	-1.62396		0.377976		-1.91755	-1.90465		0.0501512		-1.98039	-1.98039		-0.628344
-1.62396	-1.62396		-0.0852975		-1.91706	-1.90462		0.472214		-1.98039	-1.98039		-0.100888
-1.62396	-1.62396		-0.251307		-1.91524	-1.9033		-0.166636		-1.98039	-1.98039		-0.181541
-1.62396	-1.62396		0.195513		-1.91503	-1.89899		-0.0958634		-1.98039	-1.98039		-0.0159482
-1.62396	-1.62396		0.20232		-1.9144	-1.89812		-0.0175636		-1.98039	-1.98039		1.26422
-1.62396	-1.62396		0.281056		-1.91386	-1.89547		-0.139538		-1.98039	-1.98039		-0.377117
-1.62396	-1.62396		0.0948885		-1.91332	-1.89442		-0.479059		-1.98039	-1.98039		-0.0810629
-1.62396	-1.62396		-0.153325		-1.91326	-1.89423		-0.0755239		-1.98039	-1.98039		-0.679291
-1.62396	-1.62396		-0.785716		-1.91224	-1.89399		-0.155452		-1.98039	-1.98039		0.812564
-1.62396	-1.62396		-0.0640164		-1.9095	-1.89241		0.168312		-1.98039	-1.98039		-0.121731
-1.62396	-1.62396		-0.0857136		-1.90535	-1.88991		-0.608492		-1.98039	-1.98039		0.558429
-1.62396	-1.62396		-0.185607		-1.90465	-1.88942		0.631469		-1.98039	-1.98039		0.29669
-1.62396	-1.62396		-0.08961		-1.90462	-1.88914		-0.320981		-1.98039	-1.98039		0.893513
-1.62396	-1.62396		-0.191196		-1.9033	-1.88859		-0.660712		-1.98039	-1.98039		-1.01256
-1.62396	-1.62383		0.0651585		-1.89899	-1.8873		-0.0925182		-1.98039	-1.98039		-0.749176
-1.62396	-1.62383		-0.0851796		-1.89812	-1.88665		-0.247532		-1.98039	-1.98039		-0.598729
-1.62396	-1.62383		0.21229		-1.89547	-1.88614		0.693084		-1.98039	-1.98039		0.346177
-1.62396	-1.62383		0.0711614		-1.89442	-1.88526		-0.600918		-1.98039	-1.98039		-0.498312
-1.62396	-1.62383		0.472597		-1.89423	-1.88466		0.264824		-1.98039	-1.98039		-0.108916
-1.62396	-1.62383		-0.529295		-1.89399	-1.88376		-0.0103265		-1.98039	-1.98039		-0.147901
-1.62396	-1.62383		0.0955857		-1.89241	-1.88185		-0.661314		-1.98039	-1.98039		-0.0118919
-1.62396	-1.62383		0.230622		-1.88991	-1.88021		0.235477		-1.98039	-1.98039		-0.248483
-1.62396	-1.62383		0.121418		-1.88942	-1.87999		0.477616		-1.98039	-1.98039		0.341535
-1.62396	-1.62383		0.212329		-1.88914	-1.87911		-0.227899		-1.98039	-1.98039		-0.28446
-1.62396	-1.62383		0.309255		-1.88859	-1.87784		0.786884		-1.98039	-1.98039		-0.0956226
-1.62396	-1.62383		1.06177		-1.8873	-1.87779		0.161877		-1.98039	-1.98039		1.5303
-1.62396	-1.62383		0.468313		-1.88665	-1.87627		-0.0993767		-1.98039	-1.98039		0.220585
-1.62396	-1.62383		-0.748987		-1.88614	-1.87574		-0.0412015		-1.98039	-1.98039		0.533687
-1.62383	-1.62383		-0.176012		-1.88526	-1.87411		-0.4799		-1.98039	-1.98039		0.29158
-1.62383	-1.62383		0.70991		-1.88466	-1.87361		0.130309		-1.98039	-1.98039		0.125772
-1.62383	-1.62383		-0.686111		-1.88376	-1.8712		-0.250994		-1.98039	-1.98039		0.487908
-1.62383	-1.62383		0.508219		-1.88185	-1.86641		0.111056		-1.98039	-1.98039		-0.65414
-1.62383	-1.62383		-0.0237471		-1.88021	-1.86299		0.887134		-1.98039	-1.98039		-0.252048
-1.62383	-1.62383		0.164612		-1.87999	-1.8615		-0.622482		-1.98039	-1.98039		-0.0973638
-1.62383	-1.62383		-0.231201		-1.87911	-1.86086		0.00575174		-1.98039	-1.98039		0.0377331
-1.62383	-1.62383		-0.417075		-1.87784	-1.86048		0.1672		-1.98039	-1.98039		-0.254189
-1.62383	-1.62383		-0.371311		-1.87779	-1.86046		-0.766321		-1.98039	-1.98039		1.4405
-1.62383	-1.62383		0.587757		-1.87744	-1.85776		-0.573886		-1.98039	-1.98039		0.129007
-1.62383	-1.62383		0.149093		-1.87627	-1.8571		0.52163		-1.98039	-1.98039		0.813328
-1.62383	-1.62383		-0.0306296		-1.87574	-1.85541		0.502326		-1.98039	-1.98039		0.401053
-1.62383	-1.62383		-0.292092		-1.87411	-1.85398		-0.169483		-1.98039	-1.98039		-0.923961
-1.62383	-1.62383		-0.831586		-1.87361	-1.85336		1.10823		-1.98039	-1.98039		-0.0389849
-1.62383	-1.62383		0.12939		-1.8712	-1.85305		-0.205499		-1.98039	-1.98039		-0.487448
-1.62383	-1.62383		-0.106577		-1.86641	-1.84846		0.265873		-1.98039	-1.98039		0.576742
-1.62383	-1.62383		0.436976		-1.86299	-1.84685		-0.0846414		-1.98039	-1.98039		0.00708968
-1.62383	-1.62383		-0.66607		-1.8615	-1.84363		-0.320875		-1.98039	-1.98039		-0.306982
-1.62383	-1.62383		0.384984		-1.86086	-1.84281		-0.392278		-1.98039	-1.98039		-0.6139
-1.62383	-1.62383		0.54821		-1.86073	-1.83923		0.300732		-1.98039	-1.98039		0.920928
-1.62383	-1.62383		-0.0586084		-1.86048	-1.83859		0.193033		-1.98039	-1.98039		0.0695775
-1.62383	-1.62383		0.529513		-1.86046	-1.8381		1.11172		-1.98039	-1.98039		0.845863
-1.62383	-1.62383		-0.00431297		-1.85776	-1.83772		-1.00615		-1.98039	-1.98039		-0.289029
-1.62383	-1.62383		-0.0230035		-1.8571	-1.83676		-0.0231782		-1.98039	-1.98039		0.115801
-1.62383	-1.62383		0.297286		-1.85541	-1.83277		0.655771		-1.98039	-1.98039		0.843181
-1.62383	-1.62383		-0.264581		-1.85398	-1.83207		-0.113112		-1.98039	-1.98039		-0.467083
-1.62383	-1.62383		-0.579561		-1.85336	-1.82916		-0.503251		-1.98039	-1.98039		-0.826022
-1.62383	-1.62383		0.00345193		-1.85305	-1.82837		-0.00429792		-1.98039	-1.98039		-0.140749
-1.62383	-1.62383		0.132802		-1.84846	-1.82782		-0.480583		-1.98039	-1.98039		-0.355443
-1.62383	-1.62383		-0.145863		-1.84685	-1.82773		-0.906269		-1.98039	-1.98039		3.67872
-1.62383	-1.62383		0.0903696		-1.84363	-1.82693		-0.138605		-1.98039	-1.98039		-0.402665
-1.62383	-1.62383		0.325593		-1.84281	-1.82627		0.749691		-1.98039	-1.98039		0.411598
-1.62383	-1.62383		-0.0361814		-1.83982	-1.82392		0.114942		-1.98039	-1.98039		-0.846007
-1.62383	-1.62383		0.00405654		-1.83923	-1.82198		-0.0553203		-1.98039	-1.98039		-0.145918
-1.62383	-1.62383		0.124289		-1.83859	-1.82136		-1.21887		-1.98039	-1.97896		0.055929
-1.62383	-1.62383		0.48346		-1.8381	-1.8201		-0.943294		-1.98039	-1.97824		0.124613
-1.62383	-1.62383		-0.31924		-1.83772	-1.81783		0.490088		-1.98039	-1.97464		1.10052
-1.62383	-1.62383		0.0701354		-1.83676	-1.81783		-0.0973498		-1.98039	-1.97432		0.229445
-1.62383	-1.62383		0.814422		-1.83277	-1.81783		0.568251		-1.98039	-1.97193		0.545583
-1.62383	-1.62383		0.168815		-1.83207	-1.81783		-0.307061		-1.98039	-1.97132		-0.205139
-1.62383	-1.62383		0.218319		-1.82916	-1.81783		-0.098473		-1.97896	-1.97092		0.198038
-1.62383	-1.62383		-0.547889		-1.82837	-1.81783		-0.301192		-1.97824	-1.97006		-1.87203
-1.62383	-1.62383		-0.0104548		-1.82782	-1.81783		-0.380896		-1.97464	-1.96833		0.494399
-1.62383	-1.62383		0.269221		-1.82773	-1.81783		0.300094		-1.97432	-1.96416		-0.130175
-1.62383	-1.62383		0.160452		-1.82693	-1.81783		-0.0107934		-1.97193	-1.95577		-0.269221
-1.62383	-1.62383		0.137782		-1.82627	-1.81783		0.144868		-1.97132	-1.95571		-0.313038
-1.62383	-1.62383		0.311144		-1.82392	-1.81783		0.38654		-1.97092	-1.95502		0.63348
-1.62383	-1.62383		0.379763		-1.82198	-1.81783		0.525223		-1.97006	-1.9546		0.0117138
-1.62383	-1.62383		0.0547352		-1.82136	-1.81783		-0.437192		-1.96833	-1.95315		0.638709
-1.62383	-1.62383		-0.132037		-1.8201	-1.81783		0.12587		-1.96416	-1.95167		0.34964
-1.62383	-1.62383		0.334004		-1.81997	-1.81783		-0.688492		-1.95577	-1.95101		0.14868
-1.62383	-1.62383		0.173503		-1.81783	-1.81783		-0.0941791		-1.95571	-1.94525		0.362956
-1.62383	-1.62383		-0.00998142		-1.81783	-1.81783		0.0638769		-1.95502	-1.94515		-0.351109
-1.62383	-1.62383		0.0662789		-1.81783	-1.81783		0.972692		-1.9546	-1.9425		0.912564
-1.62383	-1.62383		0.188484		-1.81783	-1.81783		-0.355034		-1.95315	-1.94237		-0.146255
-1.62383	-1.62383		-0.138884		-1.81783	-1.81783		0.0857629		-1.95167	-1.94176		0.453241
-1.62383	-1.62383		-0.60903		-1.81783	-1.81783		-0.0663311		-1.95101	-1.9377		-0.430889
-1.62383	-1.62383		0.287289		-1.81783	-1.81783		0.406189		-1.94525	-1.93717		-0.196358
-1.62383	-1.62383		0.0513584		-1.81783	-1.81783		-1.0764		-1.94515	-1.93687		-0.421871
-1.62383	-1.62383		0.331384		-1.81783	-1.81783		-0.0037652		-1.9425	-1.93636		-0.200604
-1.62383	-1.62383		0.0801115		-1.81783	-1.81783		0.594186		-1.94237	-1.93486		-0.369193
-1.62383	-1.62383		-0.324511		-1.81783	-1.81783		-0.700085		-1.94176	-1.93472		0.8913
-1.62383	-1.62383		0.217207		-1.81783	-1.81783		1.05343		-1.9377	-1.93334		-0.241445
-1.62383	-1.62383		-0.0352956		-1.81783	-1.81783		0.17791		-1.93717	-1.93252		-0.268089
-1.62383	-1.62383		0.181939		-1.81783	-1.81783		0.539172		-1.93687	-1.93198		0.38819
-1.62383	-1.62383		-0.221543		-1.81783	-1.81783		0.22881		-1.93636	-1.93008		-0.91452
-1.62383	-1.62383		0.256663		-1.81783	-1.81783		-0.395377		-1.93486	-1.9293		-0.342421
-1.62383	-1.62383		-0.272373		-1.81783	-1.81783		0.0596802		-1.93472	-1.92753		0.334088
-1.62383	-1.62383		-0.0369342		-1.81783	-1.81783		-0.0823082		-1.93334	-1.9275		-0.792233
-1.62383	-1.62383		0.0962395		-1.81783	-1.81783		0.487775		-1.93252	-1.92725		0.878404
-1.62383	-1.62383		0.0822726		-1.81783	-1.81783		0.302684		-1.93198	-1.92446		-0.130026
-1.62383	-1.62383		-0.101574		-1.81783	-1.81783		0.636367		-1.93008	-1.92236		0.594067
-1.62383	-1.62383		0.472339		-1.81783	-1.81783		0.0606544		-1.9293	-1.92154		-0.437814
-1.62383	-1.62383		0.540996		-1.81783	-1.81783		0.250771		-1.92753	-1.92149		0.157802
-1.62383	-1.62383		0.440783		-1.81783	-1.81783		0.197185		-1.9275	-1.92058		0.00472374
-1.62383	-1.62383		-0.116231		-1.81783	-1.81783		-0.386319		-1.92725	-1.91536		-0.542893
-1.62383	-1.62383		-0.276408		-1.81783	-1.81783		-0.177169		-1.92446	-1.91355		0.2687
-1.62383	-1.62383		-0.308685		-1.81783	-1.81783		-0.819731		-1.92236	-1.91183		-0.93272
-1.62383	-1.62383		-0.0061456		-1.81783	-1.81783		-0.276637		-1.92154	-1.90763		-0.107375
-1.62383	-1.62383		0.00903237		-1.81783	-1.81783		0.288588		-1.92149	-1.90755		-0.590732
-1.62383	-1.62383		0.416348		-1.81783	-1.81783		0.298805		-1.92058	-1.90253		-0.0788055
-1.62383	-1.62383		-0.094703		-1.81783	-1.81783		-0.574948		-1.91536	-1.90157		0.207073
-1.62383	-1.62383		0.328523		-1.81783	-1.81783		0.463904		-1.91355	-1.90079		0.100968
-1.62383	-1.62383		0.0510313		-1.81783	-1.81783		0.617459		-1.91183	-1.9007		0.26896
-1.62383	-1.62383		0.402047		-1.81783	-1.81783		1.20372		-1.90763	-1.89899		0.963097
-1.62383	-1.62383		-0.0605542		-1.81783	-1.81777		-0.481814		-1.90755	-1.89755		0.269557
-1.62383	-1.62383		-0.918235		-1.81783	-1.81777		-1.59726		-1.90453	-1.89733		-0.590735
-1.62383	-1.62383		-0.0977084		-1.81783	-1.81777		-0.0315264		-1.90253	-1.89305		0.219875
-1.62383	-1.62383		-0.18269		-1.81783	-1.81777		0.376397		-1.90157	-1.8915		-0.365062
-1.62383	-1.62383		-0.126279		-1.81783	-1.81777		-0.176746		-1.90079	-1.89004		-0.503878
-1.62383	-1.62383		0.737099		-1.81783	-1.81777		1.10946		-1.9007	-1.88936		1.57636
-1.62383	-1.62383		-0.230335		-1.81783	-1.81777		0.342828		-1.89899	-1.88933		-0.811681
-1.62383	-1.62383		-0.405511		-1.81783	-1.81777		0.294377		-1.89755	-1.88904		0.45436
-1.62383	-1.62383		-0.482841		-1.81783	-1.81777		-0.571603		-1.89733	-1.88834		-0.737797
-1.62383	-1.62383		-0.32959		-1.81783	-1.81777		-0.892657		-1.89305	-1.88814		0.0215669
-1.62383	-1.62383		0.165621		-1.81783	-1.81777		-0.427863		-1.8915	-1.88559		-0.131207
-1.62383	-1.62383		-0.203968		-1.81783	-1.81777		-0.454211		-1.89004	-1.8819		0.13262
[truncated: 25,087 more rows]
